# Supplementary material for: Elucidating gene expression adaptation of phylogenetically divergent coral holobionts under heat stress
Source: Nat Commun. 2021 Sep 30;12:5731. doi: 10.1038/s41467-021-25950-4 (PMC8484447; doi:10.1038/s41467-021-25950-4)
Supplement: Supplementary file 3 — Supplementary Data 1 [file 41467_2021_25950_MOESM3_ESM.xlsx]

## Sheet: Index
Table S1. Heat treatment DEGs in O. faveolata host -2>logFC>2; p<0.001
Table S2. Heat treatment DEGs in O. faveolata host -2>logFC>2; p<0.01
Table S3. Heat treatment DEGs in Symbiodinium A3 -2>logFC>2; p<0.001
Table S4. Heat treatment DEGs in Symbiodinium A3 -2>logFC>2; p<0.01
Table S5. Heat treatment DEGs in P. clivosa host -2>logFC>2; p<0.001
Table S6. Heat treatment DEGs in P.clivosa host -2>logFC>2; p<0.01
Table S7. Heat treatment DEGs in B. faviinorum -2>logFC>2; p<0.001
Table S8. Heat treatment DEGs in B. faviinorum -2>logFC>2; p<0.01
Table S9. Heat treatment DEGs in S. radians host -2>logFC>2; p<0.001
Table S10. Heat treatment DEGs in S. radians host -2>logFC>2; p<0.01
Table S11. Heat treatment DEGs in Breviolum B5 -2>logFC>2; p<0.001
Table S12. Heat treatment DEGs in Breviolum B5 -2>logFC>2; p<0.01

## Sheet: TableS1
Table S1 | Heat treatment DEGs in Orbicella faveolata host -2>logFC>2 padj<0.001. p value is obtained from a Wald test, and BH adjusted p-values are provided as padj (DESeq2).
id	baseMean	log2FoldChange	lfcSE	stat	pvalue	padj	KO	Description	GO
TRINITY_DN133010_c0_g1	268.575	-25.1104	4.78507	-5.24766	1.5404e-07	3.87156e-05	-	-	-
TRINITY_DN209127_c0_g6	42.6538	-9.21626	1.58878	-5.80083	6.59886e-09	2.77464e-06	-	-	-
TRINITY_DN215574_c1_g1	37.2272	-9.08211	1.57647	-5.76104	8.35985e-09	3.38726e-06	-	-	-
TRINITY_DN214478_c0_g2	20119.9	-9.01721	0.957071	-9.42168	4.43933e-21	1.2904e-17	-	-	-
TRINITY_DN203261_c1_g1	35.2458	-8.97718	1.57094	-5.71452	1.10013e-08	4.2635e-06	K06236	collagen	-
TRINITY_DN216889_c5_g2	21218	-8.88546	0.976448	-9.09977	9.05197e-20	2.24137e-16	-	-	-
TRINITY_DN101348_c0_g2	27.6764	-8.61869	1.5985	-5.39173	6.97807e-08	2.04121e-05	K19527	vacuolar sorting protein 13D	-
TRINITY_DN10408_c0_g3	25.2622	-8.51247	1.6116	-5.28199	1.27789e-07	3.31136e-05	-	-	-
TRINITY_DN219930_c3_g13	48.702	-8.03797	1.53746	-5.22807	1.7129e-07	4.22238e-05	-	-	-
TRINITY_DN82298_c0_g2	488.76	-8.02286	0.567075	-14.1478	1.92717e-45	2.57682e-41	-	-	-
TRINITY_DN332658_c0_g1	853.28	-7.81602	0.446269	-17.5141	1.11752e-68	7.4712e-64	-	-	-
TRINITY_DN68014_c0_g1	1131.69	-7.32048	1.02841	-7.11827	1.09288e-12	1.14163e-09	-	-	-
TRINITY_DN215093_c4_g1	29.4226	-7.27397	1.55555	-4.67615	2.92312e-06	0.000464193	-	-	-
TRINITY_DN146551_c0_g1	243.192	-6.63024	0.558566	-11.8701	1.69249e-32	1.61645e-28	-	-	-
TRINITY_DN136985_c0_g4	167.14	-6.58475	0.626596	-10.5088	7.87236e-26	5.26307e-22	-	-	-
TRINITY_DN119855_c0_g1	51.8799	-6.51567	0.991534	-6.57131	4.9876e-11	3.79447e-08	-	-	-
TRINITY_DN134730_c0_g1	724.805	-6.33918	0.431668	-14.6853	8.00743e-49	1.78445e-44	-	-	-
TRINITY_DN213821_c5_g11	652.762	-6.14243	0.425306	-14.4424	2.7996e-47	4.67918e-43	-	-	-
TRINITY_DN219930_c3_g12	17189.5	-6.14232	0.414103	-14.8328	8.98645e-50	3.00395e-45	-	-	-
TRINITY_DN188342_c10_g5	47.3632	-5.99592	0.954576	-6.28124	3.35876e-10	2.1801e-07	-	-	-
TRINITY_DN192108_c1_g2	398.11	-5.57038	0.9652	-5.77122	7.87013e-09	3.24789e-06	K08202	MFS transporter, OCT family, solute carrier family 22 (organic cation transporter), member 4/5	-
TRINITY_DN202268_c1_g1	286.181	-5.34492	0.514046	-10.3977	2.53877e-25	1.543e-21	-	-	-
TRINITY_DN196392_c0_g2	108.886	-5.33285	0.646672	-8.24661	1.62957e-16	2.79346e-13	-	-	-
TRINITY_DN216688_c3_g3	259.567	-5.22535	0.508656	-10.2729	9.33985e-25	4.8032e-21	K19501	anoctamin-7	-
TRINITY_DN198446_c0_g1	100.188	-5.1886	0.586801	-8.84219	9.38627e-19	2.16386e-15	-	-	-
TRINITY_DN134730_c0_g2	280.069	-5.04829	0.442411	-11.4109	3.68979e-30	2.7409e-26	-	-	-
TRINITY_DN146320_c0_g1	40.2188	-5.03523	0.918274	-5.48336	4.17317e-08	1.34133e-05	-	-	-
TRINITY_DN119855_c0_g5	48.2156	-4.9761	0.751969	-6.61742	3.65518e-11	2.84148e-08	-	-	-
TRINITY_DN204832_c1_g3	443.829	-4.90174	0.414833	-11.8162	3.22104e-32	2.69178e-28	-	-	-
TRINITY_DN206197_c3_g9	564.312	-4.72573	0.380028	-12.4352	1.68249e-35	1.87471e-31	-	-	-
TRINITY_DN201099_c2_g2	72.3674	-4.68104	0.669083	-6.99621	2.62983e-12	2.54808e-09	-	-	-
TRINITY_DN141749_c0_g2	837.978	-4.60982	0.455968	-10.11	4.98963e-24	2.22388e-20	-	-	-
TRINITY_DN86615_c0_g1	31.7995	-4.50398	0.96776	-4.65403	3.25515e-06	0.0005061	-	-	-
TRINITY_DN187818_c3_g1	82.0713	-4.48916	0.586614	-7.65267	1.96853e-14	2.63212e-11	-	-	-
TRINITY_DN204935_c6_g1	38.4902	-4.43868	0.813755	-5.45456	4.90941e-08	1.54093e-05	K06825	fibrillin 1	-
TRINITY_DN198446_c0_g2	694.227	-4.4273	0.979814	-4.51851	6.22777e-06	0.000862024	-	-	-
TRINITY_DN206744_c3_g2	517.013	-4.37702	0.448033	-9.76941	1.52338e-22	5.6581e-19	-	-	-
TRINITY_DN74585_c0_g1	293.071	-4.31681	0.465787	-9.26778	1.90052e-20	5.29413e-17	-	-	-
TRINITY_DN204861_c1_g1	708.359	-4.31304	0.43479	-9.91981	3.4139e-23	1.42648e-19	-	-	-
TRINITY_DN212257_c1_g2	24.9626	-4.19883	0.893668	-4.69843	2.62175e-06	0.000431717	-	-	-
TRINITY_DN197358_c6_g13	118.741	-4.1477	0.555592	-7.46537	8.3067e-14	9.91686e-11	K06254	calcium ion binding	-
TRINITY_DN138235_c0_g1	32.81	-4.05905	0.777437	-5.22106	1.77903e-07	4.35666e-05	-	-	-
TRINITY_DN89245_c0_g1	58.9001	-4.05167	0.66484	-6.09421	1.09982e-09	5.92969e-07	-	-	-
TRINITY_DN149927_c0_g5	87.7144	-3.94582	0.526706	-7.4915	6.80933e-14	8.43033e-11	-	hyaluronic acid binding	-
TRINITY_DN180383_c0_g12	59.9175	-3.91759	0.625046	-6.26768	3.66473e-10	2.32998e-07	K06825,K06254	calcium ion binding, putative aggrecan	-
TRINITY_DN209518_c1_g4	93.516	-3.90384	0.544051	-7.17551	7.20384e-13	7.76795e-10	-	-	-
TRINITY_DN216360_c0_g6	44.9652	-3.86724	0.683523	-5.65781	1.53315e-08	5.69438e-06	K06825	fibrillin 1	-
TRINITY_DN204445_c3_g1	108.026	-3.86223	0.500501	-7.71671	1.1937e-14	1.6626e-11	-	-	-
TRINITY_DN216591_c1_g1	67.0696	-3.85562	0.645847	-5.96988	2.37435e-09	1.09474e-06	-	-	-
TRINITY_DN204608_c2_g1	89.2639	-3.85532	0.553871	-6.96068	3.38641e-12	3.23427e-09	K06643	E3 ubiquitin-protein ligase Mdm2	-
TRINITY_DN174065_c0_g4	72.3201	-3.81049	0.596583	-6.38718	1.6897e-10	1.16459e-07	K19767,K09542,K19766,K19769	Belongs to the small heat shock protein (HSP20) family	GO:0003674,GO:0005488,GO:0005515,GO:0005575,GO:0005622,GO:0005623,GO:0005737,GO:0005829,GO:0006950,GO:0007275,GO:0007568,GO:0008150,GO:0008340,GO:0009266,GO:0009408,GO:0009628,GO:0009790,GO:0009792,GO:0010259,GO:0032501,GO:0032502,GO:0044424,GO:0044444,GO:0044464,GO:0048856,GO:0050896,GO:0051082
TRINITY_DN208824_c1_g3	94.278	-3.78214	0.580324	-6.51729	7.15866e-11	5.31769e-08	-	-	-
TRINITY_DN197168_c1_g1	33.9703	-3.76253	0.831569	-4.52461	6.05056e-06	0.000846255	K13868	L-alpha-amino acid transmembrane transport	GO:0000099,GO:0000101,GO:0002376,GO:0003333,GO:0003674,GO:0003823,GO:0005215,GO:0005342,GO:0005488,GO:0005575,GO:0005623,GO:0005886,GO:0005887,GO:0005903,GO:0006810,GO:0006811,GO:0006820,GO:0006865,GO:0006928,GO:0008150,GO:0008509,GO:0008514,GO:0009987,GO:0015075,GO:0015171,GO:0015175,GO:0015179,GO:0015184,GO:0015291,GO:0015297,GO:0015318,GO:0015711,GO:0015804,GO:0015807,GO:0015811,GO:0015849,GO:…
TRINITY_DN195585_c1_g6	3495.53	-3.75655	0.426031	-8.81754	1.16998e-18	2.6073e-15	-	-	-
TRINITY_DN216550_c3_g1	38.6286	-3.73147	0.727986	-5.12575	2.96358e-07	6.83207e-05	K06236	collagen, type I, alpha	-
TRINITY_DN194757_c4_g4	36.344	-3.71967	0.738517	-5.03668	4.73681e-07	0.000100533	-	-	-
TRINITY_DN214787_c2_g6	475.892	-3.70012	0.379809	-9.74205	1.99481e-22	7.01912e-19	-	Sulfite exporter TauE/SafE	-
TRINITY_DN146320_c0_g2	131.376	-3.69189	0.514679	-7.1732	7.32643e-13	7.77473e-10	-	-	-
TRINITY_DN146810_c0_g5	46.4217	-3.68184	0.714193	-5.15525	2.53289e-07	5.94163e-05	K06558	-	-
TRINITY_DN188688_c2_g7	106.122	-3.67769	0.540656	-6.80228	1.02976e-11	9.0585e-09	-	-	-
TRINITY_DN217064_c2_g1	137.174	-3.63789	0.57504	-6.32632	2.51071e-10	1.66191e-07	-	Cysteine-rich and transmembrane domain-containing protein 1	-
TRINITY_DN168668_c0_g1	141.297	-3.62401	0.432316	-8.38278	5.16923e-17	9.87396e-14	K06558	macrophage scavenger receptor 1	-
TRINITY_DN196771_c1_g1	27.3301	-3.61687	0.796549	-4.54068	5.60732e-06	0.000803981	K14385	solute carrier family 5 (sodium/iodide cotransporter), member 5	-
TRINITY_DN211472_c1_g4	48.0248	-3.59508	0.677875	-5.30346	1.13631e-07	3.05091e-05	K14611	sodium-dependent L-ascorbate transmembrane transporter activity	GO:0003674,GO:0005215,GO:0005342,GO:0005343,GO:0005402,GO:0005575,GO:0005622,GO:0005623,GO:0005737,GO:0005886,GO:0005887,GO:0005903,GO:0005975,GO:0005996,GO:0006082,GO:0006139,GO:0006725,GO:0006732,GO:0006766,GO:0006767,GO:0006807,GO:0006810,GO:0006811,GO:0006812,GO:0006814,GO:0006820,GO:0006950,GO:0006979,GO:0007275,GO:0007399,GO:0007417,GO:0007420,GO:0008150,GO:0008152,GO:0008324,GO:0008509,GO:…
TRINITY_DN212997_c1_g6	449.036	-3.58177	0.388775	-9.21296	3.17259e-20	8.48415e-17	K18246	carbonic anhydrase	GO:0003674,GO:0003824,GO:0004089,GO:0005575,GO:0005576,GO:0005615,GO:0005622,GO:0005623,GO:0005737,GO:0005783,GO:0005791,GO:0005793,GO:0005794,GO:0005802,GO:0005886,GO:0005903,GO:0006810,GO:0006811,GO:0006820,GO:0006885,GO:0007275,GO:0008150,GO:0009719,GO:0009725,GO:0009897,GO:0009986,GO:0010033,GO:0012505,GO:0012506,GO:0014070,GO:0015669,GO:0015670,GO:0015701,GO:0015711,GO:0015893,GO:0016020,GO:…
TRINITY_DN147749_c0_g2	53.6486	-3.56514	0.665196	-5.35953	8.34382e-08	2.334e-05	K09640	transmembrane protease serine 9, serine-type aminopeptidase activity	-
TRINITY_DN25698_c0_g1	37.5324	-3.55326	0.731749	-4.85584	1.19876e-06	0.000222003	-	-	-
TRINITY_DN221340_c18_g5	40.2197	-3.548	0.718309	-4.93937	7.83742e-07	0.000155944	-	hyaluronic acid binding	-
TRINITY_DN221340_c17_g14	46.8198	-3.54197	0.644986	-5.49155	3.9842e-08	1.28678e-05	K06793	versican core protein	-
TRINITY_DN197793_c12_g1	49.7038	-3.52645	0.688165	-5.12442	2.98451e-07	6.85669e-05	-	-	-
TRINITY_DN211379_c1_g13	92.7231	-3.52253	0.577869	-6.09573	1.08941e-09	5.92969e-07	K06794	hyaluronic acid binding, neurocan core protein	-
TRINITY_DN166434_c0_g1	45.7594	-3.49471	0.644116	-5.42559	5.77636e-08	1.74742e-05	-	-	-
TRINITY_DN93031_c0_g1	197.351	-3.48736	0.396304	-8.7997	1.37177e-18	2.95839e-15	K18245	-	-
TRINITY_DN196177_c4_g4	273.934	-3.47487	0.457345	-7.59793	3.00899e-14	3.94444e-11	K13912	CD5 molecule-like	-
TRINITY_DN201892_c0_g1	126.286	-3.46766	0.553372	-6.26643	3.69423e-10	2.32998e-07	K15049	endonuclease activity	GO:0002576,GO:0005575,GO:0005576,GO:0005622,GO:0005623,GO:0005737,GO:0005829,GO:0006810,GO:0006887,GO:0008150,GO:0009987,GO:0016192,GO:0032940,GO:0044424,GO:0044444,GO:0044464,GO:0045055,GO:0046903,GO:0051179,GO:0051234
TRINITY_DN199776_c3_g1	67.5175	-3.45031	0.592136	-5.82689	5.64705e-09	2.40467e-06	-	-	-
TRINITY_DN221059_c8_g12	52.0674	-3.41814	0.612049	-5.58475	2.34041e-08	7.94255e-06	K10104	signaling receptor binding,ficolin	-
TRINITY_DN202367_c5_g2	127.344	-3.40064	0.49855	-6.82107	9.0365e-12	8.05514e-09	-	-	-
TRINITY_DN220881_c3_g3	103.641	-3.3893	0.532751	-6.36188	1.99302e-10	1.33244e-07	-	-	-
TRINITY_DN209939_c2_g2	47.025	-3.36267	0.652748	-5.15155	2.5834e-07	6.03892e-05	-	-	-
TRINITY_DN216360_c0_g4	59.7737	-3.35585	0.610323	-5.49849	3.83057e-08	1.24317e-05	-	-	-
TRINITY_DN209862_c1_g1	153.225	-3.35487	0.445336	-7.53335	4.94554e-14	6.23837e-11	-	-	-
TRINITY_DN209518_c1_g3	146.311	-3.35012	0.498899	-6.71502	1.88036e-11	1.55199e-08	-	-	-
TRINITY_DN186926_c1_g2	72.0555	-3.31715	0.579769	-5.72151	1.05581e-08	4.15212e-06	K06793,K06254	calcium ion binding, versican protein	-
TRINITY_DN218189_c0_g3	268.762	-3.31603	0.400896	-8.27156	1.3222e-16	2.38907e-13	K18246	-	-
TRINITY_DN136145_c0_g1	39.2462	-3.29007	0.717661	-4.58443	4.55227e-06	0.000671837	-	-	-
TRINITY_DN212997_c1_g3	1505.82	-3.28349	0.324164	-10.1291	4.1044e-24	1.96e-20	K18245,K01672	carbonic anhydrase,positive regulation of dipeptide transport	-
TRINITY_DN196186_c3_g2	42.5545	-3.2811	0.647255	-5.06926	3.99361e-07	8.84082e-05	K14078,K14453	solute carrier transporter, secondary active sulfate transmembrane transporter activity	GO:0003674,GO:0005215,GO:0005216,GO:0005253,GO:0005254,GO:0005310,GO:0005342,GO:0005452,GO:0005575,GO:0005623,GO:0005886,GO:0005887,GO:0006810,GO:0006811,GO:0006812,GO:0006816,GO:0006820,GO:0006821,GO:0006835,GO:0006855,GO:0006873,GO:0006885,GO:0008028,GO:0008150,GO:0008272,GO:0008324,GO:0008509,GO:0008514,GO:0009987,GO:0015075,GO:0015085,GO:0015103,GO:0015106,GO:0015108,GO:0015116,GO:0015238,GO:…
TRINITY_DN213394_c0_g2	57.0383	-3.28081	0.590333	-5.55755	2.73591e-08	9.14545e-06	-	-	-
TRINITY_DN190069_c0_g2	1304.09	-3.26737	0.340843	-9.58614	9.14381e-22	2.911e-18	K00512,K17813	cytochrome P450	-
TRINITY_DN208568_c0_g8	173.787	-3.25502	0.519696	-6.26332	3.76875e-10	2.35476e-07	K08202	organic anion transmembrane transporter activity	-
TRINITY_DN116143_c0_g1	48.2172	-3.22895	0.719396	-4.48842	7.1754e-06	0.000967636	-	-	-
TRINITY_DN217947_c4_g8	53.3492	-3.22019	0.60444	-5.32755	9.95438e-08	2.72746e-05	K09676	Galactose-3-O-sulfotransferase	-
TRINITY_DN219297_c3_g12	491.323	-3.21428	0.389686	-8.24838	1.60551e-16	2.79346e-13	K18273,K18274,K19899	thick ascending limb development	GO:0000922,GO:0001655,GO:0001656,GO:0001822,GO:0002251,GO:0002376,GO:0002385,GO:0002386,GO:0002404,GO:0002406,GO:0002412,GO:0003008,GO:0003674,GO:0003823,GO:0005488,GO:0005575,GO:0005576,GO:0005615,GO:0005622,GO:0005623,GO:0005737,GO:0005794,GO:0005796,GO:0005819,GO:0005856,GO:0005886,GO:0005929,GO:0006810,GO:0006928,GO:0006950,GO:0006952,GO:0006955,GO:0006968,GO:0007155,GO:0007157,GO:0007159,GO:…
TRINITY_DN218104_c3_g6	4406.01	-3.2004	0.415784	-7.69726	1.39012e-14	1.89666e-11	K14704	-	-
TRINITY_DN204755_c1_g2	444.142	-3.18656	0.405097	-7.86617	3.6567e-15	5.43264e-12	-	-	-
TRINITY_DN208642_c1_g3	165.744	-3.17995	0.441485	-7.20284	5.89706e-13	6.57079e-10	K22016	mucin3, von Willebrand factor D and EGF	-
TRINITY_DN182825_c0_g1	112.399	-3.15743	0.51354	-6.14836	7.82876e-10	4.47343e-07	-	-	-
TRINITY_DN202536_c1_g1	139.063	-3.15348	0.546752	-5.76767	8.03758e-09	3.29664e-06	-	MAC/Perforin domain	-
TRINITY_DN217749_c4_g2	256.588	-3.15066	0.401976	-7.83792	4.58058e-15	6.65727e-12	K02599	Notch1	-
TRINITY_DN196922_c0_g1	539.303	-3.13849	0.381294	-8.23117	1.85397e-16	3.09867e-13	-	-	-
TRINITY_DN208898_c1_g2	98.58	-3.12798	0.602512	-5.19156	2.08541e-07	5.03321e-05	K08211	organic anion transmembrane transporter activity	-
TRINITY_DN193641_c1_g1	52.2577	-3.09943	0.586733	-5.28252	1.2742e-07	3.31136e-05	-	calcium ion binding	-
TRINITY_DN212432_c3_g9	77.3595	-3.07558	0.544485	-5.6486	1.61764e-08	5.97497e-06	K10104	Fibrinogen C	GO:0003674,GO:0005488,GO:0005575,GO:0008061,GO:0008144,GO:0016020,GO:0097367
TRINITY_DN190396_c0_g1	59.1054	-3.02046	0.607777	-4.96969	6.70586e-07	0.000138799	K03320	ammonium transmembrane transporter activity	-
TRINITY_DN196254_c0_g1	51.5773	-3.01895	0.642162	-4.70123	2.58605e-06	0.000426889	K14704	solute carrier family 26 (sulfate anion transporter), member 6	-
TRINITY_DN220881_c1_g3	37.6122	-3.01565	0.666258	-4.52625	6.0039e-06	0.00084167	K08465	-	-
TRINITY_DN213200_c0_g3	77.5181	-3.00005	0.551201	-5.44275	5.2463e-08	1.6238e-05	K01047	Group IID secretory phospholipase A2	GO:0001775,GO:0002361,GO:0002376,GO:0002520,GO:0002521,GO:0002682,GO:0002683,GO:0002694,GO:0002695,GO:0003674,GO:0003824,GO:0004620,GO:0004623,GO:0005488,GO:0005515,GO:0005539,GO:0005575,GO:0005576,GO:0006575,GO:0006629,GO:0006644,GO:0006650,GO:0006654,GO:0006658,GO:0006793,GO:0006796,GO:0006807,GO:0006950,GO:0006952,GO:0006954,GO:0007162,GO:0007275,GO:0008150,GO:0008152,GO:0008201,GO:0008285,GO:…
TRINITY_DN193504_c0_g9	144.22	-2.98486	0.495315	-6.02618	1.6788e-09	7.96003e-07	-	-	-
TRINITY_DN186473_c0_g1	48.8059	-2.9505	0.630218	-4.68172	2.84473e-06	0.000454987	K14704	solute carrier family 26 (sulfate anion transporter), member 6	-
TRINITY_DN220881_c3_g2	64.279	-2.93125	0.591316	-4.95716	7.15299e-07	0.000145797	-	-	-
TRINITY_DN157721_c0_g3	125.412	-2.82798	0.485186	-5.82864	5.58793e-09	2.39475e-06	-	-	-
TRINITY_DN206136_c0_g1	69.357	-2.82445	0.552144	-5.11542	3.13046e-07	7.11861e-05	K04145	dopamine receptor D2; G-protein coupled receptor activity	-
TRINITY_DN206971_c1_g1	190.724	-2.80588	0.44657	-6.28318	3.3172e-10	2.17423e-07	-	-	-
TRINITY_DN214491_c4_g3	54.8574	-2.78796	0.569685	-4.89386	9.88787e-07	0.000188872	K05480	TNF(Tumour Necrosis Factor) family	-
TRINITY_DN193504_c0_g5	81.2029	-2.78012	0.57069	-4.87151	1.10746e-06	0.000209151	-	-	-
TRINITY_DN199314_c7_g1	57.8799	-2.77347	0.586115	-4.73195	2.22371e-06	0.000372597	-	-	-
TRINITY_DN192985_c3_g2	80.161	-2.76184	0.49043	-5.63147	1.7868e-08	6.4341e-06	K17495	Sushi repeat-containing protein SRPX2	GO:0003674,GO:0005102,GO:0005488,GO:0005515,GO:0005575,GO:0005576,GO:0005615,GO:0005622,GO:0005623,GO:0005737,GO:0005886,GO:0006928,GO:0007155,GO:0007610,GO:0008150,GO:0009986,GO:0009987,GO:0010594,GO:0010595,GO:0010632,GO:0010634,GO:0016020,GO:0019220,GO:0019222,GO:0019838,GO:0022603,GO:0022610,GO:0030334,GO:0030335,GO:0031323,GO:0032879,GO:0036458,GO:0040011,GO:0040012,GO:0040017,GO:0042325,GO:…
TRINITY_DN203363_c2_g2	265.001	-2.70082	0.475847	-5.67582	1.38025e-08	5.27297e-06	K11146	-	-
TRINITY_DN218542_c2_g3	165.252	-2.693	0.44172	-6.09663	1.08326e-09	5.92969e-07	K05092, K04362,K12378	Peyer's patch morphogenesis	-
TRINITY_DN191858_c0_g1	67.1985	-2.69002	0.521569	-5.15755	2.50204e-07	5.88992e-05	-	-	-
TRINITY_DN105575_c0_g2	63.2113	-2.66992	0.563092	-4.74153	2.12113e-06	0.000359918	-	-	-
TRINITY_DN218418_c1_g1	1686.78	-2.62926	0.406674	-6.46527	1.01117e-10	7.42877e-08	-	-	-
TRINITY_DN199599_c0_g2	1354.76	-2.59993	0.428535	-6.06703	1.30301e-09	6.64983e-07	K02599	homophilic cell adhesion via plasma membrane adhesion molecules	GO:0002009,GO:0002165,GO:0003674,GO:0005198,GO:0005201,GO:0005575,GO:0005576,GO:0007275,GO:0007424,GO:0007444,GO:0007472,GO:0007475,GO:0007476,GO:0007552,GO:0007560,GO:0007591,GO:0008150,GO:0008362,GO:0008587,GO:0009653,GO:0009791,GO:0009886,GO:0009887,GO:0009888,GO:0022404,GO:0031012,GO:0032501,GO:0032502,GO:0035107,GO:0035114,GO:0035120,GO:0035220,GO:0035239,GO:0035295,GO:0040003,GO:0040005,GO:…
TRINITY_DN198521_c0_g1	82.9465	-2.59785	0.574501	-4.52193	6.12776e-06	0.000853482	K04165	-	-
TRINITY_DN203880_c0_g2	235.739	-2.59466	0.438822	-5.91279	3.3636e-09	1.50922e-06	-	Cysteine-rich and transmembrane domain-containing protein 1	-
TRINITY_DN136985_c0_g1	84.1472	-2.56654	0.555871	-4.61716	3.89031e-06	0.00058578	-	-	-
TRINITY_DN205392_c1_g12	625.584	-2.5494	0.432199	-5.89867	3.66437e-09	1.63321e-06	K04165	-	-
TRINITY_DN206263_c0_g9	521.913	-2.5404	0.422603	-6.01132	1.84022e-09	8.60335e-07	K13907	Leukocyte cysteine proteinase inhibitor 1-like	GO:0005575,GO:0005622,GO:0005623,GO:0005737,GO:0044424,GO:0044464
TRINITY_DN198046_c0_g4	415.33	-2.4888	0.435328	-5.71708	1.08369e-08	4.23684e-06	-	-	-
TRINITY_DN221059_c8_g7	235.026	-2.48393	0.400145	-6.20756	5.38127e-10	3.24112e-07	K06255	calcium ion binding	GO:0002119,GO:0002164,GO:0003674,GO:0005198,GO:0005575,GO:0005576,GO:0005604,GO:0005622,GO:0005623,GO:0005737,GO:0006928,GO:0006996,GO:0007010,GO:0007044,GO:0007154,GO:0007165,GO:0007166,GO:0007167,GO:0007169,GO:0007275,GO:0007517,GO:0008150,GO:0008543,GO:0009653,GO:0009719,GO:0009790,GO:0009791,GO:0009792,GO:0009887,GO:0009987,GO:0010033,GO:0010927,GO:0016043,GO:0016477,GO:0022607,GO:0022612,GO:…
TRINITY_DN192806_c0_g1	626.574	-2.45147	0.452316	-5.41982	5.9659e-08	1.78857e-05	-	-	-
TRINITY_DN215770_c6_g3	183.245	-2.36949	0.464762	-5.09828	3.42754e-07	7.66383e-05	-	-	-
TRINITY_DN219089_c3_g2	451.771	-2.35792	0.398366	-5.91899	3.23924e-09	1.46324e-06	-	Bacterial protein of unknown function (DUF885)	-
TRINITY_DN203219_c1_g3	139.861	-2.35712	0.46028	-5.12105	3.03833e-07	6.93269e-05	-	-	-
TRINITY_DN201048_c1_g1	187.088	-2.34668	0.463833	-5.05932	4.20747e-07	9.16256e-05	-	-	-
TRINITY_DN201500_c3_g1	89.3976	-2.34554	0.501083	-4.68095	2.85554e-06	0.000455626	K14385	Belongs to the sodium solute symporter (SSF) (TC 2.A.21) family	-
TRINITY_DN208441_c2_g1	79.8783	-2.34538	0.522588	-4.48801	7.18915e-06	0.000967636	K17527	intelectin	-
TRINITY_DN184221_c0_g2	184.267	-2.33679	0.426522	-5.4787	4.28462e-08	1.37057e-05	K02599	Notch1	-
TRINITY_DN89595_c0_g2	165.161	-2.32983	0.44692	-5.21307	1.85746e-07	4.53212e-05	-	-	-
TRINITY_DN113236_c0_g1	157.986	-2.32639	0.431501	-5.39138	6.99179e-08	2.04121e-05	-	-	-
TRINITY_DN212010_c0_g2	473.171	-2.31719	0.349251	-6.63473	3.25094e-11	2.55696e-08	K03158	tumor necrosis factor receptor superfamily member 1A	-
TRINITY_DN208161_c5_g2	123.148	-2.30759	0.491422	-4.69573	2.6565e-06	0.000435295	-	-	-
TRINITY_DN184024_c0_g2	113.752	-2.30253	0.455391	-5.05615	4.27803e-07	9.25286e-05	-	-	-
TRINITY_DN221037_c2_g3	100.687	-2.29035	0.454531	-5.03893	4.68143e-07	9.96741e-05	K03990	complement component 3	-
TRINITY_DN214491_c4_g2	239.306	-2.2849	0.380648	-6.00265	1.94119e-09	9.01238e-07	K13884	macrophage receptor with collagenous structure	GO:0000165,GO:0001709,GO:0002376,GO:0003674,GO:0005102,GO:0005126,GO:0005164,GO:0005488,GO:0005515,GO:0005575,GO:0005576,GO:0005615,GO:0005623,GO:0005886,GO:0005887,GO:0006464,GO:0006468,GO:0006582,GO:0006725,GO:0006793,GO:0006796,GO:0006807,GO:0006810,GO:0006897,GO:0006909,GO:0006911,GO:0006915,GO:0006950,GO:0006952,GO:0006955,GO:0007154,GO:0007165,GO:0007166,GO:0007254,GO:0007275,GO:0007399,GO:…
TRINITY_DN216040_c0_g1	143.682	-2.28307	0.443626	-5.14638	2.65556e-07	6.16449e-05	K07440	cholesterol 24-hydroxylase	-
TRINITY_DN192413_c0_g1	107.468	-2.27386	0.46082	-4.93439	8.04035e-07	0.000159086	K11455	chromobox protein 8	-
TRINITY_DN209259_c0_g2	114.745	-2.27144	0.438015	-5.18577	2.15126e-07	5.10008e-05	K21356	mitofusin1	-
TRINITY_DN202020_c1_g13	264.214	-2.2498	0.370701	-6.06905	1.28667e-09	6.61695e-07	-	-	-
TRINITY_DN198351_c1_g5	5334.91	-2.24466	0.337735	-6.64622	3.00708e-11	2.42215e-08	-	-	-
TRINITY_DN221059_c7_g4	228.668	-2.24274	0.426365	-5.26014	1.43944e-07	3.64521e-05	-	-	-
TRINITY_DN183159_c0_g1	86.6652	-2.2397	0.498349	-4.49423	6.98218e-06	0.000946843	-	-	-
TRINITY_DN214465_c6_g26	142.593	-2.23877	0.425045	-5.26713	1.3857e-07	3.54947e-05	-	-	-
TRINITY_DN221328_c16_g1	208.87	-2.21396	0.43784	-5.05655	4.26914e-07	9.25286e-05	-	-	-
TRINITY_DN202740_c2_g7	117.152	-2.21217	0.426492	-5.1869	2.13828e-07	5.08737e-05	-	-	-
TRINITY_DN219089_c3_g3	112.161	-2.21104	0.453213	-4.87859	1.06845e-06	0.00020293	-	Bacterial protein of unknown function (DUF885)	-
TRINITY_DN210688_c4_g3	1189.58	-2.20993	0.414664	-5.32944	9.8517e-08	2.71043e-05	-	-	-
TRINITY_DN198351_c1_g20	488.686	-2.19869	0.376443	-5.8407	5.19832e-09	2.25671e-06	-	-	-
TRINITY_DN210460_c2_g1	241.983	-2.1937	0.411954	-5.32511	1.0089e-07	2.74186e-05	-	-	-
TRINITY_DN79057_c0_g1	484.812	-2.17305	0.388397	-5.59492	2.20725e-08	7.56747e-06	K17495	Sushi-repeat containing protein, X-linked 2	GO:0003674,GO:0005102,GO:0005488,GO:0005515,GO:0005575,GO:0005576,GO:0005615,GO:0005622,GO:0005623,GO:0005737,GO:0005886,GO:0006928,GO:0007155,GO:0007610,GO:0008150,GO:0009986,GO:0009987,GO:0010594,GO:0010595,GO:0010632,GO:0010634,GO:0016020,GO:0019220,GO:0019222,GO:0019838,GO:0022603,GO:0022610,GO:0030334,GO:0030335,GO:0031323,GO:0032879,GO:0036458,GO:0040011,GO:0040012,GO:0040017,GO:0042325,GO:…
TRINITY_DN217562_c2_g6	147.366	-2.16878	0.480684	-4.51187	6.42596e-06	0.000882151	-	-	-
TRINITY_DN219089_c2_g1	706.063	-2.16537	0.403717	-5.3636	8.15809e-08	2.3013e-05	-	Bacterial protein of unknown function (DUF885)	-
TRINITY_DN204464_c0_g1	1707.38	-2.1615	0.356617	-6.06113	1.3517e-09	6.79458e-07	-	-	-
TRINITY_DN220473_c2_g19	151.226	-2.15418	0.398021	-5.41223	6.22432e-08	1.84945e-05	K10104	signaling receptor binding,ficolin	-
TRINITY_DN219935_c4_g3	194.664	-2.12445	0.389259	-5.45766	4.82442e-08	1.5214e-05	K06238	-	-
TRINITY_DN220473_c2_g13	252.545	-2.12325	0.379173	-5.59968	2.1475e-08	7.44409e-06	K06252	mesenchymal-epithelial cell signaling involved in prostate gland development	GO:0000003,GO:0001655,GO:0001763,GO:0001968,GO:0002009,GO:0003006,GO:0003401,GO:0003674,GO:0005488,GO:0005515,GO:0005575,GO:0005576,GO:0005604,GO:0005614,GO:0005622,GO:0005623,GO:0005737,GO:0005783,GO:0005788,GO:0006464,GO:0006807,GO:0006950,GO:0007154,GO:0007155,GO:0007162,GO:0007267,GO:0007275,GO:0007399,GO:0007528,GO:0008150,GO:0008152,GO:0008284,GO:0009611,GO:0009653,GO:0009887,GO:0009888,GO:…
TRINITY_DN208095_c1_g5	994.853	-2.11498	0.424834	-4.97836	6.41251e-07	0.000133139	K19755	axoneme assembly	GO:0000003,GO:0000226,GO:0000228,GO:0000793,GO:0000794,GO:0001520,GO:0001578,GO:0003006,GO:0005575,GO:0005622,GO:0005623,GO:0005634,GO:0005694,GO:0005737,GO:0005819,GO:0005829,GO:0005856,GO:0005929,GO:0006996,GO:0007010,GO:0007017,GO:0007276,GO:0007281,GO:0007283,GO:0007286,GO:0008150,GO:0009987,GO:0015630,GO:0016043,GO:0019953,GO:0022412,GO:0022414,GO:0022607,GO:0030030,GO:0030031,GO:0030154,GO:…
TRINITY_DN161818_c0_g1	507.044	-2.11424	0.347698	-6.08068	1.19674e-09	6.2919e-07	-	-	-
TRINITY_DN207528_c4_g3	498.667	-2.10054	0.370406	-5.67091	1.42043e-08	5.36515e-06	K06494	calcium ion binding	-
TRINITY_DN192983_c0_g8	131.536	-2.08617	0.425151	-4.9069	9.25284e-07	0.000177758	K07440	Cytochrome P450, family 46, subfamily A, polypeptide	GO:0003674,GO:0003824,GO:0004497,GO:0005488,GO:0005575,GO:0005622,GO:0005623,GO:0005737,GO:0005783,GO:0005789,GO:0006066,GO:0006082,GO:0006629,GO:0006694,GO:0006699,GO:0006706,GO:0006707,GO:0006805,GO:0007275,GO:0007399,GO:0008150,GO:0008152,GO:0008202,GO:0008203,GO:0008206,GO:0008395,GO:0008610,GO:0009056,GO:0009058,GO:0009410,GO:0009987,GO:0012505,GO:0016020,GO:0016042,GO:0016053,GO:0016125,GO:…
TRINITY_DN208022_c3_g2	666.591	-2.07893	0.35929	-5.78623	7.19834e-09	2.99522e-06	K22078,K01194	Acid trehalase-like	-
TRINITY_DN203231_c1_g3	127.338	-2.06728	0.43336	-4.77034	1.83913e-06	0.000319364	K05039	gamma-aminobutyric acid:sodium symporter activity	-
TRINITY_DN175575_c0_g2	317.587	-2.06639	0.375486	-5.50325	3.72861e-08	1.21598e-05	-	Bacterial protein of unknown function (DUF885)	-
TRINITY_DN157721_c0_g2	481.564	-2.03812	0.326255	-6.24701	4.18387e-10	2.58993e-07	-	-	-
TRINITY_DN198223_c0_g1	135.628	-2.02686	0.416613	-4.86508	1.14408e-06	0.000213058	K05692	Actin	-
TRINITY_DN198177_c1_g1	787.08	-2.00549	0.406761	-4.93039	8.20643e-07	0.000160892	-	homophilic cell adhesion via plasma membrane adhesion molecules	GO:0002009,GO:0002165,GO:0003674,GO:0005198,GO:0005201,GO:0005575,GO:0005576,GO:0007275,GO:0007424,GO:0007444,GO:0007472,GO:0007475,GO:0007476,GO:0007552,GO:0007560,GO:0007591,GO:0008150,GO:0008362,GO:0008587,GO:0009653,GO:0009791,GO:0009886,GO:0009887,GO:0009888,GO:0022404,GO:0031012,GO:0032501,GO:0032502,GO:0035107,GO:0035114,GO:0035120,GO:0035220,GO:0035239,GO:0035295,GO:0040003,GO:0040005,GO:…
TRINITY_DN193422_c0_g1	11317	3.85759	0.372771	10.3484	4.25493e-25	2.37053e-21	-	-	-
TRINITY_DN215097_c1_g3	318.299	5.41382	0.552661	9.79592	1.1723e-22	4.61026e-19	K01832,K07424,K17689,K17690,K17691,K17692,K17860	thromboxane-A synthase activity	GO:0001676,GO:0002933,GO:0003674,GO:0003824,GO:0004497,GO:0005488,GO:0005496,GO:0005506,GO:0005515,GO:0005575,GO:0005622,GO:0005623,GO:0005737,GO:0005783,GO:0005789,GO:0006066,GO:0006082,GO:0006629,GO:0006631,GO:0006633,GO:0006694,GO:0006706,GO:0006720,GO:0006721,GO:0006766,GO:0006775,GO:0006805,GO:0006807,GO:0007568,GO:0007584,GO:0008144,GO:0008150,GO:0008152,GO:0008202,GO:0008207,GO:0008209,GO:…
TRINITY_DN216370_c1_g2	4656.38	2.829	0.290711	9.73129	2.2176e-22	7.41288e-19	-	Calumenin b	GO:0005575,GO:0005622,GO:0005623,GO:0005634,GO:0005694,GO:0005700,GO:0005703,GO:0005737,GO:0006139,GO:0006259,GO:0006265,GO:0006325,GO:0006355,GO:0006725,GO:0006807,GO:0006996,GO:0007549,GO:0008150,GO:0008152,GO:0009047,GO:0009889,GO:0009891,GO:0009893,GO:0009987,GO:0010468,GO:0010556,GO:0010557,GO:0010604,GO:0010628,GO:0010911,GO:0010912,GO:0016043,GO:0019219,GO:0019222,GO:0031323,GO:0031325,GO:…
TRINITY_DN190260_c0_g2	899.617	3.47693	0.363904	9.55452	1.24161e-21	3.77307e-18	-	-	-
TRINITY_DN206339_c2_g2	193.363	4.18311	0.455213	9.18935	3.95215e-20	1.01623e-16	-	-	-
TRINITY_DN205955_c1_g4	732.475	3.30917	0.365924	9.04332	1.5198e-19	3.62878e-16	-	-	-
TRINITY_DN191171_c0_g1	300.055	3.23395	0.372997	8.67019	4.31387e-18	9.01261e-15	-	-	-
TRINITY_DN207722_c4_g3	627.775	11.1143	1.28638	8.63997	5.62258e-18	1.13908e-14	-	-	-
TRINITY_DN127792_c0_g1	480.904	2.81804	0.333809	8.44206	3.11801e-17	6.13102e-14	-	-	-
TRINITY_DN217160_c3_g4	185.353	4.18453	0.500181	8.36602	5.95948e-17	1.10672e-13	-	-	-
TRINITY_DN200795_c0_g1	287.73	4.14586	0.514012	8.06569	7.2822e-16	1.18744e-12	K07189	Starch/carbohydrate-binding module (family 53)	GO:0003674,GO:0005488,GO:0005515,GO:0008157,GO:0019899,GO:0019902,GO:0019903
TRINITY_DN210978_c1_g2	150.087	4.90745	0.610786	8.03464	9.38506e-16	1.4939e-12	-	-	-
TRINITY_DN208559_c2_g3	1073.9	2.8493	0.360009	7.91451	2.48233e-15	3.85944e-12	-	-	-
TRINITY_DN214701_c2_g3	361.948	2.9057	0.368643	7.88216	3.21758e-15	4.8889e-12	-	TMEM151 family	-
TRINITY_DN193422_c0_g3	2296.57	2.94678	0.37828	7.78995	6.7038e-15	9.5358e-12	-	-	-
TRINITY_DN169741_c0_g1	291.726	11.2934	1.49209	7.56881	3.76673e-14	4.84278e-11	-	-	-
TRINITY_DN214912_c3_g1	148.226	3.93603	0.525938	7.48383	7.21891e-14	8.77491e-11	-	-	-
TRINITY_DN221004_c7_g1	599.609	2.83511	0.380552	7.44999	9.33504e-14	1.0949e-10	-	-	-
TRINITY_DN218256_c2_g3	248.207	3.06701	0.415896	7.37445	1.6502e-13	1.90213e-10	K02583	Tumor necrosis factor receptor / nerve growth factor receptor repeats.	-
TRINITY_DN218452_c2_g3	158.66	3.43724	0.475703	7.2256	4.98906e-13	5.65329e-10	K00503	DBH-like monooxygenase protein 1	GO:0001505,GO:0003674,GO:0003824,GO:0004497,GO:0004500,GO:0005488,GO:0005507,GO:0005575,GO:0005576,GO:0005615,GO:0005622,GO:0005623,GO:0005737,GO:0005783,GO:0005789,GO:0006066,GO:0006576,GO:0006584,GO:0006589,GO:0006725,GO:0006807,GO:0008150,GO:0008152,GO:0009056,GO:0009058,GO:0009308,GO:0009309,GO:0009712,GO:0009713,GO:0009987,GO:0012505,GO:0012506,GO:0016020,GO:0016491,GO:0016705,GO:0016715,GO:…
TRINITY_DN210429_c4_g1	381.61	3.25505	0.452387	7.19528	6.23324e-13	6.83153e-10	-	-	-
TRINITY_DN172472_c0_g2	197.882	3.50422	0.492565	7.11424	1.1253e-12	1.15741e-09	K06846	Prostate stem cell antigen-like	-
TRINITY_DN197919_c1_g2	281.485	2.72161	0.384065	7.08634	1.37702e-12	1.39485e-09	-	-	-
TRINITY_DN220364_c4_g5	302.697	2.55927	0.361598	7.07767	1.46596e-12	1.46278e-09	-	-	-
TRINITY_DN184091_c0_g1	217.86	3.67846	0.520594	7.06587	1.59608e-12	1.5692e-09	-	-	-
TRINITY_DN194490_c1_g1	115.216	3.73055	0.536451	6.95414	3.54727e-12	3.34018e-09	-	-	-
TRINITY_DN204945_c1_g1	547.205	2.21365	0.320206	6.91321	4.73821e-12	4.39962e-09	-	-	-
TRINITY_DN212629_c2_g4	1030.37	2.87527	0.416854	6.89754	5.291e-12	4.84562e-09	K21626	NFX1-type zinc finger-containing protein	GO:0000981,GO:0003674,GO:0003700,GO:0006355,GO:0006357,GO:0008150,GO:0009889,GO:0010468,GO:0010556,GO:0019219,GO:0019222,GO:0031323,GO:0031326,GO:0050789,GO:0050794,GO:0051171,GO:0051252,GO:0060255,GO:0065007,GO:0080090,GO:0140110,GO:1903506,GO:2000112,GO:2001141
TRINITY_DN193296_c4_g1	190.585	3.89935	0.566099	6.88812	5.65347e-12	5.1076e-09	-	-	-
TRINITY_DN196028_c0_g3	456.196	2.56246	0.378871	6.76341	1.34777e-11	1.1702e-08	K09542,K19766,K19769	Belongs to the small heat shock protein (HSP20) family	GO:0003674,GO:0005488,GO:0005515,GO:0005575,GO:0005622,GO:0005623,GO:0005737,GO:0005829,GO:0006950,GO:0007275,GO:0007568,GO:0008150,GO:0008340,GO:0009266,GO:0009408,GO:0009628,GO:0009790,GO:0009792,GO:0010259,GO:0032501,GO:0032502,GO:0044424,GO:0044444,GO:0044464,GO:0048856,GO:0050896,GO:0051082
TRINITY_DN196311_c4_g2	500.721	2.58962	0.383728	6.74858	1.49296e-11	1.27964e-08	K07766	-	-
TRINITY_DN214928_c0_g3	3617.83	2.70954	0.402515	6.73153	1.67887e-11	1.42077e-08	-	-	-
TRINITY_DN205528_c0_g6	137.197	3.24572	0.483571	6.71199	1.91992e-11	1.56532e-08	K10454,K10443	distal tubule morphogenesis, kelch-like protein 17 (actinfilin)	-
TRINITY_DN193575_c3_g2	892.613	2.21003	0.332681	6.64308	3.07186e-11	2.44487e-08	K10104	-	-
TRINITY_DN201020_c0_g1	305.514	2.37438	0.361337	6.5711	4.99459e-11	3.79447e-08	-	-	-
TRINITY_DN205503_c1_g6	1253.85	2.11295	0.323834	6.52479	6.80985e-11	5.11542e-08	K02295	cryptochrome	-
TRINITY_DN187480_c2_g2	141.716	3.18892	0.494352	6.4507	1.11332e-10	8.09036e-08	K04515	calmodulin-dependent protein kinase activity	-
TRINITY_DN215016_c1_g1	164.877	2.77016	0.431301	6.4228	1.33786e-10	9.61749e-08	-	-	-
TRINITY_DN181072_c0_g1	59.5536	5.94472	0.925818	6.42105	1.3534e-10	9.62569e-08	K09542,K19766,K19769	Belongs to the small heat shock protein (HSP20) family	GO:0003674,GO:0005488,GO:0005515,GO:0005575,GO:0005622,GO:0005623,GO:0005737,GO:0005829,GO:0006950,GO:0007275,GO:0007568,GO:0008150,GO:0008340,GO:0009266,GO:0009408,GO:0009628,GO:0009790,GO:0009792,GO:0010259,GO:0032501,GO:0032502,GO:0044424,GO:0044444,GO:0044464,GO:0048856,GO:0050896,GO:0051082
TRINITY_DN209765_c1_g1	274.831	3.08129	0.481249	6.4027	1.52648e-10	1.07424e-07	-	-	-
TRINITY_DN216535_c1_g1	370.769	2.54623	0.397964	6.39816	1.57262e-10	1.09518e-07	-	Mab-21	-
TRINITY_DN157508_c1_g1	93.2218	3.21993	0.504771	6.37898	1.7827e-10	1.21615e-07	-	-	-
TRINITY_DN206242_c4_g4	90.6867	3.67688	0.577132	6.37096	1.87846e-10	1.26853e-07	-	-	-
TRINITY_DN221098_c7_g5	142.241	2.65842	0.425906	6.24181	4.32538e-10	2.65296e-07	-	-	-
TRINITY_DN217206_c0_g25	364.839	2.8006	0.450231	6.22036	4.96012e-10	3.01463e-07	K02583	tumor necrosis factor receptor superfamily member 16	-
TRINITY_DN185682_c0_g1	266.682	3.06672	0.494242	6.20489	5.47362e-10	3.26731e-07	-	-	-
TRINITY_DN221118_c1_g1	240.572	3.26858	0.52941	6.17402	6.65767e-10	3.93892e-07	-	Immunoglobulin C-2 Type	GO:0000902,GO:0003674,GO:0005488,GO:0005515,GO:0005575,GO:0005623,GO:0005886,GO:0005887,GO:0007155,GO:0007156,GO:0007275,GO:0007399,GO:0008150,GO:0009653,GO:0009987,GO:0016020,GO:0016021,GO:0016043,GO:0022008,GO:0022610,GO:0030030,GO:0030154,GO:0030182,GO:0031175,GO:0031224,GO:0031226,GO:0032501,GO:0032502,GO:0032989,GO:0032990,GO:0042802,GO:0044425,GO:0044459,GO:0044464,GO:0048468,GO:0048666,GO:…
TRINITY_DN220650_c4_g1	1073.44	2.7054	0.438905	6.16398	7.09396e-10	4.14912e-07	-	-	-
TRINITY_DN55293_c0_g1	62.2786	4.24077	0.688099	6.16302	7.13706e-10	4.14912e-07	-	-	-
TRINITY_DN187917_c6_g5	206.183	2.56112	0.416469	6.14961	7.76748e-10	4.47343e-07	-	-	-
TRINITY_DN176584_c0_g1	260.978	2.92964	0.477401	6.13664	8.42825e-10	4.77518e-07	-	Collagen triple helix	-
TRINITY_DN218256_c2_g2	186.712	2.46129	0.401487	6.13045	8.76325e-10	4.92325e-07	K02583	Tumor necrosis factor receptor / nerve growth factor receptor repeats.	-
TRINITY_DN206836_c2_g5	227.472	2.35549	0.384519	6.1258	9.02313e-10	5.02701e-07	K21077	-	-
TRINITY_DN220364_c4_g1	659.581	2.12215	0.348179	6.09499	1.09442e-09	5.92969e-07	-	-	-
TRINITY_DN214712_c3_g1	505.02	2.81536	0.462096	6.09257	1.11109e-09	5.94254e-07	K19899	pancreatic secretory granule membrane major glycoprotein GP2	-
TRINITY_DN217437_c3_g1	399.268	2.52443	0.415055	6.08216	1.18575e-09	6.29151e-07	K02439	thiosulfate sulfurtransferase activity	-
TRINITY_DN215443_c1_g1	184.654	2.50676	0.413265	6.06574	1.31346e-09	6.6524e-07	-	-	-
TRINITY_DN190791_c0_g1	221.433	3.20865	0.529874	6.05549	1.39991e-09	6.91674e-07	-	Cat eye syndrome	-
TRINITY_DN198351_c1_g25	66.6549	4.80659	0.793937	6.05412	1.41187e-09	6.91674e-07	-	-	-
TRINITY_DN216898_c1_g1	383.582	2.1894	0.361809	6.05126	1.43714e-09	6.96231e-07	K10291	common myeloid progenitor cell proliferation	GO:0000151,GO:0000209,GO:0000723,GO:0003674,GO:0003824,GO:0004842,GO:0005488,GO:0005515,GO:0005575,GO:0005622,GO:0005623,GO:0005737,GO:0005829,GO:0006139,GO:0006259,GO:0006464,GO:0006508,GO:0006511,GO:0006725,GO:0006807,GO:0006996,GO:0007568,GO:0008150,GO:0008152,GO:0008283,GO:0008285,GO:0009056,GO:0009057,GO:0009314,GO:0009628,GO:0009889,GO:0009891,GO:0009893,GO:0009987,GO:0010212,GO:0010468,GO:…
TRINITY_DN207776_c0_g1	108.905	4.0532	0.670184	6.04788	1.4676e-09	7.05875e-07	K17341	hemicentin	-
TRINITY_DN55150_c0_g1	97.2534	3.72352	0.617538	6.02962	1.64348e-09	7.8482e-07	-	-	-
TRINITY_DN209179_c2_g8	110.974	3.50133	0.581995	6.01608	1.78689e-09	8.41286e-07	-	-	-
TRINITY_DN201589_c11_g2	774.189	2.04618	0.342966	5.96613	2.42942e-09	1.10489e-06	-	SOUL heme-binding protein	-
TRINITY_DN217534_c0_g2	141.497	2.58668	0.439316	5.88796	3.90991e-09	1.73111e-06	-	-	-
TRINITY_DN213513_c2_g1	348.388	2.04686	0.348658	5.87068	4.34019e-09	1.90897e-06	-	-	-
TRINITY_DN190320_c0_g2	326.213	2.53573	0.433576	5.84841	4.96284e-09	2.16857e-06	K17834	cyclic GMP-AMP synthase	-
TRINITY_DN203430_c0_g1	209.314	2.46526	0.422167	5.83954	5.23463e-09	2.25781e-06	-	-	-
TRINITY_DN182670_c0_g2	107.062	3.02248	0.520473	5.80719	6.35315e-09	2.68823e-06	-	-	-
TRINITY_DN202375_c2_g2	378.221	2.47507	0.429215	5.76651	8.09276e-09	3.29903e-06	-	-	-
TRINITY_DN172441_c0_g1	68.4255	3.77728	0.656664	5.75222	8.80809e-09	3.53833e-06	-	-	-
TRINITY_DN207100_c0_g12	110.328	2.79818	0.486513	5.75149	8.84587e-09	3.53833e-06	-	-	-
TRINITY_DN204380_c3_g3	111.133	3.40887	0.592782	5.75062	8.89147e-09	3.53833e-06	-	G2F domain	GO:0005575,GO:0005576,GO:0005604,GO:0005622,GO:0005623,GO:0005737,GO:0005938,GO:0008150,GO:0009605,GO:0009607,GO:0009617,GO:0030054,GO:0031012,GO:0043207,GO:0044421,GO:0044424,GO:0044444,GO:0044464,GO:0050896,GO:0051704,GO:0051707,GO:0062023,GO:0071944,GO:0099568
TRINITY_DN203412_c0_g1	231.575	2.36234	0.412489	5.72704	1.02197e-08	4.04284e-06	K04965	store-operated calcium channel activity	-
TRINITY_DN189957_c1_g1	301.698	2.07286	0.362767	5.71404	1.10326e-08	4.2635e-06	-	-	-
TRINITY_DN193254_c1_g4	84.7979	3.04487	0.536827	5.67197	1.41163e-08	5.36219e-06	K17341	cell division	GO:0005575,GO:0005576,GO:0005604,GO:0005622,GO:0005623,GO:0005737,GO:0005938,GO:0008150,GO:0009605,GO:0009607,GO:0009617,GO:0030054,GO:0031012,GO:0043207,GO:0044421,GO:0044424,GO:0044444,GO:0044464,GO:0050896,GO:0051704,GO:0051707,GO:0062023,GO:0071944,GO:0099568
TRINITY_DN191087_c2_g1	107.896	3.16058	0.558612	5.65792	1.53222e-08	5.69438e-06	-	-	-
TRINITY_DN205378_c0_g3	501.611	2.08994	0.370445	5.64169	1.68391e-08	6.18559e-06	-	-	-
TRINITY_DN219223_c3_g4	348.888	2.5228	0.4474	5.6388	1.71241e-08	6.22192e-06	K04362,K08252,K12378	protein kinase activity	GO:0000003,GO:0000578,GO:0001655,GO:0001709,GO:0002009,GO:0003002,GO:0003006,GO:0003674,GO:0003824,GO:0004672,GO:0004713,GO:0004714,GO:0004888,GO:0005575,GO:0005623,GO:0005886,GO:0005887,GO:0006355,GO:0006357,GO:0006464,GO:0006468,GO:0006793,GO:0006796,GO:0006807,GO:0006928,GO:0007154,GO:0007165,GO:0007166,GO:0007167,GO:0007169,GO:0007275,GO:0007276,GO:0007277,GO:0007278,GO:0007280,GO:0007350,GO:…
TRINITY_DN193734_c0_g11	52.6792	8.8208	1.56643	5.63116	1.79006e-08	6.4341e-06	-	-	-
TRINITY_DN210263_c2_g1	93.613	2.78787	0.496659	5.61324	1.98578e-08	7.09943e-06	-	-	-
TRINITY_DN171310_c0_g1	127.088	2.78756	0.496815	5.61087	2.0131e-08	7.15412e-06	-	-	-
TRINITY_DN175132_c0_g1	152.529	2.46357	0.439134	5.61007	2.02248e-08	7.15412e-06	-	-	-
TRINITY_DN219936_c2_g2	503.85	2.05695	0.367123	5.6029	2.1079e-08	7.41705e-06	-	IPT/TIG domain	-
TRINITY_DN202957_c2_g2	399.449	2.46421	0.439942	5.60122	2.12845e-08	7.44409e-06	K06149	Universal stress protein family	-
TRINITY_DN202050_c6_g1	121.836	2.56971	0.459096	5.59732	2.17685e-08	7.50173e-06	-	-	-
TRINITY_DN218080_c3_g2	123.92	2.5086	0.449458	5.5814	2.38593e-08	8.05613e-06	K10402	kinesin 20	-
TRINITY_DN204088_c0_g1	83.8864	2.99621	0.538536	5.56361	2.64249e-08	8.87756e-06	-	-	-
TRINITY_DN192982_c6_g19	469.917	2.20878	0.398827	5.53818	3.05636e-08	1.01155e-05	-	-	-
TRINITY_DN220845_c4_g1	39.6911	5.63027	1.02949	5.469	4.52574e-08	1.43633e-05	-	-	-
TRINITY_DN202868_c4_g4	970.483	2.24779	0.412519	5.44893	5.06737e-08	1.58308e-05	-	carbohydrate binding	GO:0000003,GO:0003674,GO:0005488,GO:0005534,GO:0005575,GO:0005576,GO:0005615,GO:0007320,GO:0007610,GO:0007617,GO:0007618,GO:0007620,GO:0008104,GO:0008150,GO:0019098,GO:0019953,GO:0022414,GO:0030246,GO:0032501,GO:0032504,GO:0033036,GO:0036094,GO:0044421,GO:0044703,GO:0044706,GO:0045924,GO:0046008,GO:0046692,GO:0048029,GO:0048609,GO:0051179,GO:0051704,GO:0060180,GO:0065007,GO:0065008
TRINITY_DN218979_c5_g5	156.468	2.35405	0.433525	5.43003	5.63454e-08	1.71226e-05	K05142	tumor necrosis factor receptor superfamily member 4	-
TRINITY_DN184312_c0_g1	408.57	5.4701	1.00991	5.41644	6.07975e-08	1.81456e-05	K01832,K07424	heme binding	GO:0001101,GO:0001516,GO:0001676,GO:0003008,GO:0003013,GO:0003018,GO:0003674,GO:0003824,GO:0004796,GO:0005575,GO:0005622,GO:0005623,GO:0005737,GO:0005783,GO:0005789,GO:0006082,GO:0006629,GO:0006631,GO:0006633,GO:0006636,GO:0006690,GO:0006692,GO:0006693,GO:0006873,GO:0008015,GO:0008150,GO:0008152,GO:0008610,GO:0009058,GO:0009636,GO:0009987,GO:0010033,GO:0012505,GO:0016020,GO:0016053,GO:0016491,GO:…
TRINITY_DN210701_c2_g1	416.555	2.02415	0.374603	5.40344	6.53735e-08	1.93387e-05	K06688	Belongs to the ubiquitin-conjugating enzyme family	-
TRINITY_DN205766_c4_g4	281.364	2.32328	0.431705	5.38165	7.38068e-08	2.14537e-05	-	-	-
TRINITY_DN215848_c4_g2	185.81	2.11185	0.392769	5.37682	7.58112e-08	2.17526e-05	-	-	-
TRINITY_DN125547_c0_g2	40.4688	8.44062	1.57084	5.37333	7.72964e-08	2.2084e-05	K14390	-	-
TRINITY_DN220509_c0_g1	302.367	2.74631	0.511807	5.36591	8.05415e-08	2.28161e-05	-	-	-
TRINITY_DN118628_c0_g1	89.4035	3.30998	0.619419	5.34368	9.10775e-08	2.53708e-05	-	-	-
TRINITY_DN209282_c5_g1	166.333	2.52019	0.472217	5.33692	9.45366e-08	2.62251e-05	-	Copper type II ascorbate-dependent monooxygenase, N-terminal domain	GO:0001505,GO:0003674,GO:0003824,GO:0004497,GO:0004500,GO:0005488,GO:0005507,GO:0005575,GO:0005576,GO:0005615,GO:0005622,GO:0005623,GO:0005737,GO:0005783,GO:0005789,GO:0006066,GO:0006576,GO:0006584,GO:0006589,GO:0006725,GO:0006807,GO:0008150,GO:0008152,GO:0009056,GO:0009058,GO:0009308,GO:0009309,GO:0009712,GO:0009713,GO:0009987,GO:0012505,GO:0012506,GO:0016020,GO:0016491,GO:0016705,GO:0016715,GO:…
TRINITY_DN196159_c0_g1	78.8425	2.83406	0.531311	5.33409	9.60264e-08	2.65283e-05	K05142	-	-
TRINITY_DN215853_c0_g4	61.3988	3.22086	0.607081	5.30548	1.12375e-07	3.02937e-05	K02583	Tumor necrosis factor receptor / nerve growth factor receptor repeats.	-
TRINITY_DN175729_c0_g2	102.017	2.85998	0.539503	5.30114	1.15082e-07	3.07752e-05	-	-	-
TRINITY_DN212486_c0_g8	104.611	2.47389	0.467834	5.28797	1.23682e-07	3.25542e-05	-	-	-
TRINITY_DN199955_c1_g1	206.28	2.68151	0.507182	5.28708	1.24283e-07	3.25842e-05	K06550,K06756,K06757,K06760	Cell adhesion molecule	GO:0000003,GO:0000132,GO:0000226,GO:0000278,GO:0000902,GO:0000904,GO:0001101,GO:0001501,GO:0001558,GO:0001667,GO:0001932,GO:0002009,GO:0002064,GO:0002165,GO:0002252,GO:0002376,GO:0003007,GO:0003381,GO:0003382,GO:0003383,GO:0003384,GO:0003674,GO:0004888,GO:0005102,GO:0005178,GO:0005488,GO:0005509,GO:0005515,GO:0005575,GO:0005622,GO:0005623,GO:0005737,GO:0005768,GO:0005886,GO:0005887,GO:0005911,GO:…
TRINITY_DN207874_c0_g5	90.7795	2.66636	0.505093	5.27896	1.29922e-07	3.35365e-05	-	-	-
TRINITY_DN186268_c0_g2	145.223	2.21157	0.420654	5.25744	1.46071e-07	3.68513e-05	-	-	-
TRINITY_DN177596_c1_g2	67.8146	2.95114	0.562497	5.2465	1.55014e-07	3.88144e-05	K03158	-	-
TRINITY_DN213457_c1_g6	359.125	2.57999	0.492679	5.23666	1.63512e-07	4.07027e-05	K13912	-	-
TRINITY_DN463772_c0_g1	86.8142	3.22864	0.616618	5.23605	1.64047e-07	4.07027e-05	-	-	-
TRINITY_DN191087_c2_g2	76.8285	2.98217	0.569587	5.23568	1.64381e-07	4.07027e-05	-	-	-
TRINITY_DN219460_c3_g3	146.927	2.14696	0.412726	5.20191	1.97253e-07	4.77802e-05	-	-	-
TRINITY_DN211075_c2_g4	34.1062	8.19425	1.57859	5.19086	2.0932e-07	5.03385e-05	-	-	-
TRINITY_DN155159_c0_g1	77.0915	3.2409	0.632666	5.12261	3.0133e-07	6.89912e-05	-	-	-
TRINITY_DN210203_c1_g4	40.173	6.3555	1.24471	5.10602	3.29006e-07	7.45617e-05	K15003	-	-
TRINITY_DN202525_c5_g1	64.0859	2.89852	0.568283	5.1005	3.38758e-07	7.61297e-05	K07766	-	-
TRINITY_DN220288_c1_g2	141.679	2.22857	0.436959	5.10017	3.39341e-07	7.61297e-05	K19769	-	-
TRINITY_DN188900_c1_g1	77.4806	3.75969	0.737991	5.09449	3.49689e-07	7.79281e-05	K16356	-	-
TRINITY_DN133853_c0_g1	48.7146	3.40783	0.670101	5.08555	3.66556e-07	8.14157e-05	-	-	-
TRINITY_DN212634_c1_g1	742.713	2.05838	0.406296	5.0662	4.05845e-07	8.92525e-05	K19969	2-epi-5-epi-valiolone synthase	-
TRINITY_DN184269_c3_g8	30.1986	8.02186	1.58478	5.06183	4.15254e-07	9.10222e-05	-	-	-
TRINITY_DN172750_c0_g1	41.938	4.42707	0.876557	5.05052	4.40618e-07	9.44151e-05	-	-	-
TRINITY_DN147308_c0_g1	119.723	2.44401	0.486622	5.0224	5.1029e-07	0.00010796	-	-	-
TRINITY_DN210779_c5_g5	119.98	2.18152	0.434966	5.01537	5.2932e-07	0.000111633	-	-	-
TRINITY_DN215292_c0_g1	79.4636	2.53847	0.507101	5.00586	5.56143e-07	0.000116555	K02163	-	-
TRINITY_DN183612_c0_g2	34.7686	4.34745	0.87584	4.96375	6.91439e-07	0.000141798	-	-	-
TRINITY_DN156530_c0_g1	97.4117	2.91873	0.588986	4.95551	7.214e-07	0.000146593	-	-	-
TRINITY_DN216004_c6_g4	127.04	2.71505	0.548133	4.95327	7.29772e-07	0.000147399	-	-	-
TRINITY_DN201178_c0_g1	260.088	2.18548	0.44169	4.948	7.49818e-07	0.000150991	-	-	-
TRINITY_DN180318_c0_g1	121.947	2.13858	0.432754	4.94179	7.74098e-07	0.000154485	-		-
TRINITY_DN204345_c1_g3	178.383	2.00921	0.40719	4.93432	8.04294e-07	0.000159086	-	-	-
TRINITY_DN159737_c0_g1	115.734	2.52054	0.511911	4.92378	8.48861e-07	0.000165938	-	-	-
TRINITY_DN197353_c5_g6	44.1158	4.3145	0.877549	4.91653	8.80925e-07	0.000171204	K14554	-	-
TRINITY_DN211019_c4_g16	89.7548	2.36476	0.481789	4.9083	9.1869e-07	0.000177758	-	-	-
TRINITY_DN204380_c1_g1	66.9789	3.42797	0.700841	4.89122	1.00215e-06	0.00019088	K06568	coreceptor activity involved in Wnt signaling pathway, planar cell polarity pathway	-
TRINITY_DN194275_c1_g1	66.8237	2.80998	0.577123	4.86895	1.12193e-06	0.000210103	-	-	-
TRINITY_DN203289_c5_g2	257.631	2.46171	0.506894	4.85646	1.19506e-06	0.000221932	-	-	-
TRINITY_DN188500_c0_g1	212.697	7.17997	1.47905	4.85444	1.20729e-06	0.000222965	K07424	heme binding	GO:0001101,GO:0001516,GO:0001676,GO:0003008,GO:0003013,GO:0003018,GO:0003674,GO:0003824,GO:0004796,GO:0005575,GO:0005622,GO:0005623,GO:0005737,GO:0005783,GO:0005789,GO:0006082,GO:0006629,GO:0006631,GO:0006633,GO:0006636,GO:0006690,GO:0006692,GO:0006693,GO:0006873,GO:0008015,GO:0008150,GO:0008152,GO:0008610,GO:0009058,GO:0009636,GO:0009987,GO:0010033,GO:0012505,GO:0016020,GO:0016053,GO:0016491,GO:…
TRINITY_DN209774_c3_g1	117.827	2.36631	0.48887	4.84037	1.29598e-06	0.00023803	-	-	-
TRINITY_DN196311_c0_g1	25.5507	7.77753	1.6094	4.83255	1.34792e-06	0.000246891	-	-	-
TRINITY_DN204930_c0_g1	86.6255	2.70945	0.560773	4.83164	1.35415e-06	0.000247354	-	-	-
TRINITY_DN179904_c1_g2	50.2876	3.04116	0.63082	4.82096	1.42871e-06	0.000258852	K03158	-	-
TRINITY_DN171174_c0_g4	69.5541	2.71177	0.564752	4.8017	1.57326e-06	0.000281985	-	-	-
TRINITY_DN206201_c1_g3	118.718	2.65943	0.554103	4.79952	1.59044e-06	0.000284302	-	-	-
TRINITY_DN215097_c3_g1	504.149	2.08747	0.435127	4.79739	1.60744e-06	0.000286098	K17689,K01832,K07424	heme binding	GO:0001101,GO:0001516,GO:0001676,GO:0003008,GO:0003013,GO:0003018,GO:0003674,GO:0003824,GO:0004796,GO:0005575,GO:0005622,GO:0005623,GO:0005737,GO:0005783,GO:0005789,GO:0006082,GO:0006629,GO:0006631,GO:0006633,GO:0006636,GO:0006690,GO:0006692,GO:0006693,GO:0006873,GO:0008015,GO:0008150,GO:0008152,GO:0008610,GO:0009058,GO:0009636,GO:0009987,GO:0010033,GO:0012505,GO:0016020,GO:0016053,GO:0016491,GO:…
TRINITY_DN79672_c0_g1	93.3363	2.76079	0.575565	4.79666	1.61333e-06	0.000286098	-	-	-
TRINITY_DN128055_c0_g2	28.8667	6.66891	1.39227	4.78995	1.66819e-06	0.000295044	-	-	-
TRINITY_DN204605_c1_g2	101.333	2.37946	0.498215	4.77598	1.78837e-06	0.000313809	-	-	-
TRINITY_DN191056_c0_g1	64.816	2.66431	0.558054	4.7743	1.80335e-06	0.00031561	-	-	-
TRINITY_DN185236_c6_g1	222.501	2.31399	0.485417	4.76702	1.86973e-06	0.000323837	K05126	protein kinase activity	GO:0000003,GO:0000578,GO:0001655,GO:0001709,GO:0002009,GO:0003002,GO:0003006,GO:0003674,GO:0003824,GO:0004672,GO:0004713,GO:0004714,GO:0004888,GO:0005575,GO:0005623,GO:0005886,GO:0005887,GO:0006355,GO:0006357,GO:0006464,GO:0006468,GO:0006793,GO:0006796,GO:0006807,GO:0006928,GO:0007154,GO:0007165,GO:0007166,GO:0007167,GO:0007169,GO:0007275,GO:0007276,GO:0007277,GO:0007278,GO:0007280,GO:0007350,GO:…
TRINITY_DN200242_c0_g7	78.8017	2.40671	0.505185	4.76402	1.89774e-06	0.000327838	-	-	-
TRINITY_DN185508_c0_g1	96.8058	2.26302	0.475564	4.75861	1.94935e-06	0.000334163	-	-	-
TRINITY_DN142845_c0_g1	40.5772	3.92372	0.825719	4.75188	2.01534e-06	0.000344592	-		-
TRINITY_DN216904_c2_g1	42.0434	3.62482	0.76296	4.751	2.02412e-06	0.000345211	-	-	-
TRINITY_DN197755_c2_g10	391.7	2.19648	0.462546	4.74868	2.04748e-06	0.000348306	-	iron assimilation by reduction and transport	-
TRINITY_DN167197_c0_g3	29.0599	4.46343	0.941539	4.74057	2.13114e-06	0.000360703	-	-	-
TRINITY_DN214928_c0_g5	89.7525	2.83269	0.597763	4.73882	2.14969e-06	0.000362924	-	-	-
TRINITY_DN172750_c0_g2	37.5403	5.51947	1.16501	4.73772	2.16139e-06	0.000363315	-	-	-
TRINITY_DN147572_c0_g1	32.9005	4.05825	0.86486	4.69238	2.70048e-06	0.000440163	-	-	-
TRINITY_DN209823_c0_g5	40.7001	3.46775	0.739083	4.69196	2.70596e-06	0.000440163	-		-
TRINITY_DN209252_c0_g3	758.123	4.41222	0.941047	4.68863	2.75042e-06	0.000445783	-	-	-
TRINITY_DN118766_c0_g2	43.9433	4.17319	0.890501	4.68634	2.78134e-06	0.000447614	K06568	-	-
TRINITY_DN206287_c2_g1	163.055	2.06869	0.44215	4.67871	2.88679e-06	0.000459515	K09310	-	-
TRINITY_DN219962_c3_g3	81.5767	2.69312	0.577159	4.66616	3.06878e-06	0.000482737	-	-	-
TRINITY_DN194638_c0_g5	40.3117	3.67837	0.789457	4.65937	3.1718e-06	0.000494291	-	-	-
TRINITY_DN212480_c7_g3	145.663	2.02712	0.435805	4.65143	3.29635e-06	0.000511317	-	-	-
TRINITY_DN197116_c4_g1	31.937	3.83878	0.828031	4.63603	3.55159e-06	0.000545843	-	-	-
TRINITY_DN124004_c0_g2	50.4078	3.30263	0.712623	4.63447	3.57847e-06	0.000548712	-	-	-
TRINITY_DN211065_c1_g2	75.9966	2.36212	0.510625	4.62593	3.72913e-06	0.000570506	-	Myb/SANT-like DNA-binding domain	-
TRINITY_DN199467_c3_g1	62.4341	2.70062	0.584679	4.61897	3.85646e-06	0.000583871	K11167	retinol dehydrogenase activity	GO:0003674,GO:0003824,GO:0004745,GO:0005575,GO:0005622,GO:0005623,GO:0005737,GO:0005783,GO:0005789,GO:0008150,GO:0008152,GO:0010522,GO:0010880,GO:0010959,GO:0012505,GO:0014801,GO:0016020,GO:0016491,GO:0016528,GO:0016529,GO:0016614,GO:0016616,GO:0031090,GO:0031984,GO:0032879,GO:0033017,GO:0034762,GO:0034765,GO:0042175,GO:0043226,GO:0043227,GO:0043229,GO:0043231,GO:0043269,GO:0044422,GO:0044424,GO:…
TRINITY_DN204380_c3_g4	30.6001	4.37468	0.951344	4.59843	4.25692e-06	0.000633845	-	-	-
TRINITY_DN207100_c0_g10	62.0112	2.81072	0.614462	4.57427	4.77878e-06	0.000699092	-	-	-
TRINITY_DN210288_c6_g1	107.763	2.13371	0.467253	4.5665	4.95945e-06	0.000722237	-	-	-
TRINITY_DN212889_c1_g2	176.788	2.02101	0.444417	4.54756	5.42702e-06	0.000780266	-		-
TRINITY_DN207704_c2_g1	112.16	2.21871	0.488664	4.54035	5.61603e-06	0.000803981	-	-	-
TRINITY_DN218256_c2_g7	149.94	2.02716	0.446606	4.53904	5.65112e-06	0.000805169	K02583	-	-
TRINITY_DN141540_c0_g1	86.7439	2.45122	0.540126	4.53824	5.67249e-06	0.000805169	-	-	-
TRINITY_DN196289_c2_g2	81.8406	2.57044	0.567508	4.52934	5.9167e-06	0.000838053	-	-	-
TRINITY_DN155452_c0_g1	64.5098	3.39891	0.750672	4.52782	5.95946e-06	0.00084034	K03479	sensory perception of sound	-
TRINITY_DN208495_c6_g1	70.0286	2.40691	0.532015	4.52413	6.0643e-06	0.000846407	-	-	-
TRINITY_DN197628_c1_g2	78.7067	2.30033	0.508896	4.52023	6.17717e-06	0.000858575	-	-	-
TRINITY_DN185525_c0_g1	187.993	2.2676	0.502287	4.51454	6.34529e-06	0.000876477	-	-	-
TRINITY_DN195446_c10_g1	30.1421	5.19735	1.15153	4.51343	6.37885e-06	0.000879295	K19511	peroxidase activity	-
TRINITY_DN161074_c0_g1	26.2031	6.53313	1.44785	4.5123	6.41281e-06	0.000882151	-	-	-
TRINITY_DN119743_c0_g1	53.1294	3.35739	0.745893	4.50117	6.75808e-06	0.000923949	K16353	cell adhesion	GO:0001894,GO:0001895,GO:0002139,GO:0002141,GO:0002142,GO:0003008,GO:0003674,GO:0005488,GO:0005515,GO:0005518,GO:0005575,GO:0005576,GO:0005604,GO:0005622,GO:0005623,GO:0005737,GO:0005886,GO:0007275,GO:0007399,GO:0007423,GO:0007600,GO:0007605,GO:0008092,GO:0008150,GO:0008544,GO:0009888,GO:0009913,GO:0009987,GO:0016020,GO:0016324,GO:0017022,GO:0022008,GO:0030154,GO:0030182,GO:0030855,GO:0031012,GO:…
TRINITY_DN198825_c0_g1	92.8493	2.12609	0.472701	4.49776	6.86738e-06	0.000936976	K01874	Belongs to the class-I aminoacyl-tRNA synthetase family	GO:0003674,GO:0003824,GO:0004812,GO:0004825,GO:0005575,GO:0005622,GO:0005623,GO:0005737,GO:0005829,GO:0006082,GO:0006139,GO:0006399,GO:0006412,GO:0006418,GO:0006431,GO:0006518,GO:0006520,GO:0006725,GO:0006807,GO:0008150,GO:0008152,GO:0009058,GO:0009059,GO:0009987,GO:0010467,GO:0016070,GO:0016874,GO:0016875,GO:0017101,GO:0019538,GO:0019752,GO:0032991,GO:0034641,GO:0034645,GO:0034660,GO:0043038,GO:…
TRINITY_DN107142_c0_g2	52.0726	3.15091	0.700845	4.49587	6.92865e-06	0.000941493	-	-	-
TRINITY_DN205556_c0_g1	301.508	5.28281	1.17713	4.48788	7.1934e-06	0.000967636	-	-	-
TRINITY_DN216698_c2_g2	258.346	2.01382	0.449412	4.48101	7.42894e-06	0.000995314	K19511	mannose binding	GO:0000003,GO:0000139,GO:0001669,GO:0001890,GO:0001893,GO:0002080,GO:0002376,GO:0003006,GO:0003674,GO:0005215,GO:0005342,GO:0005575,GO:0005622,GO:0005623,GO:0005737,GO:0005739,GO:0005794,GO:0005886,GO:0005887,GO:0006082,GO:0006090,GO:0006810,GO:0006811,GO:0006820,GO:0006928,GO:0007154,GO:0007165,GO:0007166,GO:0007275,GO:0007565,GO:0007566,GO:0008028,GO:0008104,GO:0008150,GO:0008152,GO:0008509,GO:…

## Sheet: TableS2
Table S2 | Heat treatment DEGs in Orbicella faveolata host -2>logFC>2 padj<0.01. p value is obtained from a Wald test, and BH adjusted p-values are provided as padj (DESeq2).
id	baseMean	log2FoldChange	lfcSE	stat	pvalue	padj	KO	Description	GO
TRINITY_DN332658_c0_g1	853.28	-7.81602	0.446269	-17.5141	1.11752e-68	7.4712e-64	-	-	-
TRINITY_DN219930_c3_g12	17189.5	-6.14232	0.414103	-14.8328	8.98645e-50	3.00395e-45	-	-	-
TRINITY_DN134730_c0_g1	724.805	-6.33918	0.431668	-14.6853	8.00743e-49	1.78445e-44	-	-	-
TRINITY_DN213821_c5_g11	652.762	-6.14243	0.425306	-14.4424	2.7996e-47	4.67918e-43	-	-	-
TRINITY_DN82298_c0_g2	488.76	-8.02286	0.567075	-14.1478	1.92717e-45	2.57682e-41	-	-	-
TRINITY_DN206197_c3_g9	564.312	-4.72573	0.380028	-12.4352	1.68249e-35	1.87471e-31	-	-	-
TRINITY_DN146551_c0_g1	243.192	-6.63024	0.558566	-11.8701	1.69249e-32	1.61645e-28	-	-	-
TRINITY_DN204832_c1_g3	443.829	-4.90174	0.414833	-11.8162	3.22104e-32	2.69178e-28	-	-	-
TRINITY_DN134730_c0_g2	280.069	-5.04829	0.442411	-11.4109	3.68979e-30	2.7409e-26	-	-	-
TRINITY_DN136985_c0_g4	167.14	-6.58475	0.626596	-10.5088	7.87236e-26	5.26307e-22	-	-	-
TRINITY_DN202268_c1_g1	286.181	-5.34492	0.514046	-10.3977	2.53877e-25	1.543e-21	-	-	-
TRINITY_DN216688_c3_g3	259.567	-5.22535	0.508656	-10.2729	9.33985e-25	4.8032e-21	K19501	anoctamin-7	-
TRINITY_DN212997_c1_g3	1505.82	-3.28349	0.324164	-10.1291	4.1044e-24	1.96e-20	K01672,K18245	carbonic anhydrase, positive regulation of dipeptide transport	-
TRINITY_DN141749_c0_g2	837.978	-4.60982	0.455968	-10.11	4.98963e-24	2.22388e-20	-	-	-
TRINITY_DN204861_c1_g1	708.359	-4.31304	0.43479	-9.91981	3.4139e-23	1.42648e-19	-	-	-
TRINITY_DN206744_c3_g2	517.013	-4.37702	0.448033	-9.76941	1.52338e-22	5.6581e-19	-	-	-
TRINITY_DN214787_c2_g6	475.892	-3.70012	0.379809	-9.74205	1.99481e-22	7.01912e-19	-	Sulfite exporter TauE/SafE	-
TRINITY_DN190069_c0_g2	1304.09	-3.26737	0.340843	-9.58614	9.14381e-22	2.911e-18	K00512,K17813	cytochrome P450	-
TRINITY_DN214478_c0_g2	20119.9	-9.01721	0.957071	-9.42168	4.43933e-21	1.2904e-17	-	-	-
TRINITY_DN74585_c0_g1	293.071	-4.31681	0.465787	-9.26778	1.90052e-20	5.29413e-17	-	-	-
TRINITY_DN212997_c1_g6	449.036	-3.58177	0.388775	-9.21296	3.17259e-20	8.48415e-17	K18246	carbonic anhydrase	GO:0003674,GO:0003824,GO:0004089,GO:0005575,GO:0005576,GO:0005615,GO:0005622,GO:0005623,GO:0005737,GO:0005783,GO:0005791,GO:0005793,GO:0005794,GO:0005802,GO:0005886,GO:0005903,GO:0006810,GO:0006811,GO:0006820,GO:0006885,GO:0007275,GO:0008150,GO:0009719,GO:0009725,GO:0009897,GO:0009986,GO:0010033,GO:0012505,GO:0012506,GO:0014070,GO:0015669,GO:0015670,GO:0015701,GO:0015711,GO:0015893,GO:0016020,GO:…
TRINITY_DN216889_c5_g2	21218	-8.88546	0.976448	-9.09977	9.05197e-20	2.24137e-16	-	-	-
TRINITY_DN198446_c0_g1	100.188	-5.1886	0.586801	-8.84219	9.38627e-19	2.16386e-15	-	-	-
TRINITY_DN195585_c1_g6	3495.53	-3.75655	0.426031	-8.81754	1.16998e-18	2.6073e-15	-	-	-
TRINITY_DN93031_c0_g1	197.351	-3.48736	0.396304	-8.7997	1.37177e-18	2.95839e-15	K18245	-	-
TRINITY_DN168668_c0_g1	141.297	-3.62401	0.432316	-8.38278	5.16923e-17	9.87396e-14	K06254	calcium ion binding, macrophage scavenger receptor 1	-
TRINITY_DN218189_c0_g3	268.762	-3.31603	0.400896	-8.27156	1.3222e-16	2.38907e-13	K18246	-	-
TRINITY_DN219297_c3_g12	491.323	-3.21428	0.389686	-8.24838	1.60551e-16	2.79346e-13	K18273,K18274,K19899	thick ascending limb development	GO:0000922,GO:0001655,GO:0001656,GO:0001822,GO:0002251,GO:0002376,GO:0002385,GO:0002386,GO:0002404,GO:0002406,GO:0002412,GO:0003008,GO:0003674,GO:0003823,GO:0005488,GO:0005575,GO:0005576,GO:0005615,GO:0005622,GO:0005623,GO:0005737,GO:0005794,GO:0005796,GO:0005819,GO:0005856,GO:0005886,GO:0005929,GO:0006810,GO:0006928,GO:0006950,GO:0006952,GO:0006955,GO:0006968,GO:0007155,GO:0007157,GO:0007159,GO:…
TRINITY_DN196392_c0_g2	108.886	-5.33285	0.646672	-8.24661	1.62957e-16	2.79346e-13	-	-	-
TRINITY_DN196922_c0_g1	539.303	-3.13849	0.381294	-8.23117	1.85397e-16	3.09867e-13	-	-	-
TRINITY_DN204755_c1_g2	444.142	-3.18656	0.405097	-7.86617	3.6567e-15	5.43264e-12	-	-	-
TRINITY_DN217749_c4_g2	256.588	-3.15066	0.401976	-7.83792	4.58058e-15	6.65727e-12	K02599	Notch1	-
TRINITY_DN204445_c3_g1	108.026	-3.86223	0.500501	-7.71671	1.1937e-14	1.6626e-11	-	-	-
TRINITY_DN218104_c3_g6	4406.01	-3.2004	0.415784	-7.69726	1.39012e-14	1.89666e-11	K14704	-	-
TRINITY_DN187818_c3_g1	82.0713	-4.48916	0.586614	-7.65267	1.96853e-14	2.63212e-11	-	-	-
TRINITY_DN196177_c4_g4	273.934	-3.47487	0.457345	-7.59793	3.00899e-14	3.94444e-11	K13912	CD5 molecule-like	-
TRINITY_DN209862_c1_g1	153.225	-3.35487	0.445336	-7.53335	4.94554e-14	6.23837e-11	-	-	-
TRINITY_DN149927_c0_g5	87.7144	-3.94582	0.526706	-7.4915	6.80933e-14	8.43033e-11	-	hyaluronic acid binding	-
TRINITY_DN197358_c6_g13	118.741	-4.1477	0.555592	-7.46537	8.3067e-14	9.91686e-11	K06254	calcium ion binding	-
TRINITY_DN208642_c1_g3	165.744	-3.17995	0.441485	-7.20284	5.89706e-13	6.57079e-10	K22016	mucin 3,von Willebrand factor D and EGF	-
TRINITY_DN209518_c1_g4	93.516	-3.90384	0.544051	-7.17551	7.20384e-13	7.76795e-10	-	-	-
TRINITY_DN146320_c0_g2	131.376	-3.69189	0.514679	-7.1732	7.32643e-13	7.77473e-10	-	-	-
TRINITY_DN68014_c0_g1	1131.69	-7.32048	1.02841	-7.11827	1.09288e-12	1.14163e-09	-	-	-
TRINITY_DN201099_c2_g2	72.3674	-4.68104	0.669083	-6.99621	2.62983e-12	2.54808e-09	-	-	-
TRINITY_DN204608_c2_g1	89.2639	-3.85532	0.553871	-6.96068	3.38641e-12	3.23427e-09	K06643	E3 ubiquitin-protein ligase Mdm2	-
TRINITY_DN202367_c5_g2	127.344	-3.40064	0.49855	-6.82107	9.0365e-12	8.05514e-09	-	-	-
TRINITY_DN188688_c2_g7	106.122	-3.67769	0.540656	-6.80228	1.02976e-11	9.0585e-09	-	-	-
TRINITY_DN209518_c1_g3	146.311	-3.35012	0.498899	-6.71502	1.88036e-11	1.55199e-08	-	-	-
TRINITY_DN198351_c1_g5	5334.91	-2.24466	0.337735	-6.64622	3.00708e-11	2.42215e-08	-	-	-
TRINITY_DN212010_c0_g2	473.171	-2.31719	0.349251	-6.63473	3.25094e-11	2.55696e-08	K03158	tumor necrosis factor receptor superfamily member 1A	-
TRINITY_DN119855_c0_g5	48.2156	-4.9761	0.751969	-6.61742	3.65518e-11	2.84148e-08	-	-	-
TRINITY_DN119855_c0_g1	51.8799	-6.51567	0.991534	-6.57131	4.9876e-11	3.79447e-08	-	-	-
TRINITY_DN208824_c1_g3	94.278	-3.78214	0.580324	-6.51729	7.15866e-11	5.31769e-08	-	-	-
TRINITY_DN218418_c1_g1	1686.78	-2.62926	0.406674	-6.46527	1.01117e-10	7.42877e-08	-	-	-
TRINITY_DN174065_c0_g4	72.3201	-3.81049	0.596583	-6.38718	1.6897e-10	1.16459e-07	K09542,K19766,K19769	Belongs to the small heat shock protein (HSP20) family	GO:0003674,GO:0005488,GO:0005515,GO:0005575,GO:0005622,GO:0005623,GO:0005737,GO:0005829,GO:0006950,GO:0007275,GO:0007568,GO:0008150,GO:0008340,GO:0009266,GO:0009408,GO:0009628,GO:0009790,GO:0009792,GO:0010259,GO:0032501,GO:0032502,GO:0044424,GO:0044444,GO:0044464,GO:0048856,GO:0050896,GO:0051082
TRINITY_DN220881_c3_g3	103.641	-3.3893	0.532751	-6.36188	1.99302e-10	1.33244e-07	-	-	-
TRINITY_DN217064_c2_g1	137.174	-3.63789	0.57504	-6.32632	2.51071e-10	1.66191e-07	-	Cysteine-rich and transmembrane domain-containing protein 1	-
TRINITY_DN206971_c1_g1	190.724	-2.80588	0.44657	-6.28318	3.3172e-10	2.17423e-07	-	-	-
TRINITY_DN188342_c10_g5	47.3632	-5.99592	0.954576	-6.28124	3.35876e-10	2.1801e-07	-	-	-
TRINITY_DN180383_c0_g12	59.9175	-3.91759	0.625046	-6.26768	3.66473e-10	2.32998e-07	K06254,K06825	calcium ion binding, putative aggrecan	-
TRINITY_DN201892_c0_g1	126.286	-3.46766	0.553372	-6.26643	3.69423e-10	2.32998e-07	K15049	endonuclease activity	GO:0002576,GO:0005575,GO:0005576,GO:0005622,GO:0005623,GO:0005737,GO:0005829,GO:0006810,GO:0006887,GO:0008150,GO:0009987,GO:0016192,GO:0032940,GO:0044424,GO:0044444,GO:0044464,GO:0045055,GO:0046903,GO:0051179,GO:0051234
TRINITY_DN208568_c0_g8	173.787	-3.25502	0.519696	-6.26332	3.76875e-10	2.35476e-07	K08202	organic anion transmembrane transporter activity	-
TRINITY_DN157721_c0_g2	481.564	-2.03812	0.326255	-6.24701	4.18387e-10	2.58993e-07	-	-	-
TRINITY_DN221059_c8_g7	235.026	-2.48393	0.400145	-6.20756	5.38127e-10	3.24112e-07	K06255	calcium ion binding	GO:0002119,GO:0002164,GO:0003674,GO:0005198,GO:0005575,GO:0005576,GO:0005604,GO:0005622,GO:0005623,GO:0005737,GO:0006928,GO:0006996,GO:0007010,GO:0007044,GO:0007154,GO:0007165,GO:0007166,GO:0007167,GO:0007169,GO:0007275,GO:0007517,GO:0008150,GO:0008543,GO:0009653,GO:0009719,GO:0009790,GO:0009791,GO:0009792,GO:0009887,GO:0009987,GO:0010033,GO:0010927,GO:0016043,GO:0016477,GO:0022607,GO:0022612,GO:…
TRINITY_DN182825_c0_g1	112.399	-3.15743	0.51354	-6.14836	7.82876e-10	4.47343e-07	-	-	-
TRINITY_DN218542_c2_g3	165.252	-2.693	0.44172	-6.09663	1.08326e-09	5.92969e-07	K04362,K12378	Peyer's patch morphogenesis	-
TRINITY_DN211379_c1_g13	92.7231	-3.52253	0.577869	-6.09573	1.08941e-09	5.92969e-07	K06794	hyaluronic acid binding, neurocan core protein	-
TRINITY_DN89245_c0_g1	58.9001	-4.05167	0.66484	-6.09421	1.09982e-09	5.92969e-07	-	-	-
TRINITY_DN161818_c0_g1	507.044	-2.11424	0.347698	-6.08068	1.19674e-09	6.2919e-07	-	-	-
TRINITY_DN202020_c1_g13	264.214	-2.2498	0.370701	-6.06905	1.28667e-09	6.61695e-07	-	-	-
TRINITY_DN199599_c0_g2	1354.76	-2.59993	0.428535	-6.06703	1.30301e-09	6.64983e-07	K02599	homophilic cell adhesion via plasma membrane adhesion molecules	GO:0002009,GO:0002165,GO:0003674,GO:0005198,GO:0005201,GO:0005575,GO:0005576,GO:0007275,GO:0007424,GO:0007444,GO:0007472,GO:0007475,GO:0007476,GO:0007552,GO:0007560,GO:0007591,GO:0008150,GO:0008362,GO:0008587,GO:0009653,GO:0009791,GO:0009886,GO:0009887,GO:0009888,GO:0022404,GO:0031012,GO:0032501,GO:0032502,GO:0035107,GO:0035114,GO:0035120,GO:0035220,GO:0035239,GO:0035295,GO:0040003,GO:0040005,GO:…
TRINITY_DN204464_c0_g1	1707.38	-2.1615	0.356617	-6.06113	1.3517e-09	6.79458e-07	-	-	-
TRINITY_DN193504_c0_g9	144.22	-2.98486	0.495315	-6.02618	1.6788e-09	7.96003e-07	-	-	-
TRINITY_DN206263_c0_g9	521.913	-2.5404	0.422603	-6.01132	1.84022e-09	8.60335e-07	K13907	Leukocyte cysteine proteinase inhibitor 1-like	GO:0005575,GO:0005622,GO:0005623,GO:0005737,GO:0044424,GO:0044464
TRINITY_DN214491_c4_g2	239.306	-2.2849	0.380648	-6.00265	1.94119e-09	9.01238e-07	K05475,K16678	death receptor agonist activity, macrophage receptor with collagenous structure	GO:0000165,GO:0001709,GO:0002376,GO:0003674,GO:0005102,GO:0005126,GO:0005164,GO:0005488,GO:0005515,GO:0005575,GO:0005576,GO:0005615,GO:0005623,GO:0005886,GO:0005887,GO:0006464,GO:0006468,GO:0006582,GO:0006725,GO:0006793,GO:0006796,GO:0006807,GO:0006810,GO:0006897,GO:0006909,GO:0006911,GO:0006915,GO:0006950,GO:0006952,GO:0006955,GO:0007154,GO:0007165,GO:0007166,GO:0007254,GO:0007275,GO:0007399,GO:…
TRINITY_DN216591_c1_g1	67.0696	-3.85562	0.645847	-5.96988	2.37435e-09	1.09474e-06	-	-	-
TRINITY_DN219089_c3_g2	451.771	-2.35792	0.398366	-5.91899	3.23924e-09	1.46324e-06	-	Bacterial protein of unknown function (DUF885)	-
TRINITY_DN203880_c0_g2	235.739	-2.59466	0.438822	-5.91279	3.3636e-09	1.50922e-06	-	Cysteine-rich and transmembrane domain-containing protein 1	-
TRINITY_DN205392_c1_g12	625.584	-2.5494	0.432199	-5.89867	3.66437e-09	1.63321e-06	K04165	-	-
TRINITY_DN198351_c1_g20	488.686	-2.19869	0.376443	-5.8407	5.19832e-09	2.25671e-06	-	-	-
TRINITY_DN157721_c0_g3	125.412	-2.82798	0.485186	-5.82864	5.58793e-09	2.39475e-06	-	-	-
TRINITY_DN199776_c3_g1	67.5175	-3.45031	0.592136	-5.82689	5.64705e-09	2.40467e-06	-	-	-
TRINITY_DN209127_c0_g6	42.6538	-9.21626	1.58878	-5.80083	6.59886e-09	2.77464e-06	-	-	-
TRINITY_DN208022_c3_g2	666.591	-2.07893	0.35929	-5.78623	7.19834e-09	2.99522e-06	K22078,K01194	Acid trehalase-like	-
TRINITY_DN192108_c1_g2	398.11	-5.57038	0.9652	-5.77122	7.87013e-09	3.24789e-06	K08202	MFS transporter, OCT family, solute carrier family 22 (organic cation transporter), member 4/5	-
TRINITY_DN202536_c1_g1	139.063	-3.15348	0.546752	-5.76767	8.03758e-09	3.29664e-06	-	MAC/Perforin domain	-
TRINITY_DN215574_c1_g1	37.2272	-9.08211	1.57647	-5.76104	8.35985e-09	3.38726e-06	-	-	-
TRINITY_DN186926_c1_g2	72.0555	-3.31715	0.579769	-5.72151	1.05581e-08	4.15212e-06	K06254	calcium ion binding, versican protein	-
TRINITY_DN198046_c0_g4	415.33	-2.4888	0.435328	-5.71708	1.08369e-08	4.23684e-06	-	-	-
TRINITY_DN203261_c1_g1	35.2458	-8.97718	1.57094	-5.71452	1.10013e-08	4.2635e-06	K06236	-	-
TRINITY_DN203363_c2_g2	265.001	-2.70082	0.475847	-5.67582	1.38025e-08	5.27297e-06	K11146	-	-
TRINITY_DN207528_c4_g3	498.667	-2.10054	0.370406	-5.67091	1.42043e-08	5.36515e-06	K02599,K17495	calcium ion binding	-
TRINITY_DN216360_c0_g6	44.9652	-3.86724	0.683523	-5.65781	1.53315e-08	5.69438e-06	K06825	fibrillin 1	-
TRINITY_DN212432_c3_g9	77.3595	-3.07558	0.544485	-5.6486	1.61764e-08	5.97497e-06	K10104	Fibrinogen C	GO:0003674,GO:0005488,GO:0005575,GO:0008061,GO:0008144,GO:0016020,GO:0097367
TRINITY_DN192985_c3_g2	80.161	-2.76184	0.49043	-5.63147	1.7868e-08	6.4341e-06	K19408,K17495	Sushi repeat-containing protein SRPX2	GO:0003674,GO:0005102,GO:0005488,GO:0005515,GO:0005575,GO:0005576,GO:0005615,GO:0005622,GO:0005623,GO:0005737,GO:0005886,GO:0006928,GO:0007155,GO:0007610,GO:0008150,GO:0009986,GO:0009987,GO:0010594,GO:0010595,GO:0010632,GO:0010634,GO:0016020,GO:0019220,GO:0019222,GO:0019838,GO:0022603,GO:0022610,GO:0030334,GO:0030335,GO:0031323,GO:0032879,GO:0036458,GO:0040011,GO:0040012,GO:0040017,GO:0042325,GO:…
TRINITY_DN220473_c2_g13	252.545	-2.12325	0.379173	-5.59968	2.1475e-08	7.44409e-06	K06252	mesenchymal-epithelial cell signaling involved in prostate gland development	GO:0000003,GO:0001655,GO:0001763,GO:0001968,GO:0002009,GO:0003006,GO:0003401,GO:0003674,GO:0005488,GO:0005515,GO:0005575,GO:0005576,GO:0005604,GO:0005614,GO:0005622,GO:0005623,GO:0005737,GO:0005783,GO:0005788,GO:0006464,GO:0006807,GO:0006950,GO:0007154,GO:0007155,GO:0007162,GO:0007267,GO:0007275,GO:0007399,GO:0007528,GO:0008150,GO:0008152,GO:0008284,GO:0009611,GO:0009653,GO:0009887,GO:0009888,GO:…
TRINITY_DN79057_c0_g1	484.812	-2.17305	0.388397	-5.59492	2.20725e-08	7.56747e-06	K19408,K17495	Sushi-repeat containing protein, X-linked 2	GO:0003674,GO:0005102,GO:0005488,GO:0005515,GO:0005575,GO:0005576,GO:0005615,GO:0005622,GO:0005623,GO:0005737,GO:0005886,GO:0006928,GO:0007155,GO:0007610,GO:0008150,GO:0009986,GO:0009987,GO:0010594,GO:0010595,GO:0010632,GO:0010634,GO:0016020,GO:0019220,GO:0019222,GO:0019838,GO:0022603,GO:0022610,GO:0030334,GO:0030335,GO:0031323,GO:0032879,GO:0036458,GO:0040011,GO:0040012,GO:0040017,GO:0042325,GO:…
TRINITY_DN221059_c8_g12	52.0674	-3.41814	0.612049	-5.58475	2.34041e-08	7.94255e-06	K10104	signaling receptor binding, ficolin	-
TRINITY_DN213394_c0_g2	57.0383	-3.28081	0.590333	-5.55755	2.73591e-08	9.14545e-06	-	-	-
TRINITY_DN175575_c0_g2	317.587	-2.06639	0.375486	-5.50325	3.72861e-08	1.21598e-05	-	Bacterial protein of unknown function (DUF885)	-
TRINITY_DN216360_c0_g4	59.7737	-3.35585	0.610323	-5.49849	3.83057e-08	1.24317e-05	-	-	-
TRINITY_DN221340_c17_g14	46.8198	-3.54197	0.644986	-5.49155	3.9842e-08	1.28678e-05	K06793	versican core protein	-
TRINITY_DN146320_c0_g1	40.2188	-5.03523	0.918274	-5.48336	4.17317e-08	1.34133e-05	-	-	-
TRINITY_DN184221_c0_g2	184.267	-2.33679	0.426522	-5.4787	4.28462e-08	1.37057e-05	K02599	Notch1	-
TRINITY_DN219935_c4_g3	194.664	-2.12445	0.389259	-5.45766	4.82442e-08	1.5214e-05	K06238	-	-
TRINITY_DN204935_c6_g1	38.4902	-4.43868	0.813755	-5.45456	4.90941e-08	1.54093e-05	K06825	fibrillin 1	-
TRINITY_DN213200_c0_g3	77.5181	-3.00005	0.551201	-5.44275	5.2463e-08	1.6238e-05	K01047	Group IID secretory phospholipase A2	GO:0001775,GO:0002361,GO:0002376,GO:0002520,GO:0002521,GO:0002682,GO:0002683,GO:0002694,GO:0002695,GO:0003674,GO:0003824,GO:0004620,GO:0004623,GO:0005488,GO:0005515,GO:0005539,GO:0005575,GO:0005576,GO:0006575,GO:0006629,GO:0006644,GO:0006650,GO:0006654,GO:0006658,GO:0006793,GO:0006796,GO:0006807,GO:0006950,GO:0006952,GO:0006954,GO:0007162,GO:0007275,GO:0008150,GO:0008152,GO:0008201,GO:0008285,GO:…
TRINITY_DN166434_c0_g1	45.7594	-3.49471	0.644116	-5.42559	5.77636e-08	1.74742e-05	-	-	-
TRINITY_DN192806_c0_g1	626.574	-2.45147	0.452316	-5.41982	5.9659e-08	1.78857e-05	-	-	-
TRINITY_DN220473_c2_g19	151.226	-2.15418	0.398021	-5.41223	6.22432e-08	1.84945e-05	K10104	signaling receptor binding, ficolin	-
TRINITY_DN101348_c0_g2	27.6764	-8.61869	1.5985	-5.39173	6.97807e-08	2.04121e-05	K19527	-	-
TRINITY_DN113236_c0_g1	157.986	-2.32639	0.431501	-5.39138	6.99179e-08	2.04121e-05	-	-	-
TRINITY_DN219089_c2_g1	706.063	-2.16537	0.403717	-5.3636	8.15809e-08	2.3013e-05	-	Bacterial protein of unknown function (DUF885)	-
TRINITY_DN147749_c0_g2	53.6486	-3.56514	0.665196	-5.35953	8.34382e-08	2.334e-05	K01323,K09628	serine-type aminopeptidase activity	-
TRINITY_DN210688_c4_g3	1189.58	-2.20993	0.414664	-5.32944	9.8517e-08	2.71043e-05	-	-	-
TRINITY_DN217947_c4_g8	53.3492	-3.22019	0.60444	-5.32755	9.95438e-08	2.72746e-05	K09676	Galactose-3-O-sulfotransferase	-
TRINITY_DN210460_c2_g1	241.983	-2.1937	0.411954	-5.32511	1.0089e-07	2.74186e-05	-	-	-
TRINITY_DN211472_c1_g4	48.0248	-3.59508	0.677875	-5.30346	1.13631e-07	3.05091e-05	K14611	sodium-dependent L-ascorbate transmembrane transporter activity	GO:0003674,GO:0005215,GO:0005342,GO:0005343,GO:0005402,GO:0005575,GO:0005622,GO:0005623,GO:0005737,GO:0005886,GO:0005887,GO:0005903,GO:0005975,GO:0005996,GO:0006082,GO:0006139,GO:0006725,GO:0006732,GO:0006766,GO:0006767,GO:0006807,GO:0006810,GO:0006811,GO:0006812,GO:0006814,GO:0006820,GO:0006950,GO:0006979,GO:0007275,GO:0007399,GO:0007417,GO:0007420,GO:0008150,GO:0008152,GO:0008324,GO:0008509,GO:…
TRINITY_DN193641_c1_g1	52.2577	-3.09943	0.586733	-5.28252	1.2742e-07	3.31136e-05	K06254	calcium ion binding	-
TRINITY_DN10408_c0_g3	25.2622	-8.51247	1.6116	-5.28199	1.27789e-07	3.31136e-05	-	-	-
TRINITY_DN214465_c6_g26	142.593	-2.23877	0.425045	-5.26713	1.3857e-07	3.54947e-05	-	-	-
TRINITY_DN221059_c7_g4	228.668	-2.24274	0.426365	-5.26014	1.43944e-07	3.64521e-05	-	-	-
TRINITY_DN133010_c0_g1	268.575	-25.1104	4.78507	-5.24766	1.5404e-07	3.87156e-05	-	-	-
TRINITY_DN219930_c3_g13	48.702	-8.03797	1.53746	-5.22807	1.7129e-07	4.22238e-05	-	-	-
TRINITY_DN138235_c0_g1	32.81	-4.05905	0.777437	-5.22106	1.77903e-07	4.35666e-05	-	-	-
TRINITY_DN89595_c0_g2	165.161	-2.32983	0.44692	-5.21307	1.85746e-07	4.53212e-05	-	-	-
TRINITY_DN208898_c1_g2	98.58	-3.12798	0.602512	-5.19156	2.08541e-07	5.03321e-05	K08211	organic anion transmembrane transporter activity	-
TRINITY_DN202740_c2_g7	117.152	-2.21217	0.426492	-5.1869	2.13828e-07	5.08737e-05	-	-	-
TRINITY_DN209259_c0_g2	114.745	-2.27144	0.438015	-5.18577	2.15126e-07	5.10008e-05	K21356	-	-
TRINITY_DN191858_c0_g1	67.1985	-2.69002	0.521569	-5.15755	2.50204e-07	5.88992e-05	-	-	-
TRINITY_DN146810_c0_g5	46.4217	-3.68184	0.714193	-5.15525	2.53289e-07	5.94163e-05	K06558	-	-
TRINITY_DN209939_c2_g2	47.025	-3.36267	0.652748	-5.15155	2.5834e-07	6.03892e-05	-	-	-
TRINITY_DN216040_c0_g1	143.682	-2.28307	0.443626	-5.14638	2.65556e-07	6.16449e-05	K07440	cholesterol 24-hydroxylase	-
TRINITY_DN216550_c3_g1	38.6286	-3.73147	0.727986	-5.12575	2.96358e-07	6.83207e-05	K06236	collagen, type I, alpha	-
TRINITY_DN197793_c12_g1	49.7038	-3.52645	0.688165	-5.12442	2.98451e-07	6.85669e-05	-	-	-
TRINITY_DN203219_c1_g3	139.861	-2.35712	0.46028	-5.12105	3.03833e-07	6.93269e-05	-	-	-
TRINITY_DN206136_c0_g1	69.357	-2.82445	0.552144	-5.11542	3.13046e-07	7.11861e-05	K04266,K04145	dopamine receptor D2; G-protein coupled receptor activity	-
TRINITY_DN215770_c6_g3	183.245	-2.36949	0.464762	-5.09828	3.42754e-07	7.66383e-05	-	-	-
TRINITY_DN196186_c3_g2	42.5545	-3.2811	0.647255	-5.06926	3.99361e-07	8.84082e-05	K14453,K14078	solute carrier transporter, secondary active sulfate transmembrane transporter activity	GO:0003674,GO:0005215,GO:0005216,GO:0005253,GO:0005254,GO:0005310,GO:0005342,GO:0005452,GO:0005575,GO:0005623,GO:0005886,GO:0005887,GO:0006810,GO:0006811,GO:0006812,GO:0006816,GO:0006820,GO:0006821,GO:0006835,GO:0006855,GO:0006873,GO:0006885,GO:0008028,GO:0008150,GO:0008272,GO:0008324,GO:0008509,GO:0008514,GO:0009987,GO:0015075,GO:0015085,GO:0015103,GO:0015106,GO:0015108,GO:0015116,GO:0015238,GO:…
TRINITY_DN201048_c1_g1	187.088	-2.34668	0.463833	-5.05932	4.20747e-07	9.16256e-05	-	-	-
TRINITY_DN221328_c16_g1	208.87	-2.21396	0.43784	-5.05655	4.26914e-07	9.25286e-05	-	-	-
TRINITY_DN184024_c0_g2	113.752	-2.30253	0.455391	-5.05615	4.27803e-07	9.25286e-05	-	-	-
TRINITY_DN221037_c2_g3	100.687	-2.29035	0.454531	-5.03893	4.68143e-07	9.96741e-05	K03990	complement component 3	-
TRINITY_DN194757_c4_g4	36.344	-3.71967	0.738517	-5.03668	4.73681e-07	0.000100533	-	-	-
TRINITY_DN208095_c1_g5	994.853	-2.11498	0.424834	-4.97836	6.41251e-07	0.000133139	K19755	axoneme assembly	GO:0000003,GO:0000226,GO:0000228,GO:0000793,GO:0000794,GO:0001520,GO:0001578,GO:0003006,GO:0005575,GO:0005622,GO:0005623,GO:0005634,GO:0005694,GO:0005737,GO:0005819,GO:0005829,GO:0005856,GO:0005929,GO:0006996,GO:0007010,GO:0007017,GO:0007276,GO:0007281,GO:0007283,GO:0007286,GO:0008150,GO:0009987,GO:0015630,GO:0016043,GO:0019953,GO:0022412,GO:0022414,GO:0022607,GO:0030030,GO:0030031,GO:0030154,GO:…
TRINITY_DN190396_c0_g1	59.1054	-3.02046	0.607777	-4.96969	6.70586e-07	0.000138799	K03320	ammonium transmembrane transporter activity	-
TRINITY_DN220881_c3_g2	64.279	-2.93125	0.591316	-4.95716	7.15299e-07	0.000145797	-	-	-
TRINITY_DN221340_c18_g5	40.2197	-3.548	0.718309	-4.93937	7.83742e-07	0.000155944	-	hyaluronic acid binding	-
TRINITY_DN192413_c0_g1	107.468	-2.27386	0.46082	-4.93439	8.04035e-07	0.000159086	K11455	chromobox protein 8	-
TRINITY_DN198177_c1_g1	787.08	-2.00549	0.406761	-4.93039	8.20643e-07	0.000160892	-	homophilic cell adhesion via plasma membrane adhesion molecules	GO:0002009,GO:0002165,GO:0003674,GO:0005198,GO:0005201,GO:0005575,GO:0005576,GO:0007275,GO:0007424,GO:0007444,GO:0007472,GO:0007475,GO:0007476,GO:0007552,GO:0007560,GO:0007591,GO:0008150,GO:0008362,GO:0008587,GO:0009653,GO:0009791,GO:0009886,GO:0009887,GO:0009888,GO:0022404,GO:0031012,GO:0032501,GO:0032502,GO:0035107,GO:0035114,GO:0035120,GO:0035220,GO:0035239,GO:0035295,GO:0040003,GO:0040005,GO:…
TRINITY_DN192983_c0_g8	131.536	-2.08617	0.425151	-4.9069	9.25284e-07	0.000177758	K07440	Cytochrome P450, family 46, subfamily A, polypeptide	GO:0003674,GO:0003824,GO:0004497,GO:0005488,GO:0005575,GO:0005622,GO:0005623,GO:0005737,GO:0005783,GO:0005789,GO:0006066,GO:0006082,GO:0006629,GO:0006694,GO:0006699,GO:0006706,GO:0006707,GO:0006805,GO:0007275,GO:0007399,GO:0008150,GO:0008152,GO:0008202,GO:0008203,GO:0008206,GO:0008395,GO:0008610,GO:0009056,GO:0009058,GO:0009410,GO:0009987,GO:0012505,GO:0016020,GO:0016042,GO:0016053,GO:0016125,GO:…
TRINITY_DN214491_c4_g3	54.8574	-2.78796	0.569685	-4.89386	9.88787e-07	0.000188872	K05480	TNF(Tumour Necrosis Factor) family	-
TRINITY_DN219089_c3_g3	112.161	-2.21104	0.453213	-4.87859	1.06845e-06	0.00020293	-	Bacterial protein of unknown function (DUF885)	-
TRINITY_DN193504_c0_g5	81.2029	-2.78012	0.57069	-4.87151	1.10746e-06	0.000209151	-	-	-
TRINITY_DN198223_c0_g1	135.628	-2.02686	0.416613	-4.86508	1.14408e-06	0.000213058	K05692	Actin	-
TRINITY_DN25698_c0_g1	37.5324	-3.55326	0.731749	-4.85584	1.19876e-06	0.000222003	-	-	-
TRINITY_DN203231_c1_g3	127.338	-2.06728	0.43336	-4.77034	1.83913e-06	0.000319364	K05039	gamma-aminobutyric acid:sodium symporter activity	-
TRINITY_DN105575_c0_g2	63.2113	-2.66992	0.563092	-4.74153	2.12113e-06	0.000359918	-	-	-
TRINITY_DN199314_c7_g1	57.8799	-2.77347	0.586115	-4.73195	2.22371e-06	0.000372597	-	-	-
TRINITY_DN196254_c0_g1	51.5773	-3.01895	0.642162	-4.70123	2.58605e-06	0.000426889	K14704	solute carrier family 26 (sulfate anion transporter), member 6	-
TRINITY_DN212257_c1_g2	24.9626	-4.19883	0.893668	-4.69843	2.62175e-06	0.000431717	-	-	-
TRINITY_DN208161_c5_g2	123.148	-2.30759	0.491422	-4.69573	2.6565e-06	0.000435295	-	-	-
TRINITY_DN186473_c0_g1	48.8059	-2.9505	0.630218	-4.68172	2.84473e-06	0.000454987	K14704	solute carrier family 26 (sulfate anion transporter), member 6	-
TRINITY_DN201500_c3_g1	89.3976	-2.34554	0.501083	-4.68095	2.85554e-06	0.000455626	K14385	Belongs to the sodium solute symporter (SSF) (TC 2.A.21) family	-
TRINITY_DN215093_c4_g1	29.4226	-7.27397	1.55555	-4.67615	2.92312e-06	0.000464193	-	-	-
TRINITY_DN86615_c0_g1	31.7995	-4.50398	0.96776	-4.65403	3.25515e-06	0.0005061	-	-	-
TRINITY_DN136985_c0_g1	84.1472	-2.56654	0.555871	-4.61716	3.89031e-06	0.00058578	-	-	-
TRINITY_DN136145_c0_g1	39.2462	-3.29007	0.717661	-4.58443	4.55227e-06	0.000671837	-	-	-
TRINITY_DN196771_c1_g1	27.3301	-3.61687	0.796549	-4.54068	5.60732e-06	0.000803981	K14385	solute carrier family 5 (sodium/iodide cotransporter), member 5	-
TRINITY_DN220881_c1_g3	37.6122	-3.01565	0.666258	-4.52625	6.0039e-06	0.00084167	K08465	-	-
TRINITY_DN197168_c1_g1	33.9703	-3.76253	0.831569	-4.52461	6.05056e-06	0.000846255	K13868	L-alpha-amino acid transmembrane transport	GO:0000099,GO:0000101,GO:0002376,GO:0003333,GO:0003674,GO:0003823,GO:0005215,GO:0005342,GO:0005488,GO:0005575,GO:0005623,GO:0005886,GO:0005887,GO:0005903,GO:0006810,GO:0006811,GO:0006820,GO:0006865,GO:0006928,GO:0008150,GO:0008509,GO:0008514,GO:0009987,GO:0015075,GO:0015171,GO:0015175,GO:0015179,GO:0015184,GO:0015291,GO:0015297,GO:0015318,GO:0015711,GO:0015804,GO:0015807,GO:0015811,GO:0015849,GO:…
TRINITY_DN198521_c0_g1	82.9465	-2.59785	0.574501	-4.52193	6.12776e-06	0.000853482	K04165	-	-
TRINITY_DN198446_c0_g2	694.227	-4.4273	0.979814	-4.51851	6.22777e-06	0.000862024	-	-	-
TRINITY_DN217562_c2_g6	147.366	-2.16878	0.480684	-4.51187	6.42596e-06	0.000882151	-	-	-
TRINITY_DN183159_c0_g1	86.6652	-2.2397	0.498349	-4.49423	6.98218e-06	0.000946843	-	-	-
TRINITY_DN116143_c0_g1	48.2172	-3.22895	0.719396	-4.48842	7.1754e-06	0.000967636	-	-	-
TRINITY_DN208441_c2_g1	79.8783	-2.34538	0.522588	-4.48801	7.18915e-06	0.000967636	K17527	intelectin	-
TRINITY_DN218358_c1_g1	84.0226	-2.14337	0.478597	-4.47844	7.51911e-06	0.00100538	-	-	-
TRINITY_DN188809_c1_g6	135.514	-2.18387	0.488565	-4.46995	7.82361e-06	0.00104401	-	-	-
TRINITY_DN188768_c0_g1	26.7407	-3.56358	0.7975	-4.46843	7.87944e-06	0.00104936	-	-	-
TRINITY_DN214662_c4_g1	237.52	-2.03702	0.456082	-4.46635	7.95656e-06	0.00105753	-	-	-
TRINITY_DN188688_c2_g3	120.248	-2.53819	0.569172	-4.45944	8.21746e-06	0.00108788	-	-	-
TRINITY_DN180914_c2_g4	27.5134	-3.62762	0.814207	-4.4554	8.37359e-06	0.00110417	K04721	Tumour necrosis factor family.	-
TRINITY_DN206291_c0_g3	48.2748	-2.63487	0.59172	-4.4529	8.47165e-06	0.00111272	-	-	-
TRINITY_DN210653_c4_g1	210.094	-2.02132	0.455185	-4.44066	8.96834e-06	0.00115749	-	Methyltransferase domain	-
TRINITY_DN207079_c5_g2	32.5921	-3.59602	0.814284	-4.41617	1.00464e-05	0.00127207	-	-	-
TRINITY_DN188010_c0_g3	73.8826	-2.47572	0.561362	-4.4102	1.03276e-05	0.00129298	K01206	alpha-L-fucosidase activity	GO:0000003,GO:0000323,GO:0001669,GO:0001775,GO:0002080,GO:0002081,GO:0002252,GO:0002263,GO:0002274,GO:0002275,GO:0002283,GO:0002366,GO:0002376,GO:0002443,GO:0002444,GO:0002446,GO:0003674,GO:0003824,GO:0004553,GO:0004560,GO:0005488,GO:0005575,GO:0005576,GO:0005615,GO:0005622,GO:0005623,GO:0005737,GO:0005764,GO:0005766,GO:0005773,GO:0005775,GO:0005783,GO:0005788,GO:0005886,GO:0005975,GO:0005996,GO:…
TRINITY_DN153911_c0_g1	56.469	-2.52488	0.574674	-4.39358	1.11498e-05	0.00137786	-	-	-
TRINITY_DN200980_c0_g1	38.9534	-2.95851	0.675991	-4.37655	1.20571e-05	0.00147392	-	-	-
TRINITY_DN212861_c0_g4	108.172	-2.29497	0.52509	-4.37063	1.2389e-05	0.00150594	K03909	Tissue factor pathway inhibitor (lipoprotein-associated coagulation inhibitor)	GO:0002237,GO:0003674,GO:0004857,GO:0004866,GO:0005575,GO:0005576,GO:0005615,GO:0005623,GO:0005886,GO:0005901,GO:0006807,GO:0006950,GO:0007596,GO:0007598,GO:0007599,GO:0008150,GO:0008152,GO:0009605,GO:0009607,GO:0009611,GO:0009617,GO:0009719,GO:0009725,GO:0009892,GO:0009986,GO:0009987,GO:0010033,GO:0010466,GO:0010605,GO:0010951,GO:0014070,GO:0016020,GO:0019222,GO:0019538,GO:0030162,GO:0030193,GO:…
TRINITY_DN189000_c2_g10	88.127	-2.15722	0.494954	-4.35843	1.31e-05	0.00157159	-	-	-
TRINITY_DN172468_c0_g2	121.104	-2.0042	0.460694	-4.3504	1.35889e-05	0.0016223	K00522	Stores iron in a soluble, non-toxic, readily available form. Important for iron homeostasis. Iron is taken up in the ferrous form and deposited as ferric hydroxides after oxidation	GO:0000041,GO:0003674,GO:0005488,GO:0005506,GO:0005575,GO:0005576,GO:0005622,GO:0005623,GO:0005737,GO:0005739,GO:0005794,GO:0006810,GO:0006811,GO:0006812,GO:0006826,GO:0006873,GO:0006875,GO:0006879,GO:0006880,GO:0007275,GO:0008043,GO:0008150,GO:0008198,GO:0008283,GO:0009605,GO:0009607,GO:0009620,GO:0009636,GO:0009791,GO:0009987,GO:0010035,GO:0010038,GO:0010039,GO:0012505,GO:0019725,GO:0030001,GO:…
TRINITY_DN221059_c8_g1	90.1046	-2.37	0.545508	-4.34457	1.39548e-05	0.00166004	K06255	calcium ion binding	GO:0002119,GO:0002164,GO:0003674,GO:0005198,GO:0005575,GO:0005576,GO:0005604,GO:0005622,GO:0005623,GO:0005737,GO:0006928,GO:0006996,GO:0007010,GO:0007044,GO:0007154,GO:0007165,GO:0007166,GO:0007167,GO:0007169,GO:0007275,GO:0007517,GO:0008150,GO:0008543,GO:0009653,GO:0009719,GO:0009790,GO:0009791,GO:0009792,GO:0009887,GO:0009987,GO:0010033,GO:0010927,GO:0016043,GO:0016477,GO:0022607,GO:0022612,GO:…
TRINITY_DN217244_c5_g1	100.547	-2.02638	0.469234	-4.31847	1.57112e-05	0.00183953	-	-	-
TRINITY_DN213408_c2_g1	30.3116	-4.16579	0.964758	-4.31797	1.57472e-05	0.00184052	-	-	-
TRINITY_DN180766_c0_g1	34.1914	-3.12403	0.726067	-4.30268	1.68744e-05	0.00194507	-	-	-
TRINITY_DN197071_c0_g2	233.254	-2.14352	0.498845	-4.29696	1.73153e-05	0.00198221	-	-	-
TRINITY_DN164783_c1_g4	79.1089	-2.27271	0.531769	-4.27387	1.9211e-05	0.00215134	-	Bacterial protein of unknown function (DUF885)	-
TRINITY_DN219859_c4_g4	120.677	-2.44363	0.572198	-4.2706	1.94948e-05	0.00217221	-	-	-
TRINITY_DN189605_c0_g3	81.9744	-2.34985	0.550326	-4.26992	1.95544e-05	0.0021724	-	-	-
TRINITY_DN218678_c2_g4	67.1926	-2.59356	0.60865	-4.26117	2.03362e-05	0.00224723	K05692	cytoskeleton organization	-
TRINITY_DN201500_c3_g2	53.5391	-2.48742	0.584602	-4.25489	2.09147e-05	0.00228919	-	Belongs to the sodium solute symporter (SSF) (TC 2.A.21) family	-
TRINITY_DN208997_c1_g4	122.708	-2.18715	0.514957	-4.24724	2.16421e-05	0.00234123	-	-	-
TRINITY_DN218401_c3_g14	80.2128	-2.31132	0.545594	-4.23635	2.27183e-05	0.0024448	K13912	scavenger receptor activity	-
TRINITY_DN213251_c0_g1	48.0276	-2.77606	0.657802	-4.2202	2.44081e-05	0.00259016	K14393	Belongs to the sodium solute symporter (SSF) (TC 2.A.21) family	-
TRINITY_DN210412_c4_g3	1073.12	-3.51511	0.833087	-4.21938	2.4498e-05	0.00259349	-	-	-
TRINITY_DN212730_c0_g2	127.898	-2.20353	0.522768	-4.21511	2.49653e-05	0.00262844	K02183	negative regulation of ryanodine-sensitive calcium-release channel activity	-
TRINITY_DN221340_c18_g16	33.4484	-3.08947	0.737761	-4.18763	2.81887e-05	0.002886	-	hyaluronic acid binding	-
TRINITY_DN192085_c0_g6	39.3014	-2.85168	0.682078	-4.18087	2.90398e-05	0.00295954	-	-	-
TRINITY_DN46345_c0_g1	61.2254	-2.60257	0.627552	-4.14717	3.36604e-05	0.00333388	-	-	-
TRINITY_DN219680_c7_g1	54.8575	-2.32979	0.566306	-4.11401	3.88841e-05	0.00373505	-	-	-
TRINITY_DN214176_c1_g3	115.511	-2.11426	0.515818	-4.09886	4.15198e-05	0.00392618	-	-	-
TRINITY_DN189207_c0_g1	54.1246	-2.76625	0.675463	-4.09534	4.21547e-05	0.00396379	K16342	Phospholipase A2	GO:0000003,GO:0000302,GO:0001542,GO:0001554,GO:0001676,GO:0001890,GO:0001893,GO:0001894,GO:0002237,GO:0002673,GO:0002675,GO:0003006,GO:0003674,GO:0003824,GO:0004620,GO:0004622,GO:0004623,GO:0005488,GO:0005509,GO:0005515,GO:0005543,GO:0005544,GO:0005575,GO:0005622,GO:0005623,GO:0005634,GO:0005737,GO:0005739,GO:0005740,GO:0005743,GO:0005783,GO:0005789,GO:0005794,GO:0005811,GO:0005829,GO:0006082,GO:…
TRINITY_DN184221_c1_g2	154.072	-2.31096	0.565918	-4.08356	4.43509e-05	0.00413539	-	-	-
TRINITY_DN204760_c0_g1	107.333	-2.34456	0.575461	-4.07423	4.6167e-05	0.00428085	-	-	-
TRINITY_DN190416_c3_g1	69.8558	-2.26768	0.558141	-4.06292	4.84632e-05	0.00443836	-	-	-
TRINITY_DN221059_c8_g2	34.6392	-3.04308	0.754546	-4.03299	5.50714e-05	0.00492878	K06252	negative regulation of axon extension involved in regeneration	GO:0000902,GO:0000904,GO:0001558,GO:0003008,GO:0003674,GO:0005102,GO:0005178,GO:0005488,GO:0005515,GO:0005575,GO:0005576,GO:0005623,GO:0006928,GO:0006935,GO:0007155,GO:0007158,GO:0007162,GO:0007275,GO:0007399,GO:0007409,GO:0007411,GO:0007417,GO:0007420,GO:0007610,GO:0007611,GO:0007612,GO:0007626,GO:0008150,GO:0008289,GO:0008306,GO:0008361,GO:0009605,GO:0009653,GO:0009986,GO:0009987,GO:0010646,GO:…
TRINITY_DN211715_c2_g1	36.0008	-2.81298	0.702285	-4.00546	6.18958e-05	0.00543197	-	-	-
TRINITY_DN194443_c1_g2	48.1058	-2.41126	0.603611	-3.99474	6.47665e-05	0.00563064	-	hyaluronic acid binding	-
TRINITY_DN179742_c0_g1	27.2476	-3.50447	0.881974	-3.97344	7.08426e-05	0.00604105	-	-	-
TRINITY_DN221059_c8_g9	58.3861	-2.167	0.545517	-3.97237	7.1162e-05	0.00604515	K06255	calcium ion binding	GO:0002119,GO:0002164,GO:0003674,GO:0005198,GO:0005575,GO:0005576,GO:0005604,GO:0005622,GO:0005623,GO:0005737,GO:0006928,GO:0006996,GO:0007010,GO:0007044,GO:0007154,GO:0007165,GO:0007166,GO:0007167,GO:0007169,GO:0007275,GO:0007517,GO:0008150,GO:0008543,GO:0009653,GO:0009719,GO:0009790,GO:0009791,GO:0009792,GO:0009887,GO:0009987,GO:0010033,GO:0010927,GO:0016043,GO:0016477,GO:0022607,GO:0022612,GO:…
TRINITY_DN210886_c0_g2	170.133	-2.10029	0.530109	-3.962	7.4324e-05	0.0062581	-	-	-
TRINITY_DN168386_c0_g1	32.5196	-3.03849	0.769721	-3.94752	7.89634e-05	0.00660713	-	-	-
TRINITY_DN188364_c1_g1	267.974	-3.90388	0.989997	-3.94332	8.03605e-05	0.00666563	-	Macin	-
TRINITY_DN148521_c1_g1	29.9808	-2.93627	0.745516	-3.93858	8.1966e-05	0.00675689	-	-	-
TRINITY_DN83394_c0_g1	54.6841	-2.55007	0.647806	-3.93648	8.26866e-05	0.00678284	-	-	-
TRINITY_DN210833_c0_g1	26.1032	-3.13364	0.804685	-3.89424	9.85065e-05	0.00780922	-	-	-
TRINITY_DN196798_c1_g7	31.931	-2.77086	0.711563	-3.89405	9.85862e-05	0.00780922	K18273,K18274,K19899	thick ascending limb development	GO:0000922,GO:0001655,GO:0001656,GO:0001822,GO:0002251,GO:0002376,GO:0002385,GO:0002386,GO:0002404,GO:0002406,GO:0002412,GO:0003008,GO:0003674,GO:0003823,GO:0005488,GO:0005575,GO:0005576,GO:0005615,GO:0005622,GO:0005623,GO:0005737,GO:0005794,GO:0005796,GO:0005819,GO:0005856,GO:0005886,GO:0005929,GO:0006810,GO:0006928,GO:0006950,GO:0006952,GO:0006955,GO:0006968,GO:0007155,GO:0007157,GO:0007159,GO:…
TRINITY_DN189900_c2_g2	105.283	-2.19476	0.563892	-3.89216	9.93536e-05	0.0078607	-	-	-
TRINITY_DN207381_c3_g2	60.8266	-2.60277	0.669708	-3.88642	0.000101732	0.00798275	-	-	-
TRINITY_DN219530_c2_g1	84.6857	-2.10635	0.542018	-3.88613	0.000101856	0.00798311	K04375,K04376,K09430	purine-rich negative regulatory element binding	GO:0000003,GO:0000122,GO:0000976,GO:0000977,GO:0000978,GO:0000981,GO:0000982,GO:0000987,GO:0001012,GO:0001067,GO:0001077,GO:0001228,GO:0001525,GO:0001568,GO:0001944,GO:0002119,GO:0002164,GO:0003674,GO:0003676,GO:0003677,GO:0003690,GO:0003700,GO:0003712,GO:0003714,GO:0005488,GO:0005515,GO:0005575,GO:0005622,GO:0005623,GO:0005634,GO:0005654,GO:0005737,GO:0005739,GO:0006139,GO:0006351,GO:0006355,GO:…
TRINITY_DN213795_c1_g1	40.7556	-2.70225	0.6965	-3.87976	0.000104561	0.00815686	-	-	-
TRINITY_DN194443_c1_g5	46.8581	-2.41174	0.623591	-3.86751	0.000109955	0.00843006	-	sequestering of TGFbeta in extracellular matrix	-
TRINITY_DN193187_c0_g6	66.5699	-2.24039	0.58212	-3.84867	0.000118759	0.00893099	K01365	cysteine-type endopeptidase activity	-
TRINITY_DN145319_c0_g1	54.8656	-2.55324	0.665027	-3.83929	0.000123389	0.00920665	-	-	-
TRINITY_DN156990_c0_g2	70.4955	-2.14166	0.558829	-3.83241	0.000126895	0.00939485	K09458,K14660	Catalyzes the condensation reaction of fatty acid synthesis by the addition to an acyl acceptor of two carbons from malonyl-ACP	-
TRINITY_DN130781_c0_g1	56.2217	-2.805	0.732309	-3.83036	0.000127957	0.00942133	-	-	-
TRINITY_DN210833_c1_g2	26.9289	-3.75593	0.982434	-3.82309	0.000131789	0.00962922	K13907	cysteine-type endopeptidase inhibitor activity	-
TRINITY_DN193422_c0_g1	11317	3.85759	0.372771	10.3484	4.25493e-25	2.37053e-21	-	-	-
TRINITY_DN215097_c1_g3	318.299	5.41382	0.552661	9.79592	1.1723e-22	4.61026e-19	K01832,K07424,K17689,K17690,K17691,K17692,K17860	thromboxane-A synthase activity	GO:0001676,GO:0002933,GO:0003674,GO:0003824,GO:0004497,GO:0005488,GO:0005496,GO:0005506,GO:0005515,GO:0005575,GO:0005622,GO:0005623,GO:0005737,GO:0005783,GO:0005789,GO:0006066,GO:0006082,GO:0006629,GO:0006631,GO:0006633,GO:0006694,GO:0006706,GO:0006720,GO:0006721,GO:0006766,GO:0006775,GO:0006805,GO:0006807,GO:0007568,GO:0007584,GO:0008144,GO:0008150,GO:0008152,GO:0008202,GO:0008207,GO:0008209,GO:…
TRINITY_DN216370_c1_g2	4656.38	2.829	0.290711	9.73129	2.2176e-22	7.41288e-19	-	Calumenin b	GO:0005575,GO:0005622,GO:0005623,GO:0005634,GO:0005694,GO:0005700,GO:0005703,GO:0005737,GO:0006139,GO:0006259,GO:0006265,GO:0006325,GO:0006355,GO:0006725,GO:0006807,GO:0006996,GO:0007549,GO:0008150,GO:0008152,GO:0009047,GO:0009889,GO:0009891,GO:0009893,GO:0009987,GO:0010468,GO:0010556,GO:0010557,GO:0010604,GO:0010628,GO:0010911,GO:0010912,GO:0016043,GO:0019219,GO:0019222,GO:0031323,GO:0031325,GO:…
TRINITY_DN190260_c0_g2	899.617	3.47693	0.363904	9.55452	1.24161e-21	3.77307e-18	-	-	-
TRINITY_DN206339_c2_g2	193.363	4.18311	0.455213	9.18935	3.95215e-20	1.01623e-16	-	-	-
TRINITY_DN205955_c1_g4	732.475	3.30917	0.365924	9.04332	1.5198e-19	3.62878e-16	-	-	-
TRINITY_DN191171_c0_g1	300.055	3.23395	0.372997	8.67019	4.31387e-18	9.01261e-15	-	-	-
TRINITY_DN207722_c4_g3	627.775	11.1143	1.28638	8.63997	5.62258e-18	1.13908e-14	-	-	-
TRINITY_DN127792_c0_g1	480.904	2.81804	0.333809	8.44206	3.11801e-17	6.13102e-14	-	-	-
TRINITY_DN217160_c3_g4	185.353	4.18453	0.500181	8.36602	5.95948e-17	1.10672e-13	-	-	-
TRINITY_DN200795_c0_g1	287.73	4.14586	0.514012	8.06569	7.2822e-16	1.18744e-12	K07189	Starch/carbohydrate-binding module (family 53)	GO:0003674,GO:0005488,GO:0005515,GO:0008157,GO:0019899,GO:0019902,GO:0019903
TRINITY_DN210978_c1_g2	150.087	4.90745	0.610786	8.03464	9.38506e-16	1.4939e-12	-	-	-
TRINITY_DN208559_c2_g3	1073.9	2.8493	0.360009	7.91451	2.48233e-15	3.85944e-12	-	-	-
TRINITY_DN214701_c2_g3	361.948	2.9057	0.368643	7.88216	3.21758e-15	4.8889e-12	-	TMEM151 family	-
TRINITY_DN193422_c0_g3	2296.57	2.94678	0.37828	7.78995	6.7038e-15	9.5358e-12	-	-	-
TRINITY_DN169741_c0_g1	291.726	11.2934	1.49209	7.56881	3.76673e-14	4.84278e-11	-	-	-
TRINITY_DN214912_c3_g1	148.226	3.93603	0.525938	7.48383	7.21891e-14	8.77491e-11	-	-	-
TRINITY_DN221004_c7_g1	599.609	2.83511	0.380552	7.44999	9.33504e-14	1.0949e-10	-	-	-
TRINITY_DN218256_c2_g3	248.207	3.06701	0.415896	7.37445	1.6502e-13	1.90213e-10	K02583	Tumor necrosis factor receptor / nerve growth factor receptor repeats.	-
TRINITY_DN218452_c2_g3	158.66	3.43724	0.475703	7.2256	4.98906e-13	5.65329e-10	K00503	DBH-like monooxygenase protein 1	GO:0001505,GO:0003674,GO:0003824,GO:0004497,GO:0004500,GO:0005488,GO:0005507,GO:0005575,GO:0005576,GO:0005615,GO:0005622,GO:0005623,GO:0005737,GO:0005783,GO:0005789,GO:0006066,GO:0006576,GO:0006584,GO:0006589,GO:0006725,GO:0006807,GO:0008150,GO:0008152,GO:0009056,GO:0009058,GO:0009308,GO:0009309,GO:0009712,GO:0009713,GO:0009987,GO:0012505,GO:0012506,GO:0016020,GO:0016491,GO:0016705,GO:0016715,GO:…
TRINITY_DN210429_c4_g1	381.61	3.25505	0.452387	7.19528	6.23324e-13	6.83153e-10	-	-	-
TRINITY_DN172472_c0_g2	197.882	3.50422	0.492565	7.11424	1.1253e-12	1.15741e-09	K06846	Prostate stem cell antigen-like	-
TRINITY_DN197919_c1_g2	281.485	2.72161	0.384065	7.08634	1.37702e-12	1.39485e-09	-	-	-
TRINITY_DN220364_c4_g5	302.697	2.55927	0.361598	7.07767	1.46596e-12	1.46278e-09	-	-	-
TRINITY_DN184091_c0_g1	217.86	3.67846	0.520594	7.06587	1.59608e-12	1.5692e-09	-	-	-
TRINITY_DN194490_c1_g1	115.216	3.73055	0.536451	6.95414	3.54727e-12	3.34018e-09	-	-	-
TRINITY_DN204945_c1_g1	547.205	2.21365	0.320206	6.91321	4.73821e-12	4.39962e-09	-	-	-
TRINITY_DN212629_c2_g4	1030.37	2.87527	0.416854	6.89754	5.291e-12	4.84562e-09	K21626	NFX1-type zinc finger-containing protein	GO:0000981,GO:0003674,GO:0003700,GO:0006355,GO:0006357,GO:0008150,GO:0009889,GO:0010468,GO:0010556,GO:0019219,GO:0019222,GO:0031323,GO:0031326,GO:0050789,GO:0050794,GO:0051171,GO:0051252,GO:0060255,GO:0065007,GO:0080090,GO:0140110,GO:1903506,GO:2000112,GO:2001141
TRINITY_DN193296_c4_g1	190.585	3.89935	0.566099	6.88812	5.65347e-12	5.1076e-09	-	-	-
TRINITY_DN196028_c0_g3	456.196	2.56246	0.378871	6.76341	1.34777e-11	1.1702e-08	K09542,K19766,K19769	Belongs to the small heat shock protein (HSP20) family	GO:0003674,GO:0005488,GO:0005515,GO:0005575,GO:0005622,GO:0005623,GO:0005737,GO:0005829,GO:0006950,GO:0007275,GO:0007568,GO:0008150,GO:0008340,GO:0009266,GO:0009408,GO:0009628,GO:0009790,GO:0009792,GO:0010259,GO:0032501,GO:0032502,GO:0044424,GO:0044444,GO:0044464,GO:0048856,GO:0050896,GO:0051082
TRINITY_DN196311_c4_g2	500.721	2.58962	0.383728	6.74858	1.49296e-11	1.27964e-08	-	-	-
TRINITY_DN214928_c0_g3	3617.83	2.70954	0.402515	6.73153	1.67887e-11	1.42077e-08	-	-	-
TRINITY_DN205528_c0_g6	137.197	3.24572	0.483571	6.71199	1.91992e-11	1.56532e-08	K10443,K10454	distal tubule morphogenesis	-
TRINITY_DN193575_c3_g2	892.613	2.21003	0.332681	6.64308	3.07186e-11	2.44487e-08	-	-	-
TRINITY_DN201020_c0_g1	305.514	2.37438	0.361337	6.5711	4.99459e-11	3.79447e-08	-	-	-
TRINITY_DN205503_c1_g6	1253.85	2.11295	0.323834	6.52479	6.80985e-11	5.11542e-08	K02295	cryptochrome	-
TRINITY_DN187480_c2_g2	141.716	3.18892	0.494352	6.4507	1.11332e-10	8.09036e-08	K04515	calmodulin-dependent protein kinase activity	-
TRINITY_DN215016_c1_g1	164.877	2.77016	0.431301	6.4228	1.33786e-10	9.61749e-08	-	-	-
TRINITY_DN181072_c0_g1	59.5536	5.94472	0.925818	6.42105	1.3534e-10	9.62569e-08	K09542,K19766,K19769	Belongs to the small heat shock protein (HSP20) family	GO:0003674,GO:0005488,GO:0005515,GO:0005575,GO:0005622,GO:0005623,GO:0005737,GO:0005829,GO:0006950,GO:0007275,GO:0007568,GO:0008150,GO:0008340,GO:0009266,GO:0009408,GO:0009628,GO:0009790,GO:0009792,GO:0010259,GO:0032501,GO:0032502,GO:0044424,GO:0044444,GO:0044464,GO:0048856,GO:0050896,GO:0051082
TRINITY_DN209765_c1_g1	274.831	3.08129	0.481249	6.4027	1.52648e-10	1.07424e-07	-	-	-
TRINITY_DN216535_c1_g1	370.769	2.54623	0.397964	6.39816	1.57262e-10	1.09518e-07	0	Mab-21	0
TRINITY_DN157508_c1_g1	93.2218	3.21993	0.504771	6.37898	1.7827e-10	1.21615e-07	-	-	-
TRINITY_DN206242_c4_g4	90.6867	3.67688	0.577132	6.37096	1.87846e-10	1.26853e-07	-	-	-
TRINITY_DN221098_c7_g5	142.241	2.65842	0.425906	6.24181	4.32538e-10	2.65296e-07	-	-	-
TRINITY_DN217206_c0_g25	364.839	2.8006	0.450231	6.22036	4.96012e-10	3.01463e-07	K02583	tumor necrosis factor receptor superfamily member 16	-
TRINITY_DN185682_c0_g1	266.682	3.06672	0.494242	6.20489	5.47362e-10	3.26731e-07	-	-	-
TRINITY_DN221118_c1_g1	240.572	3.26858	0.52941	6.17402	6.65767e-10	3.93892e-07	K06767	Immunoglobulin C-2 Type	GO:0000902,GO:0003674,GO:0005488,GO:0005515,GO:0005575,GO:0005623,GO:0005886,GO:0005887,GO:0007155,GO:0007156,GO:0007275,GO:0007399,GO:0008150,GO:0009653,GO:0009987,GO:0016020,GO:0016021,GO:0016043,GO:0022008,GO:0022610,GO:0030030,GO:0030154,GO:0030182,GO:0031175,GO:0031224,GO:0031226,GO:0032501,GO:0032502,GO:0032989,GO:0032990,GO:0042802,GO:0044425,GO:0044459,GO:0044464,GO:0048468,GO:0048666,GO:…
TRINITY_DN220650_c4_g1	1073.44	2.7054	0.438905	6.16398	7.09396e-10	4.14912e-07	-	-	-
TRINITY_DN55293_c0_g1	62.2786	4.24077	0.688099	6.16302	7.13706e-10	4.14912e-07	-	-	-
TRINITY_DN187917_c6_g5	206.183	2.56112	0.416469	6.14961	7.76748e-10	4.47343e-07	-	-	-
TRINITY_DN176584_c0_g1	260.978	2.92964	0.477401	6.13664	8.42825e-10	4.77518e-07	-	Collagen triple helix	-
TRINITY_DN218256_c2_g2	186.712	2.46129	0.401487	6.13045	8.76325e-10	4.92325e-07	K02583	Tumor necrosis factor receptor / nerve growth factor receptor repeats.	-
TRINITY_DN206836_c2_g5	227.472	2.35549	0.384519	6.1258	9.02313e-10	5.02701e-07	K21077	-	-
TRINITY_DN220364_c4_g1	659.581	2.12215	0.348179	6.09499	1.09442e-09	5.92969e-07	-	-	-
TRINITY_DN214712_c3_g1	505.02	2.81536	0.462096	6.09257	1.11109e-09	5.94254e-07	K19899	pancreatic secretory granule membrane major glycoprotein GP2	-
TRINITY_DN217437_c3_g1	399.268	2.52443	0.415055	6.08216	1.18575e-09	6.29151e-07	K01011,K02439	thiosulfate sulfurtransferase activity	-
TRINITY_DN215443_c1_g1	184.654	2.50676	0.413265	6.06574	1.31346e-09	6.6524e-07	-	-	-
TRINITY_DN190791_c0_g1	221.433	3.20865	0.529874	6.05549	1.39991e-09	6.91674e-07	-	Cat eye syndrome	-
TRINITY_DN198351_c1_g25	66.6549	4.80659	0.793937	6.05412	1.41187e-09	6.91674e-07	-	-	-
TRINITY_DN216898_c1_g1	383.582	2.1894	0.361809	6.05126	1.43714e-09	6.96231e-07	K10291	common myeloid progenitor cell proliferation	GO:0000151,GO:0000209,GO:0000723,GO:0003674,GO:0003824,GO:0004842,GO:0005488,GO:0005515,GO:0005575,GO:0005622,GO:0005623,GO:0005737,GO:0005829,GO:0006139,GO:0006259,GO:0006464,GO:0006508,GO:0006511,GO:0006725,GO:0006807,GO:0006996,GO:0007568,GO:0008150,GO:0008152,GO:0008283,GO:0008285,GO:0009056,GO:0009057,GO:0009314,GO:0009628,GO:0009889,GO:0009891,GO:0009893,GO:0009987,GO:0010212,GO:0010468,GO:…
TRINITY_DN207776_c0_g1	108.905	4.0532	0.670184	6.04788	1.4676e-09	7.05875e-07	K17341	hemicentin	-
TRINITY_DN55150_c0_g1	97.2534	3.72352	0.617538	6.02962	1.64348e-09	7.8482e-07	-	-	-
TRINITY_DN209179_c2_g8	110.974	3.50133	0.581995	6.01608	1.78689e-09	8.41286e-07	-	-	-
TRINITY_DN201589_c11_g2	774.189	2.04618	0.342966	5.96613	2.42942e-09	1.10489e-06	-	SOUL heme-binding protein	-
TRINITY_DN217534_c0_g2	141.497	2.58668	0.439316	5.88796	3.90991e-09	1.73111e-06	-	-	-
TRINITY_DN213513_c2_g1	348.388	2.04686	0.348658	5.87068	4.34019e-09	1.90897e-06	-	-	-
TRINITY_DN190320_c0_g2	326.213	2.53573	0.433576	5.84841	4.96284e-09	2.16857e-06	K17834	cyclic GMP-AMP synthase	-
TRINITY_DN203430_c0_g1	209.314	2.46526	0.422167	5.83954	5.23463e-09	2.25781e-06	-	-	-
TRINITY_DN182670_c0_g2	107.062	3.02248	0.520473	5.80719	6.35315e-09	2.68823e-06	-	-	-
TRINITY_DN202375_c2_g2	378.221	2.47507	0.429215	5.76651	8.09276e-09	3.29903e-06	-	-	-
TRINITY_DN172441_c0_g1	68.4255	3.77728	0.656664	5.75222	8.80809e-09	3.53833e-06	-	-	-
TRINITY_DN207100_c0_g12	110.328	2.79818	0.486513	5.75149	8.84587e-09	3.53833e-06	-	-	-
TRINITY_DN204380_c3_g3	111.133	3.40887	0.592782	5.75062	8.89147e-09	3.53833e-06	K17341	G2F domain	GO:0005575,GO:0005576,GO:0005604,GO:0005622,GO:0005623,GO:0005737,GO:0005938,GO:0008150,GO:0009605,GO:0009607,GO:0009617,GO:0030054,GO:0031012,GO:0043207,GO:0044421,GO:0044424,GO:0044444,GO:0044464,GO:0050896,GO:0051704,GO:0051707,GO:0062023,GO:0071944,GO:0099568
TRINITY_DN203412_c0_g1	231.575	2.36234	0.412489	5.72704	1.02197e-08	4.04284e-06	K04965	store-operated calcium channel activity	-
TRINITY_DN189957_c1_g1	301.698	2.07286	0.362767	5.71404	1.10326e-08	4.2635e-06	-	-	-
TRINITY_DN193254_c1_g4	84.7979	3.04487	0.536827	5.67197	1.41163e-08	5.36219e-06	K17341	cell division	GO:0005575,GO:0005576,GO:0005604,GO:0005622,GO:0005623,GO:0005737,GO:0005938,GO:0008150,GO:0009605,GO:0009607,GO:0009617,GO:0030054,GO:0031012,GO:0043207,GO:0044421,GO:0044424,GO:0044444,GO:0044464,GO:0050896,GO:0051704,GO:0051707,GO:0062023,GO:0071944,GO:0099568
TRINITY_DN191087_c2_g1	107.896	3.16058	0.558612	5.65792	1.53222e-08	5.69438e-06	-	-	-
TRINITY_DN205378_c0_g3	501.611	2.08994	0.370445	5.64169	1.68391e-08	6.18559e-06	-	-	-
TRINITY_DN219223_c3_g4	348.888	2.5228	0.4474	5.6388	1.71241e-08	6.22192e-06	K04362,K08252,K12378	protein kinase activity	GO:0000003,GO:0000578,GO:0001655,GO:0001709,GO:0002009,GO:0003002,GO:0003006,GO:0003674,GO:0003824,GO:0004672,GO:0004713,GO:0004714,GO:0004888,GO:0005575,GO:0005623,GO:0005886,GO:0005887,GO:0006355,GO:0006357,GO:0006464,GO:0006468,GO:0006793,GO:0006796,GO:0006807,GO:0006928,GO:0007154,GO:0007165,GO:0007166,GO:0007167,GO:0007169,GO:0007275,GO:0007276,GO:0007277,GO:0007278,GO:0007280,GO:0007350,GO:…
TRINITY_DN193734_c0_g11	52.6792	8.8208	1.56643	5.63116	1.79006e-08	6.4341e-06	-	-	-
TRINITY_DN210263_c2_g1	93.613	2.78787	0.496659	5.61324	1.98578e-08	7.09943e-06	-	-	-
TRINITY_DN171310_c0_g1	127.088	2.78756	0.496815	5.61087	2.0131e-08	7.15412e-06	-	-	-
TRINITY_DN175132_c0_g1	152.529	2.46357	0.439134	5.61007	2.02248e-08	7.15412e-06	-	-	-
TRINITY_DN219936_c2_g2	503.85	2.05695	0.367123	5.6029	2.1079e-08	7.41705e-06	-	IPT/TIG domain	-
TRINITY_DN202957_c2_g2	399.449	2.46421	0.439942	5.60122	2.12845e-08	7.44409e-06	K06149	Universal stress protein family	-
TRINITY_DN202050_c6_g1	121.836	2.56971	0.459096	5.59732	2.17685e-08	7.50173e-06	-	-	-
TRINITY_DN218080_c3_g2	123.92	2.5086	0.449458	5.5814	2.38593e-08	8.05613e-06	K10402	kinesin 20	-
TRINITY_DN204088_c0_g1	83.8864	2.99621	0.538536	5.56361	2.64249e-08	8.87756e-06	-	-	-
TRINITY_DN192982_c6_g19	469.917	2.20878	0.398827	5.53818	3.05636e-08	1.01155e-05	-	-	-
TRINITY_DN220845_c4_g1	39.6911	5.63027	1.02949	5.469	4.52574e-08	1.43633e-05	-	-	-
TRINITY_DN202868_c4_g4	970.483	2.24779	0.412519	5.44893	5.06737e-08	1.58308e-05	-	carbohydrate binding	GO:0000003,GO:0003674,GO:0005488,GO:0005534,GO:0005575,GO:0005576,GO:0005615,GO:0007320,GO:0007610,GO:0007617,GO:0007618,GO:0007620,GO:0008104,GO:0008150,GO:0019098,GO:0019953,GO:0022414,GO:0030246,GO:0032501,GO:0032504,GO:0033036,GO:0036094,GO:0044421,GO:0044703,GO:0044706,GO:0045924,GO:0046008,GO:0046692,GO:0048029,GO:0048609,GO:0051179,GO:0051704,GO:0060180,GO:0065007,GO:0065008
TRINITY_DN218979_c5_g5	156.468	2.35405	0.433525	5.43003	5.63454e-08	1.71226e-05	K05142	tumor necrosis factor receptor superfamily member 4	-
TRINITY_DN184312_c0_g1	408.57	5.4701	1.00991	5.41644	6.07975e-08	1.81456e-05	K01832,K07424	heme binding	GO:0001101,GO:0001516,GO:0001676,GO:0003008,GO:0003013,GO:0003018,GO:0003674,GO:0003824,GO:0004796,GO:0005575,GO:0005622,GO:0005623,GO:0005737,GO:0005783,GO:0005789,GO:0006082,GO:0006629,GO:0006631,GO:0006633,GO:0006636,GO:0006690,GO:0006692,GO:0006693,GO:0006873,GO:0008015,GO:0008150,GO:0008152,GO:0008610,GO:0009058,GO:0009636,GO:0009987,GO:0010033,GO:0012505,GO:0016020,GO:0016053,GO:0016491,GO:…
TRINITY_DN210701_c2_g1	416.555	2.02415	0.374603	5.40344	6.53735e-08	1.93387e-05	K06688	Belongs to the ubiquitin-conjugating enzyme family	-
TRINITY_DN205766_c4_g4	281.364	2.32328	0.431705	5.38165	7.38068e-08	2.14537e-05	-	-	-
TRINITY_DN215848_c4_g2	185.81	2.11185	0.392769	5.37682	7.58112e-08	2.17526e-05	-	-	-
TRINITY_DN125547_c0_g2	40.4688	8.44062	1.57084	5.37333	7.72964e-08	2.2084e-05	K14390	-	-
TRINITY_DN220509_c0_g1	302.367	2.74631	0.511807	5.36591	8.05415e-08	2.28161e-05	-	-	-
TRINITY_DN118628_c0_g1	89.4035	3.30998	0.619419	5.34368	9.10775e-08	2.53708e-05	-	-	-
TRINITY_DN209282_c5_g1	166.333	2.52019	0.472217	5.33692	9.45366e-08	2.62251e-05	-	Copper type II ascorbate-dependent monooxygenase, N-terminal domain	GO:0001505,GO:0003674,GO:0003824,GO:0004497,GO:0004500,GO:0005488,GO:0005507,GO:0005575,GO:0005576,GO:0005615,GO:0005622,GO:0005623,GO:0005737,GO:0005783,GO:0005789,GO:0006066,GO:0006576,GO:0006584,GO:0006589,GO:0006725,GO:0006807,GO:0008150,GO:0008152,GO:0009056,GO:0009058,GO:0009308,GO:0009309,GO:0009712,GO:0009713,GO:0009987,GO:0012505,GO:0012506,GO:0016020,GO:0016491,GO:0016705,GO:0016715,GO:…
TRINITY_DN196159_c0_g1	78.8425	2.83406	0.531311	5.33409	9.60264e-08	2.65283e-05	K05142	-	-
TRINITY_DN215853_c0_g4	61.3988	3.22086	0.607081	5.30548	1.12375e-07	3.02937e-05	K02583	Tumor necrosis factor receptor / nerve growth factor receptor repeats.	0
TRINITY_DN175729_c0_g2	102.017	2.85998	0.539503	5.30114	1.15082e-07	3.07752e-05	-	-	-
TRINITY_DN212486_c0_g8	104.611	2.47389	0.467834	5.28797	1.23682e-07	3.25542e-05	-	-	-
TRINITY_DN199955_c1_g1	206.28	2.68151	0.507182	5.28708	1.24283e-07	3.25842e-05	K06550,K06756,K06757,K06760	Cell adhesion molecule	GO:0000003,GO:0000132,GO:0000226,GO:0000278,GO:0000902,GO:0000904,GO:0001101,GO:0001501,GO:0001558,GO:0001667,GO:0001932,GO:0002009,GO:0002064,GO:0002165,GO:0002252,GO:0002376,GO:0003007,GO:0003381,GO:0003382,GO:0003383,GO:0003384,GO:0003674,GO:0004888,GO:0005102,GO:0005178,GO:0005488,GO:0005509,GO:0005515,GO:0005575,GO:0005622,GO:0005623,GO:0005737,GO:0005768,GO:0005886,GO:0005887,GO:0005911,GO:…
TRINITY_DN207874_c0_g5	90.7795	2.66636	0.505093	5.27896	1.29922e-07	3.35365e-05	-	-	-
TRINITY_DN186268_c0_g2	145.223	2.21157	0.420654	5.25744	1.46071e-07	3.68513e-05	-	-	-
TRINITY_DN177596_c1_g2	67.8146	2.95114	0.562497	5.2465	1.55014e-07	3.88144e-05	K03158	-	-
TRINITY_DN213457_c1_g6	359.125	2.57999	0.492679	5.23666	1.63512e-07	4.07027e-05	K13912	-	-
TRINITY_DN463772_c0_g1	86.8142	3.22864	0.616618	5.23605	1.64047e-07	4.07027e-05	-	-	-
TRINITY_DN191087_c2_g2	76.8285	2.98217	0.569587	5.23568	1.64381e-07	4.07027e-05	-	-	-
TRINITY_DN219460_c3_g3	146.927	2.14696	0.412726	5.20191	1.97253e-07	4.77802e-05	-	-	-
TRINITY_DN211075_c2_g4	34.1062	8.19425	1.57859	5.19086	2.0932e-07	5.03385e-05	-	-	-
TRINITY_DN155159_c0_g1	77.0915	3.2409	0.632666	5.12261	3.0133e-07	6.89912e-05	-	-	-
TRINITY_DN210203_c1_g4	40.173	6.3555	1.24471	5.10602	3.29006e-07	7.45617e-05	K15003	-	-
TRINITY_DN202525_c5_g1	64.0859	2.89852	0.568283	5.1005	3.38758e-07	7.61297e-05	K07766	-	-
TRINITY_DN220288_c1_g2	141.679	2.22857	0.436959	5.10017	3.39341e-07	7.61297e-05	K19769	-	-
TRINITY_DN188900_c1_g1	77.4806	3.75969	0.737991	5.09449	3.49689e-07	7.79281e-05	K16356	-	-
TRINITY_DN133853_c0_g1	48.7146	3.40783	0.670101	5.08555	3.66556e-07	8.14157e-05	-	-	-
TRINITY_DN212634_c1_g1	742.713	2.05838	0.406296	5.0662	4.05845e-07	8.92525e-05	K01735,K19969	shikimate 3-dehydrogenase (NADP+) activity; 2-epi-valiolone synthase	-
TRINITY_DN184269_c3_g8	30.1986	8.02186	1.58478	5.06183	4.15254e-07	9.10222e-05	-	-	-
TRINITY_DN172750_c0_g1	41.938	4.42707	0.876557	5.05052	4.40618e-07	9.44151e-05	-	-	-
TRINITY_DN147308_c0_g1	119.723	2.44401	0.486622	5.0224	5.1029e-07	0.00010796	-	-	-
TRINITY_DN210779_c5_g5	119.98	2.18152	0.434966	5.01537	5.2932e-07	0.000111633	-	-	-
TRINITY_DN215292_c0_g1	79.4636	2.53847	0.507101	5.00586	5.56143e-07	0.000116555	K02163	-	-
TRINITY_DN183612_c0_g2	34.7686	4.34745	0.87584	4.96375	6.91439e-07	0.000141798	-	-	-
TRINITY_DN156530_c0_g1	97.4117	2.91873	0.588986	4.95551	7.214e-07	0.000146593	-	-	-
TRINITY_DN216004_c6_g4	127.04	2.71505	0.548133	4.95327	7.29772e-07	0.000147399	-	-	-
TRINITY_DN201178_c0_g1	260.088	2.18548	0.44169	4.948	7.49818e-07	0.000150991	-	-	-
TRINITY_DN180318_c0_g1	121.947	2.13858	0.432754	4.94179	7.74098e-07	0.000154485	-	-	-
TRINITY_DN204345_c1_g3	178.383	2.00921	0.40719	4.93432	8.04294e-07	0.000159086	-	-	-
TRINITY_DN159737_c0_g1	115.734	2.52054	0.511911	4.92378	8.48861e-07	0.000165938	-	-	-
TRINITY_DN197353_c5_g6	44.1158	4.3145	0.877549	4.91653	8.80925e-07	0.000171204	K14554	-	-
TRINITY_DN211019_c4_g16	89.7548	2.36476	0.481789	4.9083	9.1869e-07	0.000177758	-	-	-
TRINITY_DN204380_c1_g1	66.9789	3.42797	0.700841	4.89122	1.00215e-06	0.00019088	K06568	coreceptor activity involved in Wnt signaling pathway, planar cell polarity pathway	-
TRINITY_DN194275_c1_g1	66.8237	2.80998	0.577123	4.86895	1.12193e-06	0.000210103	-	-	-
TRINITY_DN203289_c5_g2	257.631	2.46171	0.506894	4.85646	1.19506e-06	0.000221932	-	-	-
TRINITY_DN188500_c0_g1	212.697	7.17997	1.47905	4.85444	1.20729e-06	0.000222965	K01832,K07424	heme binding	GO:0001101,GO:0001516,GO:0001676,GO:0003008,GO:0003013,GO:0003018,GO:0003674,GO:0003824,GO:0004796,GO:0005575,GO:0005622,GO:0005623,GO:0005737,GO:0005783,GO:0005789,GO:0006082,GO:0006629,GO:0006631,GO:0006633,GO:0006636,GO:0006690,GO:0006692,GO:0006693,GO:0006873,GO:0008015,GO:0008150,GO:0008152,GO:0008610,GO:0009058,GO:0009636,GO:0009987,GO:0010033,GO:0012505,GO:0016020,GO:0016053,GO:0016491,GO:…
TRINITY_DN209774_c3_g1	117.827	2.36631	0.48887	4.84037	1.29598e-06	0.00023803	-	-	-
TRINITY_DN196311_c0_g1	25.5507	7.77753	1.6094	4.83255	1.34792e-06	0.000246891	-	-	-
TRINITY_DN204930_c0_g1	86.6255	2.70945	0.560773	4.83164	1.35415e-06	0.000247354	-	-	-
TRINITY_DN179904_c1_g2	50.2876	3.04116	0.63082	4.82096	1.42871e-06	0.000258852	K03158	-	-
TRINITY_DN171174_c0_g4	69.5541	2.71177	0.564752	4.8017	1.57326e-06	0.000281985	-	-	-
TRINITY_DN206201_c1_g3	118.718	2.65943	0.554103	4.79952	1.59044e-06	0.000284302	-	-	-
TRINITY_DN215097_c3_g1	504.149	2.08747	0.435127	4.79739	1.60744e-06	0.000286098	K17689,K01832,K07424	heme binding	GO:0001101,GO:0001516,GO:0001676,GO:0003008,GO:0003013,GO:0003018,GO:0003674,GO:0003824,GO:0004796,GO:0005575,GO:0005622,GO:0005623,GO:0005737,GO:0005783,GO:0005789,GO:0006082,GO:0006629,GO:0006631,GO:0006633,GO:0006636,GO:0006690,GO:0006692,GO:0006693,GO:0006873,GO:0008015,GO:0008150,GO:0008152,GO:0008610,GO:0009058,GO:0009636,GO:0009987,GO:0010033,GO:0012505,GO:0016020,GO:0016053,GO:0016491,GO:…
TRINITY_DN79672_c0_g1	93.3363	2.76079	0.575565	4.79666	1.61333e-06	0.000286098	-	-	-
TRINITY_DN128055_c0_g2	28.8667	6.66891	1.39227	4.78995	1.66819e-06	0.000295044	-	-	-
TRINITY_DN204605_c1_g2	101.333	2.37946	0.498215	4.77598	1.78837e-06	0.000313809	-	-	-
TRINITY_DN191056_c0_g1	64.816	2.66431	0.558054	4.7743	1.80335e-06	0.00031561	-	-	-
TRINITY_DN185236_c6_g1	222.501	2.31399	0.485417	4.76702	1.86973e-06	0.000323837	K04362,K08252,K12378,K05126	protein kinase activity	GO:0000003,GO:0000578,GO:0001655,GO:0001709,GO:0002009,GO:0003002,GO:0003006,GO:0003674,GO:0003824,GO:0004672,GO:0004713,GO:0004714,GO:0004888,GO:0005575,GO:0005623,GO:0005886,GO:0005887,GO:0006355,GO:0006357,GO:0006464,GO:0006468,GO:0006793,GO:0006796,GO:0006807,GO:0006928,GO:0007154,GO:0007165,GO:0007166,GO:0007167,GO:0007169,GO:0007275,GO:0007276,GO:0007277,GO:0007278,GO:0007280,GO:0007350,GO:…
TRINITY_DN200242_c0_g7	78.8017	2.40671	0.505185	4.76402	1.89774e-06	0.000327838	-	-	-
TRINITY_DN185508_c0_g1	96.8058	2.26302	0.475564	4.75861	1.94935e-06	0.000334163	-	-	-
TRINITY_DN142845_c0_g1	40.5772	3.92372	0.825719	4.75188	2.01534e-06	0.000344592	-	-	-
TRINITY_DN216904_c2_g1	42.0434	3.62482	0.76296	4.751	2.02412e-06	0.000345211	-	-	-
TRINITY_DN197755_c2_g10	391.7	2.19648	0.462546	4.74868	2.04748e-06	0.000348306	-	iron assimilation by reduction and transport	-
TRINITY_DN167197_c0_g3	29.0599	4.46343	0.941539	4.74057	2.13114e-06	0.000360703	-	-	-
TRINITY_DN214928_c0_g5	89.7525	2.83269	0.597763	4.73882	2.14969e-06	0.000362924	-	-	-
TRINITY_DN172750_c0_g2	37.5403	5.51947	1.16501	4.73772	2.16139e-06	0.000363315	-	-	-
TRINITY_DN147572_c0_g1	32.9005	4.05825	0.86486	4.69238	2.70048e-06	0.000440163	-	-	-
TRINITY_DN209823_c0_g5	40.7001	3.46775	0.739083	4.69196	2.70596e-06	0.000440163	-	-	-
TRINITY_DN209252_c0_g3	758.123	4.41222	0.941047	4.68863	2.75042e-06	0.000445783	-	-	-
TRINITY_DN118766_c0_g2	43.9433	4.17319	0.890501	4.68634	2.78134e-06	0.000447614	K06568	-	-
TRINITY_DN206287_c2_g1	163.055	2.06869	0.44215	4.67871	2.88679e-06	0.000459515	K09310	-	-
TRINITY_DN219962_c3_g3	81.5767	2.69312	0.577159	4.66616	3.06878e-06	0.000482737	-	-	-
TRINITY_DN194638_c0_g5	40.3117	3.67837	0.789457	4.65937	3.1718e-06	0.000494291	-	-	-
TRINITY_DN212480_c7_g3	145.663	2.02712	0.435805	4.65143	3.29635e-06	0.000511317	-	-	-
TRINITY_DN197116_c4_g1	31.937	3.83878	0.828031	4.63603	3.55159e-06	0.000545843	-	-	-
TRINITY_DN124004_c0_g2	50.4078	3.30263	0.712623	4.63447	3.57847e-06	0.000548712	-	-	-
TRINITY_DN211065_c1_g2	75.9966	2.36212	0.510625	4.62593	3.72913e-06	0.000570506	-	Myb/SANT-like DNA-binding domain	-
TRINITY_DN199467_c3_g1	62.4341	2.70062	0.584679	4.61897	3.85646e-06	0.000583871	K11167	retinol dehydrogenase activity	GO:0003674,GO:0003824,GO:0004745,GO:0005575,GO:0005622,GO:0005623,GO:0005737,GO:0005783,GO:0005789,GO:0008150,GO:0008152,GO:0010522,GO:0010880,GO:0010959,GO:0012505,GO:0014801,GO:0016020,GO:0016491,GO:0016528,GO:0016529,GO:0016614,GO:0016616,GO:0031090,GO:0031984,GO:0032879,GO:0033017,GO:0034762,GO:0034765,GO:0042175,GO:0043226,GO:0043227,GO:0043229,GO:0043231,GO:0043269,GO:0044422,GO:0044424,GO:…
TRINITY_DN204380_c3_g4	30.6001	4.37468	0.951344	4.59843	4.25692e-06	0.000633845	-	-	-
TRINITY_DN207100_c0_g10	62.0112	2.81072	0.614462	4.57427	4.77878e-06	0.000699092	-	-	-
TRINITY_DN210288_c6_g1	107.763	2.13371	0.467253	4.5665	4.95945e-06	0.000722237	-	-	-
TRINITY_DN212889_c1_g2	176.788	2.02101	0.444417	4.54756	5.42702e-06	0.000780266	-	-	-
TRINITY_DN207704_c2_g1	112.16	2.21871	0.488664	4.54035	5.61603e-06	0.000803981	-	-	-
TRINITY_DN218256_c2_g7	149.94	2.02716	0.446606	4.53904	5.65112e-06	0.000805169	K02583	-	-
TRINITY_DN141540_c0_g1	86.7439	2.45122	0.540126	4.53824	5.67249e-06	0.000805169	-	-	-
TRINITY_DN196289_c2_g2	81.8406	2.57044	0.567508	4.52934	5.9167e-06	0.000838053	-	-	-
TRINITY_DN155452_c0_g1	64.5098	3.39891	0.750672	4.52782	5.95946e-06	0.00084034	K03479	sensory perception of sound	-
TRINITY_DN208495_c6_g1	70.0286	2.40691	0.532015	4.52413	6.0643e-06	0.000846407	-	-	-
TRINITY_DN197628_c1_g2	78.7067	2.30033	0.508896	4.52023	6.17717e-06	0.000858575	-	-	-
TRINITY_DN185525_c0_g1	187.993	2.2676	0.502287	4.51454	6.34529e-06	0.000876477	-	-	-
TRINITY_DN195446_c10_g1	30.1421	5.19735	1.15153	4.51343	6.37885e-06	0.000879295	K19511	peroxidase activity	-
TRINITY_DN161074_c0_g1	26.2031	6.53313	1.44785	4.5123	6.41281e-06	0.000882151	-	-	-
TRINITY_DN119743_c0_g1	53.1294	3.35739	0.745893	4.50117	6.75808e-06	0.000923949	K19636,K16353	cell adhesion	GO:0001894,GO:0001895,GO:0002139,GO:0002141,GO:0002142,GO:0003008,GO:0003674,GO:0005488,GO:0005515,GO:0005518,GO:0005575,GO:0005576,GO:0005604,GO:0005622,GO:0005623,GO:0005737,GO:0005886,GO:0007275,GO:0007399,GO:0007423,GO:0007600,GO:0007605,GO:0008092,GO:0008150,GO:0008544,GO:0009888,GO:0009913,GO:0009987,GO:0016020,GO:0016324,GO:0017022,GO:0022008,GO:0030154,GO:0030182,GO:0030855,GO:0031012,GO:…
TRINITY_DN198825_c0_g1	92.8493	2.12609	0.472701	4.49776	6.86738e-06	0.000936976	K01874	Belongs to the class-I aminoacyl-tRNA synthetase family	GO:0003674,GO:0003824,GO:0004812,GO:0004825,GO:0005575,GO:0005622,GO:0005623,GO:0005737,GO:0005829,GO:0006082,GO:0006139,GO:0006399,GO:0006412,GO:0006418,GO:0006431,GO:0006518,GO:0006520,GO:0006725,GO:0006807,GO:0008150,GO:0008152,GO:0009058,GO:0009059,GO:0009987,GO:0010467,GO:0016070,GO:0016874,GO:0016875,GO:0017101,GO:0019538,GO:0019752,GO:0032991,GO:0034641,GO:0034645,GO:0034660,GO:0043038,GO:…
TRINITY_DN107142_c0_g2	52.0726	3.15091	0.700845	4.49587	6.92865e-06	0.000941493	-	-	-
TRINITY_DN205556_c0_g1	301.508	5.28281	1.17713	4.48788	7.1934e-06	0.000967636	-	-	-
TRINITY_DN216698_c2_g2	258.346	2.01382	0.449412	4.48101	7.42894e-06	0.000995314	K06535,K19511	mannose binding	GO:0000003,GO:0000139,GO:0001669,GO:0001890,GO:0001893,GO:0002080,GO:0002376,GO:0003006,GO:0003674,GO:0005215,GO:0005342,GO:0005575,GO:0005622,GO:0005623,GO:0005737,GO:0005739,GO:0005794,GO:0005886,GO:0005887,GO:0006082,GO:0006090,GO:0006810,GO:0006811,GO:0006820,GO:0006928,GO:0007154,GO:0007165,GO:0007166,GO:0007275,GO:0007565,GO:0007566,GO:0008028,GO:0008104,GO:0008150,GO:0008152,GO:0008509,GO:…
TRINITY_DN195645_c0_g1	84.744	2.23219	0.501768	4.44866	8.64093e-06	0.00113051	K01874	methionyl-tRNA aminoacylation	GO:0003674,GO:0003824,GO:0004812,GO:0004825,GO:0005575,GO:0005622,GO:0005623,GO:0005634,GO:0005730,GO:0005737,GO:0005829,GO:0006082,GO:0006139,GO:0006351,GO:0006355,GO:0006356,GO:0006399,GO:0006412,GO:0006418,GO:0006431,GO:0006518,GO:0006520,GO:0006725,GO:0006807,GO:0006950,GO:0007154,GO:0008150,GO:0008152,GO:0009058,GO:0009059,GO:0009267,GO:0009303,GO:0009605,GO:0009719,GO:0009725,GO:0009889,GO:…
TRINITY_DN181233_c0_g1	60.9063	3.49586	0.786233	4.44635	8.73436e-06	0.00113828	-	-	-
TRINITY_DN220077_c2_g1	81.1617	2.34403	0.527676	4.44217	8.9055e-06	0.00115383	-	-	-
TRINITY_DN197080_c1_g2	26.4404	5.55396	1.25128	4.43862	9.05379e-06	0.00116626	K17307,K22017	Mucin 4, cell surface associated	-
TRINITY_DN178774_c0_g3	102.186	2.03911	0.459563	4.43705	9.11999e-06	0.00117253	0	Von Willebrand factor A	GO:0005575,GO:0005622,GO:0005623,GO:0005634,GO:0005654,GO:0031974,GO:0031981,GO:0043226,GO:0043227,GO:0043229,GO:0043231,GO:0043233,GO:0044422,GO:0044424,GO:0044428,GO:0044446,GO:0044464,GO:0070013
TRINITY_DN197648_c3_g1	36.585	3.20641	0.724185	4.42761	9.52838e-06	0.00122011	-	-	-
TRINITY_DN208685_c0_g1	77.9499	2.22988	0.503673	4.42724	9.5448e-06	0.00122011	-	-	-
TRINITY_DN218296_c2_g1	88.9623	2.1247	0.480289	4.4238	9.69802e-06	0.00123733	-	-	-
TRINITY_DN203068_c1_g8	75.4935	2.3433	0.530333	4.41856	9.93625e-06	0.00126531	K06767	Down syndrome cell adhesion	-
TRINITY_DN60865_c0_g1	27.285	6.59393	1.49273	4.41736	9.99139e-06	0.00126981	-	-	-
TRINITY_DN131748_c0_g1	45.9827	3.21916	0.728816	4.41697	1.00096e-05	0.00126981	-	-	-
TRINITY_DN196857_c0_g1	99.1574	2.05118	0.464522	4.41567	1.00696e-05	0.00127259	-	sodium channel activity	-
TRINITY_DN199691_c0_g1	32.6891	3.87066	0.882992	4.38357	1.1675e-05	0.00144009	-	-	-
TRINITY_DN191389_c1_g1	52.8322	2.57929	0.588982	4.37924	1.19094e-05	0.00146361	-	-	-
TRINITY_DN211777_c6_g2	28.774	3.99952	0.913639	4.37758	1.20006e-05	0.00147211	-	-	-
TRINITY_DN136302_c0_g1	60.3429	3.12084	0.713088	4.37651	1.20594e-05	0.00147392	-	-	-
TRINITY_DN199424_c1_g2	79.3946	2.29782	0.526421	4.36499	1.27129e-05	0.00153415	-	-	-
TRINITY_DN214912_c3_g2	1909.04	4.57953	1.05381	4.3457	1.38835e-05	0.00165451	-	-	-
TRINITY_DN297657_c0_g1	50.599	3.26873	0.753797	4.33636	1.44863e-05	0.00171717	-	-	-
TRINITY_DN198859_c5_g1	67.2094	2.40921	0.55567	4.33568	1.45312e-05	0.00171944	-	-	-
TRINITY_DN204380_c2_g3	88.5223	2.6906	0.620955	4.333	1.4709e-05	0.00173741	K06238	structural constituent of cuticle	-
TRINITY_DN137449_c0_g1	73.2439	2.54976	0.589136	4.32796	1.50494e-05	0.00177448	-	-	-
TRINITY_DN81263_c0_g2	67.093	3.14587	0.729078	4.31486	1.59706e-05	0.0018569	-	-	-
TRINITY_DN203289_c5_g1	131.966	2.42049	0.56178	4.30861	1.64284e-05	0.00190681	-	-	-
TRINITY_DN210078_c3_g3	48.8907	3.34973	0.77832	4.30379	1.67897e-05	0.00194131	-	-	-
TRINITY_DN157845_c0_g1	83.7523	2.52728	0.588086	4.29748	1.72754e-05	0.00198104	-	FG-GAP repeat	-
TRINITY_DN124377_c0_g1	90.8019	2.86182	0.666877	4.29138	1.77566e-05	0.00202001	-	-	-
TRINITY_DN201474_c2_g8	30.7078	3.62777	0.845377	4.29131	1.77623e-05	0.00202001	-	-	-
TRINITY_DN202312_c5_g2	115.575	2.01151	0.468746	4.29126	1.77663e-05	0.00202001	-	-	-
TRINITY_DN213212_c7_g2	55.0885	2.88283	0.672031	4.28973	1.78893e-05	0.0020271	-	-	-
TRINITY_DN204642_c3_g1	84.5227	2.08922	0.487754	4.28335	1.84101e-05	0.00207901	K11549	Spc24 subunit of Ndc80	-
TRINITY_DN203913_c3_g2	64.3155	2.41474	0.565221	4.27221	1.93548e-05	0.00216382	-	-	-
TRINITY_DN198139_c0_g1	110.715	2.1726	0.508824	4.26984	1.95615e-05	0.0021724	-	-	-
TRINITY_DN87095_c0_g1	53.8355	2.48668	0.583115	4.26447	2.00378e-05	0.00222161	-	-	-
TRINITY_DN149463_c0_g1	72.3403	2.6206	0.614732	4.263	2.017e-05	0.00223256	K07937	ARF-like small GTPases; ARF, ADP-ribosylation factor	-
TRINITY_DN167413_c0_g1	79.8934	2.36296	0.555422	4.25435	2.09656e-05	0.00228919	-	-	-
TRINITY_DN216704_c3_g7	84.2897	2.15964	0.508061	4.25075	2.13054e-05	0.00231605	K01874	methionyl-tRNA aminoacylation	GO:0003674,GO:0003824,GO:0004812,GO:0004825,GO:0005575,GO:0005622,GO:0005623,GO:0005634,GO:0005730,GO:0005737,GO:0005829,GO:0006082,GO:0006139,GO:0006351,GO:0006355,GO:0006356,GO:0006399,GO:0006412,GO:0006418,GO:0006431,GO:0006518,GO:0006520,GO:0006725,GO:0006807,GO:0006950,GO:0007154,GO:0008150,GO:0008152,GO:0009058,GO:0009059,GO:0009267,GO:0009303,GO:0009605,GO:0009719,GO:0009725,GO:0009889,GO:…
TRINITY_DN217337_c5_g3	714.468	4.67704	1.10313	4.2398	2.23718e-05	0.00241237	-	-	-
TRINITY_DN221098_c6_g1	61.8878	2.52969	0.598064	4.2298	2.33901e-05	0.002506	-	-	-
TRINITY_DN220182_c1_g1	110.223	2.65092	0.627316	4.22581	2.38083e-05	0.00254358	-	-	-
TRINITY_DN189672_c0_g1	60.7086	2.65137	0.627771	4.22346	2.40578e-05	0.00255704	-	-	-
TRINITY_DN204229_c0_g2	63.4597	2.29668	0.544341	4.2192	2.4517e-05	0.00259349	-	-	-
TRINITY_DN214289_c0_g8	57.0814	2.38987	0.567448	4.21162	2.53545e-05	0.00266521	-	-	-
TRINITY_DN28171_c0_g1	44.9447	3.41605	0.813093	4.20131	2.65376e-05	0.00276246	-	-	-
TRINITY_DN167128_c0_g1	65.9999	2.90062	0.690453	4.20104	2.65689e-05	0.00276246	-	-	-
TRINITY_DN206226_c0_g2	54.4838	2.59107	0.617382	4.19687	2.70633e-05	0.0028008	-	-	-
TRINITY_DN151670_c0_g1	51.4026	2.67247	0.638122	4.18803	2.81389e-05	0.002886	-	-	-
TRINITY_DN210245_c8_g2	64.2107	2.39643	0.572735	4.18418	2.86201e-05	0.00292132	-	-	-
TRINITY_DN198903_c2_g2	69.4237	2.20305	0.527726	4.1746	2.98511e-05	0.00302876	K05038	Belongs to the sodium neurotransmitter symporter (SNF) (TC 2.A.22) family	GO:0003333,GO:0003674,GO:0005215,GO:0005283,GO:0005298,GO:0005342,GO:0005343,GO:0005416,GO:0005575,GO:0005623,GO:0005886,GO:0005887,GO:0006810,GO:0006811,GO:0006812,GO:0006814,GO:0006820,GO:0006855,GO:0006865,GO:0008150,GO:0008324,GO:0008509,GO:0008514,GO:0015075,GO:0015077,GO:0015081,GO:0015171,GO:0015175,GO:0015179,GO:0015193,GO:0015238,GO:0015291,GO:0015293,GO:0015294,GO:0015318,GO:0015370,GO:…
TRINITY_DN183143_c0_g1	58.5608	3.20227	0.76772	4.17114	3.03079e-05	0.0030424	-	-	-
TRINITY_DN206830_c2_g2	50.3395	2.65682	0.637354	4.16852	3.06585e-05	0.00306838	-	-	-
TRINITY_DN214713_c0_g5	75.1684	2.10327	0.50672	4.15076	3.31375e-05	0.00328695	K03173,K03174	TNF receptor-associated factor	-
TRINITY_DN137418_c0_g3	282.42	7.14412	1.72319	4.14587	3.38527e-05	0.00334302	-	-	-
TRINITY_DN210327_c2_g3	30.9757	3.63351	0.877918	4.13878	3.49151e-05	0.00343778	-	-	-
TRINITY_DN198899_c0_g2	135.767	2.39987	0.580553	4.13376	3.56877e-05	0.00350352	-	-	-
TRINITY_DN210582_c2_g3	69.5732	2.83568	0.68613	4.13285	3.58285e-05	0.0035122	-	-	-
TRINITY_DN157311_c0_g1	59.4669	2.78323	0.674209	4.12815	3.65698e-05	0.00357438	-	-	-
TRINITY_DN213793_c0_g1	65.7742	2.57722	0.624681	4.12566	3.69677e-05	0.003608	K05665,K05667	ATP-binding cassette, sub-family C (CFTR MRP), member 1	GO:0000166,GO:0003674,GO:0003824,GO:0004012,GO:0005215,GO:0005319,GO:0005324,GO:0005488,GO:0005524,GO:0005548,GO:0005575,GO:0005622,GO:0005623,GO:0005737,GO:0005886,GO:0005887,GO:0006082,GO:0006690,GO:0006691,GO:0006725,GO:0006766,GO:0006767,GO:0006807,GO:0006810,GO:0006811,GO:0006820,GO:0006855,GO:0006857,GO:0006869,GO:0006928,GO:0006935,GO:0006950,GO:0006979,GO:0008144,GO:0008150,GO:0008152,GO:…
TRINITY_DN189741_c0_g1	712.516	4.27767	1.04026	4.1121	3.92084e-05	0.0037608	-	-	GO:0006810,GO:0006897,GO:0006909,GO:0008150,GO:0016192,GO:0051179,GO:0051234,GO:0098657
TRINITY_DN158537_c0_g2	44.9844	3.11793	0.759427	4.10564	4.03205e-05	0.00383678	-	-	-
TRINITY_DN202719_c1_g1	1752.36	4.18558	1.01966	4.10486	4.04566e-05	0.00383678	-	-	-
TRINITY_DN89199_c0_g2	118.527	2.16927	0.529376	4.09778	4.17133e-05	0.00393335	-	-	-
TRINITY_DN205852_c1_g3	82.4087	2.12323	0.518191	4.09739	4.17827e-05	0.00393434	-	-	-
TRINITY_DN207594_c8_g3	83.5183	2.49267	0.608728	4.09488	4.22395e-05	0.00396618	-	-	-
TRINITY_DN140244_c0_g2	27.7006	3.45949	0.848725	4.0761	4.57973e-05	0.00425839	-	Broad-Complex, Tramtrack and Bric a brac	-
TRINITY_DN127888_c0_g1	54.7596	2.57756	0.63593	4.05321	5.05187e-05	0.00459514	-	-	-
TRINITY_DN444852_c0_g1	26.3123	4.52621	1.1168	4.05285	5.0597e-05	0.00459601	-	-	-
TRINITY_DN200264_c0_g2	50.3286	3.30265	0.8152	4.05133	5.09269e-05	0.00461344	K00503	DBH-like monooxygenase protein 1	GO:0001505,GO:0003674,GO:0003824,GO:0004497,GO:0004500,GO:0005488,GO:0005507,GO:0005575,GO:0005576,GO:0005615,GO:0005622,GO:0005623,GO:0005737,GO:0005783,GO:0005789,GO:0006066,GO:0006576,GO:0006584,GO:0006589,GO:0006725,GO:0006807,GO:0008150,GO:0008152,GO:0009056,GO:0009058,GO:0009308,GO:0009309,GO:0009712,GO:0009713,GO:0009987,GO:0012505,GO:0012506,GO:0016020,GO:0016491,GO:0016705,GO:0016715,GO:…
TRINITY_DN203869_c1_g1	44.3511	2.70103	0.667281	4.04781	5.16981e-05	0.004674	-	-	-
TRINITY_DN194140_c1_g2	38.3773	3.40186	0.841225	4.04393	5.25616e-05	0.00473586	-	Ferric-chelate reductase	-
TRINITY_DN196379_c3_g7	77.7622	2.33912	0.578591	4.04279	5.28185e-05	0.00474308	-	-	-
TRINITY_DN22747_c0_g2	65.5254	2.84382	0.703984	4.0396	5.35416e-05	0.00479829	-	-	-
TRINITY_DN195730_c0_g2	180.091	2.12453	0.52733	4.02885	5.60513e-05	0.00499916	-	-	-
TRINITY_DN212917_c3_g5	101.899	2.07319	0.515815	4.01925	5.83828e-05	0.00516294	-	-	-
TRINITY_DN214522_c0_g3	41.5848	2.64983	0.65949	4.01799	5.86956e-05	0.00517691	-	-	-
TRINITY_DN200332_c1_g5	63.0153	2.36232	0.589028	4.01054	6.05799e-05	0.00532904	-	-	-
TRINITY_DN214015_c1_g2	64.4142	2.42305	0.605598	4.00109	6.30514e-05	0.0055102	-	-	-
TRINITY_DN219406_c3_g4	101.949	2.50959	0.628346	3.99396	6.49799e-05	0.00564186	-	Parallel beta-helix repeats	GO:0001885,GO:0002064,GO:0003158,GO:0003674,GO:0005488,GO:0005575,GO:0005911,GO:0005912,GO:0005918,GO:0006810,GO:0006950,GO:0007043,GO:0007275,GO:0007424,GO:0008150,GO:0009888,GO:0009987,GO:0016043,GO:0022607,GO:0030054,GO:0030154,GO:0030246,GO:0030855,GO:0032501,GO:0032502,GO:0033554,GO:0034329,GO:0034330,GO:0034331,GO:0034976,GO:0035002,GO:0035150,GO:0035151,GO:0035152,GO:0035159,GO:0042044,GO:…
TRINITY_DN87049_c0_g1	110.667	2.52462	0.632403	3.99211	6.54871e-05	0.0056748	K22017	Epidermal growth factor-like domain.	-
TRINITY_DN213737_c1_g1	25.2793	4.65524	1.16647	3.99089	6.58267e-05	0.0056932	-	-	-
TRINITY_DN220077_c0_g1	56.8517	2.49659	0.627222	3.98039	6.88009e-05	0.0059046	-	-	-
TRINITY_DN217337_c5_g5	25.4794	5.19713	1.30726	3.97559	7.0206e-05	0.00600976	-	-	-
TRINITY_DN179735_c1_g1	34.6707	2.84264	0.715332	3.97387	7.07148e-05	0.00603785	-	-	-
TRINITY_DN206014_c2_g2	88.8219	2.68514	0.676473	3.96932	7.20784e-05	0.00610748	-	-	-
TRINITY_DN219416_c8_g5	47.0413	2.45123	0.617641	3.9687	7.22654e-05	0.00611557	-	-	-
TRINITY_DN202889_c0_g1	84.8972	2.44588	0.616473	3.96754	7.26177e-05	0.00613229	-	CECR6/TMEM121 family	-
TRINITY_DN206040_c4_g4	82.5718	2.26307	0.57041	3.96745	7.26464e-05	0.00613229	-	-	-
TRINITY_DN62138_c0_g1	286.066	6.6915	1.69029	3.95879	7.53307e-05	0.00633488	-	-	-
TRINITY_DN212650_c1_g6	57.7179	2.78226	0.70399	3.95213	7.74583e-05	0.00648932	K05665,K05666,K05667,K05669,K05670	ATPase activity, coupled to transmembrane movement of substances	GO:0000166,GO:0002237,GO:0003674,GO:0003824,GO:0004012,GO:0005215,GO:0005319,GO:0005324,GO:0005342,GO:0005488,GO:0005524,GO:0005548,GO:0005575,GO:0005622,GO:0005623,GO:0005737,GO:0005886,GO:0005887,GO:0006082,GO:0006690,GO:0006691,GO:0006725,GO:0006766,GO:0006767,GO:0006807,GO:0006810,GO:0006811,GO:0006820,GO:0006855,GO:0006857,GO:0006869,GO:0006928,GO:0006935,GO:0006950,GO:0006979,GO:0008028,GO:…
TRINITY_DN199840_c3_g4	59.6922	2.29091	0.580629	3.94557	7.96116e-05	0.00661994	K15261	Poly (ADP-ribose) polymerase	GO:0000122,GO:0000166,GO:0000988,GO:0000989,GO:0001076,GO:0001191,GO:0003674,GO:0003824,GO:0003950,GO:0005488,GO:0005575,GO:0005622,GO:0005623,GO:0005634,GO:0006355,GO:0006357,GO:0006464,GO:0006471,GO:0006807,GO:0008150,GO:0008152,GO:0009889,GO:0009890,GO:0009892,GO:0009987,GO:0010468,GO:0010556,GO:0010558,GO:0010605,GO:0010629,GO:0016740,GO:0016757,GO:0016763,GO:0019219,GO:0019222,GO:0019538,GO:…
TRINITY_DN216914_c0_g4	77.4581	2.8311	0.717853	3.94385	8.01855e-05	0.00665938	K01672	carbonic anhydrase	GO:0003674,GO:0003824,GO:0004089,GO:0005488,GO:0005575,GO:0005623,GO:0005886,GO:0006810,GO:0006811,GO:0006820,GO:0006885,GO:0008150,GO:0008270,GO:0015669,GO:0015670,GO:0015701,GO:0015711,GO:0015893,GO:0016020,GO:0016021,GO:0016829,GO:0016835,GO:0016836,GO:0019755,GO:0031224,GO:0042221,GO:0042493,GO:0042592,GO:0043167,GO:0043169,GO:0044425,GO:0044464,GO:0046872,GO:0046914,GO:0048878,GO:0050801,GO:…
TRINITY_DN220077_c1_g1	51.8589	2.40091	0.610158	3.9349	8.32309e-05	0.00681077	-	-	-
TRINITY_DN198859_c11_g1	57.5458	2.27033	0.577462	3.93157	8.43937e-05	0.00688066	-	-	-
TRINITY_DN202565_c1_g1	34.001	2.83275	0.721992	3.92352	8.72642e-05	0.00708876	-	-	-
TRINITY_DN119092_c0_g2	46.1882	3.12855	0.798589	3.9176	8.94339e-05	0.0072562	K17592	HEPN domain	GO:0003674,GO:0005102,GO:0005488,GO:0005515,GO:0005575,GO:0005622,GO:0005623,GO:0005634,GO:0005737,GO:0005739,GO:0006457,GO:0008150,GO:0009987,GO:0030424,GO:0030425,GO:0030544,GO:0031072,GO:0036477,GO:0042995,GO:0043005,GO:0043226,GO:0043227,GO:0043229,GO:0043231,GO:0044087,GO:0044424,GO:0044444,GO:0044463,GO:0044464,GO:0044877,GO:0048519,GO:0048523,GO:0050750,GO:0050789,GO:0050794,GO:0051087,GO:…
TRINITY_DN172045_c0_g1	42.6794	2.60817	0.666353	3.9141	9.07416e-05	0.0073425	-	-	-
TRINITY_DN203883_c0_g1	52.6233	2.60391	0.665522	3.91258	9.13161e-05	0.00737311	K17275,K17276	actin filament network formation	GO:0000003,GO:0000902,GO:0000904,GO:0003006,GO:0003674,GO:0003779,GO:0005488,GO:0005515,GO:0005575,GO:0005618,GO:0005622,GO:0005623,GO:0005737,GO:0005773,GO:0005829,GO:0005856,GO:0005884,GO:0006996,GO:0007010,GO:0007015,GO:0007623,GO:0008092,GO:0008150,GO:0009653,GO:0009826,GO:0009846,GO:0009856,GO:0009860,GO:0009932,GO:0009987,GO:0015629,GO:0016043,GO:0016049,GO:0022414,GO:0022607,GO:0030029,GO:…
TRINITY_DN195200_c4_g4	60.1115	2.6112	0.667453	3.91219	9.14634e-05	0.0073761	-	-	-
TRINITY_DN210327_c2_g2	29.6427	3.20564	0.820586	3.90653	9.36308e-05	0.00749663	-	-	-
TRINITY_DN220427_c4_g3	33.3155	3.69862	0.947299	3.90439	9.44648e-05	0.00754533	-	-	-
TRINITY_DN216613_c3_g1	83.236	2.27705	0.583344	3.90345	9.48316e-05	0.00756559	-	-	-
TRINITY_DN97266_c0_g1	36.991	3.54644	0.908861	3.90207	9.53735e-05	0.00759976	-	-	-
TRINITY_DN192373_c2_g1	62.3827	2.44314	0.628591	3.88669	0.000101621	0.00798275	-	-	-
TRINITY_DN161989_c0_g2	44.4858	2.47198	0.6364	3.88432	0.000102615	0.00803316	-	-	-
TRINITY_DN43269_c0_g1	103.841	2.25837	0.582656	3.87599	0.000106191	0.00823599	-	-	-
TRINITY_DN204594_c1_g1	44.041	2.53096	0.65343	3.87335	0.000107349	0.00829692	-	-	-
TRINITY_DN194289_c9_g1	101.279	2.18298	0.563783	3.87202	0.000107939	0.00833287	-	-	-
TRINITY_DN199048_c0_g1	122.987	2.38795	0.61834	3.86186	0.000112525	0.00857086	-	-	-
TRINITY_DN113355_c0_g1	28.4642	3.82	0.989172	3.86181	0.000112548	0.00857086	-	-	-
TRINITY_DN173410_c0_g2	150.04	2.03986	0.529189	3.8547	0.000115873	0.00875333	-	Sushi, von Willebrand factor type A, EGF and pentraxin domain-containing protein 1-like	-
TRINITY_DN57650_c0_g2	42.9401	2.88225	0.74922	3.847	0.000119575	0.00898197	-	-	-
TRINITY_DN192178_c7_g5	86.1119	2.00574	0.52185	3.84352	0.000121284	0.00908003	-	Domain of unknown function (DUF4149)	-
TRINITY_DN220518_c1_g1	1113.59	3.08059	0.804809	3.82774	0.000129328	0.00951178	-	-	-
TRINITY_DN193118_c1_g1	54.5948	2.2422	0.58623	3.82479	0.000130885	0.00960519	-	K02A2.6-like	-
TRINITY_DN214912_c3_g3	387.306	4.15145	1.08668	3.82031	0.000133283	0.00970655	-	-	-
TRINITY_DN209003_c0_g1	30.9907	3.28928	0.862451	3.81387	0.000136805	0.00990908	-	-	-
TRINITY_DN218256_c1_g1	43.9502	2.56068	0.671486	3.81345	0.000137042	0.00991553	-	-	-
TRINITY_DN220509_c1_g2	58.1021	2.78171	0.729772	3.81175	0.000137984	0.00997287	-	-	-

## Sheet: TableS3
Table S3 | Heat treatment DEGs in Orbicella faveolata Symbiodinium A3 -2>logFC>2 padj<0.001. p value is obtained from a Wald test, and BH adjusted p-values are provided as padj (DESeq2).
id	baseMean	log2FoldChange	lfcSE	stat	pvalue	padj	KO	Description	GO
TRINITY_DN69788_c0_g2	146.247	-10.4704	1.65059	-6.34343	2.24703e-10	3.55717e-07	-	-	-
TRINITY_DN19131_c0_g1	125.82	-10.2525	1.90697	-5.37631	7.60274e-08	4.24207e-05	-	RNA-binding protein mei2 homologue	-
TRINITY_DN48606_c0_g1	26.9519	-8.033	1.53289	-5.24044	1.60195e-07	7.42236e-05	K01070,K09795	yeiG, Serine hydrolase involved in the detoxification of formaldehyde	-
TRINITY_DN29380_c0_g1	26.9536	-8.02095	1.53342	-5.23077	1.6881e-07	7.75844e-05	-	-	-
TRINITY_DN68465_c0_g1	24.2031	-7.8901	1.55527	-5.07313	3.91333e-07	0.000155959	-	-	-
TRINITY_DN54874_c0_g2	24.3087	-7.8829	1.54318	-5.10823	3.25198e-07	0.000136272	-	-	-
TRINITY_DN6716_c0_g1	23.8929	-7.86662	1.5503	-5.07427	3.88995e-07	0.000155959	K06641	DUN1, Belongs to the protein kinase superfamily	GO:0000075,GO:0000077,GO:0003674,GO:0003824,GO:0004672,GO:0004674,GO:0004683,GO:0005488,GO:0005515,GO:0005516,GO:0005575,GO:0005622,GO:0005623,GO:0005634,GO:0006139,GO:0006259,GO:0006260,GO:0006261,GO:0006275,GO:0006464,GO:0006468,GO:0006725,GO:0006793,GO:0006796,GO:0006807,GO:0006950,GO:0006974,GO:0006979,GO:0007154,GO:0007165,GO:0008150,GO:0008152,GO:0008156,GO:0009058,GO:0009059,GO:0009889,GO:…
TRINITY_DN7731_c0_g2	22.9879	-7.79457	1.54942	-5.03065	4.88825e-07	0.00017973	-	-	-
TRINITY_DN135274_c0_g1	22.3403	-7.75071	1.55376	-4.98835	6.08983e-07	0.000218276	-	-	-
TRINITY_DN70100_c0_g3	21.3008	-7.70545	1.57046	-4.90648	9.27269e-07	0.000309036	K21989	ERD4, CSC1-like protein ERD4	GO:0005575,GO:0005622,GO:0005623,GO:0005737,GO:0005773,GO:0005774,GO:0005886,GO:0005911,GO:0009506,GO:0009507,GO:0009526,GO:0009536,GO:0009941,GO:0016020,GO:0030054,GO:0031090,GO:0031967,GO:0031975,GO:0043226,GO:0043227,GO:0043229,GO:0043231,GO:0044422,GO:0044424,GO:0044434,GO:0044435,GO:0044437,GO:0044444,GO:0044446,GO:0044464,GO:0055044,GO:0071944,GO:0098588,GO:0098805
TRINITY_DN62247_c0_g2	19.6682	-7.59083	1.58268	-4.79619	1.61716e-06	0.000482523	-	-	-
TRINITY_DN72903_c0_g2	19.5932	-7.56136	1.57168	-4.811	1.50177e-06	0.000460139	-	-	-
TRINITY_DN222617_c0_g2	18.3969	-7.50324	1.62128	-4.62798	3.69257e-06	0.000918951		protein polyglycylation	-
TRINITY_DN154524_c0_g3	17.6487	-7.41811	1.58725	-4.67356	2.96019e-06	0.000756509	-	-	-
TRINITY_DN138993_c0_g1	17.1834	-7.36684	1.59669	-4.61382	3.95326e-06	0.000971105	-	-	-
TRINITY_DN107864_c0_g2	93.4078	-6.76426	0.891616	-7.58652	3.28606e-14	1.33766e-10	-	-	-
TRINITY_DN141779_c0_g5	34.6927	-5.94322	1.11991	-5.30689	1.11509e-07	5.83018e-05	-	-	-
TRINITY_DN72876_c0_g1	24.8858	-4.39316	0.920894	-4.77054	1.8373e-06	0.000531512	-	-	-
TRINITY_DN389124_c0_g1	65.5002	-3.7641	0.48228	-7.8048	5.95943e-15	3.48766e-11	K03654,K07114,K14949	Vault protein inter-alpha-trypsin domain	-
TRINITY_DN198015_c0_g4	33.2269	-3.1357	0.612492	-5.11958	3.06218e-07	0.000130234	-	-	-
TRINITY_DN225772_c0_g1	62.9606	-3.12568	0.520478	-6.00541	1.90843e-09	1.97748e-06	-	-	-
TRINITY_DN100360_c0_g2	32.3505	-2.97332	0.627043	-4.74181	2.11816e-06	0.000591734	-	-	-
TRINITY_DN157834_c0_g3	70.7378	-2.8463	0.408672	-6.96475	3.28996e-12	8.92834e-09	K19947	NADPH:sulfur oxidoreductase activity	-
TRINITY_DN122184_c0_g2	58.6171	-2.83651	0.460358	-6.16153	7.20448e-10	9.33144e-07	-	-	-
TRINITY_DN187798_c1_g1	41.2094	-2.68636	0.570027	-4.71269	2.4447e-06	0.000663445		Protein tyrosine kinase	-
TRINITY_DN430167_c0_g1	71.3848	-2.6798	0.416957	-6.42704	1.30114e-10	2.18094e-07	-	-	-
TRINITY_DN128742_c0_g3	43.3642	-2.67034	0.497147	-5.37133	7.81571e-08	4.24207e-05	-	-	-
TRINITY_DN310617_c0_g1	127.319	-2.64662	0.31572	-8.38282	5.16757e-17	4.90833e-13	K07238	ZIP family transporter	-
TRINITY_DN69828_c0_g1	42.5422	-2.57622	0.503568	-5.11594	3.12186e-07	0.000131789	-	-	-
TRINITY_DN157925_c0_g3	76.9053	-2.52528	0.418378	-6.03588	1.58099e-09	1.76667e-06		Calcium-dependent protein kinase	GO:0000165,GO:0000187,GO:0001817,GO:0001932,GO:0001934,GO:0002218,GO:0002221,GO:0002224,GO:0002237,GO:0002253,GO:0002376,GO:0002682,GO:0002684,GO:0002757,GO:0002758,GO:0002764,GO:0003674,GO:0003824,GO:0004672,GO:0004674,GO:0004683,GO:0005488,GO:0005515,GO:0005516,GO:0005575,GO:0005622,GO:0005623,GO:0005634,GO:0005654,GO:0005737,GO:0005813,GO:0005815,GO:0005829,GO:0005856,GO:0006082,GO:0006464,GO:…
TRINITY_DN165847_c1_g1	53.7206	-2.51626	0.482246	-5.21779	1.81069e-07	8.12528e-05	-	-	-
TRINITY_DN28657_c0_g2	54.2518	-2.38875	0.45323	-5.27051	1.36045e-07	6.65903e-05	K05747	ubiquitin-protein transferase activity	-
TRINITY_DN34915_c0_g2	80.2221	-2.24942	0.376752	-5.97055	2.36462e-09	2.32344e-06	-	-	-
TRINITY_DN206820_c1_g4	91.5532	-2.22239	0.356402	-6.23562	4.49986e-10	6.57556e-07	-	-	-
TRINITY_DN151915_c0_g2	53.6157	-2.22182	0.439469	-5.05569	4.28839e-07	0.000165946	-	-	-
TRINITY_DN113910_c0_g2	87.1364	-2.21301	0.36822	-6.01003	1.85487e-09	1.95758e-06	K18468	Plays a role in vesicular protein sorting	-
TRINITY_DN31863_c0_g1	63.5507	-2.21156	0.473487	-4.6708	3.00031e-06	0.000761716		AAA domain	-
TRINITY_DN120573_c0_g1	184.395	-2.14675	0.277661	-7.73156	1.06239e-14	5.04546e-11			-
TRINITY_DN12366_c0_g1	59.3249	-2.02511	0.427454	-4.73761	2.1625e-06	0.000595366		regulation of endocannabinoid signaling pathway	-
TRINITY_DN106609_c0_g2	79.0438	-2.00731	0.353778	-5.67392	1.39569e-08	9.94255e-06	-	-	-
TRINITY_DN393270_c0_g1	228.257	2.06068	0.291256	7.07515	1.49289e-12	4.25399e-09	-	-	-
TRINITY_DN149489_c0_g1	125.298	2.06774	0.391382	5.28317	1.26971e-07	6.46076e-05	-	-	-
TRINITY_DN343216_c0_g1	46.3174	2.12484	0.442457	4.80238	1.56791e-06	0.000470352	K01426	fatty acid amide hydrolase activity	-
TRINITY_DN187117_c0_g1	53.5231	2.12921	0.409185	5.20355	1.95522e-07	8.70533e-05	-	-	-
TRINITY_DN121343_c0_g1	85.2678	2.17608	0.365327	5.95653	2.57655e-09	2.48877e-06	-	-	-
TRINITY_DN2969_c0_g1	251.853	2.17794	0.326519	6.67018	2.55481e-11	5.02065e-08	-	-	-
TRINITY_DN210886_c1_g4	85.8557	2.21252	0.347127	6.3738	1.84406e-10	3.00265e-07	-	-	-
TRINITY_DN154712_c0_g1	69.2956	2.24559	0.444994	5.04633	4.50382e-07	0.000171323		Polycystin cation channel	-
TRINITY_DN387349_c0_g1	74.5359	2.24697	0.397386	5.65437	1.56423e-08	1.10056e-05	-	-	-
TRINITY_DN178386_c0_g1	54.3882	2.26344	0.411144	5.50521	3.68729e-08	2.28412e-05	-	-	-
TRINITY_DN183088_c0_g2	44.4109	2.28265	0.4578	4.98613	6.16019e-07	0.000219347	-	-	-
TRINITY_DN211470_c1_g5	81.0391	2.36793	0.393064	6.0243	1.69847e-09	1.86146e-06	K06178,K06182,K06183	rluF, Belongs to the pseudouridine synthase RsuA family	GO:0000154,GO:0000455,GO:0001522,GO:0003674,GO:0003824,GO:0005575,GO:0005622,GO:0005623,GO:0005737,GO:0005829,GO:0006139,GO:0006364,GO:0006396,GO:0006399,GO:0006400,GO:0006725,GO:0006807,GO:0008033,GO:0008150,GO:0008152,GO:0009451,GO:0009982,GO:0009987,GO:0010467,GO:0016070,GO:0016072,GO:0016853,GO:0016866,GO:0022613,GO:0031118,GO:0031119,GO:0034470,GO:0034641,GO:0034660,GO:0042254,GO:0043170,GO:…
TRINITY_DN187118_c4_g1	484.887	2.39059	0.511869	4.67032	3.0073e-06	0.000761716	-	-	-
TRINITY_DN149035_c0_g1	39.8743	2.40918	0.504569	4.77473	1.79947e-06	0.000523222	-	-	-
TRINITY_DN184050_c0_g1	55.2684	2.43858	0.417166	5.84558	5.04806e-09	4.64014e-06	-	-	-
TRINITY_DN136577_c0_g2	41.0432	2.44393	0.498251	4.90502	9.34174e-07	0.000309527		calcium ion binding	-
TRINITY_DN144426_c0_g1	36.9501	2.44402	0.51639	4.7329	2.21338e-06	0.000603542	-	-	-
TRINITY_DN302390_c0_g1	60.5774	2.47287	0.439325	5.62878	1.81484e-08	1.24611e-05	-	-	-
TRINITY_DN73242_c0_g1	35.3319	2.52681	0.544414	4.64133	3.46173e-06	0.000865282	-	-	-
TRINITY_DN303776_c0_g1	46.8775	2.54719	0.456556	5.57914	2.41715e-08	1.62063e-05	-	-	-
TRINITY_DN154381_c0_g2	38.6739	2.58864	0.534284	4.84506	1.26574e-06	0.000398535	-	-	-
TRINITY_DN439285_c0_g1	39.9486	2.62325	0.498872	5.25836	1.45347e-07	6.92779e-05	-	-	-
TRINITY_DN143057_c0_g1	41.7693	2.8217	0.511386	5.51775	3.43367e-08	2.17428e-05	-	-	-
TRINITY_DN184108_c1_g3	79.0757	2.84826	0.38402	7.41695	1.19844e-13	4.2687e-10	-	-	-
TRINITY_DN128147_c0_g2	37.3607	2.88398	0.538236	5.3582	8.4055e-08	4.47691e-05		Dynamin, GTPase	-
TRINITY_DN49450_c0_g2	35.9501	2.89893	0.592226	4.89497	9.83196e-07	0.000322025	K02471	bacA	-
TRINITY_DN257390_c0_g1	37.8832	2.95286	0.526441	5.60909	2.0339e-08	1.3799e-05		von Willebrand factor (vWF) type A domain	-
TRINITY_DN70283_c0_g2	38.0949	3.03223	0.637931	4.75323	2.00195e-06	0.000567616			-
TRINITY_DN192283_c0_g1	42.4386	3.09925	0.517658	5.98705	2.1368e-09	2.17457e-06	-	-	-
TRINITY_DN165835_c0_g2	41.1613	3.10605	0.512078	6.06559	1.31472e-09	1.56096e-06	-	-	-
TRINITY_DN406023_c0_g1	37.8002	3.12787	0.570913	5.47872	4.28416e-08	2.62531e-05	-	-	-
TRINITY_DN185832_c0_g1	55.1215	3.1336	0.452791	6.92063	4.49634e-12	1.11411e-08	-	-	-
TRINITY_DN173542_c0_g1	33.8145	3.23868	0.600728	5.39127	6.9963e-08	3.98719e-05	-	-	-
TRINITY_DN25234_c0_g2	58.7078	3.26091	0.527033	6.1873	6.1202e-10	8.30452e-07		stress-induced mitochondrial fusion	-
TRINITY_DN162920_c0_g1	115.888	3.27802	0.352308	9.30444	1.34703e-20	2.55892e-16	-	-	-
TRINITY_DN188852_c0_g2	57.5665	3.30876	0.536862	6.16315	7.13098e-10	9.33144e-07	-	-	-
TRINITY_DN437671_c0_g1	44.0893	3.40536	0.587547	5.7959	6.79551e-09	5.69524e-06	-	-	-
TRINITY_DN140915_c0_g1	46.8806	3.40994	0.50488	6.75396	1.43864e-11	3.08308e-08	-	-	-
TRINITY_DN175095_c0_g1	47.0038	3.4445	0.566289	6.08258	1.18265e-09	1.45081e-06	-	-	-
TRINITY_DN226490_c0_g1	22.6992	3.49416	0.737528	4.73766	2.16197e-06	0.000595366	-	-	-
TRINITY_DN30001_c0_g3	24.4798	3.61525	0.751301	4.81198	1.49439e-06	0.000460139	-	-	-
TRINITY_DN215887_c0_g5	58.6532	3.67578	0.503491	7.3006	2.86491e-13	9.60418e-10	K02112	atpD,Produces ATP from ADP in the presence of a proton gradient across the membrane. The catalytic sites are hosted primarily by the beta subunits	GO:0003674,GO:0003824,GO:0005215,GO:0005575,GO:0005622,GO:0005623,GO:0005886,GO:0006139,GO:0006163,GO:0006164,GO:0006725,GO:0006753,GO:0006754,GO:0006793,GO:0006796,GO:0006807,GO:0006810,GO:0006811,GO:0006812,GO:0008150,GO:0008152,GO:0008324,GO:0009058,GO:0009117,GO:0009123,GO:0009124,GO:0009126,GO:0009127,GO:0009141,GO:0009142,GO:0009144,GO:0009145,GO:0009150,GO:0009152,GO:0009156,GO:0009161,GO:…
TRINITY_DN211470_c0_g2	35.4903	3.75388	0.601501	6.24086	4.3516e-10	6.52625e-07	-	-	-
TRINITY_DN265034_c0_g1	66.9717	3.77569	0.463877	8.13943	3.97139e-16	3.23328e-12	K11968	protein polyubiquitination	-
TRINITY_DN174786_c0_g3	56.3903	3.85531	0.562813	6.85007	7.38155e-12	1.6827e-08	-	-	-
TRINITY_DN201925_c0_g1	374.823	4.04275	0.242177	16.6933	1.46534e-62	8.35095e-58	-	-	-
TRINITY_DN189234_c0_g2	44.0045	4.12485	0.579702	7.11547	1.11532e-12	3.34539e-09	-	-	-
TRINITY_DN14759_c0_g1	20.5799	4.13941	0.855334	4.83953	1.3015e-06	0.00040754	-	-	-
TRINITY_DN15028_c0_g2	22.8728	4.17805	0.850222	4.91407	8.9207e-07	0.000300823	-	-	-
TRINITY_DN174786_c0_g2	79.2368	4.38103	0.509036	8.60652	7.5315e-18	8.5844e-14	-	-	-
TRINITY_DN50266_c0_g2	25.3934	5.10538	0.945081	5.40206	6.58814e-08	3.79251e-05	-	-	-
TRINITY_DN211722_c4_g12	5582.38	6.14793	0.656965	9.35807	8.12054e-21	2.31395e-16	-	-	-
TRINITY_DN82222_c0_g2	15.1481	7.56905	1.61871	4.67598	2.92554e-06	0.000751461	K15276	transporter	GO:0000139,GO:0000295,GO:0003674,GO:0005215,GO:0005346,GO:0005575,GO:0005622,GO:0005623,GO:0005737,GO:0005783,GO:0005789,GO:0005794,GO:0006810,GO:0006811,GO:0006820,GO:0006862,GO:0008150,GO:0008509,GO:0008514,GO:0012505,GO:0015075,GO:0015215,GO:0015216,GO:0015605,GO:0015711,GO:0015748,GO:0015865,GO:0015868,GO:0015931,GO:0015932,GO:0016020,GO:0016021,GO:0022857,GO:0030173,GO:0030176,GO:0031090,GO:…
TRINITY_DN33335_c0_g1	15.173	7.5711	1.61881	4.67695	2.91176e-06	0.000751461		Protein kinase domain-containing protein	-
TRINITY_DN60635_c0_g1	15.586	7.61163	1.61996	4.69867	2.61867e-06	0.000697375			-
TRINITY_DN45621_c0_g2	15.8839	7.63551	1.62479	4.69938	2.60948e-06	0.000697375	K07756	KCS1, inositol phosphate biosynthetic process	GO:0000827,GO:0000828,GO:0000829,GO:0003674,GO:0003824,GO:0005575,GO:0005622,GO:0005623,GO:0005737,GO:0006066,GO:0006109,GO:0006793,GO:0006796,GO:0008150,GO:0008152,GO:0009058,GO:0009889,GO:0009987,GO:0010675,GO:0010919,GO:0016301,GO:0016310,GO:0016740,GO:0016772,GO:0016776,GO:0019220,GO:0019222,GO:0019637,GO:0019751,GO:0023052,GO:0031323,GO:0031326,GO:0032958,GO:0033200,GO:0043255,GO:0043647,GO:…
TRINITY_DN70392_c0_g1	16.0283	7.65006	1.608	4.75751	1.95993e-06	0.000561287	K20096	helicase activity	-
TRINITY_DN61791_c0_g1	16.1028	7.6559	1.61288	4.74672	2.06738e-06	0.000583266	K02948	Vacuolar sorting protein 9 (VPS9) domain	-
TRINITY_DN64762_c0_g2	16.7144	7.70921	1.61169	4.78332	1.72423e-06	0.000503916	K00639,K00652,K13614,K15674	acetyltransferase	-
TRINITY_DN74221_c0_g3	47.9029	7.88177	1.38805	5.67829	1.36049e-08	9.81448e-06	-	-	-
TRINITY_DN123666_c0_g1	18.8832	7.88892	1.58999	4.96162	6.99079e-07	0.00024442			-
TRINITY_DN141524_c0_g2	19.0864	7.89991	1.60624	4.91827	8.73138e-07	0.000297965	-	-	-
TRINITY_DN63753_c0_g1	19.0819	7.90204	1.57635	5.01286	5.36259e-07	0.000194659		kinase-like protein	-
TRINITY_DN7341_c0_g1	19.54	7.9393	1.61693	4.91012	9.10229e-07	0.000305141		Carboxylesterase family	-
TRINITY_DN126130_c0_g3	19.8131	7.95741	1.57362	5.05676	4.26446e-07	0.000165946	-	-	-
TRINITY_DN94753_c0_g2	20.0523	7.97675	1.62263	4.91595	8.83534e-07	0.000299718	-	-	-
TRINITY_DN59570_c0_g1	20.6188	8.01521	1.57001	5.10519	3.30467e-07	0.000136473	-	-	-
TRINITY_DN30889_c0_g2	21.429	8.06844	1.56318	5.16156	2.44903e-07	0.000106542	-	-	-
TRINITY_DN39947_c0_g1	22.2505	8.12678	1.60775	5.05475	4.30952e-07	0.000165946	K04955,K21867	voltage-gated potassium channel activity	-
TRINITY_DN113910_c0_g1	27.6897	8.43662	1.5681	5.38016	7.44204e-08	4.19923e-05	K18468	Plays a role in vesicular protein sorting	-
TRINITY_DN11112_c0_g1	27.7008	8.44211	1.54921	5.44929	5.05718e-08	3.03378e-05	K20299	HIT1, Vacuolar protein sorting-associated protein 53	GO:0000139,GO:0000938,GO:0005575,GO:0005622,GO:0005623,GO:0005737,GO:0005739,GO:0005794,GO:0006810,GO:0006890,GO:0006950,GO:0006970,GO:0007009,GO:0008150,GO:0009266,GO:0009408,GO:0009628,GO:0009987,GO:0010256,GO:0010286,GO:0012505,GO:0016020,GO:0016043,GO:0016192,GO:0016197,GO:0016482,GO:0031090,GO:0031410,GO:0031982,GO:0031984,GO:0032991,GO:0042147,GO:0043226,GO:0043227,GO:0043229,GO:0043231,GO:…
TRINITY_DN8046_c0_g1	41.61	9.02634	1.50095	6.01376	1.81273e-09	1.9492e-06	K16459	CEP120,Centrosomal protein	-
TRINITY_DN59717_c0_g1	44.1421	9.11397	1.5091	6.03935	1.54736e-09	1.76368e-06	-	-	-
TRINITY_DN394876_c0_g1	51.513	9.33551	1.74209	5.35881	8.37704e-08	4.47691e-05			-
TRINITY_DN126478_c0_g2	79.0628	9.95302	1.47414	6.75176	1.46066e-11	3.08308e-08	-	-	-
TRINITY_DN132248_c0_g1	144.644	23.6743	4.78516	4.94745	7.51932e-07	0.000261296	-	-	-
TRINITY_DN97235_c0_g1	254.081	24.3911	4.78498	5.09744	3.44273e-07	0.000140144	-	-	-
TRINITY_DN132248_c0_g3	620.825	25.7065	4.78483	5.3725	7.76509e-08	4.24207e-05	-	-	-
TRINITY_DN90951_c0_g1	3379.04	28.0728	4.78475	5.86713	4.43395e-09	4.14248e-06	-	-	-

## Sheet: TableS4
Table S4 | Heat treatment DEGs in Orbicella faveolata Symbiodinium A3 -2>logFC>2 padj<0.01. p value is obtained from a Wald test, and BH adjusted p-values are provided as padj (DESeq2).
id	baseMean	log2FoldChange	lfcSE	stat	pvalue	padj	KO	Description	GO
TRINITY_DN310617_c0_g1	127.319	-2.64662	0.31572	-8.38282	5.16757e-17	4.90833e-13	K07238	ZIP family transporter	-									TRINITY_DN107447_c0_g1	GO:0003674,GO:0003824,GO:0004721,GO:0005488,GO:0005515,GO:0005575,GO:0005622,GO:0005623,GO:0005737,GO:0005819,GO:0005856,GO:0006464,GO:0006470,GO:0006793,GO:0006796,GO:0006807,GO:0008104,GO:0008150,GO:0008152,GO:0009987,GO:0015630,GO:0016311,GO:0016787,GO:0016788,GO:0016791,GO:0017157,GO:0019538,GO:0031072,GO:0032879,GO:0033036,GO:0033365,GO:0034613,GO:0036211,GO:0042578,GO:0043170,GO:0043226,GO:…		TRINITY_DN107447_c0_g1	K04460		TRINITY_DN107447_c0_g1	Protein phosphatase 2A homologues, catalytic domain.
TRINITY_DN389124_c0_g1	65.5002	-3.7641	0.48228	-7.8048	5.95943e-15	3.48766e-11	K03654,K07114,K14949	Vault protein inter-alpha-trypsin domain	-									TRINITY_DN110231_c0_g2	GO:0003674,GO:0003824,GO:0005575,GO:0005622,GO:0005623,GO:0005737,GO:0006766,GO:0006775,GO:0008150,GO:0008152,GO:0008168,GO:0008171,GO:0009058,GO:0009110,GO:0009507,GO:0009536,GO:0009987,GO:0010189,GO:0016740,GO:0016741,GO:0018130,GO:0032259,GO:0042360,GO:0042362,GO:0043226,GO:0043227,GO:0043229,GO:0043231,GO:0044237,GO:0044249,GO:0044281,GO:0044283,GO:0044424,GO:0044444,GO:0044464,GO:0046483,GO:…		TRINITY_DN110231_c0_g2	K05928		TRINITY_DN110231_c0_g2	Belongs to the class I-like SAM-binding methyltransferase superfamily. gTMT family
TRINITY_DN120573_c0_g1	184.395	-2.14675	0.277661	-7.73156	1.06239e-14	5.04546e-11	-	-	-									TRINITY_DN11112_c0_g1	GO:0000139,GO:0000938,GO:0005575,GO:0005622,GO:0005623,GO:0005737,GO:0005739,GO:0005794,GO:0006810,GO:0006890,GO:0006950,GO:0006970,GO:0007009,GO:0008150,GO:0009266,GO:0009408,GO:0009628,GO:0009987,GO:0010256,GO:0010286,GO:0012505,GO:0016020,GO:0016043,GO:0016192,GO:0016197,GO:0016482,GO:0031090,GO:0031410,GO:0031982,GO:0031984,GO:0032991,GO:0042147,GO:0043226,GO:0043227,GO:0043229,GO:0043231,GO:…		TRINITY_DN11112_c0_g1	K20299		TRINITY_DN11112_c0_g1	Vacuolar protein sorting-associated protein 53
TRINITY_DN107864_c0_g2	93.4078	-6.76426	0.891616	-7.58652	3.28606e-14	1.33766e-10	-	-	-									TRINITY_DN113910_c0_g1			TRINITY_DN113910_c0_g1	K18468		TRINITY_DN113910_c0_g1	Plays a role in vesicular protein sorting
TRINITY_DN157834_c0_g3	70.7378	-2.8463	0.408672	-6.96475	3.28996e-12	8.92834e-09	K19947	NADPH:sulfur oxidoreductase activity	-									TRINITY_DN113910_c0_g2			TRINITY_DN113910_c0_g2	K18468		TRINITY_DN113910_c0_g2	Plays a role in vesicular protein sorting
TRINITY_DN430167_c0_g1	71.3848	-2.6798	0.416957	-6.42704	1.30114e-10	2.18094e-07	-	-	-									TRINITY_DN114728_c0_g2	GO:0000003,GO:0000075,GO:0000077,GO:0000082,GO:0000086,GO:0000122,GO:0000226,GO:0000278,GO:0000302,GO:0000307,GO:0000781,GO:0000793,GO:0000803,GO:0000805,GO:0000806,GO:0001654,GO:0002088,GO:0003674,GO:0003824,GO:0004672,GO:0004674,GO:0004693,GO:0005488,GO:0005515,GO:0005575,GO:0005622,GO:0005623,GO:0005634,GO:0005654,GO:0005667,GO:0005694,GO:0005737,GO:0005768,GO:0005813,GO:0005815,GO:0005819,GO:…		TRINITY_DN114728_c0_g2	K02088,K02206		TRINITY_DN114728_c0_g2	cyclin-dependent protein serine/threonine kinase activity
TRINITY_DN69788_c0_g2	146.247	-10.4704	1.65059	-6.34343	2.24703e-10	3.55717e-07	-	-	-									TRINITY_DN120573_c0_g1			TRINITY_DN120573_c0_g1			TRINITY_DN120573_c0_g1
TRINITY_DN206820_c1_g4	91.5532	-2.22239	0.356402	-6.23562	4.49986e-10	6.57556e-07	-	-	-									TRINITY_DN123209_c0_g1	GO:0000719,GO:0003674,GO:0003824,GO:0003904,GO:0003913,GO:0006139,GO:0006259,GO:0006281,GO:0006290,GO:0006725,GO:0006807,GO:0006950,GO:0006974,GO:0008150,GO:0008152,GO:0009987,GO:0016829,GO:0016830,GO:0033554,GO:0034641,GO:0043170,GO:0044237,GO:0044238,GO:0044260,GO:0046483,GO:0050896,GO:0051716,GO:0071704,GO:0090304,GO:0140097,GO:1901360		TRINITY_DN123209_c0_g1	K01669		TRINITY_DN123209_c0_g1	DNA photolyase
TRINITY_DN122184_c0_g2	58.6171	-2.83651	0.460358	-6.16153	7.20448e-10	9.33144e-07	-	-	-									TRINITY_DN123231_c0_g4	GO:0005575,GO:0005622,GO:0005623,GO:0005737,GO:0005739,GO:0006996,GO:0007005,GO:0008150,GO:0009987,GO:0016043,GO:0043226,GO:0043227,GO:0043229,GO:0043231,GO:0044424,GO:0044444,GO:0044464,GO:0071840		TRINITY_DN123231_c0_g4	K00471		TRINITY_DN123231_c0_g4	gamma-butyrobetaine dioxygenase activity
TRINITY_DN157925_c0_g3	76.9053	-2.52528	0.418378	-6.03588	1.58099e-09	1.76667e-06	-	Calcium-dependent protein kinase	GO:0000165,GO:0000187,GO:0001817,GO:0001932,GO:0001934,GO:0002218,GO:0002221,GO:0002224,GO:0002237,GO:0002253,GO:0002376,GO:0002682,GO:0002684,GO:0002757,GO:0002758,GO:0002764,GO:0003674,GO:0003824,GO:0004672,GO:0004674,GO:0004683,GO:0005488,GO:0005515,GO:0005516,GO:0005575,GO:0005622,GO:0005623,GO:0005634,GO:0005654,GO:0005737,GO:0005813,GO:0005815,GO:0005829,GO:0005856,GO:0006082,GO:0006464,GO:…									TRINITY_DN123666_c0_g1			TRINITY_DN123666_c0_g1			TRINITY_DN123666_c0_g1
TRINITY_DN113910_c0_g2	87.1364	-2.21301	0.36822	-6.01003	1.85487e-09	1.95758e-06	K18468	Plays a role in vesicular protein sorting	-									TRINITY_DN12366_c0_g1			TRINITY_DN12366_c0_g1			TRINITY_DN12366_c0_g1	regulation of endocannabinoid signaling pathway
TRINITY_DN225772_c0_g1	62.9606	-3.12568	0.520478	-6.00541	1.90843e-09	1.97748e-06	-	-	-									TRINITY_DN12554_c0_g2			TRINITY_DN12554_c0_g2			TRINITY_DN12554_c0_g2	Fic/DOC family
TRINITY_DN34915_c0_g2	80.2221	-2.24942	0.376752	-5.97055	2.36462e-09	2.32344e-06	-	-	-									TRINITY_DN128147_c0_g2			TRINITY_DN128147_c0_g2			TRINITY_DN128147_c0_g2	Dynamin, GTPase
TRINITY_DN106609_c0_g2	79.0438	-2.00731	0.353778	-5.67392	1.39569e-08	9.94255e-06	-	-	-									TRINITY_DN136577_c0_g2			TRINITY_DN136577_c0_g2			TRINITY_DN136577_c0_g2	calcium ion binding
TRINITY_DN19131_c0_g1	125.82	-10.2525	1.90697	-5.37631	7.60274e-08	4.24207e-05	-	RNA-binding protein mei2 homologue	-									TRINITY_DN139147_c1_g1			TRINITY_DN139147_c1_g1	K06999		TRINITY_DN139147_c1_g1	Phospholipase/Carboxylesterase
TRINITY_DN128742_c0_g3	43.3642	-2.67034	0.497147	-5.37133	7.81571e-08	4.24207e-05	-	-	-									TRINITY_DN14835_c0_g1			TRINITY_DN14835_c0_g1			TRINITY_DN14835_c0_g1
TRINITY_DN141779_c0_g5	34.6927	-5.94322	1.11991	-5.30689	1.11509e-07	5.83018e-05	-	-	-									TRINITY_DN154712_c0_g1			TRINITY_DN154712_c0_g1			TRINITY_DN154712_c0_g1	Polycystin cation channel
TRINITY_DN28657_c0_g2	54.2518	-2.38875	0.45323	-5.27051	1.36045e-07	6.65903e-05	K05747	ubiquitin-protein transferase activity	-									TRINITY_DN157834_c0_g3			TRINITY_DN157834_c0_g3	K19947		TRINITY_DN157834_c0_g3	NADPH:sulfur oxidoreductase activity
TRINITY_DN48606_c0_g1	26.9519	-8.033	1.53289	-5.24044	1.60195e-07	7.42236e-05	K01070,K09795	Serine hydrolase involved in the detoxification of formaldehyde	-									TRINITY_DN157925_c0_g3	GO:0000165,GO:0000187,GO:0001817,GO:0001932,GO:0001934,GO:0002218,GO:0002221,GO:0002224,GO:0002237,GO:0002253,GO:0002376,GO:0002682,GO:0002684,GO:0002757,GO:0002758,GO:0002764,GO:0003674,GO:0003824,GO:0004672,GO:0004674,GO:0004683,GO:0005488,GO:0005515,GO:0005516,GO:0005575,GO:0005622,GO:0005623,GO:0005634,GO:0005654,GO:0005737,GO:0005813,GO:0005815,GO:0005829,GO:0005856,GO:0006082,GO:0006464,GO:…		TRINITY_DN157925_c0_g3			TRINITY_DN157925_c0_g3	Calcium-dependent protein kinase
TRINITY_DN29380_c0_g1	26.9536	-8.02095	1.53342	-5.23077	1.6881e-07	7.75844e-05	-	-	-									TRINITY_DN159490_c1_g2			TRINITY_DN159490_c1_g2			TRINITY_DN159490_c1_g2	Sulfotransferase family
TRINITY_DN165847_c1_g1	53.7206	-2.51626	0.482246	-5.21779	1.81069e-07	8.12528e-05	-	-	-									TRINITY_DN169098_c0_g1	GO:0000041,GO:0003674,GO:0005215,GO:0005575,GO:0005623,GO:0005886,GO:0005887,GO:0006810,GO:0006811,GO:0006812,GO:0008150,GO:0008324,GO:0015075,GO:0015099,GO:0015318,GO:0015675,GO:0016020,GO:0016021,GO:0022857,GO:0022890,GO:0030001,GO:0031224,GO:0031226,GO:0034220,GO:0035444,GO:0044425,GO:0044459,GO:0044464,GO:0044750,GO:0046873,GO:0046915,GO:0051179,GO:0051234,GO:0055085,GO:0071944,GO:0098655,GO:…		TRINITY_DN169098_c0_g1	K07241		TRINITY_DN169098_c0_g1	High-affinity nickel-transport protein
TRINITY_DN198015_c0_g4	33.2269	-3.1357	0.612492	-5.11958	3.06218e-07	0.000130234	-	-	-									TRINITY_DN187798_c1_g1			TRINITY_DN187798_c1_g1			TRINITY_DN187798_c1_g1	Protein tyrosine kinase
TRINITY_DN69828_c0_g1	42.5422	-2.57622	0.503568	-5.11594	3.12186e-07	0.000131789	-	-	-									TRINITY_DN191166_c0_g3	GO:0003674,GO:0003824,GO:0005575,GO:0005622,GO:0005623,GO:0005737,GO:0005829,GO:0005911,GO:0006139,GO:0006725,GO:0006793,GO:0006807,GO:0006810,GO:0008150,GO:0008152,GO:0009058,GO:0009225,GO:0009226,GO:0009506,GO:0009812,GO:0009813,GO:0009914,GO:0009966,GO:0009987,GO:0010253,GO:0010280,GO:0010315,GO:0010646,GO:0010817,GO:0010928,GO:0016829,GO:0016835,GO:0016836,GO:0018130,GO:0019438,GO:0023051,GO:…		TRINITY_DN191166_c0_g3	K12450		TRINITY_DN191166_c0_g3	rhamnose biosynthetic enzyme
TRINITY_DN54874_c0_g2	24.3087	-7.8829	1.54318	-5.10823	3.25198e-07	0.000136272	-	-	-									TRINITY_DN19131_c0_g1			TRINITY_DN19131_c0_g1			TRINITY_DN19131_c0_g1	RNA-binding protein mei2 homologue
TRINITY_DN6716_c0_g1	23.8929	-7.86662	1.5503	-5.07427	3.88995e-07	0.000155959	K06641	Belongs to the protein kinase superfamily	GO:0000075,GO:0000077,GO:0003674,GO:0003824,GO:0004672,GO:0004674,GO:0004683,GO:0005488,GO:0005515,GO:0005516,GO:0005575,GO:0005622,GO:0005623,GO:0005634,GO:0006139,GO:0006259,GO:0006260,GO:0006261,GO:0006275,GO:0006464,GO:0006468,GO:0006725,GO:0006793,GO:0006796,GO:0006807,GO:0006950,GO:0006974,GO:0006979,GO:0007154,GO:0007165,GO:0008150,GO:0008152,GO:0008156,GO:0009058,GO:0009059,GO:0009889,GO:…									TRINITY_DN199776_c0_g1			TRINITY_DN199776_c0_g1	K20444		TRINITY_DN199776_c0_g1	Sulfotransferase family
TRINITY_DN68465_c0_g1	24.2031	-7.8901	1.55527	-5.07313	3.91333e-07	0.000155959	-	-	-									TRINITY_DN203859_c0_g2			TRINITY_DN203859_c0_g2			TRINITY_DN203859_c0_g2	macromolecule localization
TRINITY_DN151915_c0_g2	53.6157	-2.22182	0.439469	-5.05569	4.28839e-07	0.000165946	-	-	-									TRINITY_DN209900_c0_g2			TRINITY_DN209900_c0_g2			TRINITY_DN209900_c0_g2
TRINITY_DN7731_c0_g2	22.9879	-7.79457	1.54942	-5.03065	4.88825e-07	0.00017973	-	-	-									TRINITY_DN211470_c1_g5	GO:0000154,GO:0000455,GO:0001522,GO:0003674,GO:0003824,GO:0005575,GO:0005622,GO:0005623,GO:0005737,GO:0005829,GO:0006139,GO:0006364,GO:0006396,GO:0006399,GO:0006400,GO:0006725,GO:0006807,GO:0008033,GO:0008150,GO:0008152,GO:0009451,GO:0009982,GO:0009987,GO:0010467,GO:0016070,GO:0016072,GO:0016853,GO:0016866,GO:0022613,GO:0031118,GO:0031119,GO:0034470,GO:0034641,GO:0034660,GO:0042254,GO:0043170,GO:…		TRINITY_DN211470_c1_g5	K06178,K06182,K06183		TRINITY_DN211470_c1_g5	Belongs to the pseudouridine synthase RsuA family
TRINITY_DN135274_c0_g1	22.3403	-7.75071	1.55376	-4.98835	6.08983e-07	0.000218276	-	-	-									TRINITY_DN215887_c0_g5	GO:0003674,GO:0003824,GO:0005215,GO:0005575,GO:0005622,GO:0005623,GO:0005886,GO:0006139,GO:0006163,GO:0006164,GO:0006725,GO:0006753,GO:0006754,GO:0006793,GO:0006796,GO:0006807,GO:0006810,GO:0006811,GO:0006812,GO:0008150,GO:0008152,GO:0008324,GO:0009058,GO:0009117,GO:0009123,GO:0009124,GO:0009126,GO:0009127,GO:0009141,GO:0009142,GO:0009144,GO:0009145,GO:0009150,GO:0009152,GO:0009156,GO:0009161,GO:…		TRINITY_DN215887_c0_g5	K02112		TRINITY_DN215887_c0_g5	Produces ATP from ADP in the presence of a proton gradient across the membrane. The catalytic sites are hosted primarily by the beta subunits
TRINITY_DN70100_c0_g3	21.3008	-7.70545	1.57046	-4.90648	9.27269e-07	0.000309036	K21989	CSC1-like protein ERD4	GO:0005575,GO:0005622,GO:0005623,GO:0005737,GO:0005773,GO:0005774,GO:0005886,GO:0005911,GO:0009506,GO:0009507,GO:0009526,GO:0009536,GO:0009941,GO:0016020,GO:0030054,GO:0031090,GO:0031967,GO:0031975,GO:0043226,GO:0043227,GO:0043229,GO:0043231,GO:0044422,GO:0044424,GO:0044434,GO:0044435,GO:0044437,GO:0044444,GO:0044446,GO:0044464,GO:0055044,GO:0071944,GO:0098588,GO:0098805									TRINITY_DN222617_c0_g2			TRINITY_DN222617_c0_g2			TRINITY_DN222617_c0_g2	protein polyglycylation
TRINITY_DN72903_c0_g2	19.5932	-7.56136	1.57168	-4.811	1.50177e-06	0.000460139	-	-	-									TRINITY_DN23956_c0_g2			TRINITY_DN23956_c0_g2	K02154		TRINITY_DN23956_c0_g2	Essential component of the vacuolar proton pump (V- ATPase), a multimeric enzyme that catalyzes the translocation of protons across the membranes. Required for assembly and activity of the V-ATPase
TRINITY_DN62247_c0_g2	19.6682	-7.59083	1.58268	-4.79619	1.61716e-06	0.000482523	-	-	-									TRINITY_DN24066_c0_g1	GO:0000302,GO:0003674,GO:0003824,GO:0004130,GO:0004601,GO:0006950,GO:0006979,GO:0008150,GO:0008152,GO:0009056,GO:0009636,GO:0009987,GO:0016209,GO:0016491,GO:0016684,GO:0016999,GO:0017001,GO:0017144,GO:0033554,GO:0034599,GO:0042221,GO:0042737,GO:0042743,GO:0042744,GO:0044237,GO:0044248,GO:0050896,GO:0051186,GO:0051187,GO:0051716,GO:0055114,GO:0070887,GO:0072593,GO:0097237,GO:0098754,GO:0098869,GO:…		TRINITY_DN24066_c0_g1	K00428		TRINITY_DN24066_c0_g1	Peroxidase
TRINITY_DN72876_c0_g1	24.8858	-4.39316	0.920894	-4.77054	1.8373e-06	0.000531512	-	-	-									TRINITY_DN2484_c0_g2	GO:0005575,GO:0005622,GO:0005623,GO:0005634,GO:0005730,GO:0006139,GO:0006364,GO:0006396,GO:0006725,GO:0006807,GO:0008150,GO:0008152,GO:0008283,GO:0009966,GO:0009987,GO:0010467,GO:0010646,GO:0016070,GO:0016072,GO:0022613,GO:0023051,GO:0031974,GO:0031981,GO:0032502,GO:0034470,GO:0034641,GO:0034660,GO:0042254,GO:0042273,GO:0043170,GO:0043226,GO:0043227,GO:0043228,GO:0043229,GO:0043231,GO:0043232,GO:…		TRINITY_DN2484_c0_g2	K14830		TRINITY_DN2484_c0_g2	P21-activated protein kinase-interacting protein
TRINITY_DN100360_c0_g2	32.3505	-2.97332	0.627043	-4.74181	2.11816e-06	0.000591734	-	-	-									TRINITY_DN25234_c0_g2			TRINITY_DN25234_c0_g2			TRINITY_DN25234_c0_g2	stress-induced mitochondrial fusion
TRINITY_DN12366_c0_g1	59.3249	-2.02511	0.427454	-4.73761	2.1625e-06	0.000595366	-	regulation of endocannabinoid signaling pathway	-									TRINITY_DN257390_c0_g1			TRINITY_DN257390_c0_g1			TRINITY_DN257390_c0_g1	von Willebrand factor (vWF) type A domain
TRINITY_DN187798_c1_g1	41.2094	-2.68636	0.570027	-4.71269	2.4447e-06	0.000663445	-	Protein tyrosine kinase	-									TRINITY_DN259981_c0_g1			TRINITY_DN259981_c0_g1			TRINITY_DN259981_c0_g1
TRINITY_DN154524_c0_g3	17.6487	-7.41811	1.58725	-4.67356	2.96019e-06	0.000756509	-	-	-									TRINITY_DN259981_c0_g2			TRINITY_DN259981_c0_g2			TRINITY_DN259981_c0_g2
TRINITY_DN31863_c0_g1	63.5507	-2.21156	0.473487	-4.6708	3.00031e-06	0.000761716	-	AAA domain	-									TRINITY_DN26197_c0_g1			TRINITY_DN26197_c0_g1			TRINITY_DN26197_c0_g1	ABC transporter
TRINITY_DN222617_c0_g2	18.3969	-7.50324	1.62128	-4.62798	3.69257e-06	0.000918951	-	protein polyglycylation	-									TRINITY_DN265034_c0_g1			TRINITY_DN265034_c0_g1	K11968		TRINITY_DN265034_c0_g1	protein polyubiquitination
TRINITY_DN138993_c0_g1	17.1834	-7.36684	1.59669	-4.61382	3.95326e-06	0.000971105	-	-	-									TRINITY_DN28657_c0_g2			TRINITY_DN28657_c0_g2	K05747		TRINITY_DN28657_c0_g2	ubiquitin-protein transferase activity
TRINITY_DN37018_c0_g2	23.205	-4.32915	0.942557	-4.59298	4.36954e-06	0.00104192	-	-	-									TRINITY_DN310617_c0_g1			TRINITY_DN310617_c0_g1	K07238		TRINITY_DN310617_c0_g1	ZIP family transporter
TRINITY_DN63757_c0_g1	16.9211	-7.37619	1.61322	-4.57234	4.82302e-06	0.00112189	-	-	-									TRINITY_DN31863_c0_g1			TRINITY_DN31863_c0_g1			TRINITY_DN31863_c0_g1	AAA domain
TRINITY_DN71836_c0_g1	34.9417	-2.74767	0.607196	-4.52517	6.03468e-06	0.00131769	-	-	-									TRINITY_DN33335_c0_g1			TRINITY_DN33335_c0_g1			TRINITY_DN33335_c0_g1	Protein kinase domain-containing protein
TRINITY_DN72209_c0_g2	33.8596	-2.42208	0.544954	-4.44456	8.8072e-06	0.00178912	-	-	-									TRINITY_DN343216_c0_g1			TRINITY_DN343216_c0_g1	K01426		TRINITY_DN343216_c0_g1	fatty acid amide hydrolase activity
TRINITY_DN57635_c0_g1	14.9288	-7.16228	1.6263	-4.40402	1.06262e-05	0.00211005	-	Taurine catabolism dioxygenase TauD, TfdA family	-									TRINITY_DN34767_c0_g1	GO:0000209,GO:0003674,GO:0003824,GO:0004842,GO:0005575,GO:0005622,GO:0005623,GO:0005737,GO:0006464,GO:0006807,GO:0008150,GO:0008152,GO:0009987,GO:0016567,GO:0016740,GO:0019538,GO:0019787,GO:0032446,GO:0036211,GO:0043170,GO:0043412,GO:0044237,GO:0044238,GO:0044260,GO:0044267,GO:0044424,GO:0044464,GO:0045786,GO:0048519,GO:0048523,GO:0050789,GO:0050794,GO:0051726,GO:0065007,GO:0070647,GO:0071704,GO:…		TRINITY_DN34767_c0_g1	K15692		TRINITY_DN34767_c0_g1	Receptor homology region, transmembrane domain- and RING domain-containing protein
TRINITY_DN107447_c0_g1	14.5897	-7.15432	1.63087	-4.38682	1.1502e-05	0.00224485	K04460	Protein phosphatase 2A homologues, catalytic domain.	GO:0003674,GO:0003824,GO:0004721,GO:0005488,GO:0005515,GO:0005575,GO:0005622,GO:0005623,GO:0005737,GO:0005819,GO:0005856,GO:0006464,GO:0006470,GO:0006793,GO:0006796,GO:0006807,GO:0008104,GO:0008150,GO:0008152,GO:0009987,GO:0015630,GO:0016311,GO:0016787,GO:0016788,GO:0016791,GO:0017157,GO:0019538,GO:0031072,GO:0032879,GO:0033036,GO:0033365,GO:0034613,GO:0036211,GO:0042578,GO:0043170,GO:0043226,GO:…									TRINITY_DN3651_c0_g2			TRINITY_DN3651_c0_g2	K14567		TRINITY_DN3651_c0_g2	Utp14 protein
TRINITY_DN76713_c0_g1	38.1575	-2.22797	0.5119	-4.35236	1.3468e-05	0.00254997	-	-	-									TRINITY_DN388040_c0_g1			TRINITY_DN388040_c0_g1			TRINITY_DN388040_c0_g1	pyrroline-5-carboxylate reductase activity
TRINITY_DN80400_c0_g2	57.8695	-2.18596	0.502397	-4.35106	1.3548e-05	0.00255662	-	-	-									TRINITY_DN389124_c0_g1			TRINITY_DN389124_c0_g1	K03654,K07114,K14949		TRINITY_DN389124_c0_g1	Vault protein inter-alpha-trypsin domain
TRINITY_DN77887_c0_g1	21.3615	-4.1573	0.955695	-4.35003	1.3612e-05	0.00256022	-	Protease prsW family	-									TRINITY_DN394876_c0_g1			TRINITY_DN394876_c0_g1			TRINITY_DN394876_c0_g1
TRINITY_DN3651_c0_g2	16.2273	-7.26486	1.67262	-4.3434	1.40296e-05	0.00262147	K14567	Utp14 protein	-									TRINITY_DN39947_c0_g1			TRINITY_DN39947_c0_g1	K04955,K21867		TRINITY_DN39947_c0_g1	voltage-gated potassium channel activity
TRINITY_DN66988_c0_g1	14.2523	-7.12597	1.64419	-4.33403	1.46405e-05	0.00269149	-	-	-									TRINITY_DN431869_c0_g1	GO:0003674,GO:0005215,GO:0005575,GO:0005623,GO:0005886,GO:0005887,GO:0006810,GO:0008150,GO:0016020,GO:0016021,GO:0022857,GO:0031224,GO:0031226,GO:0044425,GO:0044459,GO:0044464,GO:0051179,GO:0051234,GO:0055085,GO:0071944		TRINITY_DN431869_c0_g1			TRINITY_DN431869_c0_g1	Solute carrier family 18, subfamily B, member 1
TRINITY_DN82277_c0_g1	15.0599	-7.16106	1.65789	-4.31938	1.56468e-05	0.00283985	-	Middle domain of eukaryotic initiation factor 4G (eIF4G)	GO:0000339,GO:0003674,GO:0003676,GO:0003723,GO:0005488,GO:0005575,GO:0005622,GO:0005623,GO:0005737,GO:0005829,GO:0006412,GO:0006417,GO:0006446,GO:0006518,GO:0006807,GO:0008135,GO:0008150,GO:0008152,GO:0009058,GO:0009059,GO:0009889,GO:0009987,GO:0010467,GO:0010468,GO:0010556,GO:0010608,GO:0016281,GO:0019222,GO:0019538,GO:0031323,GO:0031326,GO:0032268,GO:0032991,GO:0034248,GO:0034641,GO:0034645,GO:…									TRINITY_DN45621_c0_g2	GO:0000827,GO:0000828,GO:0000829,GO:0003674,GO:0003824,GO:0005575,GO:0005622,GO:0005623,GO:0005737,GO:0006066,GO:0006109,GO:0006793,GO:0006796,GO:0008150,GO:0008152,GO:0009058,GO:0009889,GO:0009987,GO:0010675,GO:0010919,GO:0016301,GO:0016310,GO:0016740,GO:0016772,GO:0016776,GO:0019220,GO:0019222,GO:0019637,GO:0019751,GO:0023052,GO:0031323,GO:0031326,GO:0032958,GO:0033200,GO:0043255,GO:0043647,GO:…		TRINITY_DN45621_c0_g2	K07756		TRINITY_DN45621_c0_g2	inositol phosphate biosynthetic process
TRINITY_DN315734_c0_g1	13.5024	-7.02897	1.64265	-4.27903	1.87708e-05	0.00322213	-	-	-									TRINITY_DN48007_c0_g1			TRINITY_DN48007_c0_g1			TRINITY_DN48007_c0_g1
TRINITY_DN259981_c0_g2	13.4768	-7.02182	1.64437	-4.27023	1.9527e-05	0.00332192	-	-	-									TRINITY_DN48606_c0_g1			TRINITY_DN48606_c0_g1	K01070,K09795		TRINITY_DN48606_c0_g1	Serine hydrolase involved in the detoxification of formaldehyde
TRINITY_DN432608_c0_g1	32.6804	-2.53998	0.595283	-4.26685	1.98255e-05	0.00336266	-	-	-									TRINITY_DN49450_c0_g2			TRINITY_DN49450_c0_g2	K02471		TRINITY_DN49450_c0_g2	(ABC) transporter
TRINITY_DN201260_c3_g5	13.4256	-7.00788	1.65274	-4.24015	2.23371e-05	0.00365802	-	-	-									TRINITY_DN52510_c0_g2	GO:0003674,GO:0005215,GO:0005216,GO:0005244,GO:0005247,GO:0005253,GO:0005254,GO:0005575,GO:0005622,GO:0005623,GO:0005737,GO:0006091,GO:0006810,GO:0006811,GO:0006820,GO:0006821,GO:0006996,GO:0008150,GO:0008152,GO:0008308,GO:0008509,GO:0009507,GO:0009532,GO:0009533,GO:0009534,GO:0009536,GO:0009570,GO:0009579,GO:0009657,GO:0009668,GO:0009987,GO:0010027,GO:0010109,GO:0015075,GO:0015103,GO:0015108,GO:…		TRINITY_DN52510_c0_g2	K08994		TRINITY_DN52510_c0_g2	regulation of photosynthesis, light reaction
TRINITY_DN114728_c0_g2	13.8414	-7.04113	1.67014	-4.2159	2.48781e-05	0.00401644	K02088,K02206	cyclin-dependent protein serine/threonine kinase activity	GO:0000003,GO:0000075,GO:0000077,GO:0000082,GO:0000086,GO:0000122,GO:0000226,GO:0000278,GO:0000302,GO:0000307,GO:0000781,GO:0000793,GO:0000803,GO:0000805,GO:0000806,GO:0001654,GO:0002088,GO:0003674,GO:0003824,GO:0004672,GO:0004674,GO:0004693,GO:0005488,GO:0005515,GO:0005575,GO:0005622,GO:0005623,GO:0005634,GO:0005654,GO:0005667,GO:0005694,GO:0005737,GO:0005768,GO:0005813,GO:0005815,GO:0005819,GO:…									TRINITY_DN57635_c0_g1			TRINITY_DN57635_c0_g1			TRINITY_DN57635_c0_g1	Taurine catabolism dioxygenase TauD, TfdA family
TRINITY_DN199776_c0_g1	13.5774	-7.06479	1.68407	-4.19506	2.72802e-05	0.00429475	K20444	Sulfotransferase family	-									TRINITY_DN60635_c0_g1			TRINITY_DN60635_c0_g1			TRINITY_DN60635_c0_g1
TRINITY_DN69831_c0_g2	12.7508	-6.94612	1.65723	-4.19141	2.77224e-05	0.00432849	-	-	-									TRINITY_DN60669_c0_g2			TRINITY_DN60669_c0_g2			TRINITY_DN60669_c0_g2	PFAM regulator of chromosome condensation, RCC1
TRINITY_DN104674_c0_g2	13.8159	-7.03596	1.68182	-4.18354	2.87009e-05	0.0044369	-	-	-									TRINITY_DN61791_c0_g1			TRINITY_DN61791_c0_g1	K02948		TRINITY_DN61791_c0_g1	Vacuolar sorting protein 9 (VPS9) domain
TRINITY_DN110231_c0_g2	13.1633	-7.01672	1.67805	-4.18148	2.89617e-05	0.0044369	K05928	Belongs to the class I-like SAM-binding methyltransferase superfamily. gTMT family	GO:0003674,GO:0003824,GO:0005575,GO:0005622,GO:0005623,GO:0005737,GO:0006766,GO:0006775,GO:0008150,GO:0008152,GO:0008168,GO:0008171,GO:0009058,GO:0009110,GO:0009507,GO:0009536,GO:0009987,GO:0010189,GO:0016740,GO:0016741,GO:0018130,GO:0032259,GO:0042360,GO:0042362,GO:0043226,GO:0043227,GO:0043229,GO:0043231,GO:0044237,GO:0044249,GO:0044281,GO:0044283,GO:0044424,GO:0044444,GO:0044464,GO:0046483,GO:…									TRINITY_DN62295_c0_g3			TRINITY_DN62295_c0_g3	K00218		TRINITY_DN62295_c0_g3	TIGRFAM Light-dependent protochlorophyllide reductase
TRINITY_DN2484_c0_g2	14.3612	-7.08745	1.71271	-4.13815	3.5012e-05	0.00518268	K14830	P21-activated protein kinase-interacting protein	GO:0005575,GO:0005622,GO:0005623,GO:0005634,GO:0005730,GO:0006139,GO:0006364,GO:0006396,GO:0006725,GO:0006807,GO:0008150,GO:0008152,GO:0008283,GO:0009966,GO:0009987,GO:0010467,GO:0010646,GO:0016070,GO:0016072,GO:0022613,GO:0023051,GO:0031974,GO:0031981,GO:0032502,GO:0034470,GO:0034641,GO:0034660,GO:0042254,GO:0042273,GO:0043170,GO:0043226,GO:0043227,GO:0043228,GO:0043229,GO:0043231,GO:0043232,GO:…									TRINITY_DN63627_c0_g1	GO:0003674,GO:0003824,GO:0005575,GO:0005622,GO:0005623,GO:0005737,GO:0005739,GO:0009507,GO:0009526,GO:0009528,GO:0009532,GO:0009536,GO:0009570,GO:0009706,GO:0009941,GO:0010007,GO:0016020,GO:0016851,GO:0016874,GO:0019866,GO:0031090,GO:0031967,GO:0031969,GO:0031975,GO:0032991,GO:0042170,GO:0043226,GO:0043227,GO:0043229,GO:0043231,GO:0044422,GO:0044424,GO:0044434,GO:0044435,GO:0044444,GO:0044446,GO:…		TRINITY_DN63627_c0_g1	K03403		TRINITY_DN63627_c0_g1	ligase activity, forming nitrogen-metal bonds
TRINITY_DN76041_c0_g1	14.1277	-7.06429	1.70864	-4.13444	3.55817e-05	0.00523493	-	sulfuric ester hydrolase activity	-									TRINITY_DN63731_c0_g1			TRINITY_DN63731_c0_g1			TRINITY_DN63731_c0_g1	Peptidase family C69
TRINITY_DN191166_c0_g3	123.593	-8.78757	2.12595	-4.13347	3.57324e-05	0.00523493	K12450	rhamnose biosynthetic enzyme	GO:0003674,GO:0003824,GO:0005575,GO:0005622,GO:0005623,GO:0005737,GO:0005829,GO:0005911,GO:0006139,GO:0006725,GO:0006793,GO:0006807,GO:0006810,GO:0008150,GO:0008152,GO:0009058,GO:0009225,GO:0009226,GO:0009506,GO:0009812,GO:0009813,GO:0009914,GO:0009966,GO:0009987,GO:0010253,GO:0010280,GO:0010315,GO:0010646,GO:0010817,GO:0010928,GO:0016829,GO:0016835,GO:0016836,GO:0018130,GO:0019438,GO:0023051,GO:…									TRINITY_DN63753_c0_g1			TRINITY_DN63753_c0_g1			TRINITY_DN63753_c0_g1	kinase-like protein
TRINITY_DN139147_c1_g1	13.0899	-6.95963	1.68814	-4.12267	3.74505e-05	0.00542755	K06999	Phospholipase/Carboxylesterase	-									TRINITY_DN63764_c0_g2	GO:0000166,GO:0000322,GO:0000323,GO:0000324,GO:0003674,GO:0003824,GO:0005215,GO:0005388,GO:0005488,GO:0005509,GO:0005524,GO:0005575,GO:0005622,GO:0005623,GO:0005737,GO:0005739,GO:0005773,GO:0005783,GO:0005789,GO:0005793,GO:0005886,GO:0006810,GO:0006811,GO:0006812,GO:0006813,GO:0006814,GO:0006816,GO:0006873,GO:0006874,GO:0006875,GO:0006937,GO:0006942,GO:0006950,GO:0006970,GO:0006972,GO:0007154,GO:…		TRINITY_DN63764_c0_g2	K01536		TRINITY_DN63764_c0_g2	calcium-transporting ATPase activity
TRINITY_DN110788_c0_g1	26.1038	-2.75161	0.671933	-4.09506	4.22054e-05	0.00593898	-	-	-									TRINITY_DN64762_c0_g2			TRINITY_DN64762_c0_g2	K00639,K00652,K13614,K15674		TRINITY_DN64762_c0_g2	acetyltransferase
TRINITY_DN77674_c0_g1	34.5513	-2.25634	0.554042	-4.0725	4.65102e-05	0.00646492	K21396	ATPase activity, coupled to transmembrane movement of substances	GO:0003008,GO:0003674,GO:0003824,GO:0005215,GO:0005275,GO:0005319,GO:0005575,GO:0005623,GO:0005886,GO:0006725,GO:0006726,GO:0006727,GO:0006810,GO:0006836,GO:0006856,GO:0006869,GO:0007600,GO:0007605,GO:0008055,GO:0008150,GO:0008152,GO:0009058,GO:0009987,GO:0010876,GO:0015248,GO:0015318,GO:0015399,GO:0015405,GO:0015837,GO:0015842,GO:0015850,GO:0015918,GO:0016020,GO:0016021,GO:0016462,GO:0016787,GO:…									TRINITY_DN6716_c0_g1	GO:0000075,GO:0000077,GO:0003674,GO:0003824,GO:0004672,GO:0004674,GO:0004683,GO:0005488,GO:0005515,GO:0005516,GO:0005575,GO:0005622,GO:0005623,GO:0005634,GO:0006139,GO:0006259,GO:0006260,GO:0006261,GO:0006275,GO:0006464,GO:0006468,GO:0006725,GO:0006793,GO:0006796,GO:0006807,GO:0006950,GO:0006974,GO:0006979,GO:0007154,GO:0007165,GO:0008150,GO:0008152,GO:0008156,GO:0009058,GO:0009059,GO:0009889,GO:…		TRINITY_DN6716_c0_g1	K06641		TRINITY_DN6716_c0_g1	Belongs to the protein kinase superfamily
TRINITY_DN76931_c0_g2	13.7392	-7.02316	1.7292	-4.06152	4.87551e-05	0.00669531	K01872	alanyl-tRNA aminoacylation	-									TRINITY_DN69273_c0_g1	GO:0000150,GO:0000166,GO:0000287,GO:0000725,GO:0003674,GO:0003676,GO:0003677,GO:0003697,GO:0003824,GO:0004518,GO:0004519,GO:0004520,GO:0004536,GO:0005488,GO:0005524,GO:0005575,GO:0005622,GO:0005623,GO:0005737,GO:0005829,GO:0006139,GO:0006259,GO:0006281,GO:0006302,GO:0006310,GO:0006725,GO:0006807,GO:0006950,GO:0006974,GO:0007154,GO:0008094,GO:0008144,GO:0008150,GO:0008152,GO:0009292,GO:0009294,GO:…		TRINITY_DN69273_c0_g1	K03553,K14160		TRINITY_DN69273_c0_g1	Can catalyze the hydrolysis of ATP in the presence of single-stranded DNA, the ATP-dependent uptake of single-stranded DNA by duplex DNA, and the ATP-dependent hybridization of homologous single-stranded DNAs. It interacts with LexA causing its activation and leading to its autocatalytic cleavage
TRINITY_DN49814_c0_g1	34.1635	-2.43675	0.601081	-4.05394	5.03616e-05	0.00683359	-	-	-									TRINITY_DN70100_c0_g3	GO:0005575,GO:0005622,GO:0005623,GO:0005737,GO:0005773,GO:0005774,GO:0005886,GO:0005911,GO:0009506,GO:0009507,GO:0009526,GO:0009536,GO:0009941,GO:0016020,GO:0030054,GO:0031090,GO:0031967,GO:0031975,GO:0043226,GO:0043227,GO:0043229,GO:0043231,GO:0044422,GO:0044424,GO:0044434,GO:0044435,GO:0044437,GO:0044444,GO:0044446,GO:0044464,GO:0055044,GO:0071944,GO:0098588,GO:0098805		TRINITY_DN70100_c0_g3	K21989		TRINITY_DN70100_c0_g3	CSC1-like protein ERD4
TRINITY_DN14835_c0_g1	17.288	-4.28433	1.05797	-4.04958	5.13095e-05	0.00691283	-	-	-									TRINITY_DN70283_c0_g2			TRINITY_DN70283_c0_g2			TRINITY_DN70283_c0_g2
TRINITY_DN749_c0_g1	12.2344	-6.86342	1.70189	-4.03283	5.51082e-05	0.00735461	-	-	-									TRINITY_DN70392_c0_g1			TRINITY_DN70392_c0_g1	K20096		TRINITY_DN70392_c0_g1	helicase activity
TRINITY_DN388040_c0_g1	36.6895	-2.08999	0.518313	-4.0323	5.52338e-05	0.00735461	-	pyrroline-5-carboxylate reductase activity	-									TRINITY_DN70825_c0_g1	GO:0000003,GO:0000022,GO:0000070,GO:0000166,GO:0000212,GO:0000226,GO:0000278,GO:0000280,GO:0000819,GO:0000922,GO:0001578,GO:0003674,GO:0003774,GO:0003777,GO:0003824,GO:0005488,GO:0005515,GO:0005524,GO:0005575,GO:0005622,GO:0005623,GO:0005634,GO:0005737,GO:0005813,GO:0005815,GO:0005819,GO:0005856,GO:0005871,GO:0005874,GO:0005875,GO:0005876,GO:0006403,GO:0006810,GO:0006928,GO:0006996,GO:0007010,GO:…		TRINITY_DN70825_c0_g1	K10405		TRINITY_DN70825_c0_g1	microtubule motor activity
TRINITY_DN123231_c0_g4	11.7675	-6.81127	1.70099	-4.0043	6.22005e-05	0.00803811	K00471	gamma-butyrobetaine dioxygenase activity	GO:0005575,GO:0005622,GO:0005623,GO:0005737,GO:0005739,GO:0006996,GO:0007005,GO:0008150,GO:0009987,GO:0016043,GO:0043226,GO:0043227,GO:0043229,GO:0043231,GO:0044424,GO:0044444,GO:0044464,GO:0071840									TRINITY_DN7341_c0_g1			TRINITY_DN7341_c0_g1			TRINITY_DN7341_c0_g1	Carboxylesterase family
TRINITY_DN52569_c0_g1	13.0132	-6.94519	1.73535	-4.00219	6.27591e-05	0.00805549	-	-	-									TRINITY_DN76041_c0_g1			TRINITY_DN76041_c0_g1			TRINITY_DN76041_c0_g1	sulfuric ester hydrolase activity
TRINITY_DN78928_c0_g2	18.8541	-3.99002	1.00038	-3.98849	6.64948e-05	0.00845879	-	-	-									TRINITY_DN76451_c0_g3			TRINITY_DN76451_c0_g3	K01892		TRINITY_DN76451_c0_g3	Histidyl-trna synthetase
TRINITY_DN48007_c0_g1	12.7541	-6.91555	1.75115	-3.94914	7.84338e-05	0.00955116	-	-	-									TRINITY_DN76931_c0_g2			TRINITY_DN76931_c0_g2	K01872		TRINITY_DN76931_c0_g2	alanyl-tRNA aminoacylation
TRINITY_DN201925_c0_g1	374.823	4.04275	0.242177	16.6933	1.46534e-62	8.35095e-58	-	-	-									TRINITY_DN77029_c0_g3			TRINITY_DN77029_c0_g3			TRINITY_DN77029_c0_g3	Allomyces macrogynus ATCC 38327
TRINITY_DN211722_c4_g12	5582.38	6.14793	0.656965	9.35807	8.12054e-21	2.31395e-16	-	-	-									TRINITY_DN77674_c0_g1	GO:0003008,GO:0003674,GO:0003824,GO:0005215,GO:0005275,GO:0005319,GO:0005575,GO:0005623,GO:0005886,GO:0006725,GO:0006726,GO:0006727,GO:0006810,GO:0006836,GO:0006856,GO:0006869,GO:0007600,GO:0007605,GO:0008055,GO:0008150,GO:0008152,GO:0009058,GO:0009987,GO:0010876,GO:0015248,GO:0015318,GO:0015399,GO:0015405,GO:0015837,GO:0015842,GO:0015850,GO:0015918,GO:0016020,GO:0016021,GO:0016462,GO:0016787,GO:…		TRINITY_DN77674_c0_g1	K21396		TRINITY_DN77674_c0_g1	ATPase activity, coupled to transmembrane movement of substances
TRINITY_DN162920_c0_g1	115.888	3.27802	0.352308	9.30444	1.34703e-20	2.55892e-16	-	-	-									TRINITY_DN77887_c0_g1			TRINITY_DN77887_c0_g1			TRINITY_DN77887_c0_g1	Protease prsW family
TRINITY_DN174786_c0_g2	79.2368	4.38103	0.509036	8.60652	7.5315e-18	8.5844e-14	-	-	-									TRINITY_DN78928_c0_g2			TRINITY_DN78928_c0_g2			TRINITY_DN78928_c0_g2
TRINITY_DN265034_c0_g1	66.9717	3.77569	0.463877	8.13943	3.97139e-16	3.23328e-12	K11968	protein polyubiquitination	-									TRINITY_DN8046_c0_g1			TRINITY_DN8046_c0_g1	K16459		TRINITY_DN8046_c0_g1	Centrosomal protein
TRINITY_DN184108_c1_g3	79.0757	2.84826	0.38402	7.41695	1.19844e-13	4.2687e-10	-	-	-									TRINITY_DN81641_c0_g1			TRINITY_DN81641_c0_g1			TRINITY_DN81641_c0_g1	Cytochrome p450
TRINITY_DN215887_c0_g5	58.6532	3.67578	0.503491	7.3006	2.86491e-13	9.60418e-10	K02112	Produces ATP from ADP in the presence of a proton gradient across the membrane. The catalytic sites are hosted primarily by the beta subunits	GO:0003674,GO:0003824,GO:0005215,GO:0005575,GO:0005622,GO:0005623,GO:0005886,GO:0006139,GO:0006163,GO:0006164,GO:0006725,GO:0006753,GO:0006754,GO:0006793,GO:0006796,GO:0006807,GO:0006810,GO:0006811,GO:0006812,GO:0008150,GO:0008152,GO:0008324,GO:0009058,GO:0009117,GO:0009123,GO:0009124,GO:0009126,GO:0009127,GO:0009141,GO:0009142,GO:0009144,GO:0009145,GO:0009150,GO:0009152,GO:0009156,GO:0009161,GO:…									TRINITY_DN82222_c0_g2	GO:0000139,GO:0000295,GO:0003674,GO:0005215,GO:0005346,GO:0005575,GO:0005622,GO:0005623,GO:0005737,GO:0005783,GO:0005789,GO:0005794,GO:0006810,GO:0006811,GO:0006820,GO:0006862,GO:0008150,GO:0008509,GO:0008514,GO:0012505,GO:0015075,GO:0015215,GO:0015216,GO:0015605,GO:0015711,GO:0015748,GO:0015865,GO:0015868,GO:0015931,GO:0015932,GO:0016020,GO:0016021,GO:0022857,GO:0030173,GO:0030176,GO:0031090,GO:…		TRINITY_DN82222_c0_g2	K15276		TRINITY_DN82222_c0_g2	transporter
TRINITY_DN189234_c0_g2	44.0045	4.12485	0.579702	7.11547	1.11532e-12	3.34539e-09	-	-	-									TRINITY_DN82277_c0_g1	GO:0000339,GO:0003674,GO:0003676,GO:0003723,GO:0005488,GO:0005575,GO:0005622,GO:0005623,GO:0005737,GO:0005829,GO:0006412,GO:0006417,GO:0006446,GO:0006518,GO:0006807,GO:0008135,GO:0008150,GO:0008152,GO:0009058,GO:0009059,GO:0009889,GO:0009987,GO:0010467,GO:0010468,GO:0010556,GO:0010608,GO:0016281,GO:0019222,GO:0019538,GO:0031323,GO:0031326,GO:0032268,GO:0032991,GO:0034248,GO:0034641,GO:0034645,GO:…		TRINITY_DN82277_c0_g1			TRINITY_DN82277_c0_g1	Middle domain of eukaryotic initiation factor 4G (eIF4G)
TRINITY_DN393270_c0_g1	228.257	2.06068	0.291256	7.07515	1.49289e-12	4.25399e-09	-	-	-									TRINITY_DN87461_c0_g1			TRINITY_DN87461_c0_g1	K13126		TRINITY_DN87461_c0_g1	polyadenylate-binding protein
TRINITY_DN185832_c0_g1	55.1215	3.1336	0.452791	6.92063	4.49634e-12	1.11411e-08	-	-	-
TRINITY_DN174786_c0_g3	56.3903	3.85531	0.562813	6.85007	7.38155e-12	1.6827e-08	-	-	-
TRINITY_DN140915_c0_g1	46.8806	3.40994	0.50488	6.75396	1.43864e-11	3.08308e-08	-	-	-
TRINITY_DN126478_c0_g2	79.0628	9.95302	1.47414	6.75176	1.46066e-11	3.08308e-08	-	-	-
TRINITY_DN2969_c0_g1	251.853	2.17794	0.326519	6.67018	2.55481e-11	5.02065e-08	-	-	-
TRINITY_DN210886_c1_g4	85.8557	2.21252	0.347127	6.3738	1.84406e-10	3.00265e-07	-	-	-
TRINITY_DN211470_c0_g2	35.4903	3.75388	0.601501	6.24086	4.3516e-10	6.52625e-07	-	-	-
TRINITY_DN25234_c0_g2	58.7078	3.26091	0.527033	6.1873	6.1202e-10	8.30452e-07	-	stress-induced mitochondrial fusion	-
TRINITY_DN188852_c0_g2	57.5665	3.30876	0.536862	6.16315	7.13098e-10	9.33144e-07	-	-	-
TRINITY_DN175095_c0_g1	47.0038	3.4445	0.566289	6.08258	1.18265e-09	1.45081e-06	-	-	-
TRINITY_DN165835_c0_g2	41.1613	3.10605	0.512078	6.06559	1.31472e-09	1.56096e-06	-	-	-
TRINITY_DN59717_c0_g1	44.1421	9.11397	1.5091	6.03935	1.54736e-09	1.76368e-06	-	-	-
TRINITY_DN211470_c1_g5	81.0391	2.36793	0.393064	6.0243	1.69847e-09	1.86146e-06	K06178,K06182,K06183	Belongs to the pseudouridine synthase RsuA family	GO:0000154,GO:0000455,GO:0001522,GO:0003674,GO:0003824,GO:0005575,GO:0005622,GO:0005623,GO:0005737,GO:0005829,GO:0006139,GO:0006364,GO:0006396,GO:0006399,GO:0006400,GO:0006725,GO:0006807,GO:0008033,GO:0008150,GO:0008152,GO:0009451,GO:0009982,GO:0009987,GO:0010467,GO:0016070,GO:0016072,GO:0016853,GO:0016866,GO:0022613,GO:0031118,GO:0031119,GO:0034470,GO:0034641,GO:0034660,GO:0042254,GO:0043170,GO:…
TRINITY_DN8046_c0_g1	41.61	9.02634	1.50095	6.01376	1.81273e-09	1.9492e-06	K16459	CEP120, Centrosomal protein	-
TRINITY_DN192283_c0_g1	42.4386	3.09925	0.517658	5.98705	2.1368e-09	2.17457e-06	-	-	-
TRINITY_DN121343_c0_g1	85.2678	2.17608	0.365327	5.95653	2.57655e-09	2.48877e-06	-	-	-
TRINITY_DN90951_c0_g1	3379.04	28.0728	4.78475	5.86713	4.43395e-09	4.14248e-06	-	-	-
TRINITY_DN184050_c0_g1	55.2684	2.43858	0.417166	5.84558	5.04806e-09	4.64014e-06	-	-	-
TRINITY_DN437671_c0_g1	44.0893	3.40536	0.587547	5.7959	6.79551e-09	5.69524e-06	-	-	-
TRINITY_DN74221_c0_g3	47.9029	7.88177	1.38805	5.67829	1.36049e-08	9.81448e-06	-	-	-
TRINITY_DN387349_c0_g1	74.5359	2.24697	0.397386	5.65437	1.56423e-08	1.10056e-05	-	-	-
TRINITY_DN302390_c0_g1	60.5774	2.47287	0.439325	5.62878	1.81484e-08	1.24611e-05	-	-	-
TRINITY_DN257390_c0_g1	37.8832	2.95286	0.526441	5.60909	2.0339e-08	1.3799e-05	-	von Willebrand factor (vWF) type A domain	-
TRINITY_DN303776_c0_g1	46.8775	2.54719	0.456556	5.57914	2.41715e-08	1.62063e-05	-	-	-
TRINITY_DN143057_c0_g1	41.7693	2.8217	0.511386	5.51775	3.43367e-08	2.17428e-05	-	-	-
TRINITY_DN178386_c0_g1	54.3882	2.26344	0.411144	5.50521	3.68729e-08	2.28412e-05	-	-	-
TRINITY_DN406023_c0_g1	37.8002	3.12787	0.570913	5.47872	4.28416e-08	2.62531e-05	-	-	-
TRINITY_DN11112_c0_g1	27.7008	8.44211	1.54921	5.44929	5.05718e-08	3.03378e-05	K20299	HIT1, Vacuolar protein sorting-associated protein 53	GO:0000139,GO:0000938,GO:0005575,GO:0005622,GO:0005623,GO:0005737,GO:0005739,GO:0005794,GO:0006810,GO:0006890,GO:0006950,GO:0006970,GO:0007009,GO:0008150,GO:0009266,GO:0009408,GO:0009628,GO:0009987,GO:0010256,GO:0010286,GO:0012505,GO:0016020,GO:0016043,GO:0016192,GO:0016197,GO:0016482,GO:0031090,GO:0031410,GO:0031982,GO:0031984,GO:0032991,GO:0042147,GO:0043226,GO:0043227,GO:0043229,GO:0043231,GO:…
TRINITY_DN50266_c0_g2	25.3934	5.10538	0.945081	5.40206	6.58814e-08	3.79251e-05	-	-	-
TRINITY_DN173542_c0_g1	33.8145	3.23868	0.600728	5.39127	6.9963e-08	3.98719e-05	-	-	-
TRINITY_DN113910_c0_g1	27.6897	8.43662	1.5681	5.38016	7.44204e-08	4.19923e-05	K18468	Plays a role in vesicular protein sorting	-
TRINITY_DN132248_c0_g3	620.825	25.7065	4.78483	5.3725	7.76509e-08	4.24207e-05	-	-	-
TRINITY_DN394876_c0_g1	51.513	9.33551	1.74209	5.35881	8.37704e-08	4.47691e-05	-	-	-
TRINITY_DN128147_c0_g2	37.3607	2.88398	0.538236	5.3582	8.4055e-08	4.47691e-05	-	Dynamin, GTPase	-
TRINITY_DN149489_c0_g1	125.298	2.06774	0.391382	5.28317	1.26971e-07	6.46076e-05	-	-	-
TRINITY_DN439285_c0_g1	39.9486	2.62325	0.498872	5.25836	1.45347e-07	6.92779e-05	-	-	-
TRINITY_DN187117_c0_g1	53.5231	2.12921	0.409185	5.20355	1.95522e-07	8.70533e-05	-	-	-
TRINITY_DN30889_c0_g2	21.429	8.06844	1.56318	5.16156	2.44903e-07	0.000106542	-	-	-
TRINITY_DN59570_c0_g1	20.6188	8.01521	1.57001	5.10519	3.30467e-07	0.000136473	-	-	-
TRINITY_DN97235_c0_g1	254.081	24.3911	4.78498	5.09744	3.44273e-07	0.000140144	-	-	-
TRINITY_DN126130_c0_g3	19.8131	7.95741	1.57362	5.05676	4.26446e-07	0.000165946	-	-	-
TRINITY_DN39947_c0_g1	22.2505	8.12678	1.60775	5.05475	4.30952e-07	0.000165946	K04955,K21867	voltage-gated potassium channel activity	-
TRINITY_DN154712_c0_g1	69.2956	2.24559	0.444994	5.04633	4.50382e-07	0.000171323	-	Polycystin cation channel	-
TRINITY_DN63753_c0_g1	19.0819	7.90204	1.57635	5.01286	5.36259e-07	0.000194659	-	kinase-like protein	-
TRINITY_DN183088_c0_g2	44.4109	2.28265	0.4578	4.98613	6.16019e-07	0.000219347	-	-	-
TRINITY_DN123666_c0_g1	18.8832	7.88892	1.58999	4.96162	6.99079e-07	0.00024442	-	-	-
TRINITY_DN132248_c0_g1	144.644	23.6743	4.78516	4.94745	7.51932e-07	0.000261296	-	-	-
TRINITY_DN141524_c0_g2	19.0864	7.89991	1.60624	4.91827	8.73138e-07	0.000297965	-	-	-
TRINITY_DN94753_c0_g2	20.0523	7.97675	1.62263	4.91595	8.83534e-07	0.000299718	-	-	-
TRINITY_DN15028_c0_g2	22.8728	4.17805	0.850222	4.91407	8.9207e-07	0.000300823	-	-	-
TRINITY_DN7341_c0_g1	19.54	7.9393	1.61693	4.91012	9.10229e-07	0.000305141	-	Carboxylesterase family	-
TRINITY_DN136577_c0_g2	41.0432	2.44393	0.498251	4.90502	9.34174e-07	0.000309527	-	calcium ion binding	-
TRINITY_DN49450_c0_g2	35.9501	2.89893	0.592226	4.89497	9.83196e-07	0.000322025	K02471	bacA	-
TRINITY_DN154381_c0_g2	38.6739	2.58864	0.534284	4.84506	1.26574e-06	0.000398535	-	-	-
TRINITY_DN14759_c0_g1	20.5799	4.13941	0.855334	4.83953	1.3015e-06	0.00040754	-	-	-
TRINITY_DN30001_c0_g3	24.4798	3.61525	0.751301	4.81198	1.49439e-06	0.000460139	-	-	-
TRINITY_DN343216_c0_g1	46.3174	2.12484	0.442457	4.80238	1.56791e-06	0.000470352	K01426	fatty acid amide hydrolase activity	-
TRINITY_DN64762_c0_g2	16.7144	7.70921	1.61169	4.78332	1.72423e-06	0.000503916	K00639,K00652,K13614,K15674	acetyltransferase	-
TRINITY_DN149035_c0_g1	39.8743	2.40918	0.504569	4.77473	1.79947e-06	0.000523222	-	-	-
TRINITY_DN70392_c0_g1	16.0283	7.65006	1.608	4.75751	1.95993e-06	0.000561287	K20096	helicase activity	-
TRINITY_DN70283_c0_g2	38.0949	3.03223	0.637931	4.75323	2.00195e-06	0.000567616	-	-	-
TRINITY_DN61791_c0_g1	16.1028	7.6559	1.61288	4.74672	2.06738e-06	0.000583266	K02948	Vacuolar sorting protein 9 (VPS9) domain	-
TRINITY_DN226490_c0_g1	22.6992	3.49416	0.737528	4.73766	2.16197e-06	0.000595366	-	-	-
TRINITY_DN144426_c0_g1	36.9501	2.44402	0.51639	4.7329	2.21338e-06	0.000603542	-	-	-
TRINITY_DN45621_c0_g2	15.8839	7.63551	1.62479	4.69938	2.60948e-06	0.000697375	K07756	KCS1, inositol phosphate biosynthetic process	GO:0000827,GO:0000828,GO:0000829,GO:0003674,GO:0003824,GO:0005575,GO:0005622,GO:0005623,GO:0005737,GO:0006066,GO:0006109,GO:0006793,GO:0006796,GO:0008150,GO:0008152,GO:0009058,GO:0009889,GO:0009987,GO:0010675,GO:0010919,GO:0016301,GO:0016310,GO:0016740,GO:0016772,GO:0016776,GO:0019220,GO:0019222,GO:0019637,GO:0019751,GO:0023052,GO:0031323,GO:0031326,GO:0032958,GO:0033200,GO:0043255,GO:0043647,GO:…
TRINITY_DN60635_c0_g1	15.586	7.61163	1.61996	4.69867	2.61867e-06	0.000697375	-	-	-
TRINITY_DN33335_c0_g1	15.173	7.5711	1.61881	4.67695	2.91176e-06	0.000751461	-	Protein kinase domain-containing protein	-
TRINITY_DN82222_c0_g2	15.1481	7.56905	1.61871	4.67598	2.92554e-06	0.000751461	K15276	transporter	GO:0000139,GO:0000295,GO:0003674,GO:0005215,GO:0005346,GO:0005575,GO:0005622,GO:0005623,GO:0005737,GO:0005783,GO:0005789,GO:0005794,GO:0006810,GO:0006811,GO:0006820,GO:0006862,GO:0008150,GO:0008509,GO:0008514,GO:0012505,GO:0015075,GO:0015215,GO:0015216,GO:0015605,GO:0015711,GO:0015748,GO:0015865,GO:0015868,GO:0015931,GO:0015932,GO:0016020,GO:0016021,GO:0022857,GO:0030173,GO:0030176,GO:0031090,GO:…
TRINITY_DN187118_c4_g1	484.887	2.39059	0.511869	4.67032	3.0073e-06	0.000761716	-	-	-
TRINITY_DN73242_c0_g1	35.3319	2.52681	0.544414	4.64133	3.46173e-06	0.000865282	-	-	-
TRINITY_DN54557_c0_g2	16.6693	7.70391	1.67405	4.60195	4.18556e-06	0.00101074	-	-	-
TRINITY_DN53798_c0_g2	14.9495	7.55229	1.6425	4.59803	4.26495e-06	0.00102557	-	-	-
TRINITY_DN180978_c0_g2	61.313	2.25932	0.491872	4.59331	4.36271e-06	0.00104192	-	-	-
TRINITY_DN15113_c0_g1	14.3921	7.49408	1.6348	4.58408	4.5598e-06	0.00107381	-	-	-
TRINITY_DN62295_c0_g3	14.462	7.50375	1.63757	4.58226	4.59981e-06	0.00107878	K00218	TIGRFAM Light-dependent protochlorophyllide reductase	-
TRINITY_DN36790_c0_g1	14.049	7.46007	1.63603	4.55986	5.11869e-06	0.00117346	-	-	-
TRINITY_DN34767_c0_g1	14.6561	7.52384	1.65075	4.55784	5.16827e-06	0.00117346	K15692	Receptor homology region, transmembrane domain- and RING domain-containing protein	GO:0000209,GO:0003674,GO:0003824,GO:0004842,GO:0005575,GO:0005622,GO:0005623,GO:0005737,GO:0006464,GO:0006807,GO:0008150,GO:0008152,GO:0009987,GO:0016567,GO:0016740,GO:0019538,GO:0019787,GO:0032446,GO:0036211,GO:0043170,GO:0043412,GO:0044237,GO:0044238,GO:0044260,GO:0044267,GO:0044424,GO:0044464,GO:0045786,GO:0048519,GO:0048523,GO:0050789,GO:0050794,GO:0051726,GO:0065007,GO:0070647,GO:0071704,GO:…
TRINITY_DN90193_c0_g2	14.6561	7.52384	1.65075	4.55784	5.16827e-06	0.00117346	-	-	-
TRINITY_DN52510_c0_g2	15.4709	7.59643	1.67079	4.5466	5.45193e-06	0.00121845	K08994	regulation of photosynthesis, light reaction	GO:0003674,GO:0005215,GO:0005216,GO:0005244,GO:0005247,GO:0005253,GO:0005254,GO:0005575,GO:0005622,GO:0005623,GO:0005737,GO:0006091,GO:0006810,GO:0006811,GO:0006820,GO:0006821,GO:0006996,GO:0008150,GO:0008152,GO:0008308,GO:0008509,GO:0009507,GO:0009532,GO:0009533,GO:0009534,GO:0009536,GO:0009570,GO:0009579,GO:0009657,GO:0009668,GO:0009987,GO:0010027,GO:0010109,GO:0015075,GO:0015103,GO:0015108,GO:…
TRINITY_DN168580_c0_g2	13.7805	7.43206	1.64115	4.52856	5.93859e-06	0.00130672	-	-	-
TRINITY_DN23956_c0_g2	13.8053	7.43433	1.64238	4.52657	5.99485e-06	0.00131403	K02154	Essential component of the vacuolar proton pump (V- ATPase), a multimeric enzyme that catalyzes the translocation of protons across the membranes. Required for assembly and activity of the V-ATPase	-
TRINITY_DN69273_c0_g1	14.6065	7.51934	1.66526	4.51541	6.31933e-06	0.00136935	K03553,K14160	Can catalyze the hydrolysis of ATP in the presence of single-stranded DNA, the ATP-dependent uptake of single-stranded DNA by duplex DNA, and the ATP-dependent hybridization of homologous single-stranded DNAs. It interacts with LexA causing its activation and leading to its autocatalytic cleavage	GO:0000150,GO:0000166,GO:0000287,GO:0000725,GO:0003674,GO:0003676,GO:0003677,GO:0003697,GO:0003824,GO:0004518,GO:0004519,GO:0004520,GO:0004536,GO:0005488,GO:0005524,GO:0005575,GO:0005622,GO:0005623,GO:0005737,GO:0005829,GO:0006139,GO:0006259,GO:0006281,GO:0006302,GO:0006310,GO:0006725,GO:0006807,GO:0006950,GO:0006974,GO:0007154,GO:0008094,GO:0008144,GO:0008150,GO:0008152,GO:0009292,GO:0009294,GO:…
TRINITY_DN187798_c1_g4	24.3208	3.64796	0.809677	4.50545	6.6233e-06	0.00142978	-	-	-
TRINITY_DN184108_c1_g4	18.7091	6.44154	1.43236	4.49715	6.88699e-06	0.00147552	-	-	-
TRINITY_DN63764_c0_g2	14.0942	7.4675	1.66203	4.493	7.02257e-06	0.00149894	K01536	calcium-transporting ATPase activity	GO:0000166,GO:0000322,GO:0000323,GO:0000324,GO:0003674,GO:0003824,GO:0005215,GO:0005388,GO:0005488,GO:0005509,GO:0005524,GO:0005575,GO:0005622,GO:0005623,GO:0005737,GO:0005739,GO:0005773,GO:0005783,GO:0005789,GO:0005793,GO:0005886,GO:0006810,GO:0006811,GO:0006812,GO:0006813,GO:0006814,GO:0006816,GO:0006873,GO:0006874,GO:0006875,GO:0006937,GO:0006942,GO:0006950,GO:0006970,GO:0006972,GO:0007154,GO:…
TRINITY_DN50830_c0_g1	13.5616	7.40815	1.65094	4.48722	7.21576e-06	0.00153443	-	-	-
TRINITY_DN209900_c0_g2	37.4082	2.24405	0.501108	4.47819	7.52801e-06	0.00158684	-	-	-
TRINITY_DN208919_c0_g2	48.8028	2.6472	0.591199	4.47768	7.54578e-06	0.00158684	-	-	-
TRINITY_DN259981_c0_g1	13.293	7.37912	1.65799	4.45064	8.56151e-06	0.00174882	-	-	-
TRINITY_DN123209_c0_g1	30.5682	2.47116	0.55685	4.43774	9.09078e-06	0.00183718	K01669	DNA photolyase	GO:0000719,GO:0003674,GO:0003824,GO:0003904,GO:0003913,GO:0006139,GO:0006259,GO:0006281,GO:0006290,GO:0006725,GO:0006807,GO:0006950,GO:0006974,GO:0008150,GO:0008152,GO:0009987,GO:0016829,GO:0016830,GO:0033554,GO:0034641,GO:0043170,GO:0044237,GO:0044238,GO:0044260,GO:0046483,GO:0050896,GO:0051716,GO:0071704,GO:0090304,GO:0140097,GO:1901360
TRINITY_DN76451_c0_g3	12.5821	7.30188	1.66448	4.38687	1.14992e-05	0.00224485	K01892	Histidyl-trna synthetase	-
TRINITY_DN68463_c0_g1	12.5572	7.29938	1.66697	4.37882	1.19324e-05	0.00230517	-	-	-
TRINITY_DN64505_c0_g1	43.2693	2.20626	0.505079	4.36816	1.25299e-05	0.00240431	-	-	-
TRINITY_DN431869_c0_g1	13.1238	7.35945	1.68901	4.35725	1.31704e-05	0.00251031	-	Solute carrier family 18, subfamily B, member 1	GO:0003674,GO:0005215,GO:0005575,GO:0005623,GO:0005886,GO:0005887,GO:0006810,GO:0008150,GO:0016020,GO:0016021,GO:0022857,GO:0031224,GO:0031226,GO:0044425,GO:0044459,GO:0044464,GO:0051179,GO:0051234,GO:0055085,GO:0071944
TRINITY_DN63731_c0_g1	44.7368	2.16929	0.501063	4.32938	1.49528e-05	0.00273127	-	Peptidase family C69	-
TRINITY_DN152873_c0_g1	26.4056	3.06496	0.70984	4.31782	1.57575e-05	0.00285085	-	-	-
TRINITY_DN63627_c0_g1	33.4997	2.7147	0.630398	4.30632	1.65992e-05	0.00295622	K03403	ligase activity, forming nitrogen-metal bonds	GO:0003674,GO:0003824,GO:0005575,GO:0005622,GO:0005623,GO:0005737,GO:0005739,GO:0009507,GO:0009526,GO:0009528,GO:0009532,GO:0009536,GO:0009570,GO:0009706,GO:0009941,GO:0010007,GO:0016020,GO:0016851,GO:0016874,GO:0019866,GO:0031090,GO:0031967,GO:0031969,GO:0031975,GO:0032991,GO:0042170,GO:0043226,GO:0043227,GO:0043229,GO:0043231,GO:0044422,GO:0044424,GO:0044434,GO:0044435,GO:0044444,GO:0044446,GO:…
TRINITY_DN798_c0_g1	12.9206	7.34261	1.70753	4.30013	1.70698e-05	0.00300642	-	-	-
TRINITY_DN77029_c0_g3	21.6603	3.77458	0.878224	4.29797	1.72371e-05	0.0030226	-	Allomyces macrogynus ATCC 38327	-
TRINITY_DN128076_c0_g3	13.8347	7.43485	1.73481	4.28568	1.82179e-05	0.00314618	-	-	-
TRINITY_DN135875_c0_g1	33.8923	2.38225	0.557122	4.27599	1.90291e-05	0.00325667	-	-	-
TRINITY_DN191306_c0_g1	29.7496	3.25109	0.76218	4.26551	1.99448e-05	0.00337286	-	-	-
TRINITY_DN10343_c0_g2	19.4568	3.77184	0.888089	4.24714	2.16516e-05	0.00358039	-	-	-
TRINITY_DN61626_c0_g1	11.2641	7.14097	1.69743	4.20693	2.58868e-05	0.00413246	-	-	-
TRINITY_DN26197_c0_g1	11.2144	7.13537	1.6967	4.20543	2.60586e-05	0.00413672	-	ABC transporter	-
TRINITY_DN57872_c0_g2	11.2144	7.13537	1.6967	4.20543	2.60586e-05	0.00413672	-	-	-
TRINITY_DN137076_c0_g2	11.6816	7.19171	1.71547	4.19225	2.76195e-05	0.00432428	-	-	-
TRINITY_DN392983_c0_g2	12.0247	7.23295	1.7295	4.18211	2.88819e-05	0.0044369	-	-	-
TRINITY_DN159317_c1_g1	17.4019	3.57039	0.855514	4.17338	3.00113e-05	0.00458538	-	-	-
TRINITY_DN59375_c0_g2	10.9707	7.10308	1.70474	4.16666	3.09093e-05	0.00469739	-	-	-
TRINITY_DN169098_c0_g1	11.0452	7.11173	1.71339	4.15069	3.31476e-05	0.00496412	K07241	High-affinity nickel-transport protein	GO:0000041,GO:0003674,GO:0005215,GO:0005575,GO:0005623,GO:0005886,GO:0005887,GO:0006810,GO:0006811,GO:0006812,GO:0008150,GO:0008324,GO:0015075,GO:0015099,GO:0015318,GO:0015675,GO:0016020,GO:0016021,GO:0022857,GO:0022890,GO:0030001,GO:0031224,GO:0031226,GO:0034220,GO:0035444,GO:0044425,GO:0044459,GO:0044464,GO:0044750,GO:0046873,GO:0046915,GO:0051179,GO:0051234,GO:0055085,GO:0071944,GO:0098655,GO:…
TRINITY_DN148016_c0_g1	23.2325	2.87444	0.69532	4.13398	3.5654e-05	0.00523493	-	-	-
TRINITY_DN3678_c0_g1	10.6524	7.06122	1.71313	4.12182	3.75888e-05	0.00542755	-	-	-
TRINITY_DN389360_c0_g2	21.6433	3.57185	0.867025	4.11966	3.79434e-05	0.00546059	-	-	-
TRINITY_DN69268_c0_g3	12.2841	7.27018	1.76824	4.11154	3.93036e-05	0.00564209	-	-	-
TRINITY_DN60669_c0_g2	11.1196	7.12052	1.73334	4.10796	3.99165e-05	0.00569477	-	PFAM regulator of chromosome condensation, RCC1	-
TRINITY_DN171666_c0_g1	18.6859	3.60905	0.881123	4.09596	4.20416e-05	0.00593058	-	-	-
TRINITY_DN31935_c0_g2	10.3342	7.01809	1.7253	4.06774	4.74709e-05	0.00655052	-	-	-
TRINITY_DN12325_c0_g2	13.5918	6.05856	1.49218	4.06019	4.90322e-05	0.00671717	-	-	-
TRINITY_DN81641_c0_g1	26.7585	2.54673	0.627778	4.05674	4.97627e-05	0.00678463	-	Cytochrome p450	-
TRINITY_DN152405_c0_g1	13.3232	6.02964	1.49741	4.02672	5.65598e-05	0.00747875	-	-	-
TRINITY_DN203859_c0_g2	32.8271	2.32543	0.578999	4.01629	5.9122e-05	0.00778144	-	macromolecule localization	-
TRINITY_DN12554_c0_g2	10.2146	6.99871	1.74413	4.01273	6.00217e-05	0.00784549	-	Fic/DOC family	-
TRINITY_DN87461_c0_g1	11.219	7.13257	1.77931	4.00862	6.10753e-05	0.00794676	K13126	polyadenylate-binding protein	-
TRINITY_DN123509_c0_g2	10.016	6.97359	1.74194	4.00336	6.2449e-05	0.00804599	-	-	-
TRINITY_DN70825_c0_g1	9.84675	6.94714	1.7414	3.9894	6.62416e-05	0.00844543	K10405	microtubule motor activity	GO:0000003,GO:0000022,GO:0000070,GO:0000166,GO:0000212,GO:0000226,GO:0000278,GO:0000280,GO:0000819,GO:0000922,GO:0001578,GO:0003674,GO:0003774,GO:0003777,GO:0003824,GO:0005488,GO:0005515,GO:0005524,GO:0005575,GO:0005622,GO:0005623,GO:0005634,GO:0005737,GO:0005813,GO:0005815,GO:0005819,GO:0005856,GO:0005871,GO:0005874,GO:0005875,GO:0005876,GO:0006403,GO:0006810,GO:0006928,GO:0006996,GO:0007010,GO:…
TRINITY_DN159490_c1_g2	27.2964	2.50585	0.629997	3.97755	6.96279e-05	0.00875959	-	Sulfotransferase family	-
TRINITY_DN344147_c0_g2	34.3543	2.23045	0.561685	3.97101	7.15693e-05	0.00894459	-	-	-
TRINITY_DN24066_c0_g1	9.94607	6.96007	1.75815	3.95874	7.53477e-05	0.00929451	K00428	Peroxidase	GO:0000302,GO:0003674,GO:0003824,GO:0004130,GO:0004601,GO:0006950,GO:0006979,GO:0008150,GO:0008152,GO:0009056,GO:0009636,GO:0009987,GO:0016209,GO:0016491,GO:0016684,GO:0016999,GO:0017001,GO:0017144,GO:0033554,GO:0034599,GO:0042221,GO:0042737,GO:0042743,GO:0042744,GO:0044237,GO:0044248,GO:0050896,GO:0051186,GO:0051187,GO:0051716,GO:0055114,GO:0070887,GO:0072593,GO:0097237,GO:0098754,GO:0098869,GO:…
TRINITY_DN461703_c0_g1	26.2405	2.45224	0.62179	3.94384	8.0187e-05	0.00970245	-	-	-
TRINITY_DN141524_c0_g3	9.9709	6.96335	1.76628	3.94238	8.06786e-05	0.00974126	-	-	-

## Sheet: TableS5
Table S5 | Heat treatment DEGs in Pseudodiploria clivosa host -2>logFC>2 padj<0.001. p value is obtained from a Wald test, and BH adjusted p-values are provided as padj (DESeq2).
id	baseMean	log2FoldChange	lfcSE	stat	pvalue	padj	KO	Description	GO									id	baseMean	log2FoldChange	lfcSE	stat	pvalue	padj	ko
TRINITY_DN182131_c1_g1	1932.95	11.4248	0.433296	10.9027	1.11831e-27	9.60306e-23	K02583	tumor necrosis factor receptor superfamily member 16-like	-
TRINITY_DN194124_c4_g1	2378.78	9.73575	0.449658	9.93522	2.92539e-23	1.25603e-18	K09627	serine protease	-
TRINITY_DN205189_c2_g2	2444.92	9.44408	0.344504	9.79621	1.16893e-22	3.34591e-18	K19865	fibrocystin-L-like; IPT/TIG domain	-
TRINITY_DN171677_c7_g7	611.745	9.13467	0.39656	9.49151	2.27718e-21	4.8886e-17	K05111,K05105	ephrin type-A receptor 4-like; Ephrin receptor ligand binding domain	-
TRINITY_DN185605_c1_g4	1533.79	9.12519	0.613378	8.54663	1.26733e-17	1.08827e-13	K09542,K19766,K19769	Belongs to the small heat shock protein (HSP20) family	GO:0003674,GO:0005488,GO:0005515,GO:0005575,GO:0005622,GO:0005623,GO:0005737,GO:0005829,GO:0006950,GO:0007275,GO:0007568,GO:0008150,GO:0008340,GO:0009266,GO:0009408,GO:0009628,GO:0009790,GO:0009792,GO:0010259,GO:0032501,GO:0032502,GO:0044424,GO:0044444,GO:0044464,GO:0048856,GO:0050896,GO:0051082
TRINITY_DN178858_c2_g2	2819.42	8.56092	0.571384	8.48417	2.17272e-17	1.69612e-13	K06238	structural constituent of cuticle	-
TRINITY_DN205282_c7_g1	12731.6	8.39699	0.831325	8.30968	9.5957e-17	6.48551e-13	K19899	pancreatic secretory granule membrane major glycoprotein GP2-like	-
TRINITY_DN181322_c4_g2	557.514	8.11102	0.821834	8.30696	9.8184e-17	6.48551e-13	-	-	-
TRINITY_DN183815_c0_g1	2898.8	7.81156	0.286467	8.2574	1.48876e-16	9.13151e-13	-	-	-
TRINITY_DN183601_c0_g3	592.785	7.79911	0.482515	8.08712	6.10898e-16	3.49723e-12	-	-	-
TRINITY_DN204424_c1_g1	1262.49	7.677	0.31358	8.0731	6.8534e-16	3.67818e-12	-	-	-
TRINITY_DN188232_c0_g3	863.715	7.63907	0.580438	8.04044	8.95156e-16	4.52164e-12	-	-	-
TRINITY_DN192640_c1_g4	9108.93	7.62534	0.370785	7.94841	1.88924e-15	9.01284e-12	K09442	protein c-ets-2-A-like isoform X2	GO:0000122,GO:0000981,GO:0001227,GO:0002064,GO:0002065,GO:0002066,GO:0002067,GO:0003674,GO:0003676,GO:0003677,GO:0003700,GO:0005488,GO:0005575,GO:0005622,GO:0005623,GO:0005634,GO:0006355,GO:0006357,GO:0007275,GO:0008150,GO:0009888,GO:0009889,GO:0009890,GO:0009891,GO:0009892,GO:0009893,GO:0009987,GO:0010453,GO:0010454,GO:0010455,GO:0010468,GO:0010556,GO:0010557,GO:0010558,GO:0010604,GO:0010605,GO:…
TRINITY_DN189161_c0_g2	288.966	7.25479	0.486718	7.9236	2.30724e-15	1.01248e-11	-	-	-
TRINITY_DN196897_c1_g1	5600.41	7.24174	0.455673	7.92089	2.35814e-15	1.01248e-11	-	-	-
TRINITY_DN204475_c5_g4	327.299	7.20389	0.610317	7.78359	7.04973e-15	2.8827e-11	-	-	-
TRINITY_DN202646_c0_g1	3976.69	7.1149	0.474959	7.77278	7.6782e-15	2.99698e-11	K13047	metalloendopeptidase activity	-
TRINITY_DN204910_c1_g1	1022.73	7.03903	0.329682	7.65509	1.93174e-14	7.21218e-11	-	-	-
TRINITY_DN200443_c1_g6	1189.23	6.95027	0.350143	7.49508	6.6259e-14	2.10939e-10	-	-	-
TRINITY_DN202971_c0_g4	1674.26	6.93795	0.288714	7.49495	6.63246e-14	2.10939e-10	K05658,K05659,K05664	ATP-binding cassette, subfamily B (MDR TAP), member	GO:0000139,GO:0000166,GO:0003674,GO:0003824,GO:0005215,GO:0005319,GO:0005342,GO:0005488,GO:0005524,GO:0005575,GO:0005622,GO:0005623,GO:0005737,GO:0005794,GO:0005886,GO:0005887,GO:0005911,GO:0006082,GO:0006629,GO:0006694,GO:0006699,GO:0006810,GO:0006811,GO:0006812,GO:0006814,GO:0006820,GO:0006855,GO:0006869,GO:0006950,GO:0006979,GO:0006996,GO:0008028,GO:0008144,GO:0008150,GO:0008152,GO:0008202,GO:…
TRINITY_DN183601_c0_g5	143.827	6.93323	0.553974	7.43263	1.06458e-13	3.1523e-10	-	-	-
TRINITY_DN178704_c0_g1	114.265	6.90805	0.406822	7.41103	1.25323e-13	3.58719e-10	-	-	-
TRINITY_DN203534_c1_g2	3352.46	6.84499	0.554017	7.39424	1.42217e-13	3.93945e-10	K10144	-	-
TRINITY_DN177798_c2_g4	358.263	6.83909	0.890806	7.34552	2.04958e-13	5.33331e-10	K07766	-	-
TRINITY_DN198092_c1_g2	1001.89	6.82695	0.458298	7.26712	3.67241e-13	9.19845e-10	K06846	-	-
TRINITY_DN174426_c0_g2	260.691	6.76103	1.34021	7.26432	3.74918e-13	9.19845e-10	-	-	-
TRINITY_DN166568_c1_g18	125.667	6.64539	0.425717	7.11528	1.11682e-12	2.39757e-09	-	-	-
TRINITY_DN193196_c5_g2	54.2835	6.54344	0.526128	7.06997	1.54972e-12	3.24575e-09	-	Nidogen-like	-
TRINITY_DN195980_c6_g1	5685.62	6.48618	0.404396	7.0562	1.71121e-12	3.49864e-09	-	-	-
TRINITY_DN196962_c1_g2	3445.95	6.35062	0.524404	7.0248	2.14372e-12	4.28101e-09	K05502	metalloendopeptidase activity	-
TRINITY_DN202633_c1_g1	995.134	6.27304	0.374895	7.00682	2.43789e-12	4.69334e-09	-	-	-
TRINITY_DN182336_c1_g1	190.816	6.12237	0.323312	6.97313	3.09957e-12	5.66305e-09	K16857	putative thrombospondin-1-like, partial	-
TRINITY_DN196644_c0_g1	321.456	6.07575	0.45223	6.96413	3.30428e-12	5.8353e-09	K05126	putative tyrosine-protein kinase receptor Tie-1-like	-
TRINITY_DN174374_c0_g1	134.315	5.94472	0.837248	6.96305	3.32976e-12	5.8353e-09	-	-	-
TRINITY_DN178858_c2_g1	92.0916	5.84883	0.431904	6.93139	4.16728e-12	7.15698e-09	-	-	-
TRINITY_DN199343_c0_g5	99.7023	5.8298	0.563077	6.90923	4.87275e-12	8.04669e-09	K09849	TNF receptor-associated factor 5-like	-
TRINITY_DN199814_c1_g1	1203.26	5.80223	0.348635	6.86162	6.80854e-12	1.06301e-08	-	-	-
TRINITY_DN196127_c5_g2	229.584	5.79723	0.451508	6.75916	1.3879e-11	1.95378e-08	K05120,K05121,K18274	transmembrane receptor protein tyrosine kinase activity	GO:0000165,GO:0000902,GO:0000904,GO:0001101,GO:0001525,GO:0001568,GO:0001569,GO:0001570,GO:0001655,GO:0001666,GO:0001701,GO:0001763,GO:0001817,GO:0001819,GO:0001822,GO:0001932,GO:0001934,GO:0001935,GO:0001936,GO:0001938,GO:0001944,GO:0001952,GO:0001954,GO:0002009,GO:0002040,GO:0002376,GO:0002520,GO:0002682,GO:0002684,GO:0002697,GO:0002699,GO:0002700,GO:0002702,GO:0002718,GO:0002720,GO:0002739,GO:…
TRINITY_DN201580_c2_g1	1090.15	5.75336	0.561027	6.7312	1.6827e-11	2.25773e-08	K09608	tolloid-like protein 1; metalloendopeptidase activity	-
TRINITY_DN199109_c1_g15	243.972	5.57147	0.48236	6.71678	1.85784e-11	2.41719e-08	K05093,K05094,K04362	putative fibroblast growth factor receptr 2-like; fibroblast growth factor-activated receptor activity
TRINITY_DN195893_c2_g11	77.3413	5.56347	0.444101	6.70772	1.97684e-11	2.53364e-08	-	putative retinol dehydrogenase 2-like	-
TRINITY_DN189276_c4_g1	259.246	5.53387	0.526621	6.68332	2.33595e-11	2.92345e-08	-	-	-
TRINITY_DN182449_c3_g1	87.6646	5.44984	1.14315	6.68249	2.34908e-11	2.92345e-08	K07766	putative diphosphoinositol polyphosphate phosphohydrolase 1-like isoform X3	-
TRINITY_DN178179_c1_g1	244.108	5.44289	0.580686	6.67916	2.4032e-11	2.94807e-08	K12473	low-density lipoprotein receptor-like	-
TRINITY_DN202849_c4_g3	1187.74	5.41513	0.558426	6.67491	2.47392e-11	2.99208e-08	K09608	-	-
TRINITY_DN204424_c3_g2	5900.36	5.25404	0.342368	6.6446	3.04047e-11	3.52822e-08	K07521	Tumor necrosis factor receptor / nerve growth factor receptor repeats.	-
TRINITY_DN198092_c1_g4	484.718	5.24232	0.50638	6.64151	3.10487e-11	3.55491e-08	-	-	-
TRINITY_DN184928_c0_g3	1675.77	5.23305	0.369664	6.6191	3.61392e-11	3.9786e-08	-	Von Willebrand factor A	-
TRINITY_DN204289_c1_g3	247.531	5.22809	0.455662	6.54987	5.75875e-11	6.0306e-08	K00699	UDP-glucoronosyltransferase 1-5-like; glucuronosyltransferase activity	GO:0001523,GO:0001889,GO:0001972,GO:0002237,GO:0002526,GO:0003008,GO:0003674,GO:0003824,GO:0004857,GO:0005080,GO:0005488,GO:0005496,GO:0005501,GO:0005504,GO:0005515,GO:0005575,GO:0005622,GO:0005623,GO:0005737,GO:0005783,GO:0005789,GO:0005886,GO:0005887,GO:0005975,GO:0005996,GO:0006063,GO:0006082,GO:0006109,GO:0006629,GO:0006631,GO:0006706,GO:0006711,GO:0006720,GO:0006721,GO:0006725,GO:0006778,GO:…
TRINITY_DN198307_c1_g3	2843.1	5.17432	0.365517	6.5082	7.60567e-11	7.86875e-08	-	-	-
TRINITY_DN203015_c2_g1	258.193	5.11055	0.35762	6.48157	9.07718e-11	9.27936e-08	-	-	-
TRINITY_DN183441_c4_g2	66.8082	5.01709	1.13078	6.40422	1.51137e-10	1.50911e-07	-	-	-
TRINITY_DN199109_c1_g14	50.5146	4.91422	0.61982	6.39764	1.57792e-10	1.55693e-07	K05093,K05094	fibroblast growth factor-activated receptor activity	-
TRINITY_DN196539_c0_g4	86.6662	4.88021	0.553354	6.36879	1.90523e-10	1.81783e-07	-	-	-
TRINITY_DN179556_c2_g4	882.807	4.87257	0.689532	6.3093	2.80293e-10	2.6162e-07	K08522	glycoprotein hormone	GO:0001664,GO:0002155,GO:0003674,GO:0005102,GO:0005488,GO:0005515,GO:0005575,GO:0005576,GO:0005615,GO:0005622,GO:0005623,GO:0005737,GO:0007154,GO:0007165,GO:0007166,GO:0007186,GO:0007187,GO:0007188,GO:0007189,GO:0007267,GO:0008150,GO:0009719,GO:0009725,GO:0009755,GO:0009966,GO:0009987,GO:0010033,GO:0010646,GO:0019932,GO:0019933,GO:0019935,GO:0023051,GO:0023052,GO:0031531,GO:0032870,GO:0035556,GO:…
TRINITY_DN203244_c1_g1	1229.21	4.86395	0.501812	6.29231	3.12782e-10	2.85733e-07	-	Dickkopf N-terminal cysteine-rich region	-
TRINITY_DN204195_c6_g9	160.323	4.84772	0.575982	6.26329	3.7693e-10	3.33045e-07	K05095	fibroblast growth factor receptor 4-like	-
TRINITY_DN186857_c3_g2	153.878	4.8072	0.458414	6.26084	3.82912e-10	3.33045e-07	K05673	-	-
TRINITY_DN200368_c0_g1	4288.41	4.78199	0.345433	6.26008	3.84772e-10	3.33045e-07	K14943	-	-
TRINITY_DN192762_c0_g1	1088.29	4.77032	0.486701	6.25447	3.98869e-10	3.35797e-07	-	TMEM151 family	-
TRINITY_DN190403_c6_g4	2031.99	4.75045	0.402544	6.25164	4.06156e-10	3.38612e-07	-	Von Willebrand factor A	-
TRINITY_DN200613_c1_g10	5416.59	4.73747	0.579379	6.2363	4.48029e-10	3.69929e-07	K20053,K20051	lipoprotein receptor-related protein	-
TRINITY_DN204613_c2_g12	112.527	4.72585	0.612904	6.21325	5.19003e-10	4.20446e-07	-	-	-
TRINITY_DN191515_c0_g7	42.1549	4.72411	0.986861	6.20388	5.50878e-10	4.42097e-07	-	-	-
TRINITY_DN199109_c1_g5	111.021	4.71198	0.46501	6.16107	7.22535e-10	5.74489e-07	K17341	hemicentin-1-like	-
TRINITY_DN183766_c1_g1	115.702	4.66697	0.66064	6.13928	8.28954e-10	6.53056e-07	-	-	-
TRINITY_DN196513_c1_g1	797.233	4.66413	0.662684	6.10128	1.05225e-09	8.2143e-07	K10144	zinc ion binding	GO:0000151,GO:0000731,GO:0002039,GO:0002831,GO:0002832,GO:0003674,GO:0003824,GO:0004842,GO:0005102,GO:0005488,GO:0005515,GO:0005575,GO:0005622,GO:0005623,GO:0005634,GO:0005654,GO:0005737,GO:0005829,GO:0006139,GO:0006259,GO:0006281,GO:0006301,GO:0006464,GO:0006508,GO:0006511,GO:0006725,GO:0006807,GO:0006950,GO:0006974,GO:0008134,GO:0008150,GO:0008152,GO:0008270,GO:0009056,GO:0009057,GO:0009058,GO:…
TRINITY_DN199935_c0_g7	1772.25	4.65844	0.50528	6.09894	1.06773e-09	8.2462e-07	K17080	SPFH domain / Band 7 family	-
TRINITY_DN176356_c0_g4	9808.92	4.61772	0.378517	6.09316	1.10705e-09	8.41271e-07	K14943	putative muscleblind-like protein 2 isoform X8	-
TRINITY_DN184802_c1_g4	224.825	4.60993	0.606045	6.0905	1.12556e-09	8.47835e-07	-	-	-
TRINITY_DN199675_c1_g1	115800	4.60462	0.338239	6.07881	1.21078e-09	9.04094e-07	K14462	Apolipoprotein B-100-like	-
TRINITY_DN168017_c0_g1	150.91	4.60003	0.334442	6.06863	1.29005e-09	9.51896e-07	-	-	-
TRINITY_DN172773_c0_g1	295.945	4.58526	0.809888	6.06777	1.29697e-09	9.51896e-07	-	-	-
TRINITY_DN197257_c2_g2	55.8796	4.54604	0.521899	6.05868	1.3724e-09	9.86646e-07	-	-	-
TRINITY_DN195980_c3_g1	624.196	4.53942	0.575468	6.05813	1.37709e-09	9.86646e-07	-	-	-
TRINITY_DN189872_c1_g4	39.6893	4.50392	0.645408	6.05583	1.39692e-09	9.91366e-07	-	-	-
TRINITY_DN197059_c0_g1	2074.98	4.4709	0.49714	6.01176	1.83522e-09	1.2709e-06	K13912	MAM and LDL-receptor class A domain containing protein 1-like;scavenger receptor activity	-
TRINITY_DN199271_c0_g4	4547.63	4.46745	0.581586	6.00496	1.91384e-09	1.30431e-06	K01011,K02439	thiosulfate sulfurtransferase activity	-
TRINITY_DN203156_c3_g1	32692.3	4.44157	0.398793	5.99177	2.07574e-09	1.39111e-06	K09487	Domain of unknown function (DUF4062)	-
TRINITY_DN203078_c2_g1	427.087	4.39115	0.663133	5.99164	2.07737e-09	1.39111e-06	-	-	-
TRINITY_DN201178_c1_g1	949.688	4.35046	0.470612	5.97912	2.24353e-09	1.47064e-06	K00699	putative UDP-glucuronosyltransferase 1-5-like	-
TRINITY_DN205272_c11_g1	4173.94	4.32512	0.496452	5.96164	2.49723e-09	1.61233e-06	K01049	putative cholinesterase-like	-
TRINITY_DN191232_c7_g2	961.095	4.3224	0.435735	5.94647	2.73995e-09	1.7316e-06	-	-	-
TRINITY_DN200805_c2_g4	10360.3	4.26957	0.726905	5.94632	2.74246e-09	1.7316e-06	K01431	beta-ureidopropionase activity	GO:0001505,GO:0001889,GO:0003674,GO:0003824,GO:0003837,GO:0005488,GO:0005575,GO:0005622,GO:0005623,GO:0005737,GO:0005829,GO:0006082,GO:0006139,GO:0006206,GO:0006207,GO:0006208,GO:0006210,GO:0006212,GO:0006213,GO:0006520,GO:0006725,GO:0006807,GO:0007275,GO:0008150,GO:0008152,GO:0008270,GO:0008652,GO:0009056,GO:0009058,GO:0009112,GO:0009116,GO:0009164,GO:0009987,GO:0016053,GO:0016787,GO:0016810,GO:…
TRINITY_DN204279_c0_g2	348.286	4.25427	0.545397	5.94348	2.7904e-09	1.74114e-06	-	-	-
TRINITY_DN189758_c1_g4	3994.69	4.23839	0.777576	5.93861	2.87451e-09	1.77581e-06	K04722	tumor necrosis factor receptor superfamily member 10C-like isoform X1	-
TRINITY_DN205250_c4_g4	276.208	4.22164	0.671243	5.93585	2.92322e-09	1.793e-06	K05901	-	-
TRINITY_DN197974_c0_g21	2812.81	4.20686	0.823174	5.92852	3.05671e-09	1.84847e-06	-	-	-
TRINITY_DN178330_c1_g2	88.8538	4.20314	0.506236	5.90545	3.5168e-09	2.08269e-06	-	-	-
TRINITY_DN182873_c0_g2	296.739	4.19942	0.577302	5.89581	3.72839e-09	2.17797e-06	-	-	-
TRINITY_DN193194_c0_g1	295.524	4.17436	0.510119	5.8836	4.01441e-09	2.3292e-06	-	-	-
TRINITY_DN189161_c0_g4	71.6755	4.15001	0.784947	5.86031	4.62008e-09	2.61007e-06	-	-	-
TRINITY_DN174426_c0_g1	54.222	4.14885	1.16788	5.85599	4.74186e-09	2.64408e-06	-	-	-
TRINITY_DN190791_c0_g1	1445.06	4.14062	0.511917	5.83058	5.52364e-09	3.02115e-06	-	-	-
TRINITY_DN183324_c1_g2	1069.48	4.12932	0.677579	5.82145	5.83399e-09	3.1707e-06	-	-	-
TRINITY_DN198690_c4_g1	132.892	4.11749	0.538752	5.81535	6.05062e-09	3.26775e-06	-	-	-
TRINITY_DN193542_c1_g5	135.556	4.09654	0.535612	5.8128	6.14371e-09	3.29729e-06	-	-	-
TRINITY_DN204986_c1_g1	663.007	4.08372	0.557985	5.80331	6.50189e-09	3.44644e-06	K11498,K13535,K13698,K13699	Serine aminopeptidase, S33	GO:0000902,GO:0000904,GO:0001654,GO:0001764,GO:0002009,GO:0002164,GO:0002165,GO:0003674,GO:0003676,GO:0003677,GO:0003723,GO:0003729,GO:0003824,GO:0004301,GO:0004620,GO:0004622,GO:0004623,GO:0004842,GO:0005488,GO:0005575,GO:0005622,GO:0005623,GO:0005737,GO:0005777,GO:0005783,GO:0005789,GO:0005811,GO:0005829,GO:0006066,GO:0006417,GO:0006464,GO:0006576,GO:0006629,GO:0006644,GO:0006650,GO:0006654,GO:…
TRINITY_DN201553_c1_g2	804.395	4.06286	0.437204	5.80211	6.54856e-09	3.44988e-06	-	-	-
TRINITY_DN198650_c3_g1	2186.79	4.05586	0.561698	5.79924	6.66173e-09	3.46696e-06	K00061,K11154,K13369	retinol dehydrogenase activity	GO:0001523,GO:0003008,GO:0003674,GO:0003824,GO:0004745,GO:0005575,GO:0005622,GO:0005623,GO:0005634,GO:0005730,GO:0005737,GO:0005783,GO:0005788,GO:0005789,GO:0005829,GO:0006066,GO:0006082,GO:0006091,GO:0006629,GO:0006694,GO:0006702,GO:0006706,GO:0006710,GO:0006720,GO:0006721,GO:0007600,GO:0007601,GO:0008150,GO:0008152,GO:0008202,GO:0008209,GO:0008610,GO:0009055,GO:0009056,GO:0009058,GO:0009987,GO:…
TRINITY_DN195513_c0_g5	2389.49	4.04688	0.496742	5.79244	6.93725e-09	3.55361e-06	K04515	-	-
TRINITY_DN193330_c1_g1	8523.82	4.04322	0.582608	5.79207	6.95237e-09	3.55361e-06	-	uncharacterized skeletal organic matrix protein 7-like	-
TRINITY_DN201001_c4_g5	111.551	4.01249	0.64131	5.78793	7.12574e-09	3.60232e-06	-	-	-
TRINITY_DN185605_c2_g1	46.3873	4.01234	1.57826	5.7878	7.13156e-09	3.60232e-06	-	-	-
TRINITY_DN199782_c2_g2	1460.24	4.00703	0.385537	5.78452	7.27176e-09	3.65165e-06	K13884	putative macrophage receptor MARCO-like isoform X3	-
TRINITY_DN205516_c9_g2	70.9063	4.00044	0.550044	5.77499	7.6958e-09	3.81992e-06	-	-	-
TRINITY_DN182811_c0_g3	174.124	3.9844	0.56775	5.74237	9.33578e-09	4.52923e-06	-	-	-
TRINITY_DN186307_c0_g2	176.184	3.97646	0.812157	5.73589	9.70042e-09	4.67969e-06	-	-	-
TRINITY_DN185796_c0_g1	109.024	3.97325	0.851443	5.72272	1.04832e-08	4.94616e-06	-	-	-
TRINITY_DN203873_c1_g2	40.8702	3.96539	0.569825	5.71579	1.09198e-08	5.12402e-06	-	-	-
TRINITY_DN204604_c6_g2	2978.98	3.94449	0.836301	5.70407	1.16977e-08	5.37162e-06	-	-	-
TRINITY_DN188127_c2_g5	112.006	3.92758	0.830892	5.70167	1.18643e-08	5.41913e-06	-	-	-
TRINITY_DN186133_c3_g5	257.546	3.90849	1.04339	5.69751	1.21571e-08	5.49442e-06	K19568	Cephalosporin hydroxylase	-
TRINITY_DN190180_c1_g1	608.937	3.9039	0.514268	5.6945	1.23732e-08	5.56281e-06	-	-	-
TRINITY_DN178862_c3_g1	834.213	3.90216	0.840089	5.69224	1.2538e-08	5.58006e-06	-	metalloproteinase inhibitor 2-like isoform X1	-
TRINITY_DN189123_c1_g16	229.967	3.89363	0.504746	5.67732	1.36825e-08	6.02528e-06	-	-	-
TRINITY_DN180838_c7_g6	43.2277	3.89043	0.921505	5.67343	1.39968e-08	6.13225e-06	-	-	-
TRINITY_DN204431_c1_g3	2613.43	3.88447	0.545299	5.67243	1.40786e-08	6.13678e-06	K09614,K22017,K06568	Mucin-like protein; MHC class II protein binding, via antigen binding groove	-
TRINITY_DN200035_c5_g1	169.724	3.87849	0.37299	5.67004	1.42766e-08	6.16052e-06	-	-	-
TRINITY_DN197848_c4_g4	9325.52	3.86818	0.763151	5.66745	1.44941e-08	6.21274e-06	K07763,K07997,K07996	stromelysin 1-like; Belongs to the peptidase M10A family	-
TRINITY_DN204371_c1_g2	142.511	3.8657	0.522558	5.66688	1.45423e-08	6.21274e-06	-	Reverse transcriptase (RNA-dependent DNA polymerase)	-
TRINITY_DN176067_c0_g1	58.1812	3.85656	0.984637	5.6584	1.52794e-08	6.49534e-06	-	-	-
TRINITY_DN183601_c0_g1	51.2884	3.82976	1.22685	5.6551	1.55759e-08	6.58874e-06	-	-	-
TRINITY_DN187712_c2_g2	1173.82	3.82438	0.61398	5.62364	1.86974e-08	7.63224e-06	-	-	-
TRINITY_DN183405_c4_g1	1158.78	3.82329	0.486785	5.62338	1.87253e-08	7.63224e-06	K05449	balbiani ring protein 3-like	-
TRINITY_DN185605_c2_g6	72.7255	3.82265	1.20236	5.62312	1.87537e-08	7.63224e-06	-	-	-
TRINITY_DN167955_c0_g1	421.416	3.80812	1.28201	5.61922	1.91816e-08	7.73307e-06	-	-	-
TRINITY_DN186132_c4_g3	1372.21	3.79069	0.534811	5.6084	2.04204e-08	8.15591e-06	-	Belongs to the peptidase S1 family	-
TRINITY_DN203770_c2_g1	221.889	3.77639	0.507571	5.6028	2.10917e-08	8.3464e-06	K05051	alpha-2Da adrenergic receptor-like; G-protein coupled receptor activity	-
TRINITY_DN200170_c0_g2	140.989	3.77609	0.430566	5.58749	2.30378e-08	8.99219e-06	-	-	-
TRINITY_DN169341_c0_g1	2165.44	3.77535	0.528131	5.58259	2.36958e-08	9.16567e-06	-	SPFH domain / Band 7 family	-
TRINITY_DN172719_c0_g4	47.9185	3.76395	0.527656	5.56622	2.60321e-08	9.93512e-06	-	-	-
TRINITY_DN170066_c5_g2	579.029	3.76058	0.377533	5.56494	2.62239e-08	9.96404e-06	-	-	-
TRINITY_DN180456_c1_g7	184.455	3.74202	0.508976	5.56366	2.64176e-08	9.9934e-06	-	Reverse transcriptase (RNA-dependent DNA polymerase)	-
TRINITY_DN176951_c2_g7	425.036	3.73236	0.646185	5.55884	2.71578e-08	1.02284e-05	-	-	-
TRINITY_DN167259_c1_g1	415.621	3.72744	0.444472	5.55735	2.73899e-08	1.02707e-05	K01488	adenosine deaminase-like protein isoform X2	-
TRINITY_DN169999_c1_g1	3388.27	3.72546	0.981519	5.54537	2.93326e-08	1.0904e-05	-	galaxin-like	-
TRINITY_DN193275_c0_g2	1349.13	3.71971	0.627792	5.53709	3.07545e-08	1.13833e-05	K07998	-	-
TRINITY_DN202479_c2_g1	104.969	3.71887	0.77174	5.5324	3.15884e-08	1.16417e-05	-	-	-
TRINITY_DN198633_c3_g2	1486.94	3.71186	1.65217	5.52317	3.32942e-08	1.21892e-05	-	-	-
TRINITY_DN193039_c4_g5	61.7765	3.7104	0.947529	5.52283	3.33576e-08	1.21892e-05	-	-	-
TRINITY_DN180123_c1_g3	15488.4	3.7003	2.07282	5.51171	3.55355e-08	1.28833e-05	-	-	-
TRINITY_DN193931_c0_g1	647.55	3.69696	0.398289	5.50778	3.63395e-08	1.30565e-05	K01488	adenosine deaminase-like	GO:0003674,GO:0003824,GO:0004000,GO:0005575,GO:0005622,GO:0005623,GO:0005737,GO:0005829,GO:0006139,GO:0006152,GO:0006154,GO:0006725,GO:0006807,GO:0008150,GO:0008152,GO:0009056,GO:0009058,GO:0009116,GO:0009119,GO:0009163,GO:0009164,GO:0009987,GO:0016787,GO:0016810,GO:0016814,GO:0017144,GO:0018130,GO:0019239,GO:0019438,GO:0019439,GO:0034404,GO:0034641,GO:0034654,GO:0034655,GO:0034656,GO:0042278,GO:…
TRINITY_DN201001_c4_g4	28.0601	3.69175	0.856027	5.50448	3.7026e-08	1.32384e-05	-	-	-
TRINITY_DN189663_c1_g3	184.524	3.69112	0.55374	5.49905	3.81843e-08	1.3521e-05	K05673	ATPase activity, coupled to transmembrane movement of substances	-
TRINITY_DN197145_c0_g2	865.036	3.68384	0.498043	5.49869	3.8262e-08	1.3521e-05	-	TMEM151 family	-
TRINITY_DN201553_c1_g4	591.51	3.66841	0.48578	5.48785	4.06848e-08	1.42018e-05	-	-	-
TRINITY_DN171145_c2_g2	53.5604	3.65878	0.552354	5.48232	4.19783e-08	1.4594e-05	-	-	-
TRINITY_DN74126_c0_g1	45.3864	3.63033	0.763672	5.46616	4.59887e-08	1.58598e-05	-	-	-
TRINITY_DN184239_c1_g1	12460.5	3.62685	0.514639	5.45818	4.81048e-08	1.63273e-05	-	-	-
TRINITY_DN197327_c3_g2	69.2274	3.61318	0.630256	5.45627	4.86235e-08	1.64384e-05	-	-	-
TRINITY_DN205405_c3_g1	1741.73	3.60934	0.462708	5.44169	5.2777e-08	1.76293e-05	-	PX domain	GO:0001667,GO:0001755,GO:0002102,GO:0003674,GO:0005488,GO:0005543,GO:0005575,GO:0005622,GO:0005623,GO:0005737,GO:0005856,GO:0006801,GO:0006928,GO:0006996,GO:0007275,GO:0008047,GO:0008150,GO:0008152,GO:0008289,GO:0009888,GO:0009987,GO:0014031,GO:0014032,GO:0014033,GO:0015629,GO:0016043,GO:0016176,GO:0016477,GO:0022607,GO:0030154,GO:0030234,GO:0032501,GO:0032502,GO:0032991,GO:0035091,GO:0040011,GO:…
TRINITY_DN190174_c0_g2	1076.36	3.60754	0.375993	5.41882	5.99951e-08	1.98148e-05	K02259	cytochrome c oxidase assembly protein COX15 homolog; heme a metabolic process	GO:0003674,GO:0003824,GO:0004129,GO:0005215,GO:0005575,GO:0005622,GO:0005623,GO:0005634,GO:0005737,GO:0005739,GO:0005740,GO:0005743,GO:0005746,GO:0006091,GO:0006119,GO:0006123,GO:0006139,GO:0006163,GO:0006725,GO:0006753,GO:0006778,GO:0006779,GO:0006783,GO:0006784,GO:0006793,GO:0006796,GO:0006807,GO:0006810,GO:0006811,GO:0006812,GO:0007585,GO:0008150,GO:0008152,GO:0008324,GO:0008535,GO:0009055,GO:…
TRINITY_DN203427_c1_g2	4366.45	3.59491	0.560431	5.40564	6.45783e-08	2.10503e-05	-	putative protein sidekick-2-like	-
TRINITY_DN177429_c2_g1	878.922	3.59204	0.470839	5.38491	7.248e-08	2.32236e-05	-	-	-
TRINITY_DN190761_c0_g2	1253.08	3.57699	0.536121	5.38197	7.36739e-08	2.34313e-05	-	MAM and fibronectin type III domain-containing protein 1 (Fragment)	-
TRINITY_DN196319_c0_g2	396.815	3.57416	0.788251	5.37696	7.57526e-08	2.40035e-05	-	-	-
TRINITY_DN168776_c1_g1	177.626	3.5242	0.405155	5.37404	7.69935e-08	2.42486e-05	-	-	-
TRINITY_DN189084_c0_g2	37.5132	3.51957	0.592598	5.37381	7.70908e-08	2.42486e-05	-	-	-
TRINITY_DN205405_c6_g1	1055.06	3.50898	0.470155	5.3729	7.74798e-08	2.4282e-05	-	SH3 and PX domain-containing protein 2A-like	-
TRINITY_DN176737_c3_g1	825.271	3.50725	0.607974	5.37033	7.85921e-08	2.4541e-05	-	-	-
TRINITY_DN195898_c1_g1	131.973	3.4924	0.53543	5.35926	8.3564e-08	2.5812e-05	-	-	-
TRINITY_DN174663_c0_g10	186.73	3.48912	0.458547	5.35824	8.40379e-08	2.58653e-05	-	FMRFamide neuropeptides-like	-
TRINITY_DN204563_c3_g3	232.257	3.48626	0.726287	5.3484	8.87368e-08	2.70011e-05	-	-	-
TRINITY_DN173774_c0_g3	158.741	3.47614	0.830528	5.34789	8.89859e-08	2.70011e-05	-	-	-
TRINITY_DN195328_c4_g2	74.8333	3.46685	1.09574	5.33778	9.40912e-08	2.84497e-05	-	-	-
TRINITY_DN191472_c1_g3	303.716	3.46459	0.699462	5.33604	9.49969e-08	2.86227e-05	-	-	-
TRINITY_DN201832_c1_g7	58.6596	3.4528	1.43984	5.33184	9.72208e-08	2.89882e-05	-	-	-
TRINITY_DN185605_c2_g7	56.6768	3.44167	0.777489	5.32564	1.006e-07	2.97883e-05	-	-	-
TRINITY_DN187141_c0_g2	292.558	3.43885	0.58557	5.32187	1.02706e-07	3.03076e-05	-	-	-
TRINITY_DN202909_c4_g4	107.419	3.42498	0.876531	5.32113	1.03127e-07	3.03275e-05	-	-	-
TRINITY_DN184345_c1_g5	751.221	3.42432	1.18055	5.31368	1.07432e-07	3.13785e-05	K17495,K13912	CUB and sushi domain-containing protein	-
TRINITY_DN198587_c2_g1	235.456	3.40367	0.944727	5.31063	1.09247e-07	3.18006e-05	-	arrestin domain-containing protein 3-like	-
TRINITY_DN187475_c0_g2	101.318	3.40354	0.641035	5.30944	1.09961e-07	3.18985e-05	-	-	-
TRINITY_DN198597_c0_g1	30.6548	3.38473	0.720202	5.30776	1.10984e-07	3.19808e-05	-	-	-
TRINITY_DN185173_c0_g2	4007.29	3.37483	0.448268	5.30465	1.12892e-07	3.22692e-05	K01365	cathepsin L1-like isoform X1; cysteine-type endopeptidase activity	-
TRINITY_DN189872_c1_g5	3968.24	3.37451	0.963475	5.30429	1.13112e-07	3.22692e-05	-	-	-
TRINITY_DN192000_c1_g2	1331.88	3.36313	1.32996	5.29266	1.20552e-07	3.38627e-05	K01637	Isocitrate lyase family	-
TRINITY_DN205475_c5_g6	106.726	3.3305	0.767971	5.29038	1.22063e-07	3.40978e-05	-	-	-
TRINITY_DN180922_c1_g4	761.57	3.32841	0.420276	5.28581	1.25152e-07	3.46674e-05	-	AN1-type zinc finger protein 2A-like; SRP-dependent cotranslational protein targeting to membrane, translocation	-
TRINITY_DN201065_c3_g1	315.26	3.30499	0.455384	5.27096	1.35715e-07	3.71147e-05	-	Von Willebrand factor A	-
TRINITY_DN204604_c6_g8	684.04	3.296	0.80786	5.2661	1.39351e-07	3.76295e-05	-	-	-
TRINITY_DN181461_c5_g2	54.3547	3.27449	0.483142	5.26467	1.40438e-07	3.78042e-05	-	-	-
TRINITY_DN186509_c5_g1	87.6006	3.27116	0.546867	5.26205	1.42461e-07	3.82289e-05	-	-	-
TRINITY_DN204701_c2_g1	1063.82	3.26536	0.568574	5.25983	1.44186e-07	3.84515e-05	K05155	-	-
TRINITY_DN199109_c2_g1	130.216	3.26502	0.629083	5.25366	1.49105e-07	3.95178e-05	K05121	angiopoietin-1 receptor-like	-
TRINITY_DN193885_c1_g3	2375.79	3.26195	0.418318	5.24006	1.60521e-07	4.20248e-05	-	-	-
TRINITY_DN182276_c2_g1	2058.35	3.26023	0.524381	5.23796	1.62362e-07	4.23775e-05	K00830	serine--pyruvate aminotransferase-like	-
TRINITY_DN177907_c2_g4	265.056	3.25742	0.455765	5.23459	1.6535e-07	4.28966e-05	-	-	-
TRINITY_DN180595_c0_g1	199.657	3.257	0.462477	5.23394	1.65939e-07	4.29197e-05	-	-	-
TRINITY_DN184345_c1_g1	39.4309	3.24155	1.26985	5.23321	1.66589e-07	4.29585e-05	-	blastula protease 10-like	-
TRINITY_DN198198_c1_g1	51279.1	3.23991	0.485072	5.22949	1.69981e-07	4.35716e-05	K04079	heat shock protein HSP 90-beta-like; unfolded protein binding	GO:0001101,GO:0002119,GO:0002164,GO:0003674,GO:0003824,GO:0005102,GO:0005488,GO:0005515,GO:0005575,GO:0005622,GO:0005623,GO:0005737,GO:0006457,GO:0006464,GO:0006470,GO:0006611,GO:0006793,GO:0006796,GO:0006807,GO:0006810,GO:0006886,GO:0006913,GO:0006935,GO:0007275,GO:0007568,GO:0007584,GO:0008104,GO:0008134,GO:0008150,GO:0008152,GO:0008340,GO:0009593,GO:0009605,GO:0009791,GO:0009893,GO:0009987,GO:…
TRINITY_DN181430_c3_g5	354.481	3.23816	1.5515	5.22787	1.71476e-07	4.38239e-05	K00273	D-amino acid oxidase	-
TRINITY_DN183394_c1_g5	29.1682	3.18451	0.991139	5.22058	1.78363e-07	4.53143e-05	-	-	-
TRINITY_DN182131_c0_g2	368.12	3.1765	0.443147	5.21592	1.82905e-07	4.6331e-05	K02583	Tumor necrosis factor receptor / nerve growth factor receptor repeats.	-
TRINITY_DN199343_c0_g3	423.233	3.1741	0.70956	5.21021	1.88625e-07	4.76394e-05	K03174,K09849	TNF receptor-associated factor 5-like; thioesterase binding	GO:0001817,GO:0002218,GO:0002221,GO:0002224,GO:0002253,GO:0002376,GO:0002682,GO:0002684,GO:0002697,GO:0002756,GO:0002757,GO:0002758,GO:0002764,GO:0002831,GO:0003674,GO:0003824,GO:0004842,GO:0005102,GO:0005126,GO:0005164,GO:0005488,GO:0005515,GO:0005575,GO:0005622,GO:0005623,GO:0005737,GO:0005739,GO:0005829,GO:0005886,GO:0005887,GO:0006355,GO:0006464,GO:0006508,GO:0006807,GO:0006915,GO:0007154,GO:…
TRINITY_DN188818_c2_g1	325.157	3.16202	0.483859	5.20697	1.91953e-07	4.81964e-05	K03068	putative prolow-density lipoprotein receptor-related protein 1-like	-
TRINITY_DN168840_c0_g1	483.147	3.15756	1.31478	5.20618	1.9277e-07	4.82606e-05	K00273	D-amino-acid oxidase-like, partial; FAD dependent oxidoreductase	-
TRINITY_DN183414_c0_g2	41.8247	3.14991	0.539095	5.19936	1.99973e-07	4.90741e-05	-	sushi domain-containing protein 2-like	-
TRINITY_DN183506_c0_g2	91.7813	3.14939	0.844728	5.19831	2.01112e-07	4.90741e-05	-	-	-
TRINITY_DN201531_c1_g4	37.6566	3.14922	1.06457	5.19823	2.01192e-07	4.90741e-05	-	-	-
TRINITY_DN204717_c4_g1	3432.1	3.14671	0.386297	5.1982	2.01231e-07	4.90741e-05	-	-	-
TRINITY_DN187535_c0_g1	489.469	3.13303	0.628183	5.1981	2.01336e-07	4.90741e-05	K03174	TNF receptor-associated factor 5-like; thioesterase binding	GO:0001817,GO:0002218,GO:0002221,GO:0002224,GO:0002253,GO:0002376,GO:0002682,GO:0002684,GO:0002697,GO:0002756,GO:0002757,GO:0002758,GO:0002764,GO:0002831,GO:0003674,GO:0003824,GO:0004842,GO:0005102,GO:0005126,GO:0005164,GO:0005488,GO:0005515,GO:0005575,GO:0005622,GO:0005623,GO:0005737,GO:0005739,GO:0005829,GO:0005886,GO:0005887,GO:0006355,GO:0006464,GO:0006508,GO:0006807,GO:0006915,GO:0007154,GO:…
TRINITY_DN205475_c7_g2	70.1582	3.12377	0.688504	5.1953	2.04389e-07	4.95794e-05	-	D-amino-acid oxidase-like, partial	-
TRINITY_DN172649_c0_g1	59.9886	3.11632	0.67527	5.19386	2.05983e-07	4.97623e-05	-	-	-
TRINITY_DN173686_c5_g5	62.7142	3.11341	0.534037	5.19357	2.06302e-07	4.97623e-05	-	-	-
TRINITY_DN193263_c2_g4	861.137	3.09317	1.3973	5.19202	2.08025e-07	4.98976e-05	K00273	D-amino-acid oxidase-like, partial; FAD dependent oxidoreductase	-
TRINITY_DN190722_c0_g3	194.887	3.0859	0.568744	5.18621	2.14613e-07	5.10501e-05	K05673	ATPase activity, coupled to transmembrane movement of substances	-
TRINITY_DN175490_c0_g1	89.875	3.08167	0.437203	5.18356	2.17689e-07	5.16386e-05	-	-	-
TRINITY_DN171347_c0_g1	327.456	3.07441	0.875839	5.18294	2.18411e-07	5.1667e-05	-	-	-
TRINITY_DN205002_c4_g1	1407.13	3.05476	0.450795	5.18044	2.21362e-07	5.20051e-05	-	tRNA-dihydrouridine(16/17) synthase [NAD(P)(+)]-like	-
TRINITY_DN192682_c0_g1	2763.06	3.05182	0.482558	5.18019	2.21657e-07	5.20051e-05	K02235,K02432,K03068	Wnt-activated receptor activity	GO:0000003,GO:0000902,GO:0000904,GO:0001101,GO:0001503,GO:0001558,GO:0001649,GO:0001654,GO:0001664,GO:0001667,GO:0001704,GO:0001707,GO:0001709,GO:0001736,GO:0001737,GO:0001738,GO:0001745,GO:0001751,GO:0001752,GO:0001754,GO:0001775,GO:0001838,GO:0001841,GO:0001843,GO:0001932,GO:0001934,GO:0002009,GO:0002064,GO:0002065,GO:0002066,GO:0002164,GO:0002165,GO:0002168,GO:0002376,GO:0002520,GO:0002521,GO:…
TRINITY_DN198629_c5_g4	1875.29	3.04504	0.441383	5.17542	2.27396e-07	5.30617e-05	K17725	Persulfide dioxygenase ETHE1	GO:0003674,GO:0005488,GO:0005506,GO:0005575,GO:0005622,GO:0005623,GO:0005634,GO:0005654,GO:0005737,GO:0005739,GO:0006518,GO:0006575,GO:0006749,GO:0006790,GO:0006807,GO:0008150,GO:0008152,GO:0009987,GO:0031974,GO:0031981,GO:0034641,GO:0043167,GO:0043169,GO:0043226,GO:0043227,GO:0043229,GO:0043231,GO:0043233,GO:0043603,GO:0044237,GO:0044422,GO:0044424,GO:0044428,GO:0044444,GO:0044446,GO:0044464,GO:…
TRINITY_DN201775_c0_g1	2402.28	3.04405	0.525592	5.15812	2.49438e-07	5.73705e-05	K07595,K09035,K09036,K09037,K09038	transcription factor MafB-like; abducens nerve formation	GO:0000003,GO:0000122,GO:0000785,GO:0000976,GO:0000977,GO:0000978,GO:0000981,GO:0000982,GO:0000987,GO:0001012,GO:0001067,GO:0001077,GO:0001228,GO:0001654,GO:0001655,GO:0001667,GO:0001708,GO:0001775,GO:0001816,GO:0001822,GO:0001944,GO:0001945,GO:0001946,GO:0002064,GO:0002065,GO:0002066,GO:0002088,GO:0002376,GO:0002520,GO:0002521,GO:0002682,GO:0002683,GO:0002761,GO:0002762,GO:0003002,GO:0003006,GO:…
TRINITY_DN198204_c2_g5	764.955	3.03856	1.37944	5.1578	2.4987e-07	5.73705e-05	K14616,K09608	cubilin (intrinsic factor-cobalamin receptor)	-
TRINITY_DN185347_c0_g3	183.574	3.03801	1.12509	5.15712	2.50776e-07	5.7425e-05	-	-	-
TRINITY_DN191546_c2_g1	2475.23	3.02949	0.388241	5.15617	2.52056e-07	5.75647e-05	K07917	RAB30, member RAS oncogene family	GO:0000139,GO:0001700,GO:0002009,GO:0002165,GO:0003674,GO:0003824,GO:0003924,GO:0005488,GO:0005515,GO:0005575,GO:0005622,GO:0005623,GO:0005737,GO:0005768,GO:0005794,GO:0005795,GO:0005801,GO:0005802,GO:0006810,GO:0006996,GO:0007030,GO:0007154,GO:0007165,GO:0007264,GO:0007265,GO:0007275,GO:0007390,GO:0007391,GO:0007444,GO:0007552,GO:0007560,GO:0008150,GO:0008258,GO:0009653,GO:0009790,GO:0009791,GO:…
TRINITY_DN205475_c7_g12	2359.28	3.0291	0.752408	5.14106	2.73188e-07	6.1572e-05	-	-	-
TRINITY_DN203667_c3_g1	339.18	3.02818	0.822974	5.12973	2.90153e-07	6.52244e-05	-	-	-
TRINITY_DN189872_c1_g2	33.7203	3.01497	1.06295	5.12708	2.94272e-07	6.5635e-05	-	-	-
TRINITY_DN179311_c7_g1	241.468	3.00134	0.609577	5.12449	2.98342e-07	6.60707e-05	-	-	-
TRINITY_DN174619_c0_g2	1084.76	2.99943	0.535492	5.12389	2.99303e-07	6.60707e-05	K00699	UDP-glucoronosyltransferase 1-5-like; glucuronosyltransferase activity	GO:0001523,GO:0001889,GO:0001972,GO:0002237,GO:0002526,GO:0003008,GO:0003674,GO:0003824,GO:0004857,GO:0005080,GO:0005488,GO:0005496,GO:0005501,GO:0005504,GO:0005515,GO:0005575,GO:0005622,GO:0005623,GO:0005737,GO:0005783,GO:0005789,GO:0005886,GO:0005887,GO:0005975,GO:0005996,GO:0006063,GO:0006082,GO:0006109,GO:0006629,GO:0006631,GO:0006706,GO:0006711,GO:0006720,GO:0006721,GO:0006725,GO:0006778,GO:…
TRINITY_DN205369_c5_g5	211.107	2.9937	0.61677	5.1071	3.27141e-07	7.14807e-05	-	putative RNA-directed DNA polymerase from transposon X-element	-
TRINITY_DN184193_c0_g2	101.722	2.99061	0.498918	5.0924	3.5356e-07	7.6475e-05	K11038	putative aerolysin-like	-
TRINITY_DN191515_c0_g6	28.7038	2.98955	1.09432	5.08394	3.69686e-07	7.91654e-05	-	-	-
TRINITY_DN203059_c0_g1	8391.98	2.98868	0.580909	5.0813	3.74869e-07	8.00755e-05	-	-	-
TRINITY_DN181542_c0_g2	27.9061	2.98477	1.65347	5.07841	3.80602e-07	8.10984e-05	-	-	-
TRINITY_DN62698_c0_g1	571.505	2.98453	0.507511	5.0727	3.9221e-07	8.27505e-05	K17566	Protein phosphatase 1, regulatory subunit	GO:0003674,GO:0005488,GO:0005515,GO:0008150,GO:0009892,GO:0010563,GO:0010921,GO:0010923,GO:0019220,GO:0019222,GO:0019899,GO:0019902,GO:0031323,GO:0031324,GO:0035303,GO:0035305,GO:0043086,GO:0044092,GO:0045936,GO:0048519,GO:0048523,GO:0050789,GO:0050790,GO:0050794,GO:0051174,GO:0051336,GO:0051346,GO:0065007,GO:0065009
TRINITY_DN192601_c1_g3	57.5716	2.97891	1.86212	5.07168	3.94326e-07	8.29931e-05	-	-	-
TRINITY_DN196127_c5_g3	303.196	2.96127	0.575402	5.0711	3.95533e-07	8.30435e-05	-	-	-
TRINITY_DN198342_c2_g3	35.6295	2.95966	0.574129	5.06833	4.0132e-07	8.31419e-05	-	-	-
TRINITY_DN182620_c0_g4	253.588	2.95177	0.675662	5.0681	4.01811e-07	8.31419e-05	-	-	-
TRINITY_DN185870_c0_g1	1535.4	2.94963	0.418535	5.06289	4.12947e-07	8.45822e-05	K14386,K14388	sodium-couples monocarboxylate transproter 1-like;Belongs to the sodium solute symporter (SSF) (TC 2.A.21) family	-
TRINITY_DN204027_c0_g1	35.2689	2.94834	1.28115	5.06278	4.13182e-07	8.45822e-05	-	-	-
TRINITY_DN195237_c2_g8	5426.22	2.94715	0.565862	5.05925	4.20913e-07	8.58533e-05	-	-	-
TRINITY_DN199472_c1_g1	762.908	2.93705	0.482184	5.05662	4.2675e-07	8.66323e-05	-	-	-
TRINITY_DN196974_c1_g15	173.822	2.9285	0.7075	5.05182	4.37625e-07	8.86303e-05	-	-	-
TRINITY_DN169523_c0_g1	229.031	2.92506	0.646007	5.04939	4.43215e-07	8.9444e-05	-	-	-
TRINITY_DN182252_c0_g6	26.4087	2.92332	0.751103	5.0264	4.99762e-07	9.98025e-05	-	-	-
TRINITY_DN188977_c0_g1	191.03	2.92096	0.413154	5.02275	5.09367e-07	0.000101467	-	-	-
TRINITY_DN186925_c1_g1	38.5886	2.91792	0.728502	5.02234	5.1046e-07	0.000101467	-	-	-
TRINITY_DN194615_c0_g4	1514.81	2.91649	1.26468	5.02154	5.12585e-07	0.000101654	-	neuronal pentraxin-2-like; axonogenesis involved in innervation	GO:0000902,GO:0000904,GO:0001678,GO:0005575,GO:0005622,GO:0005623,GO:0005737,GO:0005739,GO:0005886,GO:0006810,GO:0006839,GO:0006915,GO:0006996,GO:0007005,GO:0007154,GO:0007267,GO:0007268,GO:0007275,GO:0007399,GO:0007409,GO:0007417,GO:0008150,GO:0008219,GO:0008637,GO:0009653,GO:0009743,GO:0009746,GO:0009749,GO:0009987,GO:0010033,GO:0010035,GO:0010038,GO:0012501,GO:0016020,GO:0016043,GO:0019725,GO:…
TRINITY_DN200872_c2_g6	46.5825	2.90987	0.490496	5.01791	5.22359e-07	0.000102879	K05673	multidrug resistance-associated protein 4-like	-
TRINITY_DN203787_c6_g1	255.334	2.90279	0.551493	5.01241	5.3753e-07	0.000105384	K04515	calcium/calmodulin-dependent protein kinase type II alpha chain-like	GO:0000003,GO:0000082,GO:0000165,GO:0000278,GO:0000902,GO:0000904,GO:0001505,GO:0001558,GO:0001666,GO:0001775,GO:0001932,GO:0001934,GO:0002026,GO:0002027,GO:0002028,GO:0002029,GO:0002030,GO:0002376,GO:0002790,GO:0002931,GO:0003008,GO:0003012,GO:0003013,GO:0003015,GO:0003254,GO:0003298,GO:0003300,GO:0003301,GO:0003674,GO:0003824,GO:0004672,GO:0004674,GO:0004683,GO:0004721,GO:0004722,GO:0004723,GO:…
TRINITY_DN205448_c23_g1	84.1425	2.88539	0.480863	5.00789	5.50307e-07	0.000107334	-	-	-
TRINITY_DN204475_c5_g5	95.9	2.87764	0.742647	5.00759	5.51152e-07	0.000107334	-	-	-
TRINITY_DN180930_c0_g4	28.1381	2.87735	0.754583	5.00421	5.60913e-07	0.000108973	-	-	-
TRINITY_DN205033_c25_g2	151.734	2.87267	0.522042	4.99484	5.88842e-07	0.000114141	-	-	-
TRINITY_DN205042_c5_g13	212.96	2.87006	0.4505	4.98909	6.06632e-07	0.000117061	-	-	-
TRINITY_DN188023_c0_g3	486.789	2.86951	0.735953	4.98457	6.20987e-07	0.000119562	-	-	-
TRINITY_DN201553_c1_g5	303.845	2.8656	0.468327	4.98042	6.34461e-07	0.000121883	-	-	-
TRINITY_DN186673_c3_g1	418.941	2.86496	0.786067	4.96637	6.82175e-07	0.000130176	K02583	tumor necrosis factor receptor superfamily member 16-like	-
TRINITY_DN197288_c0_g1	9286.78	2.86419	0.413803	4.96461	6.88399e-07	0.000130782	K18309	N-acetyltransferase 8-like	-
TRINITY_DN176848_c0_g1	56.7583	2.86284	0.45631	4.96203	6.97592e-07	0.000131841	-	-	-
TRINITY_DN178022_c2_g1	71.0112	2.8535	0.589171	4.96176	6.98581e-07	0.000131841	-	-	-
TRINITY_DN197097_c3_g6	3835.52	2.84714	0.836696	4.95862	7.09971e-07	0.000133266	-	cation channel activity	GO:0003674,GO:0005215,GO:0005216,GO:0005244,GO:0005245,GO:0005261,GO:0005262,GO:0005575,GO:0005623,GO:0005886,GO:0005887,GO:0005929,GO:0006810,GO:0006811,GO:0006812,GO:0006816,GO:0008150,GO:0008324,GO:0015075,GO:0015085,GO:0015267,GO:0015318,GO:0016020,GO:0016021,GO:0022803,GO:0022832,GO:0022836,GO:0022838,GO:0022839,GO:0022843,GO:0022857,GO:0022890,GO:0030001,GO:0031224,GO:0031226,GO:0034220,GO:…
TRINITY_DN205006_c1_g13	448.477	2.84382	0.846931	4.95839	7.10787e-07	0.000133266	-	WSC domain	-
TRINITY_DN177723_c0_g1	65.7019	2.83623	0.455888	4.95393	7.27291e-07	0.000135473	-	-	-
TRINITY_DN188023_c0_g5	32.659	2.83324	0.70007	4.95214	7.3401e-07	0.000136429	-	-	-
TRINITY_DN199109_c1_g16	257.52	2.83177	0.546799	4.94952	7.43985e-07	0.000137687	K05093,K05094,K05121	fibroblast growth factor receptor 2-like	-
TRINITY_DN205405_c7_g2	1095.65	2.82942	0.450446	4.94303	7.69159e-07	0.000141735	-	-	-
TRINITY_DN194110_c1_g4	113.469	2.81384	0.826725	4.93964	7.82687e-07	0.000143611	-	-	-
TRINITY_DN190149_c0_g1	357.912	2.80899	0.494934	4.93776	7.90235e-07	0.000144687	-	-	-
TRINITY_DN176108_c1_g6	616.263	2.80295	0.58854	4.93219	8.1314e-07	0.000148249	K01049,K01050,K03927,K07378	Carboxylesterase family	-
TRINITY_DN183766_c1_g2	244.088	2.78378	0.458867	4.93132	8.16743e-07	0.00014859	-	-	-
TRINITY_DN183983_c0_g9	106.558	2.78051	0.959477	4.92545	8.41667e-07	0.000152157	-	-	-
TRINITY_DN188774_c2_g14	56.4472	2.77356	0.517138	4.92226	8.55511e-07	0.000154335	-	-	-
TRINITY_DN167955_c0_g2	32.0495	2.76431	1.55308	4.90981	9.11642e-07	0.000163091	-	-	-
TRINITY_DN190446_c0_g1	1076.13	2.75095	0.431103	4.89402	9.87982e-07	0.000175202	-	-	-
TRINITY_DN170082_c0_g1	75.7381	2.74669	0.827223	4.89213	9.97529e-07	0.000176253	-	-	-
TRINITY_DN165346_c1_g1	67.6344	2.74538	0.984452	4.88312	1.04419e-06	0.000184119	-	-	-
TRINITY_DN188232_c0_g2	23.2109	2.7438	0.758115	4.88092	1.05594e-06	0.00018505	-	-	-
TRINITY_DN170336_c4_g1	151.805	2.73859	0.412796	4.87488	1.08877e-06	0.000190029	-	-	-
TRINITY_DN176301_c0_g1	2090.62	2.73738	0.784853	4.87135	1.1084e-06	0.000192281	-	putative uncharacterized skeletal organic matrix protein 8-like	-
TRINITY_DN186123_c1_g1	3017.28	2.71107	0.512779	4.86853	1.12432e-06	0.000194259	-	small cysteine-rich protein 5-like	-
TRINITY_DN203165_c6_g4	36.7293	2.70639	0.925516	4.86638	1.13659e-06	0.00019558	-	-	-
TRINITY_DN182276_c2_g2	1814.64	2.70582	0.625448	4.85821	1.18449e-06	0.000202476	-	-	-
TRINITY_DN194960_c2_g1	5528.19	2.68912	0.465403	4.85594	1.19815e-06	0.000203736	K01832,K07424	heme binding	GO:0001101,GO:0001516,GO:0001676,GO:0003008,GO:0003013,GO:0003018,GO:0003674,GO:0003824,GO:0004796,GO:0005575,GO:0005622,GO:0005623,GO:0005737,GO:0005783,GO:0005789,GO:0006082,GO:0006629,GO:0006631,GO:0006633,GO:0006636,GO:0006690,GO:0006692,GO:0006693,GO:0006873,GO:0008015,GO:0008150,GO:0008152,GO:0008610,GO:0009058,GO:0009636,GO:0009987,GO:0010033,GO:0012505,GO:0016020,GO:0016053,GO:0016491,GO:…
TRINITY_DN171145_c2_g6	119.207	2.66589	0.531875	4.84715	1.2525e-06	0.000211719	K09062,K09058	basic region leucin zipper	GO:0000122,GO:0000578,GO:0000902,GO:0000904,GO:0000976,GO:0000977,GO:0000980,GO:0000981,GO:0000982,GO:0001012,GO:0001067,GO:0001077,GO:0001158,GO:0001228,GO:0003002,GO:0003674,GO:0003676,GO:0003677,GO:0003690,GO:0003700,GO:0003705,GO:0005488,GO:0005575,GO:0005622,GO:0005623,GO:0005634,GO:0006139,GO:0006351,GO:0006355,GO:0006357,GO:0006366,GO:0006725,GO:0006807,GO:0006928,GO:0006935,GO:0007154,GO:…
TRINITY_DN205369_c5_g1	230.848	2.64857	0.591002	4.84634	1.25759e-06	0.000212163	-	Reverse transcriptase (RNA-dependent DNA polymerase)	-
TRINITY_DN203450_c2_g1	254.506	2.62683	0.868693	4.83846	1.30847e-06	0.000219446	-	-	-
TRINITY_DN205505_c27_g18	25.1964	2.62435	0.699602	4.83808	1.31099e-06	0.000219446	-	-	-
TRINITY_DN203877_c1_g2	16550.4	2.60752	0.635611	4.83693	1.3186e-06	0.000220292	-	Predicted protein	-
TRINITY_DN167447_c1_g1	18.4563	2.5928	1.61286	4.83559	1.32749e-06	0.000221346	-	-	-
TRINITY_DN173609_c2_g3	74.8063	2.592	0.575813	4.83452	1.33465e-06	0.000221949	-	-	-
TRINITY_DN196001_c1_g3	2822.54	2.59108	0.448999	4.8283	1.37701e-06	0.000228272	K09402	Forkhead box J1 protein; positive regulation of lung ciliated cell differentiation	GO:0000003,GO:0000122,GO:0000902,GO:0000904,GO:0000976,GO:0000977,GO:0000978,GO:0000981,GO:0000982,GO:0000987,GO:0001012,GO:0001067,GO:0001077,GO:0001228,GO:0001655,GO:0001656,GO:0001657,GO:0001817,GO:0001818,GO:0001822,GO:0001823,GO:0001947,GO:0002009,GO:0002064,GO:0002065,GO:0002066,GO:0002093,GO:0002376,GO:0002507,GO:0002508,GO:0002520,GO:0002634,GO:0002635,GO:0002643,GO:0002645,GO:0002646,GO:…
TRINITY_DN193333_c1_g1	60.6159	2.57808	0.955506	4.81904	1.44254e-06	0.000236474	-	-	-
TRINITY_DN172893_c0_g1	30294.3	2.57445	0.417439	4.81859	1.44576e-06	0.000236474	K09490	HSP 70; negative regulation of IRE1-mediated unfolded protein response	GO:0000166,GO:0003674,GO:0003824,GO:0005488,GO:0005509,GO:0005515,GO:0005524,GO:0005575,GO:0005576,GO:0005615,GO:0005622,GO:0005623,GO:0005634,GO:0005737,GO:0005739,GO:0005783,GO:0005788,GO:0005789,GO:0005790,GO:0005793,GO:0005886,GO:0006355,GO:0006357,GO:0006457,GO:0006508,GO:0006511,GO:0006807,GO:0006810,GO:0006915,GO:0006950,GO:0006983,GO:0006984,GO:0006986,GO:0007154,GO:0007165,GO:0007275,GO:…
TRINITY_DN202351_c3_g10	7135.66	2.55673	1.12614	4.80856	1.52021e-06	0.000245773	-	galaxin-like	-
TRINITY_DN202156_c2_g6	333.264	2.54549	0.45221	4.80816	1.52325e-06	0.000245773	K15275	-	-
TRINITY_DN182106_c0_g4	228.026	2.54359	1.014	4.79681	1.6121e-06	0.000258209	-	-	-
TRINITY_DN204678_c6_g3	607.897	2.54069	0.727863	4.79366	1.6377e-06	0.00026117	-	-	-
TRINITY_DN196813_c3_g1	36.8922	2.53877	0.778586	4.78491	1.71065e-06	0.000270028	-	-	-
TRINITY_DN182312_c1_g2	917.11	2.53802	0.428456	4.7823	1.73303e-06	0.00027206	-	-	-
TRINITY_DN196367_c2_g1	229.927	2.5367	0.432963	4.78027	1.75063e-06	0.000274321	-	-	-
TRINITY_DN203078_c2_g3	64.8338	2.53668	0.965452	4.77489	1.79803e-06	0.000281058	-	-	-
TRINITY_DN176884_c1_g1	61.0894	2.53543	0.720909	4.77407	1.80544e-06	0.00028137	-	-	-
TRINITY_DN193543_c2_g2	134.401	2.53528	0.592804	4.77295	1.81546e-06	0.000281824	K03173,K03174	TNF receptor-associated factor 3-like, partial	-
TRINITY_DN185347_c2_g10	235.203	2.53156	0.961101	4.77084	1.83458e-06	0.00028385	-	-	-
TRINITY_DN190777_c0_g1	1365.9	2.52609	0.428464	4.76807	1.86003e-06	0.000286242	K07763,K07997,K01403	matrix metalloproteinase-24-like; Belongs to the peptidase M10A family	-
TRINITY_DN187204_c0_g2	126.827	2.52375	0.68813	4.75854	1.95001e-06	0.000298484	-	-	-
TRINITY_DN202010_c2_g4	92.3394	2.51944	0.841276	4.7552	1.98251e-06	0.000302918	-	putative VWFA and cache domain-containing protein 1-like	-
TRINITY_DN41863_c0_g1	50.2461	2.51791	0.794679	4.7322	2.22095e-06	0.000336358	-	-	-
TRINITY_DN203524_c3_g3	877.166	2.51656	0.665858	4.72579	2.29219e-06	0.000345928	K10798	VWFA and cache domain-containing protein 1-like isoform X2	-
TRINITY_DN190119_c0_g2	34.2168	2.51588	0.56943	4.72247	2.32997e-06	0.000351011	K03173,K03174,K09849	TNF receptor-associated factor 5-like, partial	-
TRINITY_DN183983_c0_g7	42.5004	2.49974	1.22019	4.71512	2.4157e-06	0.000362083	-	-	-
TRINITY_DN193459_c0_g1	136.326	2.49648	0.496809	4.71071	2.46859e-06	0.000368662	-	-	-
TRINITY_DN174731_c0_g1	54.5833	2.49228	0.550533	4.70817	2.49949e-06	0.00037218	-	-	-
TRINITY_DN198935_c2_g2	1583.58	2.47009	0.47679	4.70723	2.51103e-06	0.000373052	-	tetratricopeptide repeat protein 38-like isoform X1	-
TRINITY_DN200907_c1_g2	66.2358	2.46126	0.894082	4.70523	2.53576e-06	0.000376076	K05094,K05095	fibroblast growth factor receptor 4-like	-
TRINITY_DN177442_c4_g1	276.743	2.457	0.611195	4.70009	2.60045e-06	0.000384343	-	-	-
TRINITY_DN176054_c0_g4	136.983	2.45485	0.564259	4.69388	2.68072e-06	0.000395031	-	-	-
TRINITY_DN185381_c1_g1	768.146	2.44684	0.829528	4.69378	2.68197e-06	0.000395031	K03909	tissue factor pathway inhibitor	GO:0002237,GO:0003674,GO:0004857,GO:0004866,GO:0005575,GO:0005576,GO:0005615,GO:0005623,GO:0005886,GO:0005901,GO:0006807,GO:0006950,GO:0007596,GO:0007598,GO:0007599,GO:0008150,GO:0008152,GO:0009605,GO:0009607,GO:0009611,GO:0009617,GO:0009719,GO:0009725,GO:0009892,GO:0009986,GO:0009987,GO:0010033,GO:0010466,GO:0010605,GO:0010951,GO:0014070,GO:0016020,GO:0019222,GO:0019538,GO:0030162,GO:0030193,GO:…
TRINITY_DN205214_c20_g6	59.6326	2.44387	0.824968	4.68587	2.78767e-06	0.000407802	-	-	-
TRINITY_DN190858_c0_g3	708.169	2.43822	0.80965	4.68188	2.84249e-06	0.000415115	-	-	-
TRINITY_DN66076_c0_g1	40.9076	2.42058	0.53345	4.67201	2.98266e-06	0.000431184	-	-	-
TRINITY_DN197954_c2_g1	22.461	2.40811	0.777245	4.67077	3.00076e-06	0.000431622	-	-	-
TRINITY_DN201001_c4_g11	77.3596	2.40629	0.751547	4.66902	3.02644e-06	0.00043314	-	-	-
TRINITY_DN200632_c1_g7	12616.2	2.40578	0.544053	4.65999	3.1623e-06	0.000450332	-	Uncharacterized protein	-
TRINITY_DN204391_c5_g20	29.1653	2.40031	0.597538	4.65328	3.26699e-06	0.00046447	-	-	-
TRINITY_DN166908_c0_g1	422.953	2.3922	0.436424	4.64937	3.32944e-06	0.000469463	-	-	-
TRINITY_DN203854_c0_g2	194.388	2.38948	0.704759	4.64153	3.45839e-06	0.000484146	-	-	-
TRINITY_DN184691_c0_g1	145.147	2.38642	0.542064	4.64129	3.46243e-06	0.000484146	-	-	-
TRINITY_DN192799_c5_g2	513.514	2.38574	0.96335	4.64099	3.46741e-06	0.000484146	-	-	-
TRINITY_DN204588_c2_g1	1041.41	2.37886	0.519077	4.6357	3.55728e-06	0.000493546	-	-	-
TRINITY_DN179024_c1_g1	278.828	2.3779	0.667879	4.62045	3.82913e-06	0.000526098	-	-	-
TRINITY_DN171296_c1_g4	29.2217	2.36547	0.633091	4.6138	3.95372e-06	0.000539762	K08894,K08895,K05120	Tyrosine-protein kinase Srms	GO:0002376,GO:0003674,GO:0003824,GO:0004672,GO:0004713,GO:0004715,GO:0005102,GO:0005488,GO:0005515,GO:0005575,GO:0005622,GO:0005623,GO:0005737,GO:0005829,GO:0005886,GO:0006464,GO:0006468,GO:0006793,GO:0006796,GO:0006807,GO:0006950,GO:0006952,GO:0006955,GO:0007154,GO:0007165,GO:0007166,GO:0007167,GO:0007169,GO:0008150,GO:0008152,GO:0009898,GO:0009966,GO:0009968,GO:0009987,GO:0010646,GO:0010648,GO:…
TRINITY_DN179620_c0_g1	61.5818	2.34032	0.683219	4.60938	4.03865e-06	0.000546449	-	-	-
TRINITY_DN205006_c1_g5	5325.54	2.33532	0.811846	4.60927	4.04089e-06	0.000546449	-	WSC domain	-
TRINITY_DN168638_c0_g2	36.053	2.33247	0.872951	4.59647	4.29719e-06	0.000577471	-	-	-
TRINITY_DN193075_c0_g13	315.913	2.33107	0.636555	4.58168	4.61261e-06	0.000615046	-	-	-
TRINITY_DN187141_c0_g3	42.2919	2.31794	0.693238	4.57865	4.67977e-06	0.000623033	-	-	-
TRINITY_DN201725_c4_g2	1159.79	2.31142	0.592209	4.56903	4.89989e-06	0.000650323	-	-	-
TRINITY_DN197525_c0_g6	163.439	2.30636	0.537321	4.56868	4.90799e-06	0.000650392	K06494,K01320	putative mucin-3A-like	GO:0002090,GO:0002092,GO:0002237,GO:0002376,GO:0002523,GO:0002682,GO:0002684,GO:0002685,GO:0002687,GO:0003674,GO:0004888,GO:0005488,GO:0005515,GO:0005575,GO:0005576,GO:0005615,GO:0005622,GO:0005623,GO:0005737,GO:0005856,GO:0005886,GO:0005887,GO:0005901,GO:0005905,GO:0005938,GO:0006928,GO:0006950,GO:0006952,GO:0006954,GO:0007154,GO:0007155,GO:0007157,GO:0007159,GO:0007165,GO:0007202,GO:0008150,GO:…
TRINITY_DN204604_c6_g6	51.1478	2.29639	0.814862	4.55341	5.27831e-06	0.000691448	-	ephrin type-A receptor 4-like	-
TRINITY_DN198043_c0_g2	58.3848	2.28434	0.511958	4.55325	5.28222e-06	0.000691448	-	coadhesin-like, partial	-
TRINITY_DN182265_c2_g9	1198.97	2.2749	0.907487	4.55028	5.35755e-06	0.000699177	-	-	-
TRINITY_DN179241_c0_g1	253.061	2.26755	0.882461	4.54676	5.44785e-06	0.000708807	-	-	-
TRINITY_DN184345_c1_g4	107.016	2.26627	1.27547	4.54517	5.48902e-06	0.000710175	-	blastula protease 10-like	-
TRINITY_DN201671_c0_g3	319.89	2.26422	0.60562	4.54237	5.56263e-06	0.000716145	-	-	-
TRINITY_DN199001_c3_g1	8168.31	2.26282	0.864724	4.542	5.57218e-06	0.0007163	K06792	putative fibulin-1-like, partial	-
TRINITY_DN195092_c10_g1	5752.89	2.25997	0.464762	4.53998	5.62591e-06	0.000721222	K10345	SPRY domain-containing SOCS box protein 3-like	-
TRINITY_DN170751_c2_g2	2706.25	2.25844	0.842388	4.53993	5.62726e-06	0.000721222	K06254	Alpha-N-acetylgalactosamine-specific lectin	-
TRINITY_DN187101_c2_g1	40.5572	2.2545	0.624332	4.53803	5.67819e-06	0.00072611	-	-	-
TRINITY_DN193194_c0_g3	32.3786	2.24759	1.5283	4.53657	5.71779e-06	0.000729557	-	-	-
TRINITY_DN204986_c1_g2	57.3839	2.24436	0.605241	4.53602	5.7326e-06	0.000730362	K11498,K13535,K13698,K13699	Serine aminopeptidase, S33	GO:0000902,GO:0000904,GO:0001654,GO:0001764,GO:0002009,GO:0002164,GO:0002165,GO:0003674,GO:0003676,GO:0003677,GO:0003723,GO:0003729,GO:0003824,GO:0004301,GO:0004620,GO:0004622,GO:0004623,GO:0004842,GO:0005488,GO:0005575,GO:0005622,GO:0005623,GO:0005737,GO:0005777,GO:0005783,GO:0005789,GO:0005811,GO:0005829,GO:0006066,GO:0006417,GO:0006464,GO:0006576,GO:0006629,GO:0006644,GO:0006650,GO:0006654,GO:…
TRINITY_DN195591_c0_g1	553.041	2.23015	0.461003	4.53388	5.79094e-06	0.000736702	K04142	dopamine D2-like receptor	-
TRINITY_DN164969_c3_g2	36.6163	2.22657	0.793418	4.53091	5.87298e-06	0.000742027	-	-	-
TRINITY_DN193619_c0_g5	46.0124	2.2215	0.48168	4.52868	5.93521e-06	0.000748403	-	-	-
TRINITY_DN204924_c3_g2	716.755	2.19369	0.626391	4.52788	5.9578e-06	0.000749051	K03173,K03174	TNF receptor-associated factor 3-like	-
TRINITY_DN189042_c0_g1	53.1082	2.19201	0.765322	4.52697	5.98363e-06	0.000751199	-	-	-
TRINITY_DN202283_c0_g1	161.256	2.18138	0.572865	4.52602	6.0106e-06	0.000753484	K06558	putative macrophage scavenger receptor types I and II-like isoform X3 [	-
TRINITY_DN167949_c0_g2	52.0786	2.17732	1.16118	4.52473	6.04721e-06	0.000755263	-	-	-
TRINITY_DN188023_c0_g2	45.4574	2.1743	1.00492	4.52379	6.07418e-06	0.000757034	-	-	-
TRINITY_DN202283_c1_g4	567.682	2.1679	0.528143	4.5185	6.22782e-06	0.000773936	-	-	-
TRINITY_DN195150_c4_g3	1925.48	2.1639	0.56707	4.50866	6.52374e-06	0.000807205	K04502,K09030,K09031,K04450	bZIP Maf transcription factor	GO:0005575,GO:0005622,GO:0005623,GO:0005634,GO:0043226,GO:0043227,GO:0043229,GO:0043231,GO:0044424,GO:0044464
TRINITY_DN200870_c5_g2	56.1478	2.16244	0.889725	4.50367	6.67891e-06	0.000822847	K04513,K07857,K07860	ras-like GTP-binding protein RHO; skeletal muscle satellite cell migration	GO:0000166,GO:0000226,GO:0000278,GO:0000280,GO:0000281,GO:0000902,GO:0000910,GO:0001101,GO:0001501,GO:0001503,GO:0001558,GO:0001666,GO:0001667,GO:0001726,GO:0001738,GO:0001775,GO:0001882,GO:0001883,GO:0001932,GO:0001934,GO:0001952,GO:0001990,GO:0001998,GO:0002009,GO:0002011,GO:0002034,GO:0002082,GO:0002237,GO:0002252,GO:0002263,GO:0002274,GO:0002275,GO:0002283,GO:0002360,GO:0002363,GO:0002366,GO:…
TRINITY_DN194150_c1_g11	106.718	2.119	1.9011	4.50313	6.69596e-06	0.00082312	-	-	-
TRINITY_DN187768_c0_g2	1650.92	2.11487	0.632278	4.50298	6.7006e-06	0.00082312	K01049,K01050,K03927,K07378	neuroligin-4, Y-linked-like	-
TRINITY_DN191473_c0_g3	642.408	2.11001	0.732294	4.50092	6.76595e-06	0.000827634	K03174	TNF receptor-associated factor 5-like, partial	-
TRINITY_DN190919_c0_g8	65.5264	2.10983	0.851696	4.49663	6.90393e-06	0.000842113	-	-	-
TRINITY_DN178501_c0_g2	62.8393	2.10095	0.452825	4.49579	6.93129e-06	0.000844251	-	-	-
TRINITY_DN200504_c4_g1	30.3366	2.09013	0.923542	4.49358	7.00343e-06	0.000849108	-	-	-
TRINITY_DN168116_c0_g1	53.8908	2.07517	0.511842	4.48651	7.23993e-06	0.000868296	-	uncharacterized skeletal organic matrix protein 5-like	-
TRINITY_DN183257_c3_g4	73.1867	2.07142	0.88763	4.47986	7.46912e-06	0.000892046	-	-	-
TRINITY_DN181723_c4_g5	3833.87	2.06968	0.566703	4.47857	7.51447e-06	0.000896215	-	-	-
TRINITY_DN202827_c1_g4	95.8388	2.05609	0.743887	4.47435	7.66436e-06	0.000910299	K04199	melanocyte-stimulating hormone receptor-like, partial	-
TRINITY_DN192039_c0_g1	922.34	2.05437	0.463077	4.47315	7.70741e-06	0.000914147	-	-	-
TRINITY_DN198204_c2_g11	20.157	2.049	1.55493	4.46981	7.82885e-06	0.00092472	-	-	-
TRINITY_DN191515_c0_g3	372.172	2.04294	0.766817	4.46649	7.95117e-06	0.000937878	-	-	-
TRINITY_DN205482_c11_g2	72.0223	2.03744	0.680511	4.46431	8.03275e-06	0.000945538	-	-	-
TRINITY_DN184771_c2_g2	983.125	2.0358	1.361	4.46417	8.03814e-06	0.000945538	-	-	-
TRINITY_DN188431_c1_g2	85.4945	2.02961	0.450177	4.46027	8.18565e-06	0.000961573	-	-	-
TRINITY_DN192196_c0_g1	31.6347	2.0291	0.813625	4.45765	8.28641e-06	0.00097208	-	-	-
TRINITY_DN184345_c1_g7	18.6468	2.01233	1.75371	4.4543	8.41677e-06	0.000983342	-	putative blastula protease 10-like	-
TRINITY_DN192765_c0_g1	152.568	2.01147	0.685925	4.45349	8.44851e-06	0.00098571	-	-	-
TRINITY_DN202837_c2_g12	440.746	2.00805	0.509223	4.45295	8.46974e-06	0.000986845	K03068	lipoprotein receptor-related protein 6	-
TRINITY_DN187124_c2_g2	488.621	2.00791	0.657002	4.45213	8.50223e-06	0.000989288	-	papilin-like	-
TRINITY_DN179932_c2_g15	24.6709	2.00184	0.570521	4.44991	8.59048e-06	0.000998205	K05658	putative ABC transporter B family member 1-like	-
TRINITY_DN190030_c0_g1	166.987	-3.60352	0.407173	-8.8501	8.744e-19	1.50171e-14	-	Predicted protein	-
TRINITY_DN190386_c0_g2	1515.91	-7.67308	0.870447	-8.8151	1.19573e-18	1.71131e-14	-	GFP-like fluorescent chromoprotein cFP484	-
TRINITY_DN202136_c1_g5	574.348	-3.08987	0.353392	-8.74347	2.26066e-18	2.77322e-14	K04605	-	-
TRINITY_DN186835_c2_g9	811.993	-7.53977	0.869573	-8.67066	4.29629e-18	4.61159e-14	K06051	Putative delta-like protein D	-
TRINITY_DN190224_c0_g2	117.428	-5.22931	0.604802	-8.64631	5.3192e-18	5.07517e-14	K06255	basement membrane-specific heparan sulfate proteoglycan core protein-lik	GO:0000323,GO:0000902,GO:0000904,GO:0001523,GO:0002119,GO:0002164,GO:0003674,GO:0005102,GO:0005178,GO:0005198,GO:0005488,GO:0005515,GO:0005575,GO:0005576,GO:0005604,GO:0005622,GO:0005623,GO:0005737,GO:0005764,GO:0005773,GO:0005775,GO:0005794,GO:0005796,GO:0005886,GO:0006022,GO:0006023,GO:0006024,GO:0006026,GO:0006027,GO:0006629,GO:0006720,GO:0006721,GO:0006807,GO:0006810,GO:0006897,GO:0006898,GO:…
TRINITY_DN205202_c14_g5	146.06	-3.11581	0.408533	-7.62681	2.40642e-14	8.61009e-11	-	Granulin b	-
TRINITY_DN192573_c3_g1	235.944	-3.6265	0.482108	-7.52218	5.38719e-14	1.85041e-10	K08202,K08203,K08204,K08205,K08206,K08207,K08208,K08209,K08210,K08216	solute carrier family 22, organic cation transporter protein-like	GO:0001101,GO:0002238,GO:0003008,GO:0003014,GO:0003674,GO:0004888,GO:0004930,GO:0004953,GO:0004954,GO:0004955,GO:0005080,GO:0005215,GO:0005319,GO:0005342,GO:0005452,GO:0005488,GO:0005515,GO:0005575,GO:0005623,GO:0005886,GO:0005887,GO:0005901,GO:0005903,GO:0006082,GO:0006139,GO:0006725,GO:0006732,GO:0006733,GO:0006753,GO:0006793,GO:0006796,GO:0006807,GO:0006810,GO:0006811,GO:0006812,GO:0006820,GO:…
TRINITY_DN180807_c0_g7	910.419	-4.86433	0.650744	-7.47503	7.71857e-14	2.36715e-10	-	Predicted protein (Fragment)	-
TRINITY_DN172844_c1_g1	75.2833	-4.34269	0.589808	-7.36288	1.79978e-13	4.82966e-10	-	Predicted protein	-
TRINITY_DN171324_c0_g1	223.539	-4.19149	0.579911	-7.22783	4.9079e-13	1.17068e-09	K08467	Potassium channel (Fragment)	-
TRINITY_DN186849_c3_g5	876.754	-3.42914	0.475786	-7.20733	5.70613e-13	1.29805e-09	K04200	putative adrenocorticotropic hormone receptor-like	-
TRINITY_DN174450_c1_g1	282.1	-2.68306	0.372315	-7.20642	5.7442e-13	1.29805e-09	-	Predicted protein	-
TRINITY_DN193096_c4_g3	373.459	-3.54736	0.49423	-7.17755	7.09698e-13	1.56263e-09	K08202	uncharacterized protein LOC106181466	-
TRINITY_DN196011_c1_g4	550.356	-3.83265	0.547084	-7.00559	2.45951e-12	4.69334e-09	-	MAM and LDL-receptor class A domain-containing protein 1-like; metalloendopeptidase activity	-
TRINITY_DN202934_c6_g7	132.147	-2.96239	0.4243	-6.98184	2.91345e-12	5.43871e-09	-	-	-
TRINITY_DN191071_c2_g2	190.891	-2.95264	0.426489	-6.92315	4.41719e-12	7.43743e-09	K06238	-	-
TRINITY_DN193876_c0_g1	878.287	-3.62611	0.525186	-6.90443	5.04071e-12	8.16699e-09	-	-	-
TRINITY_DN197342_c1_g8	920.587	-5.85541	0.852208	-6.87087	6.38108e-12	1.01472e-08	K01672,K18245	carbonic anhydrase 2-like isoform X3; positive regulation of dipeptide transport	-
TRINITY_DN182518_c0_g2	161.699	-3.05836	0.447322	-6.83706	8.08351e-12	1.23953e-08	-	-	-
TRINITY_DN188745_c1_g2	116.926	-4.4793	0.657326	-6.81443	9.46403e-12	1.42576e-08	K10442,K10457	kelch-like protein diablo; BTB And C-terminal Kelch	-
TRINITY_DN200418_c1_g2	319.537	-3.42749	0.504505	-6.79378	1.09235e-11	1.61726e-08	K09225	Predicted protein	-
TRINITY_DN196112_c6_g9	979.401	-2.88212	0.424447	-6.79028	1.11914e-11	1.62884e-08	-	Vitellogenin (Fragment)	-
TRINITY_DN197843_c0_g1	922.797	-4.23909	0.626835	-6.76268	1.3546e-11	1.93868e-08	K13868,K13781	ib(0,+)-type amino acid transporter 1-like; L-alpha-amino acid transmembrane transport	GO:0000099,GO:0000101,GO:0002376,GO:0003333,GO:0003674,GO:0003823,GO:0005215,GO:0005342,GO:0005488,GO:0005575,GO:0005623,GO:0005886,GO:0005887,GO:0005903,GO:0006810,GO:0006811,GO:0006820,GO:0006865,GO:0006928,GO:0008150,GO:0008509,GO:0008514,GO:0009987,GO:0015075,GO:0015171,GO:0015175,GO:0015179,GO:0015184,GO:0015291,GO:0015297,GO:0015318,GO:0015711,GO:0015804,GO:0015807,GO:0015811,GO:0015849,GO:…
TRINITY_DN181705_c0_g2	53.2882	-4.73635	0.701638	-6.75043	1.47412e-11	2.04168e-08	-	Predicted protein (Fragment)	-
TRINITY_DN190659_c0_g2	159.102	-5.38079	0.798572	-6.73801	1.60567e-11	2.18858e-08	-	-	-
TRINITY_DN183750_c1_g1	97.7803	-6.08571	0.904464	-6.72852	1.71394e-11	2.26427e-08	K17341	Thrombospondin-1; metalloendopeptidase activity	-
TRINITY_DN192408_c3_g2	463.019	-2.47016	0.370924	-6.65948	2.748e-11	3.2774e-08	K08132	Coagulation factor 5/8 C-terminal domain, discoidin domain	-
TRINITY_DN195972_c2_g3	1044.01	-3.31357	0.498351	-6.64908	2.94937e-11	3.46938e-08	K14206,K14637	oligopeptide transmembrane transporter activity	GO:0001878,GO:0003674,GO:0005215,GO:0005427,GO:0005575,GO:0005623,GO:0005886,GO:0005887,GO:0005903,GO:0006810,GO:0006811,GO:0006812,GO:0006855,GO:0006857,GO:0008150,GO:0008324,GO:0009605,GO:0009607,GO:0009620,GO:0015075,GO:0015077,GO:0015078,GO:0015238,GO:0015291,GO:0015293,GO:0015294,GO:0015295,GO:0015318,GO:0015322,GO:0015333,GO:0015334,GO:0015672,GO:0015833,GO:0015893,GO:0016020,GO:0016021,GO:…
TRINITY_DN179409_c0_g1	2222.88	-2.99354	0.451574	-6.62912	3.37698e-11	3.76604e-08	K03768	peptidyl-prolyl cis-trans isomerase 6-like	-
TRINITY_DN191747_c1_g3	212.869	-2.62831	0.399438	-6.58001	4.70422e-11	5.04945e-08	-	-	-
TRINITY_DN187297_c4_g1	54.2969	-4.16309	0.634856	-6.55753	5.47071e-11	5.79969e-08	-	Predicted protein (Fragment)	-
TRINITY_DN197185_c1_g3	548.514	-3.16732	0.489457	-6.47109	9.73001e-11	9.82971e-08	K06236	collagen alpha-2(I) chain-like	-
TRINITY_DN169419_c0_g1	79.7587	-3.84491	0.601147	-6.39595	1.59553e-10	1.55693e-07	-	Predicted protein (Fragment)	-
TRINITY_DN181876_c0_g1	136.635	-2.88034	0.451858	-6.37445	1.83624e-10	1.77169e-07	K08133	collagen alpha-1(XIV) chain-like isoform X2)	-
TRINITY_DN178836_c1_g1	868.108	-2.81962	0.445787	-6.32505	2.53159e-10	2.3889e-07	-	Predicted protein	-
TRINITY_DN178734_c0_g1	102.689	-3.17733	0.504112	-6.30282	2.92281e-10	2.69876e-07	-	Predicted protein	-
TRINITY_DN186017_c2_g10	741.495	-4.41373	0.702608	-6.28193	3.34397e-10	3.02264e-07	-	Predicted protein (Fragment)	-
TRINITY_DN196342_c3_g4	1135.88	-2.55178	0.407248	-6.26592	3.70628e-10	3.31523e-07	-	Vitellogenin (Fragment)	-
TRINITY_DN194868_c3_g1	1399.82	-2.01898	0.322581	-6.25884	3.87844e-10	3.33045e-07	K04984	Transient receptor potential cation channel, subfamily A, member	GO:0000302,GO:0001580,GO:0002791,GO:0002793,GO:0003008,GO:0003012,GO:0003674,GO:0004888,GO:0005034,GO:0005215,GO:0005216,GO:0005217,GO:0005244,GO:0005245,GO:0005261,GO:0005262,GO:0005488,GO:0005515,GO:0005575,GO:0005623,GO:0005886,GO:0005887,GO:0006810,GO:0006811,GO:0006812,GO:0006816,GO:0006873,GO:0006874,GO:0006875,GO:0006936,GO:0006939,GO:0006950,GO:0006979,GO:0007154,GO:0007165,GO:0007166,GO:…
TRINITY_DN180807_c0_g1	269.149	-3.01177	0.481415	-6.25609	3.94756e-10	3.35625e-07	-	Predicted protein (Fragment)	-
TRINITY_DN186003_c0_g4	124.269	-6.31001	1.01438	-6.22056	4.95388e-10	4.05137e-07	K01315	plasminogen-like	-
TRINITY_DN169864_c0_g2	1396.79	-7.66114	1.25638	-6.09778	1.07554e-09	8.2462e-07	-	Predicted protein (Fragment)	-
TRINITY_DN166176_c0_g1	62.4087	-4.97459	0.821169	-6.05794	1.37878e-09	9.86646e-07	K09413,K09401	Forkhead box 2b1 protein; sequence-specific DNA binding	-
TRINITY_DN201890_c1_g2	218.221	-2.74022	0.455089	-6.02129	1.73031e-09	1.21789e-06	-	protein very KIND-like; cerebellar granular layer formation	GO:0001932,GO:0001934,GO:0003674,GO:0005085,GO:0005088,GO:0005488,GO:0005515,GO:0005575,GO:0005622,GO:0005623,GO:0007275,GO:0007399,GO:0007417,GO:0007420,GO:0008150,GO:0009653,GO:0009893,GO:0009987,GO:0010562,GO:0010604,GO:0010769,GO:0010975,GO:0017016,GO:0019220,GO:0019222,GO:0019899,GO:0021533,GO:0021549,GO:0021575,GO:0021587,GO:0021681,GO:0021683,GO:0021684,GO:0021695,GO:0021696,GO:0021697,GO:…
TRINITY_DN180807_c0_g4	71.1805	-2.76185	0.458914	-6.01824	1.7632e-09	1.23096e-06	-	Predicted protein (Fragment)	-
TRINITY_DN172634_c0_g1	40.8713	-4.83011	0.803694	-6.00988	1.85656e-09	1.2754e-06	-	Predicted protein	-
TRINITY_DN188891_c1_g2	65.7416	-4.29145	0.716356	-5.99067	2.0898e-09	1.39111e-06	K17495	sushi, von Willebrand factor type A, EGF and pentraxin domain-containing protein 1-like	-
TRINITY_DN184015_c0_g1	67.4042	-2.87991	0.481026	-5.98702	2.13718e-09	1.41171e-06	K14611	sodium-dependent L-ascorbate transmembrane transporter activity	GO:0003674,GO:0005215,GO:0005342,GO:0005343,GO:0005402,GO:0005575,GO:0005622,GO:0005623,GO:0005737,GO:0005886,GO:0005887,GO:0005903,GO:0005975,GO:0005996,GO:0006082,GO:0006139,GO:0006725,GO:0006732,GO:0006766,GO:0006767,GO:0006807,GO:0006810,GO:0006811,GO:0006812,GO:0006814,GO:0006820,GO:0006950,GO:0006979,GO:0007275,GO:0007399,GO:0007417,GO:0007420,GO:0008150,GO:0008152,GO:0008324,GO:0008509,GO:…
TRINITY_DN198417_c1_g3	83.7786	-5.34932	0.899596	-5.94636	2.74175e-09	1.7316e-06	-	Predicted protein	-
TRINITY_DN169377_c0_g1	80.0194	-3.19766	0.538052	-5.94302	2.79812e-09	1.74114e-06	-	Predicted protein (Fragment)	-
TRINITY_DN191091_c3_g8	68.0114	-4.04618	0.68228	-5.93038	3.02235e-09	1.84065e-06	-	-	-
TRINITY_DN201110_c0_g1	4855.97	-2.84829	0.481666	-5.91341	3.35098e-09	1.99828e-06	K14453,K14704	solute carrier family 26 member 6-like; secondary active sulfate transmembrane transporter activity	GO:0003674,GO:0005215,GO:0005216,GO:0005253,GO:0005254,GO:0005310,GO:0005342,GO:0005452,GO:0005575,GO:0005623,GO:0005886,GO:0005887,GO:0006810,GO:0006811,GO:0006812,GO:0006816,GO:0006820,GO:0006821,GO:0006835,GO:0006855,GO:0006873,GO:0006885,GO:0008028,GO:0008150,GO:0008272,GO:0008324,GO:0008509,GO:0008514,GO:0009987,GO:0015075,GO:0015085,GO:0015103,GO:0015106,GO:0015108,GO:0015116,GO:0015238,GO:…
TRINITY_DN166659_c0_g2	97.4607	-3.40181	0.578304	-5.88239	4.04388e-09	2.33055e-06	K07998	Forkhead box 2b1 protein	-
TRINITY_DN200634_c2_g8	414.152	-2.58106	0.440092	-5.86481	4.49654e-09	2.57415e-06	-	Predicted protein	-
TRINITY_DN173950_c1_g1	97.073	-4.54332	0.774949	-5.86273	4.55321e-09	2.58933e-06	K14387	high affinity choline transporter 1-like isoform X1; Belongs to the sodium solute symporter (SSF) (TC 2.A.21) family	-
TRINITY_DN192685_c0_g3	334.603	-3.35719	0.574013	-5.84864	4.95619e-09	2.74576e-06	K08132	collagen alpha-1(XII) chain-like; von Willebrand factor (vWF) type A domain	-
TRINITY_DN172040_c0_g2	65.4908	-2.41409	0.413774	-5.83433	5.40071e-09	2.97285e-06	K02599	neurogenic locus notch homolog protein	-
TRINITY_DN171021_c0_g1	71.4472	-4.07776	0.701802	-5.81041	6.23185e-09	3.32382e-06	-	Predicted protein (Fragment)	-
TRINITY_DN185922_c0_g1	537.759	-2.69169	0.463998	-5.80108	6.58886e-09	3.44995e-06	K00512,K17813,K07409	cytochrome P450	-
TRINITY_DN188246_c0_g1	375.27	-2.6938	0.46614	-5.77896	7.51659e-09	3.75266e-06	0	histidine N-acetyltransferase activity;Euphy	-
TRINITY_DN201110_c0_g3	70.586	-2.90504	0.503278	-5.77223	7.82309e-09	3.86078e-06	K14704	solute carrier family 26 member 6-like	-
TRINITY_DN175843_c1_g1	9888.13	-2.75512	0.481411	-5.72301	1.04654e-08	4.94616e-06	K13443	intracellular cholesterol transport	GO:0000323,GO:0001775,GO:0002252,GO:0002263,GO:0002274,GO:0002275,GO:0002283,GO:0002366,GO:0002376,GO:0002443,GO:0002444,GO:0002446,GO:0003674,GO:0005215,GO:0005319,GO:0005488,GO:0005496,GO:0005515,GO:0005575,GO:0005576,GO:0005622,GO:0005623,GO:0005737,GO:0005764,GO:0005766,GO:0005773,GO:0005775,GO:0006810,GO:0006811,GO:0006820,GO:0006869,GO:0006887,GO:0006955,GO:0008150,GO:0008289,GO:0009605,GO:…
TRINITY_DN189455_c2_g3	194.847	-4.01202	0.702692	-5.7095	1.13307e-08	5.28795e-06	K08630,K08632,K08621	A disintegrin and metalloproteinase with thrombospondin motifs	GO:0000003,GO:0001654,GO:0001655,GO:0001657,GO:0001658,GO:0001763,GO:0001822,GO:0001823,GO:0002009,GO:0003008,GO:0003013,GO:0003073,GO:0007162,GO:0007275,GO:0007276,GO:0007423,GO:0008015,GO:0008150,GO:0008217,GO:0009653,GO:0009887,GO:0009888,GO:0010543,GO:0010544,GO:0019953,GO:0022407,GO:0022408,GO:0022414,GO:0030155,GO:0030193,GO:0030195,GO:0031344,GO:0032101,GO:0032102,GO:0032501,GO:0032502,GO:…
TRINITY_DN184969_c0_g1	64.9779	-3.64396	0.638549	-5.70663	1.15237e-08	5.34891e-06	K04218,K04135	G-protein coupled receptor activity; growth hormone secretagogue receptor type 1-like	-
TRINITY_DN196229_c3_g9	107.139	-5.09361	0.89275	-5.70553	1.15982e-08	5.35457e-06	K06255,K06763	heparan sulfate proteoglycan	GO:0000323,GO:0000902,GO:0000904,GO:0001523,GO:0002119,GO:0002164,GO:0003674,GO:0005102,GO:0005178,GO:0005198,GO:0005488,GO:0005515,GO:0005575,GO:0005576,GO:0005604,GO:0005622,GO:0005623,GO:0005737,GO:0005764,GO:0005773,GO:0005775,GO:0005794,GO:0005796,GO:0005886,GO:0006022,GO:0006023,GO:0006024,GO:0006026,GO:0006027,GO:0006629,GO:0006720,GO:0006721,GO:0006807,GO:0006810,GO:0006897,GO:0006898,GO:…
TRINITY_DN174974_c0_g1	68.5864	-8.48403	1.49359	-5.68029	1.34463e-08	5.9518e-06	K08614,K06540	Disintegrin and metalloproteinase domain-containing protein 28	GO:0000003,GO:0003674,GO:0003824,GO:0005575,GO:0005576,GO:0005622,GO:0005623,GO:0005737,GO:0005739,GO:0005886,GO:0006508,GO:0006807,GO:0007276,GO:0007283,GO:0008150,GO:0008152,GO:0008233,GO:0008237,GO:0016020,GO:0016787,GO:0019538,GO:0019953,GO:0022414,GO:0032501,GO:0032504,GO:0043170,GO:0043226,GO:0043227,GO:0043229,GO:0043231,GO:0044238,GO:0044424,GO:0044444,GO:0044464,GO:0044703,GO:0048232,GO:…
TRINITY_DN186702_c4_g4	194.157	-2.63419	0.464493	-5.67112	1.41866e-08	6.15262e-06	K16342	C2 domain	GO:0000003,GO:0000302,GO:0001542,GO:0001554,GO:0001676,GO:0001890,GO:0001893,GO:0001894,GO:0002237,GO:0002673,GO:0002675,GO:0003006,GO:0003674,GO:0003824,GO:0004620,GO:0004622,GO:0004623,GO:0005488,GO:0005509,GO:0005515,GO:0005543,GO:0005544,GO:0005575,GO:0005622,GO:0005623,GO:0005634,GO:0005737,GO:0005739,GO:0005740,GO:0005743,GO:0005783,GO:0005789,GO:0005794,GO:0005811,GO:0005829,GO:0006082,GO:…
TRINITY_DN168315_c0_g1	86.7626	-4.23196	0.749923	-5.6432	1.66923e-08	7.02638e-06	-	Forkhead box 2b1 protein	-
TRINITY_DN183568_c0_g1	55.074	-3.46048	0.614499	-5.63138	1.7877e-08	7.48836e-06	K21392,K08638	AE binding protein 1	-
TRINITY_DN171762_c1_g3	91.8693	-5.45817	0.970665	-5.62312	1.87536e-08	7.63224e-06	K09072,K09070	branchiomeric skeletal muscle development	GO:0000122,GO:0000976,GO:0000977,GO:0000980,GO:0000981,GO:0001012,GO:0001067,GO:0001158,GO:0001206,GO:0001227,GO:0003674,GO:0003676,GO:0003677,GO:0003690,GO:0003700,GO:0003705,GO:0003712,GO:0003714,GO:0005488,GO:0005575,GO:0005622,GO:0005623,GO:0005634,GO:0005654,GO:0006139,GO:0006351,GO:0006355,GO:0006357,GO:0006366,GO:0006725,GO:0006807,GO:0007275,GO:0007517,GO:0007519,GO:0008150,GO:0008152,GO:…
TRINITY_DN193685_c0_g2	2081.16	-6.94514	1.2354	-5.62177	1.89012e-08	7.65595e-06	K06254,K06825	Fibrillin; calcium ion binding	-
TRINITY_DN192838_c2_g3	90.7015	-3.50526	0.624114	-5.61638	1.95e-08	7.8247e-06	K13868	L-alpha-amino acid transmembrane transport	GO:0000099,GO:0000101,GO:0002376,GO:0003333,GO:0003674,GO:0003823,GO:0005215,GO:0005342,GO:0005488,GO:0005575,GO:0005623,GO:0005886,GO:0005887,GO:0005903,GO:0006810,GO:0006811,GO:0006820,GO:0006865,GO:0006928,GO:0008150,GO:0008509,GO:0008514,GO:0009987,GO:0015075,GO:0015171,GO:0015175,GO:0015179,GO:0015184,GO:0015291,GO:0015297,GO:0015318,GO:0015711,GO:0015804,GO:0015807,GO:0015811,GO:0015849,GO:…
TRINITY_DN185324_c3_g4	248.031	-2.83178	0.505039	-5.60705	2.05805e-08	8.1818e-06	K13624,K14735	oxidoreductase activity, oxidizing metal ions, oxygen as acceptor	GO:0000041,GO:0003674,GO:0003824,GO:0004322,GO:0005488,GO:0005506,GO:0005507,GO:0005575,GO:0005622,GO:0005623,GO:0005737,GO:0005886,GO:0006810,GO:0006811,GO:0006812,GO:0006826,GO:0008150,GO:0008152,GO:0008198,GO:0016020,GO:0016323,GO:0016491,GO:0016722,GO:0016724,GO:0030001,GO:0043167,GO:0043169,GO:0044424,GO:0044425,GO:0044444,GO:0044459,GO:0044464,GO:0046872,GO:0046914,GO:0048471,GO:0051179,GO:…
TRINITY_DN181047_c0_g1	44.1472	-4.22894	0.755148	-5.60014	2.14174e-08	8.43641e-06	-	Predicted protein (Fragment)	-
TRINITY_DN164306_c0_g1	249.4	-2.7761	0.496745	-5.58857	2.28941e-08	8.9769e-06	-	-	-
TRINITY_DN178854_c0_g1	108.379	-5.9987	1.07391	-5.58584	2.32568e-08	9.03657e-06	K01194	Trehalase	GO:0003674,GO:0003824,GO:0004553,GO:0004555,GO:0005575,GO:0005623,GO:0005886,GO:0005903,GO:0005975,GO:0005984,GO:0005991,GO:0005993,GO:0007275,GO:0008150,GO:0008152,GO:0009056,GO:0009311,GO:0009313,GO:0009653,GO:0009887,GO:0009987,GO:0015927,GO:0016020,GO:0016052,GO:0016787,GO:0016798,GO:0031224,GO:0031225,GO:0031226,GO:0032501,GO:0032502,GO:0044237,GO:0044238,GO:0044248,GO:0044262,GO:0044275,GO:…
TRINITY_DN176074_c7_g1	134.376	-4.73427	0.849373	-5.57383	2.49195e-08	9.5958e-06	K14611	solute carrier family 23 member 1-like	-
TRINITY_DN179193_c4_g8	46.3582	-3.61092	0.648322	-5.56964	2.5527e-08	9.78583e-06	K14611	sodium-dependent L-ascorbate transmembrane transporter activity	GO:0003674,GO:0005215,GO:0005342,GO:0005343,GO:0005402,GO:0005575,GO:0005622,GO:0005623,GO:0005737,GO:0005886,GO:0005887,GO:0005903,GO:0005975,GO:0005996,GO:0006082,GO:0006139,GO:0006725,GO:0006732,GO:0006766,GO:0006767,GO:0006807,GO:0006810,GO:0006811,GO:0006812,GO:0006814,GO:0006820,GO:0006950,GO:0006979,GO:0007275,GO:0007399,GO:0007417,GO:0007420,GO:0008150,GO:0008152,GO:0008324,GO:0008509,GO:…
TRINITY_DN191438_c0_g1	105.123	-3.0863	0.5561	-5.5499	2.85838e-08	1.06718e-05	-	-	-
TRINITY_DN180707_c0_g1	43.8695	-4.39225	0.796909	-5.51161	3.55573e-08	1.28833e-05	-	Predicted protein (Fragment)	-
TRINITY_DN196493_c3_g1	495.345	-4.28509	0.77856	-5.50387	3.7154e-08	1.32384e-05	-	Vitellogenin (Fragment)	-
TRINITY_DN200249_c0_g4	108.47	-2.43711	0.443552	-5.49453	3.91751e-08	1.37523e-05	-	protein artichoke-like	-
TRINITY_DN201649_c3_g2	547.075	-3.16089	0.575308	-5.49425	3.92369e-08	1.37523e-05	K19719	calcium ion binding	-
TRINITY_DN168417_c3_g1	442.772	-2.72127	0.497424	-5.47072	4.48208e-08	1.55194e-05	K07763,K07997	Belongs to the peptidase M10A family	-
TRINITY_DN180830_c3_g2	38.2542	-5.26218	0.962833	-5.46531	4.621e-08	1.58724e-05	K20051,K03068	HYR domain	-
TRINITY_DN195881_c3_g1	102.406	-3.82014	0.699828	-5.45868	4.79681e-08	1.63273e-05	-	Predicted protein	-
TRINITY_DN193328_c0_g1	404.408	-3.572	0.656291	-5.44271	5.24761e-08	1.76022e-05	-	uncharacterized protein LOC106181466	-
TRINITY_DN186462_c3_g11	465.913	-2.70245	0.496679	-5.44105	5.29673e-08	1.76293e-05	-	angiopoietin-related protein 7-like; EGF domain	-
TRINITY_DN197786_c3_g2	192.241	-2.16623	0.398507	-5.43587	5.45303e-08	1.80794e-05	K14616,K19018	cobalamin catabolic process	GO:0000323,GO:0001701,GO:0001894,GO:0003674,GO:0005215,GO:0005488,GO:0005515,GO:0005575,GO:0005576,GO:0005615,GO:0005622,GO:0005623,GO:0005737,GO:0005764,GO:0005768,GO:0005773,GO:0005775,GO:0005783,GO:0005794,GO:0005798,GO:0005829,GO:0005886,GO:0005903,GO:0005905,GO:0006629,GO:0006725,GO:0006766,GO:0006767,GO:0006775,GO:0006807,GO:0006810,GO:0006897,GO:0006898,GO:0007154,GO:0007165,GO:0007275,GO:…
TRINITY_DN174878_c1_g9	26.9767	-3.73562	0.689611	-5.41701	6.06053e-08	1.99396e-05	K06236	collagen alpha-2(I) chain-like	-
TRINITY_DN179965_c6_g1	76.8406	-2.91386	0.538509	-5.41098	6.26806e-08	2.05437e-05	-	Predicted protein (Fragment)	-
TRINITY_DN177478_c2_g1	54.789	-4.80111	0.88823	-5.40525	6.47166e-08	2.10503e-05	K05181	GABA-A receptor activity	-
TRINITY_DN167652_c0_g1	483.788	-3.01857	0.560102	-5.38932	7.07266e-08	2.27467e-05	K07998	Forkhead box 2b1 protein	-
TRINITY_DN178881_c2_g3	197.431	-2.21841	0.413732	-5.36194	8.23326e-08	2.55234e-05	K13912,K09608	Zona pellucida (ZP) domain	-
TRINITY_DN199764_c0_g1	126.982	-2.24894	0.419789	-5.35732	8.44676e-08	2.59047e-05	-	Predicted protein	-
TRINITY_DN166044_c0_g2	131.926	-5.03454	0.940045	-5.35563	8.52568e-08	2.60537e-05	K05181	GABA-A receptor activity	-
TRINITY_DN167371_c2_g2	63.755	-4.8753	0.913866	-5.33481	9.56449e-08	2.87172e-05	K06238,K07998	structural constituent of cuticle	-
TRINITY_DN196045_c1_g5	277.115	-2.51592	0.472155	-5.32858	9.89818e-08	2.94106e-05	-	7 transmembrane receptor (Secretin family)	-
TRINITY_DN184385_c0_g1	1069.24	-4.18446	0.786696	-5.31903	1.04323e-07	3.05743e-05	K13649	Folate receptor family	GO:0003674,GO:0005215,GO:0005488,GO:0005575,GO:0005623,GO:0006810,GO:0006811,GO:0006820,GO:0006855,GO:0008144,GO:0008150,GO:0008509,GO:0008514,GO:0015075,GO:0015238,GO:0015711,GO:0015893,GO:0019842,GO:0022857,GO:0031644,GO:0031645,GO:0032217,GO:0032218,GO:0034220,GO:0035461,GO:0036094,GO:0042221,GO:0042493,GO:0043167,GO:0043168,GO:0044057,GO:0048519,GO:0050789,GO:0050896,GO:0051179,GO:0051180,GO:…
TRINITY_DN196932_c3_g1	144.13	-2.70358	0.509261	-5.30884	1.10327e-07	3.18985e-05	-	Vitellogenin (Fragment)	-
TRINITY_DN183407_c1_g3	59.8328	-2.86791	0.54046	-5.30642	1.11797e-07	3.21075e-05	K10351	Myosin essential light chain	-
TRINITY_DN87488_c0_g1	28.4908	-4.45927	0.842097	-5.29544	1.18729e-07	3.36482e-05	-	CARP3	-
TRINITY_DN203806_c1_g11	60.4877	-5.34935	1.01075	-5.29248	1.20669e-07	3.38627e-05	-	B-box type zinc finger protein ncl-1 (Fragment)	-
TRINITY_DN193025_c2_g1	71.6592	-3.98296	0.752919	-5.29002	1.22301e-07	3.40978e-05	-	uncharacterized protein LOC106181466	-
TRINITY_DN193226_c3_g1	33.7082	-2.94607	0.557291	-5.28641	1.2474e-07	3.46652e-05	-	uncharacterized protein LOC106181466	-
TRINITY_DN190157_c0_g5	97.9861	-2.35228	0.44521	-5.28354	1.26708e-07	3.49858e-05	-	cartilage intermediate layer protein 1-like	-
TRINITY_DN167652_c0_g2	84.124	-3.61745	0.685038	-5.28065	1.28727e-07	3.54292e-05	K07998	Forkhead box 2b1 protein	-
TRINITY_DN182950_c1_g1	223.131	-4.52379	0.856792	-5.27991	1.29244e-07	3.54579e-05	-	Predicted protein (Fragment)	-
TRINITY_DN202778_c1_g1	484.209	-2.09659	0.397977	-5.26811	1.37833e-07	3.75741e-05	K10396	B-box type zinc finger protein ncl-1 (Fragment)	-
TRINITY_DN187297_c2_g2	48.4583	-4.22167	0.805213	-5.24292	1.58057e-07	4.16334e-05	-	Predicted protein (Fragment)	-
TRINITY_DN187297_c3_g3	31.3194	-4.46601	0.852811	-5.23681	1.63378e-07	4.25134e-05	-	Predicted protein (Fragment)	-
TRINITY_DN186124_c0_g2	204.318	-4.58634	0.876686	-5.23145	1.68183e-07	4.32397e-05	-	trypsinogen activation	-
TRINITY_DN186462_c3_g1	43.9134	-3.54609	0.678661	-5.22513	1.74035e-07	4.43458e-05	-	Predicted protein (Fragment)	-
TRINITY_DN195345_c0_g1	144.477	-2.64575	0.507917	-5.20902	1.89845e-07	4.78069e-05	K04874	Ligand-gated ion channel	-
TRINITY_DN202151_c2_g11	162.03	-2.2148	0.425839	-5.20101	1.98205e-07	4.90741e-05	K12021	zinc ion binding	-
TRINITY_DN175524_c2_g1	33.218	-7.4344	1.42971	-5.19992	1.99377e-07	4.90741e-05	-	-	-
TRINITY_DN166309_c0_g2	118.709	-2.92326	0.562292	-5.19883	2.00549e-07	4.90741e-05	K07998	Forkhead box 2b1 protein;Tctex-1 family	-
TRINITY_DN203953_c1_g4	7415.28	-2.37439	0.456813	-5.19773	2.01735e-07	4.90741e-05	K19719	Collagen alpha-1(II) chain	-
TRINITY_DN203953_c1_g2	1240.67	-2.4835	0.47829	-5.19246	2.07535e-07	4.98976e-05	-	B-box type zinc finger protein ncl-1 (Fragment)	-
TRINITY_DN201110_c0_g2	36.7151	-3.06846	0.591438	-5.18813	2.12421e-07	5.08102e-05	K14453,K14704	solute carrier family 26 member 6-like;secondary active sulfate transmembrane transporter activity	GO:0003674,GO:0005215,GO:0005216,GO:0005253,GO:0005254,GO:0005310,GO:0005342,GO:0005452,GO:0005575,GO:0005623,GO:0005886,GO:0005887,GO:0006810,GO:0006811,GO:0006812,GO:0006816,GO:0006820,GO:0006821,GO:0006835,GO:0006855,GO:0006873,GO:0006885,GO:0008028,GO:0008150,GO:0008272,GO:0008324,GO:0008509,GO:0008514,GO:0009987,GO:0015075,GO:0015085,GO:0015103,GO:0015106,GO:0015108,GO:0015116,GO:0015238,GO:…
TRINITY_DN175882_c2_g1	52.1058	-3.47107	0.669169	-5.18713	2.13559e-07	5.09403e-05	-	Predicted protein	-
TRINITY_DN74815_c0_g1	98.9903	-9.97901	1.92616	-5.18078	2.20956e-07	5.20051e-05	-	CARP3	-
TRINITY_DN184257_c3_g1	542.033	-2.1081	0.407207	-5.17698	2.25511e-07	5.27654e-05	K19719	Collagen alpha chain (Fragment)	-
TRINITY_DN383718_c0_g1	27.3058	-4.19044	0.812275	-5.15889	2.48416e-07	5.73434e-05	-	Uncharacterized protein	-
TRINITY_DN191682_c3_g5	2192.58	-2.88614	0.560053	-5.15333	2.55907e-07	5.82891e-05	K19719	-	-
TRINITY_DN202690_c3_g4	56.4205	-4.05932	0.788227	-5.14994	2.60566e-07	5.91933e-05	-	B-box type zinc finger protein ncl-1 (Fragment)	-
TRINITY_DN187335_c3_g8	52.2829	-2.5223	0.489967	-5.14789	2.63436e-07	5.96875e-05	-	Predicted protein (Fragment)	-
TRINITY_DN87135_c0_g1	37.2138	-3.74723	0.730586	-5.12907	2.91176e-07	6.52836e-05	-	CARP3	-
TRINITY_DN181856_c0_g2	402.645	-3.39144	0.661291	-5.12852	2.92034e-07	6.53053e-05	-	Predicted protein (Fragment)	-
TRINITY_DN186835_c2_g1	26.5519	-7.10313	1.38602	-5.12484	2.97787e-07	6.60707e-05	-	Predicted protein (Fragment)	-
TRINITY_DN183268_c0_g1	210.859	-5.36585	1.04722	-5.12392	2.99241e-07	6.60707e-05	K12751	Myosin, light	GO:0000146,GO:0000278,GO:0000281,GO:0000910,GO:0003008,GO:0003012,GO:0003674,GO:0003774,GO:0003824,GO:0005198,GO:0005488,GO:0005515,GO:0005575,GO:0005622,GO:0005623,GO:0005737,GO:0005829,GO:0005856,GO:0005859,GO:0005903,GO:0006928,GO:0006936,GO:0007049,GO:0007275,GO:0007517,GO:0007519,GO:0008092,GO:0008150,GO:0008307,GO:0009888,GO:0009987,GO:0014706,GO:0015629,GO:0016459,GO:0016460,GO:0016461,GO:…
TRINITY_DN195976_c0_g1	225.974	-4.64457	0.909168	-5.10859	3.24564e-07	7.10986e-05	K06793	fibulin-1-like; hyaluronic acid binding	-
TRINITY_DN181257_c6_g3	28.6994	-3.73595	0.731793	-5.1052	3.30445e-07	7.20194e-05	-	Predicted protein (Fragment)	-
TRINITY_DN183937_c3_g2	46.6391	-2.97433	0.58328	-5.09931	3.40892e-07	7.41083e-05	-	-	-
TRINITY_DN188176_c0_g2	70.8404	-2.16961	0.425751	-5.09597	3.46967e-07	7.52383e-05	-	Euphy	-
TRINITY_DN203938_c1_g1	165.164	-4.05571	0.796684	-5.09073	3.56683e-07	7.69566e-05	-	B-box type zinc finger protein ncl-1 (Fragment)	-
TRINITY_DN186835_c2_g10	24.205	-4.52995	0.890435	-5.08734	3.63116e-07	7.81482e-05	K06051	delta-like protein D	-
TRINITY_DN170218_c0_g1	290.236	-2.39367	0.471406	-5.07773	3.81977e-07	8.11899e-05	-	Predicted protein (Fragment)	-
TRINITY_DN198889_c0_g1	1395.47	-2.47511	0.488168	-5.0702	3.97393e-07	8.31419e-05	K01784,K06734	endocytosis	GO:0002376,GO:0002682,GO:0002684,GO:0002694,GO:0002696,GO:0003674,GO:0003824,GO:0005215,GO:0005488,GO:0005509,GO:0005575,GO:0005622,GO:0005623,GO:0005737,GO:0005768,GO:0005783,GO:0005886,GO:0005887,GO:0006725,GO:0006766,GO:0006767,GO:0006807,GO:0006810,GO:0006855,GO:0008144,GO:0008150,GO:0008152,GO:0008284,GO:0009235,GO:0009987,GO:0010008,GO:0012505,GO:0015238,GO:0015399,GO:0015405,GO:0015420,GO:…
TRINITY_DN201683_c1_g1	46.5887	-7.9233	1.56301	-5.06926	3.99372e-07	8.31419e-05	K17341,K06837	disentegrin and metalloproteinase domain-containing protein 8-like isoform X2; calcium ion binding	-
TRINITY_DN175613_c0_g1	190.184	-4.40014	0.868122	-5.06858	4.008e-07	8.31419e-05	-	Predicted protein	-
TRINITY_DN187710_c0_g3	127.77	-2.62426	0.51777	-5.06838	4.0121e-07	8.31419e-05	K02599,K19636,K19601	Euphy; adhesion	-
TRINITY_DN170512_c0_g1	19.9278	-7.66563	1.51323	-5.06573	4.06828e-07	8.39504e-05	-	Predicted protein (Fragment)	-
TRINITY_DN186847_c2_g2	58.0083	-2.23824	0.441875	-5.06534	4.07673e-07	8.39504e-05	-	Predicted protein (Fragment)	-
TRINITY_DN200649_c2_g4	274.208	-3.61298	0.71448	-5.0568	4.2636e-07	8.66323e-05	-	MAM and LDL-receptor class A domain-containing protein 1-like isoform X2	-
TRINITY_DN191071_c2_g4	87.153	-2.90441	0.575319	-5.04835	4.45647e-07	8.9621e-05	K19719	putative collagen alpha-1(I) chain-like	-
TRINITY_DN188428_c1_g1	49.4606	-6.16267	1.22493	-5.03105	4.87791e-07	9.76389e-05	K14195	Accumulation-associated protein (Fragment)	-
TRINITY_DN190764_c0_g1	90.0377	-2.86832	0.572231	-5.01252	5.37206e-07	0.000105384	-	-	-
TRINITY_DN200922_c4_g10	69.2849	-2.19368	0.438074	-5.00757	5.51227e-07	0.000107334	K19719	Fibrillar collagens C-terminal domain	-
TRINITY_DN192785_c2_g3	87.0782	-3.13323	0.627458	-4.99352	5.92887e-07	0.000114666	-	uncharacterized protein LOC106181466	-
TRINITY_DN178221_c0_g1	89.9953	-2.47634	0.498306	-4.96952	6.71175e-07	0.000128648	-	Predicted protein	-
TRINITY_DN188290_c1_g7	1735.82	-4.0009	0.805497	-4.96699	6.79993e-07	0.000130048	-	Euphy	-
TRINITY_DN187218_c1_g10	123.805	-2.29621	0.462416	-4.96567	6.8463e-07	0.000130354	K08076	zinc metalloproteinase nas-15-like isoform X1;metalloendopeptidase activity	-
TRINITY_DN188361_c1_g3	1963.4	-2.37457	0.478546	-4.96205	6.97536e-07	0.000131841	K14195	Accumulation-associated protein (Fragment)	-
TRINITY_DN176969_c3_g2	128.435	-6.96929	1.40574	-4.95775	7.13153e-07	0.000133419	K06278,K12959	Caveolin; May act as a scaffolding protein within caveolar membranes. Interacts directly with G-protein alpha subunits and can functionally regulate their activity	GO:0000122,GO:0000139,GO:0000149,GO:0000188,GO:0000226,GO:0001505,GO:0001525,GO:0001568,GO:0001570,GO:0001664,GO:0001666,GO:0001669,GO:0001765,GO:0001932,GO:0001933,GO:0001934,GO:0001936,GO:0001937,GO:0001938,GO:0001944,GO:0001959,GO:0001960,GO:0002026,GO:0002027,GO:0002080,GO:0002376,GO:0002682,GO:0002684,GO:0002694,GO:0002696,GO:0002931,GO:0003008,GO:0003013,GO:0003015,GO:0003018,GO:0003057,GO:…
TRINITY_DN169885_c1_g4	56.0495	-2.74243	0.553486	-4.95484	7.23904e-07	0.000135136	-	Predicted protein (Fragment)	-
TRINITY_DN182249_c2_g6	2766.77	-2.9369	0.593314	-4.94999	7.42167e-07	0.000137647	K13884	Predicted protein (Fragment)	-
TRINITY_DN193910_c0_g1	221.404	-2.98717	0.604292	-4.94326	7.68275e-07	0.000141735	-	Predicted protein	-
TRINITY_DN195643_c2_g1	55.0268	-3.70844	0.752442	-4.92854	8.28474e-07	0.000150088	-	Predicted protein	-
TRINITY_DN194987_c0_g1	135.556	-2.8434	0.577774	-4.9213	8.59718e-07	0.000154769	-	Predicted protein	-
TRINITY_DN180544_c2_g2	26.1322	-3.08059	0.626701	-4.91558	8.85222e-07	0.000159027	-	Predicted protein (Fragment)	-
TRINITY_DN95992_c0_g2	35.3797	-4.33948	0.882932	-4.91485	8.88521e-07	0.000159286	-	granulins-like	-
TRINITY_DN183583_c0_g3	161.212	-3.66231	0.746081	-4.90873	9.16658e-07	0.000163647	-	Myosin essential light chain	-
TRINITY_DN177864_c4_g2	186.388	-2.30339	0.469646	-4.90453	9.36509e-07	0.000166844	K06278	Caveolin	-
TRINITY_DN174605_c4_g7	881.088	-3.0317	0.618552	-4.90128	9.52126e-07	0.000169275	K19719	collagen alpha-1(I) chain-like	-
TRINITY_DN173756_c1_g1	27.639	-3.88592	0.794065	-4.89371	9.89539e-07	0.000175202	-	Predicted protein	-
TRINITY_DN196547_c1_g1	375.022	-3.1421	0.643655	-4.88165	1.05204e-06	0.000184744	K18592	glutathione hydrolase activity	-
TRINITY_DN186462_c3_g12	235.559	-2.49977	0.512418	-4.87838	1.06959e-06	0.000187061	K10385	putative loricrin-like	-
TRINITY_DN175101_c2_g2	224.937	-2.51331	0.515757	-4.87305	1.09888e-06	0.000191403	-	ryncolin-2-like; calcium ion binding	-
TRINITY_DN196675_c1_g8	55.1255	-2.70866	0.556236	-4.86963	1.11807e-06	0.000193568	-	Vitellogenin (Fragment)	-
TRINITY_DN191053_c5_g2	47.1288	-3.17144	0.651733	-4.86616	1.13785e-06	0.00019558	-	-	-
TRINITY_DN178316_c8_g2	157.156	-4.4093	0.906145	-4.866	1.1388e-06	0.00019558	-	Predicted protein	-
TRINITY_DN168273_c0_g1	86.1904	-3.41721	0.703274	-4.85901	1.17975e-06	0.000202208	K07998	Forkhead box 2b1 protein	-
TRINITY_DN204350_c2_g7	28.6025	-3.33639	0.688171	-4.84819	1.24592e-06	0.000211023	K19719	Collagen alpha-1(II) chain	-
TRINITY_DN201192_c3_g5	2367.08	-3.96916	0.820194	-4.8393	1.30297e-06	0.000218957	K00512,K17813	cytochrome P450	-
TRINITY_DN171609_c6_g2	67.6465	-2.70945	0.560466	-4.83428	1.33628e-06	0.000221949	K08467	Potassium channel (Fragment)	-
TRINITY_DN205202_c14_g3	92.8613	-3.20734	0.664498	-4.82671	1.38807e-06	0.000229662	-	granulins-like	-
TRINITY_DN202417_c1_g13	44.9597	-2.98006	0.617712	-4.82435	1.40461e-06	0.000231548	-	B-box type zinc finger protein ncl-1 (Fragment)	-
TRINITY_DN193305_c2_g9	339.769	-4.89522	1.0147	-4.82431	1.40486e-06	0.000231548	K17527	intelectin-2-like	-
TRINITY_DN195379_c0_g5	49.9046	-2.90289	0.602205	-4.82044	1.43241e-06	0.000235637	-	Predicted protein	-
TRINITY_DN191694_c3_g1	42.1961	-5.13887	1.06646	-4.81861	1.44565e-06	0.000236474	K18542	Astacin (Peptidase family M12A)	-
TRINITY_DN185645_c1_g2	708.503	-2.72716	0.567063	-4.80928	1.51478e-06	0.000245773	-	Predicted protein	-
TRINITY_DN183937_c3_g4	8831.43	-2.65265	0.551657	-4.8085	1.52066e-06	0.000245773	K06236,K19720,K19719	collagen	-
TRINITY_DN191445_c3_g3	100.474	-2.51003	0.523306	-4.79649	1.61473e-06	0.000258209	-	-	-
TRINITY_DN175882_c2_g2	140.227	-4.92589	1.02771	-4.79308	1.64237e-06	0.00026117	-	Predicted protein	-
TRINITY_DN183869_c5_g1	58.0716	-3.26221	0.681864	-4.78425	1.71626e-06	0.000270417	-	-	-
TRINITY_DN167684_c1_g2	78.3865	-2.60301	0.545395	-4.7727	1.81771e-06	0.000281824	K07998	Forkhead box 2b1 protein; sequence-specific DNA binding	GO:0000122,GO:0000976,GO:0000977,GO:0000981,GO:0001012,GO:0001067,GO:0001227,GO:0001654,GO:0003674,GO:0003676,GO:0003677,GO:0003690,GO:0003700,GO:0005488,GO:0005515,GO:0005575,GO:0005622,GO:0005623,GO:0005634,GO:0005667,GO:0006355,GO:0006357,GO:0007275,GO:0007346,GO:0007399,GO:0007417,GO:0007420,GO:0007423,GO:0007610,GO:0007626,GO:0007631,GO:0008150,GO:0008343,GO:0008344,GO:0009889,GO:0009890,GO:…
TRINITY_DN201161_c0_g3	948.576	-2.29265	0.480373	-4.77265	1.8182e-06	0.000281824	-	Predicted protein (Fragment)	-
TRINITY_DN85551_c0_g1	53.6485	-3.01244	0.631536	-4.77001	1.84214e-06	0.000284509	-	CARP3	-
TRINITY_DN200649_c2_g1	285.052	-3.42574	0.718273	-4.76942	1.84756e-06	0.000284833	-	MAM and LDL-receptor class A domain-containing protein 1-like isoform X2;metalloendopeptidase activity	-
TRINITY_DN194513_c5_g3	146.421	-2.51538	0.527591	-4.76767	1.86368e-06	0.00028629	K04230	tachykinin receptor activity	-
TRINITY_DN189918_c3_g1	741.902	-2.1615	0.453966	-4.76137	1.92282e-06	0.000294847	-	Predicted protein	-
TRINITY_DN185251_c2_g1	24.9085	-3.22862	0.679146	-4.75394	1.9949e-06	0.00030427	-	mitochondrial amidoxime reducing component 2-like; molybdenum ion binding	GO:0003674,GO:0003824,GO:0005488,GO:0005575,GO:0005622,GO:0005623,GO:0005634,GO:0005737,GO:0005739,GO:0005740,GO:0005741,GO:0006082,GO:0006807,GO:0008150,GO:0008152,GO:0008940,GO:0009636,GO:0009987,GO:0016020,GO:0016491,GO:0016661,GO:0019222,GO:0019867,GO:0030151,GO:0030162,GO:0031090,GO:0031323,GO:0031399,GO:0031966,GO:0031967,GO:0031968,GO:0031975,GO:0032268,GO:0042126,GO:0042221,GO:0043167,GO:…
TRINITY_DN196255_c2_g3	744.586	-2.091	0.440942	-4.74213	2.11485e-06	0.000321994	-	Vitellogenin (Fragment)	-
TRINITY_DN181389_c0_g1	92.7836	-3.67562	0.777174	-4.72947	2.25103e-06	0.000340314	K04251	melanopsin; G-protein coupled receptor activity	-
TRINITY_DN180807_c0_g12	23.5821	-4.6877	0.993799	-4.71694	2.39412e-06	0.000360045	-	Predicted protein (Fragment)	-
TRINITY_DN190350_c1_g1	97.9979	-4.20159	0.891607	-4.71238	2.44837e-06	0.000366279	-	-	-
TRINITY_DN196046_c0_g2	3605.71	-2.16334	0.459496	-4.70806	2.50082e-06	0.00037218	K11140,K11141	metalloaminopeptidase activity	-
TRINITY_DN194918_c1_g1	242.268	-2.12843	0.452414	-4.70462	2.54344e-06	0.000376565	K10400	kinesin-like protein KIF15	-
TRINITY_DN193728_c1_g4	51.1093	-3.32951	0.709936	-4.68987	2.73376e-06	0.000401283	-	Predicted protein	-
TRINITY_DN184669_c2_g4	96.839	-3.02778	0.647573	-4.67558	2.93117e-06	0.000425174	K07440	Cytochrome P450, family 46, subfamily A, polypeptide	GO:0003674,GO:0003824,GO:0004497,GO:0005488,GO:0005575,GO:0005622,GO:0005623,GO:0005737,GO:0005783,GO:0005789,GO:0006066,GO:0006082,GO:0006629,GO:0006694,GO:0006699,GO:0006706,GO:0006707,GO:0006805,GO:0007275,GO:0007399,GO:0008150,GO:0008152,GO:0008202,GO:0008203,GO:0008206,GO:0008395,GO:0008610,GO:0009056,GO:0009058,GO:0009410,GO:0009987,GO:0012505,GO:0016020,GO:0016042,GO:0016053,GO:0016125,GO:…
TRINITY_DN171245_c0_g1	42.856	-3.46433	0.741163	-4.67417	2.95139e-06	0.000427384	K04874	voltage-gated potassium channel activity	-
TRINITY_DN188579_c5_g2	1335.35	-2.6048	0.557626	-4.67123	2.99395e-06	0.000431365	K14195	Accumulation-associated protein (Fragment)	-
TRINITY_DN167459_c0_g2	17.9153	-6.53474	1.40076	-4.66513	3.08427e-06	0.000440682	K07998	Forkhead box 2b1 protein	-
TRINITY_DN166077_c0_g1	36.2821	-3.25684	0.700011	-4.65256	3.27842e-06	0.000464557	-	skin secretory protein xP2-like	-
TRINITY_DN197084_c1_g1	315.145	-2.78761	0.599362	-4.65097	3.30384e-06	0.000467387	K07852	ras-related and estrogen-regulated growth inhibitor-like; GTP binding.	-
TRINITY_DN202406_c3_g4	44.099	-2.12378	0.456731	-4.64995	3.32012e-06	0.000468918	K16288	B-box type zinc finger protein ncl-1; Protein tyrosine kinase	-
TRINITY_DN184287_c0_g1	67.31	-2.51264	0.540602	-4.64785	3.35412e-06	0.000472167	K19719	Collagen alpha chain (Fragment)	-
TRINITY_DN198404_c2_g10	111.938	-3.90509	0.840737	-4.64484	3.40332e-06	0.000478308	-	Predicted protein	-
TRINITY_DN187297_c4_g4	22.0194	-4.31489	0.930128	-4.63902	3.50058e-06	0.000487984	-	Predicted protein (Fragment)	-
TRINITY_DN191445_c3_g4	6389.48	-3.01179	0.649298	-4.63853	3.50904e-06	0.000488371	K19721,K19719	Collagen alpha-2(V)	GO:0001101,GO:0001501,GO:0001654,GO:0003674,GO:0005488,GO:0005515,GO:0005575,GO:0005576,GO:0005581,GO:0005583,GO:0005588,GO:0005622,GO:0005623,GO:0005737,GO:0005783,GO:0005788,GO:0007275,GO:0007423,GO:0008150,GO:0009653,GO:0009719,GO:0009887,GO:0009987,GO:0010033,GO:0010243,GO:0010470,GO:0012505,GO:0016043,GO:0022603,GO:0030198,GO:0030199,GO:0031012,GO:0031974,GO:0032501,GO:0032502,GO:0032991,GO:…
TRINITY_DN176649_c0_g2	645.601	-2.11491	0.456225	-4.63568	3.55772e-06	0.000493546	-	Predicted protein	-
TRINITY_DN199778_c3_g1	148.552	-2.30228	0.497316	-4.62941	3.66716e-06	0.000507907	-	Predicted protein	-
TRINITY_DN72460_c0_g1	79.2216	-2.91516	0.630104	-4.62648	3.71935e-06	0.000514306	-	Uncharacterized protein	-
TRINITY_DN170077_c2_g2	50.7399	-2.45191	0.531099	-4.61668	3.89927e-06	0.000534879	-	-	-
TRINITY_DN181589_c0_g2	42.5302	-3.47111	0.751981	-4.61595	3.913e-06	0.000535106	-	-	-
TRINITY_DN167371_c3_g3	72.7658	-4.6142	1.00031	-4.61275	3.97375e-06	0.000541122	K07998	Forkhead box 2b1 protein; coreceptor activity involved in Wnt signaling pathway, planar cell polarity pathway	-
TRINITY_DN191436_c1_g1	110.487	-2.00207	0.434334	-4.60953	4.03589e-06	0.000546449	-	-	-
TRINITY_DN202720_c9_g1	16.8894	-4.6023	1.00194	-4.5934	4.36086e-06	0.000585111	-	B-box type zinc finger protein ncl-1 (Fragment)	-
TRINITY_DN173088_c0_g1	103.765	-3.89823	0.849392	-4.58944	4.44437e-06	0.000595387	-	Predicted protein	-
TRINITY_DN174605_c4_g5	68.7204	-2.19457	0.478953	-4.58201	4.60528e-06	0.000615023	-	Predicted protein	-
TRINITY_DN172415_c0_g2	209.149	-2.40631	0.52677	-4.56805	4.92282e-06	0.000651352	K22078,K01194	Acid trehalase-like	-
TRINITY_DN179368_c0_g1	38.6393	-5.08275	1.11363	-4.56411	5.01624e-06	0.000662691	-	Predicted protein (Fragment)	-
TRINITY_DN170689_c0_g3	35.0719	-4.89738	1.07355	-4.56186	5.07029e-06	0.000667777	K08606	zinc metalloproteinase nas-13-like isoform X1;metalloendopeptidase activity	-
TRINITY_DN170509_c0_g1	58.1908	-2.54908	0.558826	-4.56149	5.0792e-06	0.000667926	K04550,K20049,K06568	mucin-like protein; lipoprotein receptor-related protein	GO:0001523,GO:0001568,GO:0001775,GO:0001944,GO:0002020,GO:0002252,GO:0002263,GO:0002265,GO:0002376,GO:0003205,GO:0003279,GO:0003674,GO:0005041,GO:0005044,GO:0005102,GO:0005215,GO:0005488,GO:0005509,GO:0005515,GO:0005575,GO:0005622,GO:0005623,GO:0005634,GO:0005737,GO:0005768,GO:0005769,GO:0005886,GO:0005887,GO:0005905,GO:0006066,GO:0006629,GO:0006720,GO:0006721,GO:0006810,GO:0006897,GO:0006898,GO:…
TRINITY_DN167634_c0_g2	938.481	-3.42398	0.751556	-4.55585	5.21743e-06	0.000685055	K07763,K07998	Belongs to the peptidase M10A family	GO:0001838,GO:0002009,GO:0002164,GO:0002165,GO:0002168,GO:0003007,GO:0003143,GO:0003144,GO:0005575,GO:0005623,GO:0006950,GO:0007155,GO:0007275,GO:0007399,GO:0007413,GO:0007417,GO:0007419,GO:0007424,GO:0007444,GO:0007503,GO:0007505,GO:0007507,GO:0007552,GO:0007560,GO:0007561,GO:0007591,GO:0008037,GO:0008038,GO:0008150,GO:0009611,GO:0009653,GO:0009790,GO:0009791,GO:0009886,GO:0009887,GO:0009888,GO:…
TRINITY_DN89886_c0_g1	26.2719	-4.74249	1.04304	-4.54681	5.44656e-06	0.000708807	-	Predicted protein (Fragment)	-
TRINITY_DN173287_c3_g7	88.6777	-2.44574	0.537955	-4.54638	5.45776e-06	0.000709022	-	Predicted protein	-
TRINITY_DN172607_c0_g1	26.1192	-3.68059	0.809732	-4.54544	5.48205e-06	0.000710175	K14613,K20840	proton-coupled folate transporter-like; Solute carrier family 46, member 3	-
TRINITY_DN194022_c2_g4	209.163	-2.61104	0.574477	-4.54508	5.49145e-06	0.000710175	-	Predicted protein	-
TRINITY_DN178117_c1_g2	46.1282	-3.83375	0.843688	-4.54404	5.51859e-06	0.000712611	K08211	solute carrier family 22 member 15-like; organic anion transmembrane transporter activity	-
TRINITY_DN178936_c1_g2	79.7698	-2.34703	0.517209	-4.53788	5.68232e-06	0.00072611	-	-	-
TRINITY_DN190646_c0_g2	79.3908	-2.28924	0.504969	-4.53342	5.80366e-06	0.000737228	-	-	-
TRINITY_DN198404_c2_g4	18.1821	-4.25391	0.938887	-4.5308	5.87601e-06	0.000742027	-	putative myophilin-like	-
TRINITY_DN95765_c0_g1	31.0911	-4.75578	1.05027	-4.52817	5.94955e-06	0.000749051	K09401	forkhead box protein D2-like; sequence-specific DNA binding	-
TRINITY_DN181913_c0_g1	325.339	-2.56302	0.566464	-4.52459	6.05118e-06	0.000755263	K01049,K03927,K07378	Carboxylesterase family	-
TRINITY_DN183177_c0_g1	76.0022	-3.5875	0.795673	-4.50876	6.52074e-06	0.000807205	-	Predicted protein (Fragment)	-
TRINITY_DN191747_c1_g4	1229.69	-2.55571	0.566884	-4.50835	6.5335e-06	0.000807249	K04986	polycistic kidney disease protein 1-like; Concanavalin A-like lectin/glucanases superfamily	-
TRINITY_DN96118_c0_g1	46.7648	-2.67087	0.592859	-4.50507	6.63507e-06	0.000818621	K04988	polycystic kidney disease protein 1-like	-
TRINITY_DN87990_c1_g2	554.986	-3.72051	0.826287	-4.50269	6.70988e-06	0.00082312	K01311,K01345,K01346,K09632,K20751	chymotrypsinogen B-like isoform X4; serine-type endopeptidase activity	GO:0003674,GO:0003824,GO:0005575,GO:0005576,GO:0006508,GO:0006725,GO:0006766,GO:0006767,GO:0006807,GO:0006873,GO:0006874,GO:0006875,GO:0008150,GO:0008152,GO:0008233,GO:0009235,GO:0009987,GO:0016787,GO:0017144,GO:0019538,GO:0019725,GO:0030003,GO:0033013,GO:0042592,GO:0043170,GO:0044237,GO:0044238,GO:0044281,GO:0046483,GO:0048878,GO:0050801,GO:0051186,GO:0055065,GO:0055074,GO:0055080,GO:0055082,GO:…
TRINITY_DN180464_c3_g1	152.126	-2.84996	0.632988	-4.50238	6.71955e-06	0.00082313	K08202,K08203,K08209,K08210	organic anion transmembrane transporter activity	GO:0003674,GO:0005215,GO:0005342,GO:0005452,GO:0005575,GO:0005623,GO:0005886,GO:0005887,GO:0006139,GO:0006725,GO:0006732,GO:0006733,GO:0006753,GO:0006793,GO:0006796,GO:0006807,GO:0006810,GO:0006811,GO:0006812,GO:0006820,GO:0006855,GO:0008028,GO:0008150,GO:0008152,GO:0008324,GO:0008509,GO:0008514,GO:0009058,GO:0009108,GO:0009117,GO:0009165,GO:0009435,GO:0009987,GO:0015075,GO:0015101,GO:0015103,GO:…
TRINITY_DN205202_c14_g4	104.173	-4.80418	1.0682	-4.49747	6.87665e-06	0.000839978	-	granulins-like	-
TRINITY_DN195485_c0_g3	48.4691	-2.55397	0.568327	-4.49384	6.99499e-06	0.000849108	-	Predicted protein	-
TRINITY_DN204530_c3_g28	35.66	-4.02215	0.895156	-4.49324	7.01478e-06	0.000849108	K06252,K19719	negative regulation of axon extension involved in regeneration	GO:0000902,GO:0000904,GO:0001558,GO:0003008,GO:0003674,GO:0005102,GO:0005178,GO:0005488,GO:0005515,GO:0005575,GO:0005576,GO:0005623,GO:0006928,GO:0006935,GO:0007155,GO:0007158,GO:0007162,GO:0007275,GO:0007399,GO:0007409,GO:0007411,GO:0007417,GO:0007420,GO:0007610,GO:0007611,GO:0007612,GO:0007626,GO:0008150,GO:0008289,GO:0008306,GO:0008361,GO:0009605,GO:0009653,GO:0009986,GO:0009987,GO:0010646,GO:…
TRINITY_DN176967_c0_g3	232.04	-2.56334	0.570512	-4.49306	7.02061e-06	0.000849108	K00277,K14678,K13912	Lysyl oxidase-like 5a	-
TRINITY_DN201441_c3_g8	239.046	-2.04717	0.455711	-4.49225	7.0475e-06	0.000851162	-	TLD	-
TRINITY_DN372267_c0_g1	84.7568	-5.70353	1.2702	-4.49025	7.11397e-06	0.000857889	-	-	-
TRINITY_DN186019_c0_g1	100.323	-2.11674	0.471638	-4.48807	7.18715e-06	0.000863172	K00059	putative 3-oxoacyl-[acyl-carrier-protein] reductase FabG	-
TRINITY_DN188868_c0_g2	26.8185	-4.89939	1.09225	-4.48557	7.27182e-06	0.000870904	-	Predicted protein	-
TRINITY_DN188074_c0_g1	170.496	-2.03183	0.453781	-4.47755	7.55037e-06	0.000899248	K13912,K19525	cobalamin catabolic process	-
TRINITY_DN62234_c0_g1	26.3198	-4.71519	1.05422	-4.47269	7.72419e-06	0.000914874	-	Uncharacterized protein	-
TRINITY_DN201601_c3_g4	21.294	-4.24409	0.95233	-4.45654	8.32944e-06	0.000975795	K06568	mucin-like protein	-
TRINITY_DN194628_c1_g2	76.6948	-2.24779	0.504514	-4.45536	8.37519e-06	0.000979817	K04451	cellular tumor antigen p53-like	-
TRINITY_DN199863_c3_g2	298.909	-2.0897	0.469675	-4.44925	8.61721e-06	0.000999957	K04255	opsin-3-like;7 transmembrane receptor (rhodopsin family)	-

## Sheet: TableS6
Table S6 | Heat treatment DEGs in Pseudodiploria clivosa host -2>logFC>2 padj<0.01. p value is obtained from a Wald test, and BH adjusted p-values are provided as padj (DESeq2).
id	baseMean	log2FoldChange	lfcSE	stat	pvalue	padj	KO	Description	GO
TRINITY_DN190030_c0_g1	166.987	-3.60352	0.407173	-8.8501	8.744e-19	1.50171e-14	-	Predicted protein	-
TRINITY_DN190386_c0_g2	1515.91	-7.67308	0.870447	-8.8151	1.19573e-18	1.71131e-14	-	GFP-like fluorescent chromoprotein cFP484	-
TRINITY_DN202136_c1_g5	574.348	-3.08987	0.353392	-8.74347	2.26066e-18	2.77322e-14	K04605	-	-
TRINITY_DN186835_c2_g9	811.993	-7.53977	0.869573	-8.67066	4.29629e-18	4.61159e-14	K06051	Putative delta-like protein D	-
TRINITY_DN190224_c0_g2	117.428	-5.22931	0.604802	-8.64631	5.3192e-18	5.07517e-14	K06255	basement membrane-specific heparan sulfate proteoglycan core protein-lik	GO:0000323,GO:0000902,GO:0000904,GO:0001523,GO:0002119,GO:0002164,GO:0003674,GO:0005102,GO:0005178,GO:0005198,GO:0005488,GO:0005515,GO:0005575,GO:0005576,GO:0005604,GO:0005622,GO:0005623,GO:0005737,GO:0005764,GO:0005773,GO:0005775,GO:0005794,GO:0005796,GO:0005886,GO:0006022,GO:0006023,GO:0006024,GO:0006026,GO:0006027,GO:0006629,GO:0006720,GO:0006721,GO:0006807,GO:0006810,GO:0006897,GO:0006898,GO:…
TRINITY_DN205202_c14_g5	146.06	-3.11581	0.408533	-7.62681	2.40642e-14	8.61009e-11	-	Granulin b	-
TRINITY_DN192573_c3_g1	235.944	-3.6265	0.482108	-7.52218	5.38719e-14	1.85041e-10	K08202,K08203,K08204,K08205,K08206,K08207,K08208,K08209,K08210,K08216	solute carrier family 22, organic cation transporter protein-like	GO:0001101,GO:0002238,GO:0003008,GO:0003014,GO:0003674,GO:0004888,GO:0004930,GO:0004953,GO:0004954,GO:0004955,GO:0005080,GO:0005215,GO:0005319,GO:0005342,GO:0005452,GO:0005488,GO:0005515,GO:0005575,GO:0005623,GO:0005886,GO:0005887,GO:0005901,GO:0005903,GO:0006082,GO:0006139,GO:0006725,GO:0006732,GO:0006733,GO:0006753,GO:0006793,GO:0006796,GO:0006807,GO:0006810,GO:0006811,GO:0006812,GO:0006820,GO:…
TRINITY_DN180807_c0_g7	910.419	-4.86433	0.650744	-7.47503	7.71857e-14	2.36715e-10	-	Predicted protein (Fragment)	-
TRINITY_DN172844_c1_g1	75.2833	-4.34269	0.589808	-7.36288	1.79978e-13	4.82966e-10	-	Predicted protein	-
TRINITY_DN171324_c0_g1	223.539	-4.19149	0.579911	-7.22783	4.9079e-13	1.17068e-09	K08467	Potassium channel (Fragment)	-
TRINITY_DN186849_c3_g5	876.754	-3.42914	0.475786	-7.20733	5.70613e-13	1.29805e-09	K04200	putative adrenocorticotropic hormone receptor-like	-
TRINITY_DN174450_c1_g1	282.1	-2.68306	0.372315	-7.20642	5.7442e-13	1.29805e-09	-	Predicted protein	-
TRINITY_DN193096_c4_g3	373.459	-3.54736	0.49423	-7.17755	7.09698e-13	1.56263e-09	K08202	uncharacterized protein LOC106181466	-
TRINITY_DN196011_c1_g4	550.356	-3.83265	0.547084	-7.00559	2.45951e-12	4.69334e-09	-	MAM and LDL-receptor class A domain-containing protein 1-like; metalloendopeptidase activity	-
TRINITY_DN202934_c6_g7	132.147	-2.96239	0.4243	-6.98184	2.91345e-12	5.43871e-09	-	-	-
TRINITY_DN191071_c2_g2	190.891	-2.95264	0.426489	-6.92315	4.41719e-12	7.43743e-09	K06238	-	-
TRINITY_DN193876_c0_g1	878.287	-3.62611	0.525186	-6.90443	5.04071e-12	8.16699e-09	-	-	-
TRINITY_DN197342_c1_g8	920.587	-5.85541	0.852208	-6.87087	6.38108e-12	1.01472e-08	K01672,K18245	carbonic anhydrase 2-like isoform X3; positive regulation of dipeptide transport	-
TRINITY_DN182518_c0_g2	161.699	-3.05836	0.447322	-6.83706	8.08351e-12	1.23953e-08	-	-	-
TRINITY_DN188745_c1_g2	116.926	-4.4793	0.657326	-6.81443	9.46403e-12	1.42576e-08	K10442,K10457	kelch-like protein diablo; BTB And C-terminal Kelch	-
TRINITY_DN200418_c1_g2	319.537	-3.42749	0.504505	-6.79378	1.09235e-11	1.61726e-08	K09225	Predicted protein	-
TRINITY_DN196112_c6_g9	979.401	-2.88212	0.424447	-6.79028	1.11914e-11	1.62884e-08	-	Vitellogenin (Fragment)	-
TRINITY_DN197843_c0_g1	922.797	-4.23909	0.626835	-6.76268	1.3546e-11	1.93868e-08	K13868,K13781	ib(0,+)-type amino acid transporter 1-like; L-alpha-amino acid transmembrane transport	GO:0000099,GO:0000101,GO:0002376,GO:0003333,GO:0003674,GO:0003823,GO:0005215,GO:0005342,GO:0005488,GO:0005575,GO:0005623,GO:0005886,GO:0005887,GO:0005903,GO:0006810,GO:0006811,GO:0006820,GO:0006865,GO:0006928,GO:0008150,GO:0008509,GO:0008514,GO:0009987,GO:0015075,GO:0015171,GO:0015175,GO:0015179,GO:0015184,GO:0015291,GO:0015297,GO:0015318,GO:0015711,GO:0015804,GO:0015807,GO:0015811,GO:0015849,GO:…
TRINITY_DN181705_c0_g2	53.2882	-4.73635	0.701638	-6.75043	1.47412e-11	2.04168e-08	-	Predicted protein (Fragment)	-
TRINITY_DN190659_c0_g2	159.102	-5.38079	0.798572	-6.73801	1.60567e-11	2.18858e-08	-	-	-
TRINITY_DN183750_c1_g1	97.7803	-6.08571	0.904464	-6.72852	1.71394e-11	2.26427e-08	K17341	Thrombospondin-1; metalloendopeptidase activity	-
TRINITY_DN192408_c3_g2	463.019	-2.47016	0.370924	-6.65948	2.748e-11	3.2774e-08	K08132	Coagulation factor 5/8 C-terminal domain, discoidin domain	-
TRINITY_DN195972_c2_g3	1044.01	-3.31357	0.498351	-6.64908	2.94937e-11	3.46938e-08	K14206,K14637	oligopeptide transmembrane transporter activity	GO:0001878,GO:0003674,GO:0005215,GO:0005427,GO:0005575,GO:0005623,GO:0005886,GO:0005887,GO:0005903,GO:0006810,GO:0006811,GO:0006812,GO:0006855,GO:0006857,GO:0008150,GO:0008324,GO:0009605,GO:0009607,GO:0009620,GO:0015075,GO:0015077,GO:0015078,GO:0015238,GO:0015291,GO:0015293,GO:0015294,GO:0015295,GO:0015318,GO:0015322,GO:0015333,GO:0015334,GO:0015672,GO:0015833,GO:0015893,GO:0016020,GO:0016021,GO:…
TRINITY_DN179409_c0_g1	2222.88	-2.99354	0.451574	-6.62912	3.37698e-11	3.76604e-08	K03768	peptidyl-prolyl cis-trans isomerase 6-like	-
TRINITY_DN191747_c1_g3	212.869	-2.62831	0.399438	-6.58001	4.70422e-11	5.04945e-08	-	-	-
TRINITY_DN187297_c4_g1	54.2969	-4.16309	0.634856	-6.55753	5.47071e-11	5.79969e-08	-	Predicted protein (Fragment)	-
TRINITY_DN197185_c1_g3	548.514	-3.16732	0.489457	-6.47109	9.73001e-11	9.82971e-08	K06236	collagen alpha-2(I) chain-like	-
TRINITY_DN169419_c0_g1	79.7587	-3.84491	0.601147	-6.39595	1.59553e-10	1.55693e-07	-	Predicted protein (Fragment)	-
TRINITY_DN181876_c0_g1	136.635	-2.88034	0.451858	-6.37445	1.83624e-10	1.77169e-07	K08133	collagen alpha-1(XIV) chain-like isoform X2)	-
TRINITY_DN178836_c1_g1	868.108	-2.81962	0.445787	-6.32505	2.53159e-10	2.3889e-07	-	Predicted protein	-
TRINITY_DN178734_c0_g1	102.689	-3.17733	0.504112	-6.30282	2.92281e-10	2.69876e-07	-	Predicted protein	-
TRINITY_DN186017_c2_g10	741.495	-4.41373	0.702608	-6.28193	3.34397e-10	3.02264e-07	-	Predicted protein (Fragment)	-
TRINITY_DN196342_c3_g4	1135.88	-2.55178	0.407248	-6.26592	3.70628e-10	3.31523e-07	-	Vitellogenin (Fragment)	-
TRINITY_DN194868_c3_g1	1399.82	-2.01898	0.322581	-6.25884	3.87844e-10	3.33045e-07	K04984	Transient receptor potential cation channel, subfamily A, member	GO:0000302,GO:0001580,GO:0002791,GO:0002793,GO:0003008,GO:0003012,GO:0003674,GO:0004888,GO:0005034,GO:0005215,GO:0005216,GO:0005217,GO:0005244,GO:0005245,GO:0005261,GO:0005262,GO:0005488,GO:0005515,GO:0005575,GO:0005623,GO:0005886,GO:0005887,GO:0006810,GO:0006811,GO:0006812,GO:0006816,GO:0006873,GO:0006874,GO:0006875,GO:0006936,GO:0006939,GO:0006950,GO:0006979,GO:0007154,GO:0007165,GO:0007166,GO:…
TRINITY_DN180807_c0_g1	269.149	-3.01177	0.481415	-6.25609	3.94756e-10	3.35625e-07	-	Predicted protein (Fragment)	-
TRINITY_DN186003_c0_g4	124.269	-6.31001	1.01438	-6.22056	4.95388e-10	4.05137e-07	K01315	plasminogen-like	-
TRINITY_DN169864_c0_g2	1396.79	-7.66114	1.25638	-6.09778	1.07554e-09	8.2462e-07	-	Predicted protein (Fragment)	-
TRINITY_DN166176_c0_g1	62.4087	-4.97459	0.821169	-6.05794	1.37878e-09	9.86646e-07	K09413,K09401	Forkhead box 2b1 protein; sequence-specific DNA binding	-
TRINITY_DN201890_c1_g2	218.221	-2.74022	0.455089	-6.02129	1.73031e-09	1.21789e-06	-	protein very KIND-like; cerebellar granular layer formation	GO:0001932,GO:0001934,GO:0003674,GO:0005085,GO:0005088,GO:0005488,GO:0005515,GO:0005575,GO:0005622,GO:0005623,GO:0007275,GO:0007399,GO:0007417,GO:0007420,GO:0008150,GO:0009653,GO:0009893,GO:0009987,GO:0010562,GO:0010604,GO:0010769,GO:0010975,GO:0017016,GO:0019220,GO:0019222,GO:0019899,GO:0021533,GO:0021549,GO:0021575,GO:0021587,GO:0021681,GO:0021683,GO:0021684,GO:0021695,GO:0021696,GO:0021697,GO:…
TRINITY_DN180807_c0_g4	71.1805	-2.76185	0.458914	-6.01824	1.7632e-09	1.23096e-06	-	Predicted protein (Fragment)	-
TRINITY_DN172634_c0_g1	40.8713	-4.83011	0.803694	-6.00988	1.85656e-09	1.2754e-06	-	Predicted protein	-
TRINITY_DN188891_c1_g2	65.7416	-4.29145	0.716356	-5.99067	2.0898e-09	1.39111e-06	K17495	sushi, von Willebrand factor type A, EGF and pentraxin domain-containing protein 1-like	-
TRINITY_DN184015_c0_g1	67.4042	-2.87991	0.481026	-5.98702	2.13718e-09	1.41171e-06	K14611	sodium-dependent L-ascorbate transmembrane transporter activity	GO:0003674,GO:0005215,GO:0005342,GO:0005343,GO:0005402,GO:0005575,GO:0005622,GO:0005623,GO:0005737,GO:0005886,GO:0005887,GO:0005903,GO:0005975,GO:0005996,GO:0006082,GO:0006139,GO:0006725,GO:0006732,GO:0006766,GO:0006767,GO:0006807,GO:0006810,GO:0006811,GO:0006812,GO:0006814,GO:0006820,GO:0006950,GO:0006979,GO:0007275,GO:0007399,GO:0007417,GO:0007420,GO:0008150,GO:0008152,GO:0008324,GO:0008509,GO:…
TRINITY_DN198417_c1_g3	83.7786	-5.34932	0.899596	-5.94636	2.74175e-09	1.7316e-06	-	Predicted protein	-
TRINITY_DN169377_c0_g1	80.0194	-3.19766	0.538052	-5.94302	2.79812e-09	1.74114e-06	-	Predicted protein (Fragment)	-
TRINITY_DN191091_c3_g8	68.0114	-4.04618	0.68228	-5.93038	3.02235e-09	1.84065e-06	-	-	-
TRINITY_DN201110_c0_g1	4855.97	-2.84829	0.481666	-5.91341	3.35098e-09	1.99828e-06	K14453,K14704	solute carrier family 26 member 6-like; secondary active sulfate transmembrane transporter activity	GO:0003674,GO:0005215,GO:0005216,GO:0005253,GO:0005254,GO:0005310,GO:0005342,GO:0005452,GO:0005575,GO:0005623,GO:0005886,GO:0005887,GO:0006810,GO:0006811,GO:0006812,GO:0006816,GO:0006820,GO:0006821,GO:0006835,GO:0006855,GO:0006873,GO:0006885,GO:0008028,GO:0008150,GO:0008272,GO:0008324,GO:0008509,GO:0008514,GO:0009987,GO:0015075,GO:0015085,GO:0015103,GO:0015106,GO:0015108,GO:0015116,GO:0015238,GO:…
TRINITY_DN166659_c0_g2	97.4607	-3.40181	0.578304	-5.88239	4.04388e-09	2.33055e-06	K07998	Forkhead box 2b1 protein	-
TRINITY_DN200634_c2_g8	414.152	-2.58106	0.440092	-5.86481	4.49654e-09	2.57415e-06	-	Predicted protein	-
TRINITY_DN173950_c1_g1	97.073	-4.54332	0.774949	-5.86273	4.55321e-09	2.58933e-06	K14387	high affinity choline transporter 1-like isoform X1; Belongs to the sodium solute symporter (SSF) (TC 2.A.21) family	-
TRINITY_DN192685_c0_g3	334.603	-3.35719	0.574013	-5.84864	4.95619e-09	2.74576e-06	K08132	collagen alpha-1(XII) chain-like; von Willebrand factor (vWF) type A domain	-
TRINITY_DN172040_c0_g2	65.4908	-2.41409	0.413774	-5.83433	5.40071e-09	2.97285e-06	K02599	neurogenic locus notch homolog protein	-
TRINITY_DN171021_c0_g1	71.4472	-4.07776	0.701802	-5.81041	6.23185e-09	3.32382e-06	-	Predicted protein (Fragment)	-
TRINITY_DN185922_c0_g1	537.759	-2.69169	0.463998	-5.80108	6.58886e-09	3.44995e-06	K00512,K17813,K07409	cytochrome P450	-
TRINITY_DN188246_c0_g1	375.27	-2.6938	0.46614	-5.77896	7.51659e-09	3.75266e-06	0	histidine N-acetyltransferase activity;Euphy	-
TRINITY_DN201110_c0_g3	70.586	-2.90504	0.503278	-5.77223	7.82309e-09	3.86078e-06	K14704	solute carrier family 26 member 6-like	-
TRINITY_DN175843_c1_g1	9888.13	-2.75512	0.481411	-5.72301	1.04654e-08	4.94616e-06	K13443	intracellular cholesterol transport	GO:0000323,GO:0001775,GO:0002252,GO:0002263,GO:0002274,GO:0002275,GO:0002283,GO:0002366,GO:0002376,GO:0002443,GO:0002444,GO:0002446,GO:0003674,GO:0005215,GO:0005319,GO:0005488,GO:0005496,GO:0005515,GO:0005575,GO:0005576,GO:0005622,GO:0005623,GO:0005737,GO:0005764,GO:0005766,GO:0005773,GO:0005775,GO:0006810,GO:0006811,GO:0006820,GO:0006869,GO:0006887,GO:0006955,GO:0008150,GO:0008289,GO:0009605,GO:…
TRINITY_DN189455_c2_g3	194.847	-4.01202	0.702692	-5.7095	1.13307e-08	5.28795e-06	K08630,K08632,K08621	A disintegrin and metalloproteinase with thrombospondin motifs	GO:0000003,GO:0001654,GO:0001655,GO:0001657,GO:0001658,GO:0001763,GO:0001822,GO:0001823,GO:0002009,GO:0003008,GO:0003013,GO:0003073,GO:0007162,GO:0007275,GO:0007276,GO:0007423,GO:0008015,GO:0008150,GO:0008217,GO:0009653,GO:0009887,GO:0009888,GO:0010543,GO:0010544,GO:0019953,GO:0022407,GO:0022408,GO:0022414,GO:0030155,GO:0030193,GO:0030195,GO:0031344,GO:0032101,GO:0032102,GO:0032501,GO:0032502,GO:…
TRINITY_DN184969_c0_g1	64.9779	-3.64396	0.638549	-5.70663	1.15237e-08	5.34891e-06	K04218,K04135	G-protein coupled receptor activity; growth hormone secretagogue receptor type 1-like	-
TRINITY_DN196229_c3_g9	107.139	-5.09361	0.89275	-5.70553	1.15982e-08	5.35457e-06	K06255,K06763	heparan sulfate proteoglycan	GO:0000323,GO:0000902,GO:0000904,GO:0001523,GO:0002119,GO:0002164,GO:0003674,GO:0005102,GO:0005178,GO:0005198,GO:0005488,GO:0005515,GO:0005575,GO:0005576,GO:0005604,GO:0005622,GO:0005623,GO:0005737,GO:0005764,GO:0005773,GO:0005775,GO:0005794,GO:0005796,GO:0005886,GO:0006022,GO:0006023,GO:0006024,GO:0006026,GO:0006027,GO:0006629,GO:0006720,GO:0006721,GO:0006807,GO:0006810,GO:0006897,GO:0006898,GO:…
TRINITY_DN174974_c0_g1	68.5864	-8.48403	1.49359	-5.68029	1.34463e-08	5.9518e-06	K08614,K06540	Disintegrin and metalloproteinase domain-containing protein 28	GO:0000003,GO:0003674,GO:0003824,GO:0005575,GO:0005576,GO:0005622,GO:0005623,GO:0005737,GO:0005739,GO:0005886,GO:0006508,GO:0006807,GO:0007276,GO:0007283,GO:0008150,GO:0008152,GO:0008233,GO:0008237,GO:0016020,GO:0016787,GO:0019538,GO:0019953,GO:0022414,GO:0032501,GO:0032504,GO:0043170,GO:0043226,GO:0043227,GO:0043229,GO:0043231,GO:0044238,GO:0044424,GO:0044444,GO:0044464,GO:0044703,GO:0048232,GO:…
TRINITY_DN186702_c4_g4	194.157	-2.63419	0.464493	-5.67112	1.41866e-08	6.15262e-06	K16342	C2 domain	GO:0000003,GO:0000302,GO:0001542,GO:0001554,GO:0001676,GO:0001890,GO:0001893,GO:0001894,GO:0002237,GO:0002673,GO:0002675,GO:0003006,GO:0003674,GO:0003824,GO:0004620,GO:0004622,GO:0004623,GO:0005488,GO:0005509,GO:0005515,GO:0005543,GO:0005544,GO:0005575,GO:0005622,GO:0005623,GO:0005634,GO:0005737,GO:0005739,GO:0005740,GO:0005743,GO:0005783,GO:0005789,GO:0005794,GO:0005811,GO:0005829,GO:0006082,GO:…
TRINITY_DN168315_c0_g1	86.7626	-4.23196	0.749923	-5.6432	1.66923e-08	7.02638e-06	-	Forkhead box 2b1 protein	-
TRINITY_DN183568_c0_g1	55.074	-3.46048	0.614499	-5.63138	1.7877e-08	7.48836e-06	K21392,K08638	AE binding protein 1	-
TRINITY_DN171762_c1_g3	91.8693	-5.45817	0.970665	-5.62312	1.87536e-08	7.63224e-06	K09072,K09070	branchiomeric skeletal muscle development	GO:0000122,GO:0000976,GO:0000977,GO:0000980,GO:0000981,GO:0001012,GO:0001067,GO:0001158,GO:0001206,GO:0001227,GO:0003674,GO:0003676,GO:0003677,GO:0003690,GO:0003700,GO:0003705,GO:0003712,GO:0003714,GO:0005488,GO:0005575,GO:0005622,GO:0005623,GO:0005634,GO:0005654,GO:0006139,GO:0006351,GO:0006355,GO:0006357,GO:0006366,GO:0006725,GO:0006807,GO:0007275,GO:0007517,GO:0007519,GO:0008150,GO:0008152,GO:…
TRINITY_DN193685_c0_g2	2081.16	-6.94514	1.2354	-5.62177	1.89012e-08	7.65595e-06	K06254,K06825	Fibrillin; calcium ion binding	-
TRINITY_DN192838_c2_g3	90.7015	-3.50526	0.624114	-5.61638	1.95e-08	7.8247e-06	K13868	L-alpha-amino acid transmembrane transport	GO:0000099,GO:0000101,GO:0002376,GO:0003333,GO:0003674,GO:0003823,GO:0005215,GO:0005342,GO:0005488,GO:0005575,GO:0005623,GO:0005886,GO:0005887,GO:0005903,GO:0006810,GO:0006811,GO:0006820,GO:0006865,GO:0006928,GO:0008150,GO:0008509,GO:0008514,GO:0009987,GO:0015075,GO:0015171,GO:0015175,GO:0015179,GO:0015184,GO:0015291,GO:0015297,GO:0015318,GO:0015711,GO:0015804,GO:0015807,GO:0015811,GO:0015849,GO:…
TRINITY_DN185324_c3_g4	248.031	-2.83178	0.505039	-5.60705	2.05805e-08	8.1818e-06	K13624,K14735	oxidoreductase activity, oxidizing metal ions, oxygen as acceptor	GO:0000041,GO:0003674,GO:0003824,GO:0004322,GO:0005488,GO:0005506,GO:0005507,GO:0005575,GO:0005622,GO:0005623,GO:0005737,GO:0005886,GO:0006810,GO:0006811,GO:0006812,GO:0006826,GO:0008150,GO:0008152,GO:0008198,GO:0016020,GO:0016323,GO:0016491,GO:0016722,GO:0016724,GO:0030001,GO:0043167,GO:0043169,GO:0044424,GO:0044425,GO:0044444,GO:0044459,GO:0044464,GO:0046872,GO:0046914,GO:0048471,GO:0051179,GO:…
TRINITY_DN181047_c0_g1	44.1472	-4.22894	0.755148	-5.60014	2.14174e-08	8.43641e-06	-	Predicted protein (Fragment)	-
TRINITY_DN164306_c0_g1	249.4	-2.7761	0.496745	-5.58857	2.28941e-08	8.9769e-06	-	-	-
TRINITY_DN178854_c0_g1	108.379	-5.9987	1.07391	-5.58584	2.32568e-08	9.03657e-06	K01194,K22078	Trehalase	GO:0003674,GO:0003824,GO:0004553,GO:0004555,GO:0005575,GO:0005623,GO:0005886,GO:0005903,GO:0005975,GO:0005984,GO:0005991,GO:0005993,GO:0007275,GO:0008150,GO:0008152,GO:0009056,GO:0009311,GO:0009313,GO:0009653,GO:0009887,GO:0009987,GO:0015927,GO:0016020,GO:0016052,GO:0016787,GO:0016798,GO:0031224,GO:0031225,GO:0031226,GO:0032501,GO:0032502,GO:0044237,GO:0044238,GO:0044248,GO:0044262,GO:0044275,GO:…
TRINITY_DN176074_c7_g1	134.376	-4.73427	0.849373	-5.57383	2.49195e-08	9.5958e-06	K14611	solute carrier family 23 member 1-like	-
TRINITY_DN179193_c4_g8	46.3582	-3.61092	0.648322	-5.56964	2.5527e-08	9.78583e-06	K14611	sodium-dependent L-ascorbate transmembrane transporter activity	GO:0003674,GO:0005215,GO:0005342,GO:0005343,GO:0005402,GO:0005575,GO:0005622,GO:0005623,GO:0005737,GO:0005886,GO:0005887,GO:0005903,GO:0005975,GO:0005996,GO:0006082,GO:0006139,GO:0006725,GO:0006732,GO:0006766,GO:0006767,GO:0006807,GO:0006810,GO:0006811,GO:0006812,GO:0006814,GO:0006820,GO:0006950,GO:0006979,GO:0007275,GO:0007399,GO:0007417,GO:0007420,GO:0008150,GO:0008152,GO:0008324,GO:0008509,GO:…
TRINITY_DN191438_c0_g1	105.123	-3.0863	0.5561	-5.5499	2.85838e-08	1.06718e-05	-	-	-
TRINITY_DN180707_c0_g1	43.8695	-4.39225	0.796909	-5.51161	3.55573e-08	1.28833e-05	-	Predicted protein (Fragment)	-
TRINITY_DN196493_c3_g1	495.345	-4.28509	0.77856	-5.50387	3.7154e-08	1.32384e-05	-	Vitellogenin (Fragment)	-
TRINITY_DN200249_c0_g4	108.47	-2.43711	0.443552	-5.49453	3.91751e-08	1.37523e-05	-	protein artichoke-like	-
TRINITY_DN201649_c3_g2	547.075	-3.16089	0.575308	-5.49425	3.92369e-08	1.37523e-05	K19719	calcium ion binding	-
TRINITY_DN168417_c3_g1	442.772	-2.72127	0.497424	-5.47072	4.48208e-08	1.55194e-05	K07763,K07997	Belongs to the peptidase M10A family	-
TRINITY_DN180830_c3_g2	38.2542	-5.26218	0.962833	-5.46531	4.621e-08	1.58724e-05	K20051,K03068	HYR domain	-
TRINITY_DN195881_c3_g1	102.406	-3.82014	0.699828	-5.45868	4.79681e-08	1.63273e-05	-	Predicted protein	-
TRINITY_DN193328_c0_g1	404.408	-3.572	0.656291	-5.44271	5.24761e-08	1.76022e-05	-	uncharacterized protein LOC106181466	-
TRINITY_DN186462_c3_g11	465.913	-2.70245	0.496679	-5.44105	5.29673e-08	1.76293e-05	-	angiopoietin-related protein 7-like; EGF domain	-
TRINITY_DN197786_c3_g2	192.241	-2.16623	0.398507	-5.43587	5.45303e-08	1.80794e-05	K14616,K19018	cobalamin catabolic process	GO:0000323,GO:0001701,GO:0001894,GO:0003674,GO:0005215,GO:0005488,GO:0005515,GO:0005575,GO:0005576,GO:0005615,GO:0005622,GO:0005623,GO:0005737,GO:0005764,GO:0005768,GO:0005773,GO:0005775,GO:0005783,GO:0005794,GO:0005798,GO:0005829,GO:0005886,GO:0005903,GO:0005905,GO:0006629,GO:0006725,GO:0006766,GO:0006767,GO:0006775,GO:0006807,GO:0006810,GO:0006897,GO:0006898,GO:0007154,GO:0007165,GO:0007275,GO:…
TRINITY_DN174878_c1_g9	26.9767	-3.73562	0.689611	-5.41701	6.06053e-08	1.99396e-05	K06236	collagen alpha-2(I) chain-like	-
TRINITY_DN179965_c6_g1	76.8406	-2.91386	0.538509	-5.41098	6.26806e-08	2.05437e-05	-	Predicted protein (Fragment)	-
TRINITY_DN177478_c2_g1	54.789	-4.80111	0.88823	-5.40525	6.47166e-08	2.10503e-05	K05181	GABA-A receptor activity	-
TRINITY_DN167652_c0_g1	483.788	-3.01857	0.560102	-5.38932	7.07266e-08	2.27467e-05	K07998	Forkhead box 2b1 protein	-
TRINITY_DN178881_c2_g3	197.431	-2.21841	0.413732	-5.36194	8.23326e-08	2.55234e-05	K13912,K09608	Zona pellucida (ZP) domain	-
TRINITY_DN199764_c0_g1	126.982	-2.24894	0.419789	-5.35732	8.44676e-08	2.59047e-05	-	Predicted protein	-
TRINITY_DN166044_c0_g2	131.926	-5.03454	0.940045	-5.35563	8.52568e-08	2.60537e-05	K05181	GABA-A receptor activity	-
TRINITY_DN167371_c2_g2	63.755	-4.8753	0.913866	-5.33481	9.56449e-08	2.87172e-05	K06238,K07998	structural constituent of cuticle	-
TRINITY_DN196045_c1_g5	277.115	-2.51592	0.472155	-5.32858	9.89818e-08	2.94106e-05	-	7 transmembrane receptor (Secretin family)	-
TRINITY_DN184385_c0_g1	1069.24	-4.18446	0.786696	-5.31903	1.04323e-07	3.05743e-05	K13649	Folate receptor family	GO:0003674,GO:0005215,GO:0005488,GO:0005575,GO:0005623,GO:0006810,GO:0006811,GO:0006820,GO:0006855,GO:0008144,GO:0008150,GO:0008509,GO:0008514,GO:0015075,GO:0015238,GO:0015711,GO:0015893,GO:0019842,GO:0022857,GO:0031644,GO:0031645,GO:0032217,GO:0032218,GO:0034220,GO:0035461,GO:0036094,GO:0042221,GO:0042493,GO:0043167,GO:0043168,GO:0044057,GO:0048519,GO:0050789,GO:0050896,GO:0051179,GO:0051180,GO:…
TRINITY_DN196932_c3_g1	144.13	-2.70358	0.509261	-5.30884	1.10327e-07	3.18985e-05	-	Vitellogenin (Fragment)	-
TRINITY_DN183407_c1_g3	59.8328	-2.86791	0.54046	-5.30642	1.11797e-07	3.21075e-05	K10351	Myosin essential light chain	-
TRINITY_DN87488_c0_g1	28.4908	-4.45927	0.842097	-5.29544	1.18729e-07	3.36482e-05	-	CARP3	-
TRINITY_DN203806_c1_g11	60.4877	-5.34935	1.01075	-5.29248	1.20669e-07	3.38627e-05	-	B-box type zinc finger protein ncl-1 (Fragment)	-
TRINITY_DN193025_c2_g1	71.6592	-3.98296	0.752919	-5.29002	1.22301e-07	3.40978e-05	-	uncharacterized protein LOC106181466	-
TRINITY_DN193226_c3_g1	33.7082	-2.94607	0.557291	-5.28641	1.2474e-07	3.46652e-05	-	uncharacterized protein LOC106181466	-
TRINITY_DN190157_c0_g5	97.9861	-2.35228	0.44521	-5.28354	1.26708e-07	3.49858e-05	-	cartilage intermediate layer protein 1-like	-
TRINITY_DN167652_c0_g2	84.124	-3.61745	0.685038	-5.28065	1.28727e-07	3.54292e-05	K07998	Forkhead box 2b1 protein	-
TRINITY_DN182950_c1_g1	223.131	-4.52379	0.856792	-5.27991	1.29244e-07	3.54579e-05	-	Predicted protein (Fragment)	-
TRINITY_DN202778_c1_g1	484.209	-2.09659	0.397977	-5.26811	1.37833e-07	3.75741e-05	K10396	B-box type zinc finger protein ncl-1 (Fragment)	-
TRINITY_DN187297_c2_g2	48.4583	-4.22167	0.805213	-5.24292	1.58057e-07	4.16334e-05	-	Predicted protein (Fragment)	-
TRINITY_DN187297_c3_g3	31.3194	-4.46601	0.852811	-5.23681	1.63378e-07	4.25134e-05	-	Predicted protein (Fragment)	-
TRINITY_DN186124_c0_g2	204.318	-4.58634	0.876686	-5.23145	1.68183e-07	4.32397e-05	-	trypsinogen activation	-
TRINITY_DN186462_c3_g1	43.9134	-3.54609	0.678661	-5.22513	1.74035e-07	4.43458e-05	-	Predicted protein (Fragment)	-
TRINITY_DN195345_c0_g1	144.477	-2.64575	0.507917	-5.20902	1.89845e-07	4.78069e-05	K04874	Ligand-gated ion channel	-
TRINITY_DN202151_c2_g11	162.03	-2.2148	0.425839	-5.20101	1.98205e-07	4.90741e-05	K12021	zinc ion binding	-
TRINITY_DN175524_c2_g1	33.218	-7.4344	1.42971	-5.19992	1.99377e-07	4.90741e-05	-	-	-
TRINITY_DN166309_c0_g2	118.709	-2.92326	0.562292	-5.19883	2.00549e-07	4.90741e-05	K07998	Forkhead box 2b1 protein;Tctex-1 family	-
TRINITY_DN203953_c1_g4	7415.28	-2.37439	0.456813	-5.19773	2.01735e-07	4.90741e-05	K19719	Collagen alpha-1(II) chain	-
TRINITY_DN203953_c1_g2	1240.67	-2.4835	0.47829	-5.19246	2.07535e-07	4.98976e-05	-	B-box type zinc finger protein ncl-1 (Fragment)	-
TRINITY_DN201110_c0_g2	36.7151	-3.06846	0.591438	-5.18813	2.12421e-07	5.08102e-05	K14453,K14704	solute carrier family 26 member 6-like;secondary active sulfate transmembrane transporter activity	GO:0003674,GO:0005215,GO:0005216,GO:0005253,GO:0005254,GO:0005310,GO:0005342,GO:0005452,GO:0005575,GO:0005623,GO:0005886,GO:0005887,GO:0006810,GO:0006811,GO:0006812,GO:0006816,GO:0006820,GO:0006821,GO:0006835,GO:0006855,GO:0006873,GO:0006885,GO:0008028,GO:0008150,GO:0008272,GO:0008324,GO:0008509,GO:0008514,GO:0009987,GO:0015075,GO:0015085,GO:0015103,GO:0015106,GO:0015108,GO:0015116,GO:0015238,GO:…
TRINITY_DN175882_c2_g1	52.1058	-3.47107	0.669169	-5.18713	2.13559e-07	5.09403e-05	-	Predicted protein	-
TRINITY_DN74815_c0_g1	98.9903	-9.97901	1.92616	-5.18078	2.20956e-07	5.20051e-05	-	CARP3	-
TRINITY_DN184257_c3_g1	542.033	-2.1081	0.407207	-5.17698	2.25511e-07	5.27654e-05	K19719	Collagen alpha chain (Fragment)	-
TRINITY_DN383718_c0_g1	27.3058	-4.19044	0.812275	-5.15889	2.48416e-07	5.73434e-05	-	Uncharacterized protein	-
TRINITY_DN191682_c3_g5	2192.58	-2.88614	0.560053	-5.15333	2.55907e-07	5.82891e-05	K19719	-	-
TRINITY_DN202690_c3_g4	56.4205	-4.05932	0.788227	-5.14994	2.60566e-07	5.91933e-05	-	B-box type zinc finger protein ncl-1 (Fragment)	-
TRINITY_DN187335_c3_g8	52.2829	-2.5223	0.489967	-5.14789	2.63436e-07	5.96875e-05	-	Predicted protein (Fragment)	-
TRINITY_DN87135_c0_g1	37.2138	-3.74723	0.730586	-5.12907	2.91176e-07	6.52836e-05	-	CARP3	-
TRINITY_DN181856_c0_g2	402.645	-3.39144	0.661291	-5.12852	2.92034e-07	6.53053e-05	-	Predicted protein (Fragment)	-
TRINITY_DN186835_c2_g1	26.5519	-7.10313	1.38602	-5.12484	2.97787e-07	6.60707e-05	-	Predicted protein (Fragment)	-
TRINITY_DN183268_c0_g1	210.859	-5.36585	1.04722	-5.12392	2.99241e-07	6.60707e-05	K12751	Myosin, light	GO:0000146,GO:0000278,GO:0000281,GO:0000910,GO:0003008,GO:0003012,GO:0003674,GO:0003774,GO:0003824,GO:0005198,GO:0005488,GO:0005515,GO:0005575,GO:0005622,GO:0005623,GO:0005737,GO:0005829,GO:0005856,GO:0005859,GO:0005903,GO:0006928,GO:0006936,GO:0007049,GO:0007275,GO:0007517,GO:0007519,GO:0008092,GO:0008150,GO:0008307,GO:0009888,GO:0009987,GO:0014706,GO:0015629,GO:0016459,GO:0016460,GO:0016461,GO:…
TRINITY_DN195976_c0_g1	225.974	-4.64457	0.909168	-5.10859	3.24564e-07	7.10986e-05	K06793	fibulin-1-like; hyaluronic acid binding	-
TRINITY_DN181257_c6_g3	28.6994	-3.73595	0.731793	-5.1052	3.30445e-07	7.20194e-05	-	Predicted protein (Fragment)	-
TRINITY_DN183937_c3_g2	46.6391	-2.97433	0.58328	-5.09931	3.40892e-07	7.41083e-05	-	-	-
TRINITY_DN188176_c0_g2	70.8404	-2.16961	0.425751	-5.09597	3.46967e-07	7.52383e-05	-	Euphy	-
TRINITY_DN203938_c1_g1	165.164	-4.05571	0.796684	-5.09073	3.56683e-07	7.69566e-05	-	B-box type zinc finger protein ncl-1 (Fragment)	-
TRINITY_DN186835_c2_g10	24.205	-4.52995	0.890435	-5.08734	3.63116e-07	7.81482e-05	K06051	delta-like protein D	-
TRINITY_DN170218_c0_g1	290.236	-2.39367	0.471406	-5.07773	3.81977e-07	8.11899e-05	-	Predicted protein (Fragment)	-
TRINITY_DN198889_c0_g1	1395.47	-2.47511	0.488168	-5.0702	3.97393e-07	8.31419e-05	K01784,K06734	endocytosis	GO:0002376,GO:0002682,GO:0002684,GO:0002694,GO:0002696,GO:0003674,GO:0003824,GO:0005215,GO:0005488,GO:0005509,GO:0005575,GO:0005622,GO:0005623,GO:0005737,GO:0005768,GO:0005783,GO:0005886,GO:0005887,GO:0006725,GO:0006766,GO:0006767,GO:0006807,GO:0006810,GO:0006855,GO:0008144,GO:0008150,GO:0008152,GO:0008284,GO:0009235,GO:0009987,GO:0010008,GO:0012505,GO:0015238,GO:0015399,GO:0015405,GO:0015420,GO:…
TRINITY_DN201683_c1_g1	46.5887	-7.9233	1.56301	-5.06926	3.99372e-07	8.31419e-05	K17341,K06837	disentegrin and metalloproteinase domain-containing protein 8-like isoform X2; calcium ion binding	-
TRINITY_DN175613_c0_g1	190.184	-4.40014	0.868122	-5.06858	4.008e-07	8.31419e-05	-	Predicted protein	-
TRINITY_DN187710_c0_g3	127.77	-2.62426	0.51777	-5.06838	4.0121e-07	8.31419e-05	K02599,K19636,K19601	Euphy; adhesion	-
TRINITY_DN170512_c0_g1	19.9278	-7.66563	1.51323	-5.06573	4.06828e-07	8.39504e-05	-	Predicted protein (Fragment)	-
TRINITY_DN186847_c2_g2	58.0083	-2.23824	0.441875	-5.06534	4.07673e-07	8.39504e-05	-	Predicted protein (Fragment)	-
TRINITY_DN200649_c2_g4	274.208	-3.61298	0.71448	-5.0568	4.2636e-07	8.66323e-05	-	MAM and LDL-receptor class A domain-containing protein 1-like isoform X2	-
TRINITY_DN191071_c2_g4	87.153	-2.90441	0.575319	-5.04835	4.45647e-07	8.9621e-05	K19719	putative collagen alpha-1(I) chain-like	-
TRINITY_DN188428_c1_g1	49.4606	-6.16267	1.22493	-5.03105	4.87791e-07	9.76389e-05	K14195	Accumulation-associated protein (Fragment)	-
TRINITY_DN190764_c0_g1	90.0377	-2.86832	0.572231	-5.01252	5.37206e-07	0.000105384	-	-	-
TRINITY_DN200922_c4_g10	69.2849	-2.19368	0.438074	-5.00757	5.51227e-07	0.000107334	K19719	Fibrillar collagens C-terminal domain	-
TRINITY_DN192785_c2_g3	87.0782	-3.13323	0.627458	-4.99352	5.92887e-07	0.000114666	-	uncharacterized protein LOC106181466	-
TRINITY_DN178221_c0_g1	89.9953	-2.47634	0.498306	-4.96952	6.71175e-07	0.000128648	-	Predicted protein	-
TRINITY_DN188290_c1_g7	1735.82	-4.0009	0.805497	-4.96699	6.79993e-07	0.000130048	-	Euphy	-
TRINITY_DN187218_c1_g10	123.805	-2.29621	0.462416	-4.96567	6.8463e-07	0.000130354	K08076	zinc metalloproteinase nas-15-like isoform X1;metalloendopeptidase activity	-
TRINITY_DN188361_c1_g3	1963.4	-2.37457	0.478546	-4.96205	6.97536e-07	0.000131841	K14195	Accumulation-associated protein (Fragment)	-
TRINITY_DN176969_c3_g2	128.435	-6.96929	1.40574	-4.95775	7.13153e-07	0.000133419	K06278,K12959	Caveolin; May act as a scaffolding protein within caveolar membranes. Interacts directly with G-protein alpha subunits and can functionally regulate their activity	GO:0000122,GO:0000139,GO:0000149,GO:0000188,GO:0000226,GO:0001505,GO:0001525,GO:0001568,GO:0001570,GO:0001664,GO:0001666,GO:0001669,GO:0001765,GO:0001932,GO:0001933,GO:0001934,GO:0001936,GO:0001937,GO:0001938,GO:0001944,GO:0001959,GO:0001960,GO:0002026,GO:0002027,GO:0002080,GO:0002376,GO:0002682,GO:0002684,GO:0002694,GO:0002696,GO:0002931,GO:0003008,GO:0003013,GO:0003015,GO:0003018,GO:0003057,GO:…
TRINITY_DN169885_c1_g4	56.0495	-2.74243	0.553486	-4.95484	7.23904e-07	0.000135136	-	Predicted protein (Fragment)	-
TRINITY_DN182249_c2_g6	2766.77	-2.9369	0.593314	-4.94999	7.42167e-07	0.000137647	K13884	Predicted protein (Fragment)	-
TRINITY_DN193910_c0_g1	221.404	-2.98717	0.604292	-4.94326	7.68275e-07	0.000141735	-	Predicted protein	-
TRINITY_DN195643_c2_g1	55.0268	-3.70844	0.752442	-4.92854	8.28474e-07	0.000150088	-	Predicted protein	-
TRINITY_DN194987_c0_g1	135.556	-2.8434	0.577774	-4.9213	8.59718e-07	0.000154769	-	Predicted protein	-
TRINITY_DN180544_c2_g2	26.1322	-3.08059	0.626701	-4.91558	8.85222e-07	0.000159027	-	Predicted protein (Fragment)	-
TRINITY_DN95992_c0_g2	35.3797	-4.33948	0.882932	-4.91485	8.88521e-07	0.000159286	-	granulins-like	-
TRINITY_DN183583_c0_g3	161.212	-3.66231	0.746081	-4.90873	9.16658e-07	0.000163647	-	Myosin essential light chain	-
TRINITY_DN177864_c4_g2	186.388	-2.30339	0.469646	-4.90453	9.36509e-07	0.000166844	K06278	Caveolin	-
TRINITY_DN174605_c4_g7	881.088	-3.0317	0.618552	-4.90128	9.52126e-07	0.000169275	K19719	collagen alpha-1(I) chain-like	-
TRINITY_DN173756_c1_g1	27.639	-3.88592	0.794065	-4.89371	9.89539e-07	0.000175202	-	Predicted protein	-
TRINITY_DN196547_c1_g1	375.022	-3.1421	0.643655	-4.88165	1.05204e-06	0.000184744	K18592	glutathione hydrolase activity	-
TRINITY_DN186462_c3_g12	235.559	-2.49977	0.512418	-4.87838	1.06959e-06	0.000187061	K10385	putative loricrin-like	-
TRINITY_DN175101_c2_g2	224.937	-2.51331	0.515757	-4.87305	1.09888e-06	0.000191403	-	ryncolin-2-like; calcium ion binding	-
TRINITY_DN196675_c1_g8	55.1255	-2.70866	0.556236	-4.86963	1.11807e-06	0.000193568	-	Vitellogenin (Fragment)	-
TRINITY_DN191053_c5_g2	47.1288	-3.17144	0.651733	-4.86616	1.13785e-06	0.00019558	-	-	-
TRINITY_DN178316_c8_g2	157.156	-4.4093	0.906145	-4.866	1.1388e-06	0.00019558	-	Predicted protein	-
TRINITY_DN168273_c0_g1	86.1904	-3.41721	0.703274	-4.85901	1.17975e-06	0.000202208	K07998	Forkhead box 2b1 protein	-
TRINITY_DN204350_c2_g7	28.6025	-3.33639	0.688171	-4.84819	1.24592e-06	0.000211023	K19719	Collagen alpha-1(II) chain	-
TRINITY_DN201192_c3_g5	2367.08	-3.96916	0.820194	-4.8393	1.30297e-06	0.000218957	K00512,K17813	cytochrome P450	-
TRINITY_DN171609_c6_g2	67.6465	-2.70945	0.560466	-4.83428	1.33628e-06	0.000221949	K08467	Potassium channel (Fragment)	-
TRINITY_DN205202_c14_g3	92.8613	-3.20734	0.664498	-4.82671	1.38807e-06	0.000229662	-	granulins-like	-
TRINITY_DN202417_c1_g13	44.9597	-2.98006	0.617712	-4.82435	1.40461e-06	0.000231548	-	B-box type zinc finger protein ncl-1 (Fragment)	-
TRINITY_DN193305_c2_g9	339.769	-4.89522	1.0147	-4.82431	1.40486e-06	0.000231548	K17527	intelectin-2-like	-
TRINITY_DN195379_c0_g5	49.9046	-2.90289	0.602205	-4.82044	1.43241e-06	0.000235637	-	Predicted protein	-
TRINITY_DN191694_c3_g1	42.1961	-5.13887	1.06646	-4.81861	1.44565e-06	0.000236474	K18542	Astacin (Peptidase family M12A)	-
TRINITY_DN185645_c1_g2	708.503	-2.72716	0.567063	-4.80928	1.51478e-06	0.000245773	-	Predicted protein	-
TRINITY_DN183937_c3_g4	8831.43	-2.65265	0.551657	-4.8085	1.52066e-06	0.000245773	K06236,K19720,K19719	collagen	-
TRINITY_DN191445_c3_g3	100.474	-2.51003	0.523306	-4.79649	1.61473e-06	0.000258209	-	-	-
TRINITY_DN175882_c2_g2	140.227	-4.92589	1.02771	-4.79308	1.64237e-06	0.00026117	-	Predicted protein	-
TRINITY_DN183869_c5_g1	58.0716	-3.26221	0.681864	-4.78425	1.71626e-06	0.000270417	-	-	-
TRINITY_DN167684_c1_g2	78.3865	-2.60301	0.545395	-4.7727	1.81771e-06	0.000281824	K07998	Forkhead box 2b1 protein; sequence-specific DNA binding	GO:0000122,GO:0000976,GO:0000977,GO:0000981,GO:0001012,GO:0001067,GO:0001227,GO:0001654,GO:0003674,GO:0003676,GO:0003677,GO:0003690,GO:0003700,GO:0005488,GO:0005515,GO:0005575,GO:0005622,GO:0005623,GO:0005634,GO:0005667,GO:0006355,GO:0006357,GO:0007275,GO:0007346,GO:0007399,GO:0007417,GO:0007420,GO:0007423,GO:0007610,GO:0007626,GO:0007631,GO:0008150,GO:0008343,GO:0008344,GO:0009889,GO:0009890,GO:…
TRINITY_DN201161_c0_g3	948.576	-2.29265	0.480373	-4.77265	1.8182e-06	0.000281824	-	Predicted protein (Fragment)	-
TRINITY_DN85551_c0_g1	53.6485	-3.01244	0.631536	-4.77001	1.84214e-06	0.000284509	-	CARP3	-
TRINITY_DN200649_c2_g1	285.052	-3.42574	0.718273	-4.76942	1.84756e-06	0.000284833	-	MAM and LDL-receptor class A domain-containing protein 1-like isoform X2;metalloendopeptidase activity	-
TRINITY_DN194513_c5_g3	146.421	-2.51538	0.527591	-4.76767	1.86368e-06	0.00028629	K04230	tachykinin receptor activity	-
TRINITY_DN189918_c3_g1	741.902	-2.1615	0.453966	-4.76137	1.92282e-06	0.000294847	-	Predicted protein	-
TRINITY_DN185251_c2_g1	24.9085	-3.22862	0.679146	-4.75394	1.9949e-06	0.00030427	-	mitochondrial amidoxime reducing component 2-like; molybdenum ion binding	GO:0003674,GO:0003824,GO:0005488,GO:0005575,GO:0005622,GO:0005623,GO:0005634,GO:0005737,GO:0005739,GO:0005740,GO:0005741,GO:0006082,GO:0006807,GO:0008150,GO:0008152,GO:0008940,GO:0009636,GO:0009987,GO:0016020,GO:0016491,GO:0016661,GO:0019222,GO:0019867,GO:0030151,GO:0030162,GO:0031090,GO:0031323,GO:0031399,GO:0031966,GO:0031967,GO:0031968,GO:0031975,GO:0032268,GO:0042126,GO:0042221,GO:0043167,GO:…
TRINITY_DN196255_c2_g3	744.586	-2.091	0.440942	-4.74213	2.11485e-06	0.000321994	-	Vitellogenin (Fragment)	-
TRINITY_DN181389_c0_g1	92.7836	-3.67562	0.777174	-4.72947	2.25103e-06	0.000340314	K04251	melanopsin; G-protein coupled receptor activity	-
TRINITY_DN180807_c0_g12	23.5821	-4.6877	0.993799	-4.71694	2.39412e-06	0.000360045	-	Predicted protein (Fragment)	-
TRINITY_DN190350_c1_g1	97.9979	-4.20159	0.891607	-4.71238	2.44837e-06	0.000366279	-	-	-
TRINITY_DN196046_c0_g2	3605.71	-2.16334	0.459496	-4.70806	2.50082e-06	0.00037218	K11140,K11141	metalloaminopeptidase activity	-
TRINITY_DN194918_c1_g1	242.268	-2.12843	0.452414	-4.70462	2.54344e-06	0.000376565	K10400	kinesin-like protein KIF15	-
TRINITY_DN193728_c1_g4	51.1093	-3.32951	0.709936	-4.68987	2.73376e-06	0.000401283	-	Predicted protein	-
TRINITY_DN184669_c2_g4	96.839	-3.02778	0.647573	-4.67558	2.93117e-06	0.000425174	K07440	Cytochrome P450, family 46, subfamily A, polypeptide	GO:0003674,GO:0003824,GO:0004497,GO:0005488,GO:0005575,GO:0005622,GO:0005623,GO:0005737,GO:0005783,GO:0005789,GO:0006066,GO:0006082,GO:0006629,GO:0006694,GO:0006699,GO:0006706,GO:0006707,GO:0006805,GO:0007275,GO:0007399,GO:0008150,GO:0008152,GO:0008202,GO:0008203,GO:0008206,GO:0008395,GO:0008610,GO:0009056,GO:0009058,GO:0009410,GO:0009987,GO:0012505,GO:0016020,GO:0016042,GO:0016053,GO:0016125,GO:…
TRINITY_DN171245_c0_g1	42.856	-3.46433	0.741163	-4.67417	2.95139e-06	0.000427384	K04874	voltage-gated potassium channel activity	-
TRINITY_DN188579_c5_g2	1335.35	-2.6048	0.557626	-4.67123	2.99395e-06	0.000431365	K14195	Accumulation-associated protein (Fragment)	-
TRINITY_DN167459_c0_g2	17.9153	-6.53474	1.40076	-4.66513	3.08427e-06	0.000440682	K07998	Forkhead box 2b1 protein	-
TRINITY_DN166077_c0_g1	36.2821	-3.25684	0.700011	-4.65256	3.27842e-06	0.000464557	-	skin secretory protein xP2-like	-
TRINITY_DN197084_c1_g1	315.145	-2.78761	0.599362	-4.65097	3.30384e-06	0.000467387	K07852	ras-related and estrogen-regulated growth inhibitor-like; GTP binding.	-
TRINITY_DN202406_c3_g4	44.099	-2.12378	0.456731	-4.64995	3.32012e-06	0.000468918	K16288	B-box type zinc finger protein ncl-1; Protein tyrosine kinase	-
TRINITY_DN184287_c0_g1	67.31	-2.51264	0.540602	-4.64785	3.35412e-06	0.000472167	K19719	Collagen alpha chain (Fragment)	-
TRINITY_DN198404_c2_g10	111.938	-3.90509	0.840737	-4.64484	3.40332e-06	0.000478308	-	Predicted protein	-
TRINITY_DN187297_c4_g4	22.0194	-4.31489	0.930128	-4.63902	3.50058e-06	0.000487984	-	Predicted protein (Fragment)	-
TRINITY_DN191445_c3_g4	6389.48	-3.01179	0.649298	-4.63853	3.50904e-06	0.000488371	K19721,K19719	Collagen alpha-2(V)	GO:0001101,GO:0001501,GO:0001654,GO:0003674,GO:0005488,GO:0005515,GO:0005575,GO:0005576,GO:0005581,GO:0005583,GO:0005588,GO:0005622,GO:0005623,GO:0005737,GO:0005783,GO:0005788,GO:0007275,GO:0007423,GO:0008150,GO:0009653,GO:0009719,GO:0009887,GO:0009987,GO:0010033,GO:0010243,GO:0010470,GO:0012505,GO:0016043,GO:0022603,GO:0030198,GO:0030199,GO:0031012,GO:0031974,GO:0032501,GO:0032502,GO:0032991,GO:…
TRINITY_DN176649_c0_g2	645.601	-2.11491	0.456225	-4.63568	3.55772e-06	0.000493546	-	Predicted protein	-
TRINITY_DN199778_c3_g1	148.552	-2.30228	0.497316	-4.62941	3.66716e-06	0.000507907	-	Predicted protein	-
TRINITY_DN72460_c0_g1	79.2216	-2.91516	0.630104	-4.62648	3.71935e-06	0.000514306	-	Uncharacterized protein	-
TRINITY_DN170077_c2_g2	50.7399	-2.45191	0.531099	-4.61668	3.89927e-06	0.000534879	-	-	-
TRINITY_DN181589_c0_g2	42.5302	-3.47111	0.751981	-4.61595	3.913e-06	0.000535106	-	-	-
TRINITY_DN167371_c3_g3	72.7658	-4.6142	1.00031	-4.61275	3.97375e-06	0.000541122	K07998	Forkhead box 2b1 protein; coreceptor activity involved in Wnt signaling pathway, planar cell polarity pathway	-
TRINITY_DN191436_c1_g1	110.487	-2.00207	0.434334	-4.60953	4.03589e-06	0.000546449	-	-	-
TRINITY_DN202720_c9_g1	16.8894	-4.6023	1.00194	-4.5934	4.36086e-06	0.000585111	-	B-box type zinc finger protein ncl-1 (Fragment)	-
TRINITY_DN173088_c0_g1	103.765	-3.89823	0.849392	-4.58944	4.44437e-06	0.000595387	-	Predicted protein	-
TRINITY_DN174605_c4_g5	68.7204	-2.19457	0.478953	-4.58201	4.60528e-06	0.000615023	-	Predicted protein	-
TRINITY_DN172415_c0_g2	209.149	-2.40631	0.52677	-4.56805	4.92282e-06	0.000651352	K22078,K01194	Acid trehalase-like	-
TRINITY_DN179368_c0_g1	38.6393	-5.08275	1.11363	-4.56411	5.01624e-06	0.000662691	-	Predicted protein (Fragment)	-
TRINITY_DN170689_c0_g3	35.0719	-4.89738	1.07355	-4.56186	5.07029e-06	0.000667777	K08606	zinc metalloproteinase nas-13-like isoform X1;metalloendopeptidase activity	-
TRINITY_DN170509_c0_g1	58.1908	-2.54908	0.558826	-4.56149	5.0792e-06	0.000667926	K04550,K20049,K06568	mucin-like protein; lipoprotein receptor-related protein	GO:0001523,GO:0001568,GO:0001775,GO:0001944,GO:0002020,GO:0002252,GO:0002263,GO:0002265,GO:0002376,GO:0003205,GO:0003279,GO:0003674,GO:0005041,GO:0005044,GO:0005102,GO:0005215,GO:0005488,GO:0005509,GO:0005515,GO:0005575,GO:0005622,GO:0005623,GO:0005634,GO:0005737,GO:0005768,GO:0005769,GO:0005886,GO:0005887,GO:0005905,GO:0006066,GO:0006629,GO:0006720,GO:0006721,GO:0006810,GO:0006897,GO:0006898,GO:…
TRINITY_DN167634_c0_g2	938.481	-3.42398	0.751556	-4.55585	5.21743e-06	0.000685055	K07763,K07998	Belongs to the peptidase M10A family	GO:0001838,GO:0002009,GO:0002164,GO:0002165,GO:0002168,GO:0003007,GO:0003143,GO:0003144,GO:0005575,GO:0005623,GO:0006950,GO:0007155,GO:0007275,GO:0007399,GO:0007413,GO:0007417,GO:0007419,GO:0007424,GO:0007444,GO:0007503,GO:0007505,GO:0007507,GO:0007552,GO:0007560,GO:0007561,GO:0007591,GO:0008037,GO:0008038,GO:0008150,GO:0009611,GO:0009653,GO:0009790,GO:0009791,GO:0009886,GO:0009887,GO:0009888,GO:…
TRINITY_DN89886_c0_g1	26.2719	-4.74249	1.04304	-4.54681	5.44656e-06	0.000708807	-	Predicted protein (Fragment)	-
TRINITY_DN173287_c3_g7	88.6777	-2.44574	0.537955	-4.54638	5.45776e-06	0.000709022	-	Predicted protein	-
TRINITY_DN172607_c0_g1	26.1192	-3.68059	0.809732	-4.54544	5.48205e-06	0.000710175	K14613,K20840	proton-coupled folate transporter-like; Solute carrier family 46, member 3	-
TRINITY_DN194022_c2_g4	209.163	-2.61104	0.574477	-4.54508	5.49145e-06	0.000710175	-	Predicted protein	-
TRINITY_DN178117_c1_g2	46.1282	-3.83375	0.843688	-4.54404	5.51859e-06	0.000712611	K08211	solute carrier family 22 member 15-like; organic anion transmembrane transporter activity	-
TRINITY_DN178936_c1_g2	79.7698	-2.34703	0.517209	-4.53788	5.68232e-06	0.00072611	-	-	-
TRINITY_DN190646_c0_g2	79.3908	-2.28924	0.504969	-4.53342	5.80366e-06	0.000737228	-	-	-
TRINITY_DN198404_c2_g4	18.1821	-4.25391	0.938887	-4.5308	5.87601e-06	0.000742027	-	putative myophilin-like	-
TRINITY_DN95765_c0_g1	31.0911	-4.75578	1.05027	-4.52817	5.94955e-06	0.000749051	K09401	forkhead box protein D2-like; sequence-specific DNA binding	-
TRINITY_DN181913_c0_g1	325.339	-2.56302	0.566464	-4.52459	6.05118e-06	0.000755263	K01049,K03927,K07378	Carboxylesterase family	-
TRINITY_DN183177_c0_g1	76.0022	-3.5875	0.795673	-4.50876	6.52074e-06	0.000807205	-	Predicted protein (Fragment)	-
TRINITY_DN191747_c1_g4	1229.69	-2.55571	0.566884	-4.50835	6.5335e-06	0.000807249	K04986	polycistic kidney disease protein 1-like; Concanavalin A-like lectin/glucanases superfamily	-
TRINITY_DN96118_c0_g1	46.7648	-2.67087	0.592859	-4.50507	6.63507e-06	0.000818621	K04988	polycystic kidney disease protein 1-like	-
TRINITY_DN87990_c1_g2	554.986	-3.72051	0.826287	-4.50269	6.70988e-06	0.00082312	K01311,K01345,K01346,K09632,K20751	chymotrypsinogen B-like isoform X4; serine-type endopeptidase activity	GO:0003674,GO:0003824,GO:0005575,GO:0005576,GO:0006508,GO:0006725,GO:0006766,GO:0006767,GO:0006807,GO:0006873,GO:0006874,GO:0006875,GO:0008150,GO:0008152,GO:0008233,GO:0009235,GO:0009987,GO:0016787,GO:0017144,GO:0019538,GO:0019725,GO:0030003,GO:0033013,GO:0042592,GO:0043170,GO:0044237,GO:0044238,GO:0044281,GO:0046483,GO:0048878,GO:0050801,GO:0051186,GO:0055065,GO:0055074,GO:0055080,GO:0055082,GO:…
TRINITY_DN180464_c3_g1	152.126	-2.84996	0.632988	-4.50238	6.71955e-06	0.00082313	K08202,K08203,K08209,K08210	organic anion transmembrane transporter activity	GO:0003674,GO:0005215,GO:0005342,GO:0005452,GO:0005575,GO:0005623,GO:0005886,GO:0005887,GO:0006139,GO:0006725,GO:0006732,GO:0006733,GO:0006753,GO:0006793,GO:0006796,GO:0006807,GO:0006810,GO:0006811,GO:0006812,GO:0006820,GO:0006855,GO:0008028,GO:0008150,GO:0008152,GO:0008324,GO:0008509,GO:0008514,GO:0009058,GO:0009108,GO:0009117,GO:0009165,GO:0009435,GO:0009987,GO:0015075,GO:0015101,GO:0015103,GO:…
TRINITY_DN205202_c14_g4	104.173	-4.80418	1.0682	-4.49747	6.87665e-06	0.000839978	-	granulins-like	-
TRINITY_DN195485_c0_g3	48.4691	-2.55397	0.568327	-4.49384	6.99499e-06	0.000849108	-	Predicted protein	-
TRINITY_DN204530_c3_g28	35.66	-4.02215	0.895156	-4.49324	7.01478e-06	0.000849108	K06252,K19719	negative regulation of axon extension involved in regeneration	GO:0000902,GO:0000904,GO:0001558,GO:0003008,GO:0003674,GO:0005102,GO:0005178,GO:0005488,GO:0005515,GO:0005575,GO:0005576,GO:0005623,GO:0006928,GO:0006935,GO:0007155,GO:0007158,GO:0007162,GO:0007275,GO:0007399,GO:0007409,GO:0007411,GO:0007417,GO:0007420,GO:0007610,GO:0007611,GO:0007612,GO:0007626,GO:0008150,GO:0008289,GO:0008306,GO:0008361,GO:0009605,GO:0009653,GO:0009986,GO:0009987,GO:0010646,GO:…
TRINITY_DN176967_c0_g3	232.04	-2.56334	0.570512	-4.49306	7.02061e-06	0.000849108	K00277,K14678,K13912	Lysyl oxidase-like 5a	-
TRINITY_DN201441_c3_g8	239.046	-2.04717	0.455711	-4.49225	7.0475e-06	0.000851162	-	TLD	-
TRINITY_DN372267_c0_g1	84.7568	-5.70353	1.2702	-4.49025	7.11397e-06	0.000857889	-	-	-
TRINITY_DN186019_c0_g1	100.323	-2.11674	0.471638	-4.48807	7.18715e-06	0.000863172	K00059	putative 3-oxoacyl-[acyl-carrier-protein] reductase FabG	-
TRINITY_DN188868_c0_g2	26.8185	-4.89939	1.09225	-4.48557	7.27182e-06	0.000870904	-	Predicted protein	-
TRINITY_DN188074_c0_g1	170.496	-2.03183	0.453781	-4.47755	7.55037e-06	0.000899248	K13912,K19525	cobalamin catabolic process	-
TRINITY_DN62234_c0_g1	26.3198	-4.71519	1.05422	-4.47269	7.72419e-06	0.000914874	-	Uncharacterized protein	-
TRINITY_DN201601_c3_g4	21.294	-4.24409	0.95233	-4.45654	8.32944e-06	0.000975795	K06568	mucin-like protein	-
TRINITY_DN194628_c1_g2	76.6948	-2.24779	0.504514	-4.45536	8.37519e-06	0.000979817	K04451	cellular tumor antigen p53-like	-
TRINITY_DN199863_c3_g2	298.909	-2.0897	0.469675	-4.44925	8.61721e-06	0.000999957	K04255	opsin-3-like;7 transmembrane receptor (rhodopsin family)	-
TRINITY_DN199693_c1_g5	2657.75	-2.73684	0.616024	-4.44276	8.88133e-06	0.00102507	-	-	-
TRINITY_DN202424_c3_g1	70.6131	-2.44904	0.551366	-4.44177	8.92218e-06	0.00102631	K08202,K08203,K08204,K08205,K08206,K08207,K08208,K08209,K08210,K08216	solute carrier family 22	GO:0001101,GO:0002238,GO:0003008,GO:0003014,GO:0003674,GO:0004888,GO:0004930,GO:0004953,GO:0004954,GO:0004955,GO:0005080,GO:0005215,GO:0005319,GO:0005342,GO:0005452,GO:0005488,GO:0005515,GO:0005575,GO:0005623,GO:0005886,GO:0005887,GO:0005901,GO:0005903,GO:0006082,GO:0006139,GO:0006725,GO:0006732,GO:0006733,GO:0006753,GO:0006793,GO:0006796,GO:0006807,GO:0006810,GO:0006811,GO:0006812,GO:0006820,GO:…
TRINITY_DN176453_c1_g1	18.8672	-6.60768	1.48765	-4.44168	8.92596e-06	0.00102631	-	-	-
TRINITY_DN189455_c2_g2	77.7434	-3.83153	0.8633	-4.43824	9.06994e-06	0.00103985	K08621,K08625	ADAM metallopeptidase with thrombospondin type 1 motif 10	GO:0001527,GO:0005575,GO:0005576,GO:0031012,GO:0044420,GO:0044421,GO:0099080,GO:0099081,GO:0099512
TRINITY_DN185107_c3_g2	131.217	-2.40155	0.541885	-4.43184	9.34308e-06	0.00106406	-	-	-
TRINITY_DN200138_c3_g11	920.02	-2.01218	0.454097	-4.43117	9.37222e-06	0.00106485	K13366	Flavin containing amine oxidoreductase	-
TRINITY_DN200982_c0_g7	1697.89	-2.42918	0.548407	-4.42951	9.44467e-06	0.00106854	-	-	-
TRINITY_DN179242_c0_g1	42.987	-3.07674	0.698079	-4.40744	1.046e-05	0.00116358	-	-	-
TRINITY_DN178796_c0_g1	94.9525	-4.7389	1.07521	-4.40742	1.04608e-05	0.00116358	-	-	-
TRINITY_DN170088_c0_g1	80.0408	-2.22368	0.505074	-4.40267	1.06925e-05	0.00118628	-	-	-
TRINITY_DN203291_c2_g1	79.2684	-2.22297	0.50561	-4.39661	1.09952e-05	0.00121327	-	-	-
TRINITY_DN186038_c1_g2	81.5094	-2.73597	0.622446	-4.39552	1.1051e-05	0.00121506	-	organic anion transmembrane transporter activity	-
TRINITY_DN190481_c1_g3	293.118	-2.17411	0.495035	-4.39183	1.12401e-05	0.00123427	-	-	-
TRINITY_DN191107_c1_g4	150.638	-2.1046	0.480221	-4.38256	1.17295e-05	0.00127336	-	-	-
TRINITY_DN198001_c3_g18	64.1149	-2.3314	0.532316	-4.37972	1.18832e-05	0.00128621	-	-	-
TRINITY_DN195345_c0_g2	35.502	-2.95822	0.675475	-4.37947	1.18968e-05	0.00128621	-	-	-
TRINITY_DN69482_c0_g1	39.1621	-5.16392	1.18	-4.37622	1.20756e-05	0.00129618	K09397	sequence-specific DNA binding	GO:0000003,GO:0000122,GO:0000902,GO:0000904,GO:0000976,GO:0000977,GO:0000981,GO:0001012,GO:0001067,GO:0003006,GO:0003674,GO:0003676,GO:0003677,GO:0003690,GO:0003700,GO:0005488,GO:0005515,GO:0005575,GO:0005622,GO:0005623,GO:0005634,GO:0006355,GO:0006357,GO:0006928,GO:0006935,GO:0007275,GO:0007399,GO:0007409,GO:0007411,GO:0007548,GO:0008104,GO:0008150,GO:0009605,GO:0009653,GO:0009790,GO:0009792,GO:…
TRINITY_DN188147_c3_g1	111.505	-2.1209	0.484709	-4.37562	1.21089e-05	0.00129813	-	-	-
TRINITY_DN188579_c2_g1	20.109	-2.77881	0.635302	-4.374	1.21991e-05	0.00130617	-	-	-
TRINITY_DN181566_c1_g4	1246.7	-2.00293	0.458186	-4.37143	1.23435e-05	0.00131834	K04666	Nodal homolog	GO:0000003,GO:0000122,GO:0000902,GO:0000904,GO:0001501,GO:0001667,GO:0001701,GO:0001702,GO:0001704,GO:0001706,GO:0001707,GO:0001708,GO:0001710,GO:0001817,GO:0001819,GO:0001824,GO:0001825,GO:0001829,GO:0001831,GO:0001838,GO:0001841,GO:0001842,GO:0001889,GO:0001890,GO:0001892,GO:0001893,GO:0001932,GO:0001934,GO:0001944,GO:0001947,GO:0002009,GO:0002085,GO:0003002,GO:0003006,GO:0003007,GO:0003140,GO:…
TRINITY_DN192460_c6_g2	32.2413	-7.39041	1.69081	-4.37092	1.23721e-05	0.00131976	-	-	-
TRINITY_DN203876_c2_g2	1024.94	-2.09401	0.480001	-4.36252	1.28571e-05	0.00136613	-	-	-
TRINITY_DN187317_c0_g6	27.4431	-4.03549	0.925124	-4.36211	1.28816e-05	0.00136613	-	-	-
TRINITY_DN196989_c4_g1	3460.19	-2.87113	0.658771	-4.35832	1.31066e-05	0.00138265	K20526	actin binding	GO:0000122,GO:0000976,GO:0000977,GO:0000978,GO:0000987,GO:0001012,GO:0001067,GO:0003008,GO:0003012,GO:0003674,GO:0003676,GO:0003677,GO:0003690,GO:0003779,GO:0005488,GO:0005515,GO:0005575,GO:0005622,GO:0005623,GO:0005634,GO:0005737,GO:0005856,GO:0005865,GO:0006355,GO:0006357,GO:0006936,GO:0006939,GO:0007154,GO:0007165,GO:0007275,GO:0007399,GO:0007417,GO:0008092,GO:0008150,GO:0009719,GO:0009725,GO:…
TRINITY_DN204105_c11_g21	176.628	-2.28792	0.525246	-4.35591	1.32517e-05	0.00139551	-	calcium ion binding	-
TRINITY_DN265354_c0_g1	28.3192	-3.56817	0.819186	-4.35575	1.3261e-05	0.00139551	-	-	-
TRINITY_DN168902_c0_g6	59.6628	-3.63826	0.835999	-4.35199	1.34908e-05	0.00141356	K09637	serine-type endopeptidase activity	GO:0000122,GO:0001525,GO:0001568,GO:0001944,GO:0003674,GO:0003824,GO:0004175,GO:0004222,GO:0004252,GO:0005575,GO:0005576,GO:0005615,GO:0005623,GO:0005886,GO:0006355,GO:0006357,GO:0006508,GO:0006807,GO:0006873,GO:0006875,GO:0006879,GO:0007154,GO:0007165,GO:0007275,GO:0008150,GO:0008152,GO:0008233,GO:0008236,GO:0008237,GO:0009056,GO:0009653,GO:0009889,GO:0009890,GO:0009891,GO:0009892,GO:0009893,GO:…
TRINITY_DN180388_c0_g1	36.0562	-7.5528	1.73751	-4.34691	1.38069e-05	0.00144057	-	-	-
TRINITY_DN174544_c0_g1	137.892	-3.02514	0.697369	-4.33794	1.43826e-05	0.00148443	-	-	-
TRINITY_DN184912_c1_g2	147.686	-3.20784	0.74047	-4.33217	1.47645e-05	0.00151656	-	-	-
TRINITY_DN177724_c2_g1	48.5758	-3.44831	0.797664	-4.32301	1.53912e-05	0.00157715	-	-	-
TRINITY_DN195203_c0_g14	524.902	-2.03646	0.471259	-4.32131	1.55104e-05	0.00158559	K00512,K17813	cytochrome P450	-
TRINITY_DN191439_c1_g1	162.227	-3.53173	0.818003	-4.31751	1.578e-05	0.00161123	-	negative regulation of insulin-like growth factor receptor signaling pathway	-
TRINITY_DN179604_c0_g1	18.8454	-3.55608	0.823814	-4.3166	1.58451e-05	0.00161596	-	-	-
TRINITY_DN187897_c1_g6	37.1415	-3.03601	0.703724	-4.3142	1.60179e-05	0.00163164	-	-	-
TRINITY_DN96894_c0_g1	39.5099	-2.34305	0.543349	-4.31223	1.61614e-05	0.00164236	-	-	-
TRINITY_DN179669_c1_g3	25.364	-6.155	1.42763	-4.31135	1.62261e-05	0.00164684	K20051	Calcium ion binding	GO:0005575,GO:0005623,GO:0005886,GO:0008150,GO:0009987,GO:0016020,GO:0016043,GO:0030424,GO:0033267,GO:0042995,GO:0043005,GO:0043679,GO:0044306,GO:0044425,GO:0044456,GO:0044459,GO:0044463,GO:0044464,GO:0045202,GO:0050808,GO:0071840,GO:0071944,GO:0097060,GO:0097458,GO:0098590,GO:0098793,GO:0120025,GO:0120038,GO:0150034,GO:1990709
TRINITY_DN179427_c1_g4	263.354	-2.29832	0.53312	-4.31107	1.62469e-05	0.00164684	K05768	actin filament severing	GO:0003674,GO:0003779,GO:0003785,GO:0005488,GO:0005515,GO:0005543,GO:0005546,GO:0006996,GO:0007010,GO:0007015,GO:0008064,GO:0008092,GO:0008150,GO:0008154,GO:0008289,GO:0009987,GO:0010639,GO:0016043,GO:0022411,GO:0030029,GO:0030036,GO:0030042,GO:0030832,GO:0030833,GO:0030834,GO:0030835,GO:0030837,GO:0031333,GO:0032271,GO:0032272,GO:0032535,GO:0032956,GO:0032970,GO:0032984,GO:0033043,GO:0035091,GO:…
TRINITY_DN197100_c0_g5	737.16	-2.57306	0.59688	-4.31085	1.6263e-05	0.00164684	-	Endonuclease/Exonuclease/phosphatase family	-
TRINITY_DN196932_c17_g1	43.1345	-2.4448	0.568054	-4.30382	1.67882e-05	0.00169204	-	-	-
TRINITY_DN189113_c2_g2	45.7696	-2.16935	0.504618	-4.299	1.71568e-05	0.00172104	-	-	-
TRINITY_DN203953_c1_g6	56.8754	-2.11012	0.490897	-4.29849	1.71962e-05	0.00172104	-	-	-
TRINITY_DN205063_c4_g5	146.703	-2.75026	0.640014	-4.29718	1.72982e-05	0.00172924	K17307,K22017	Mucin 4, cell surface associated	-
TRINITY_DN183665_c1_g1	50.4956	-3.79374	0.883116	-4.29586	1.74017e-05	0.00173586	K06252,K08622,K08626,K13837	A disintegrin and metalloproteinase with thrombospondin motifs	GO:0000902,GO:0000904,GO:0001503,GO:0001649,GO:0001764,GO:0002076,GO:0003674,GO:0005102,GO:0005178,GO:0005488,GO:0005515,GO:0005575,GO:0005576,GO:0005623,GO:0006928,GO:0007155,GO:0007160,GO:0007275,GO:0007399,GO:0007409,GO:0008037,GO:0008038,GO:0008150,GO:0008285,GO:0009653,GO:0009966,GO:0009968,GO:0009986,GO:0009987,GO:0010646,GO:0010648,GO:0010721,GO:0016043,GO:0016049,GO:0016477,GO:0022008,GO:…
TRINITY_DN185251_c2_g3	55.3492	-3.03277	0.706954	-4.28991	1.78744e-05	0.00177444	-	molybdenum ion binding	GO:0003674,GO:0003824,GO:0005488,GO:0005575,GO:0005622,GO:0005623,GO:0005634,GO:0005737,GO:0005739,GO:0005740,GO:0005741,GO:0006082,GO:0006807,GO:0008150,GO:0008152,GO:0008940,GO:0009636,GO:0009987,GO:0016020,GO:0016491,GO:0016661,GO:0019222,GO:0019867,GO:0030151,GO:0030162,GO:0031090,GO:0031323,GO:0031399,GO:0031966,GO:0031967,GO:0031968,GO:0031975,GO:0032268,GO:0042126,GO:0042221,GO:0043167,GO:…
TRINITY_DN185018_c1_g1	3037.65	-3.84512	0.897641	-4.28358	1.83906e-05	0.00182148	K12751	Myosin, light	GO:0000146,GO:0000278,GO:0000281,GO:0000910,GO:0003008,GO:0003012,GO:0003674,GO:0003774,GO:0003824,GO:0005198,GO:0005488,GO:0005515,GO:0005575,GO:0005622,GO:0005623,GO:0005737,GO:0005829,GO:0005856,GO:0005859,GO:0005903,GO:0006928,GO:0006936,GO:0007049,GO:0007275,GO:0007517,GO:0007519,GO:0008092,GO:0008150,GO:0008307,GO:0009888,GO:0009987,GO:0014706,GO:0015629,GO:0016459,GO:0016460,GO:0016461,GO:…
TRINITY_DN178973_c0_g1	59.133	-2.39921	0.560137	-4.28325	1.84182e-05	0.00182211	K01302	metallodipeptidase activity	-
TRINITY_DN203758_c5_g7	4345.69	-2.81766	0.657873	-4.28298	1.84408e-05	0.00182224	-	-	-
TRINITY_DN190988_c7_g1	257.131	-2.24631	0.524594	-4.28199	1.85225e-05	0.00182612	-	-	-
TRINITY_DN190407_c0_g1	571.072	-2.77492	0.64965	-4.27141	1.94239e-05	0.00189662	-	-	-
TRINITY_DN18450_c0_g1	22.7732	-4.68303	1.0964	-4.27128	1.94351e-05	0.00189662	-	-	-
TRINITY_DN194293_c1_g9	1921.97	-2.29966	0.538416	-4.27115	1.94466e-05	0.00189662	-	CUB and zona pellucida-like domain-containing protein	-
TRINITY_DN171414_c1_g1	17.9154	-7.50944	1.75823	-4.27102	1.94585e-05	0.00189662	-	-	-
TRINITY_DN198930_c1_g2	322.231	-3.37865	0.791594	-4.26816	1.97094e-05	0.00191456	-	-	-
TRINITY_DN179611_c2_g4	634.374	-3.34738	0.78438	-4.26755	1.9763e-05	0.00191543	K06238	collagen	-
TRINITY_DN186330_c5_g1	63.8884	-2.33261	0.546912	-4.26505	1.99858e-05	0.00193266	-	-	-
TRINITY_DN203626_c1_g1	49.5767	-2.32057	0.544222	-4.26402	2.00777e-05	0.00193937	-	-	-
TRINITY_DN196677_c0_g3	117.549	-2.39413	0.562043	-4.25969	2.04707e-05	0.00196406	-	-	-
TRINITY_DN178907_c2_g7	145.52	-2.41908	0.568078	-4.25836	2.05933e-05	0.00197143	-	-	-
TRINITY_DN192536_c2_g4	1513.2	-2.13714	0.502053	-4.25681	2.07364e-05	0.00197851	-	-	-
TRINITY_DN205202_c15_g5	98.2876	-3.65861	0.860652	-4.25097	2.12849e-05	0.00202634	-	-	-
TRINITY_DN192645_c0_g1	131.33	-2.62831	0.618395	-4.25022	2.13565e-05	0.0020309	-	-	-
TRINITY_DN202425_c4_g7	177.686	-2.0537	0.483234	-4.2499	2.13864e-05	0.0020313	-	-	-
TRINITY_DN202424_c1_g1	21.2504	-2.62007	0.616563	-4.24948	2.1427e-05	0.0020313	K08202,K08203,K08204,K08205,K08206,K08207,K08208,K08209,K08210,K08216	solute carrier family 22	GO:0001101,GO:0002238,GO:0003008,GO:0003014,GO:0003674,GO:0004888,GO:0004930,GO:0004953,GO:0004954,GO:0004955,GO:0005080,GO:0005215,GO:0005319,GO:0005342,GO:0005452,GO:0005488,GO:0005515,GO:0005575,GO:0005623,GO:0005886,GO:0005887,GO:0005901,GO:0005903,GO:0006082,GO:0006139,GO:0006725,GO:0006732,GO:0006733,GO:0006753,GO:0006793,GO:0006796,GO:0006807,GO:0006810,GO:0006811,GO:0006812,GO:0006820,GO:…
TRINITY_DN193740_c1_g3	67.0898	-2.25703	0.53138	-4.24749	2.16175e-05	0.002039	-	-	-
TRINITY_DN193406_c1_g4	2768.98	-2.93555	0.691142	-4.24738	2.16281e-05	0.002039	K13443	intracellular cholesterol transport	GO:0000323,GO:0001775,GO:0002252,GO:0002263,GO:0002274,GO:0002275,GO:0002283,GO:0002366,GO:0002376,GO:0002443,GO:0002444,GO:0002446,GO:0003674,GO:0005215,GO:0005319,GO:0005488,GO:0005496,GO:0005515,GO:0005575,GO:0005576,GO:0005622,GO:0005623,GO:0005737,GO:0005764,GO:0005766,GO:0005773,GO:0005775,GO:0006810,GO:0006811,GO:0006820,GO:0006869,GO:0006887,GO:0006955,GO:0008150,GO:0008289,GO:0009605,GO:…
TRINITY_DN189202_c4_g2	65.5207	-2.50206	0.58921	-4.24647	2.17167e-05	0.00204478	K04662	bone morphogenetic protein	GO:0000003,GO:0000122,GO:0000186,GO:0000302,GO:0001101,GO:0001501,GO:0001503,GO:0001525,GO:0001541,GO:0001568,GO:0001649,GO:0001654,GO:0001655,GO:0001656,GO:0001657,GO:0001658,GO:0001704,GO:0001707,GO:0001709,GO:0001710,GO:0001759,GO:0001763,GO:0001822,GO:0001823,GO:0001838,GO:0001841,GO:0001843,GO:0001932,GO:0001933,GO:0001934,GO:0001935,GO:0001936,GO:0001938,GO:0001944,GO:0001958,GO:0002009,GO:…
TRINITY_DN204229_c1_g1	146.856	-2.91138	0.686525	-4.24075	2.22778e-05	0.0020821	-	Coagulation factor 5/8 C-terminal domain, discoidin domain	-
TRINITY_DN178896_c0_g1	35.4653	-3.46053	0.818263	-4.22911	2.34615e-05	0.00217331	-	-	-
TRINITY_DN177418_c0_g1	100.045	-3.71844	0.881731	-4.21721	2.47344e-05	0.00227162	-	-	-
TRINITY_DN169431_c1_g1	59.0661	-2.94583	0.699003	-4.21433	2.50516e-05	0.00229584	-	-	-
TRINITY_DN183491_c0_g1	55.9957	-2.19373	0.521111	-4.20972	2.55687e-05	0.00233576	K01201,K09448	transcriptional enhancer factor	GO:0000976,GO:0000977,GO:0000980,GO:0000981,GO:0001012,GO:0001067,GO:0001085,GO:0001158,GO:0001221,GO:0001223,GO:0001654,GO:0001745,GO:0002009,GO:0002165,GO:0003674,GO:0003676,GO:0003677,GO:0003690,GO:0003700,GO:0005488,GO:0005515,GO:0005575,GO:0005622,GO:0005623,GO:0005634,GO:0005667,GO:0006355,GO:0006357,GO:0007275,GO:0007423,GO:0007444,GO:0007472,GO:0007476,GO:0007478,GO:0007480,GO:0007507,GO:…
TRINITY_DN79065_c0_g1	165.708	-4.94119	1.17477	-4.20609	2.59824e-05	0.00236851	-	-	-
TRINITY_DN172471_c1_g11	43.0507	-3.45164	0.821716	-4.20052	2.66298e-05	0.00241982	K00485	N,N-dimethylaniline monooxygenase activity	-
TRINITY_DN178313_c1_g2	323.159	-2.65748	0.633155	-4.1972	2.70232e-05	0.00244838	-	Potassium channel subfamily K member	-
TRINITY_DN167696_c2_g1	26.4329	-2.92035	0.695794	-4.19715	2.70297e-05	0.00244838	-	-	-
TRINITY_DN204900_c4_g2	79.8996	-3.27304	0.780071	-4.19582	2.71885e-05	0.00246017	K05480	TNF(Tumour Necrosis Factor) family	-
TRINITY_DN179090_c1_g11	424.778	-2.29913	0.548353	-4.1928	2.75534e-05	0.00248795	-	-	-
TRINITY_DN199933_c0_g2	272.632	-2.07154	0.495125	-4.18386	2.86595e-05	0.00257699	-	Glycosyl transferases group 1	-
TRINITY_DN193846_c2_g4	145.073	-4.14241	0.992232	-4.17484	2.98194e-05	0.00266731	-	-	-
TRINITY_DN187335_c3_g3	32.8078	-2.39112	0.574167	-4.1645	3.12037e-05	0.00277781	-	-	-
TRINITY_DN185107_c3_g1	71.6089	-2.45032	0.59003	-4.15287	3.28329e-05	0.00290659	-	-	-
TRINITY_DN186996_c4_g2	4781.3	-2.38146	0.573729	-4.15085	3.31242e-05	0.00292936	-	-	-
TRINITY_DN221893_c0_g1	179.595	-4.75881	1.14658	-4.15044	3.31833e-05	0.00293156	-	-	-
TRINITY_DN189153_c3_g1	199.064	-3.87672	0.934724	-4.14745	3.36204e-05	0.00296104	-	-	-
TRINITY_DN193265_c1_g1	236.408	-2.41315	0.582032	-4.14608	3.38209e-05	0.0029726	-	-	-
TRINITY_DN164944_c0_g1	22.1592	-3.78562	0.913345	-4.14479	3.40133e-05	0.00298485	K04286	Melatonin receptor type 1B	GO:0001654,GO:0002791,GO:0002792,GO:0003008,GO:0003013,GO:0003018,GO:0003674,GO:0004888,GO:0004930,GO:0005575,GO:0005623,GO:0005886,GO:0005887,GO:0006873,GO:0006874,GO:0006875,GO:0007154,GO:0007165,GO:0007186,GO:0007187,GO:0007267,GO:0007268,GO:0007275,GO:0007423,GO:0007623,GO:0008015,GO:0008150,GO:0008502,GO:0009987,GO:0010646,GO:0010647,GO:0010648,GO:0010817,GO:0010941,GO:0010959,GO:0016020,GO:…
TRINITY_DN200974_c2_g2	311.376	-2.21061	0.533362	-4.14467	3.40298e-05	0.00298485	-	-	-
TRINITY_DN196819_c2_g9	34.8264	-4.22147	1.01908	-4.14242	3.43658e-05	0.00300206	-	-	-
TRINITY_DN171479_c0_g1	53.2558	-2.50943	0.606553	-4.1372	3.51571e-05	0.00305255	K15015	Vesicular inhibitory amino acid	-
TRINITY_DN174401_c0_g1	17.3583	-4.56658	1.10888	-4.11817	3.81885e-05	0.00327274	-	-	-
TRINITY_DN172460_c1_g1	141.372	-2.04359	0.496592	-4.11523	3.86785e-05	0.00330937	K19719	Fibrillar collagens C-terminal domain	-
TRINITY_DN172132_c4_g4	2058.9	-2.42247	0.590242	-4.1042	4.05722e-05	0.00344267	-	-	-
TRINITY_DN184184_c0_g1	472.388	-2.21319	0.539462	-4.10258	4.0856e-05	0.00345991	-	-	-
TRINITY_DN198262_c0_g4	255.006	-2.14348	0.522729	-4.10055	4.12161e-05	0.00348353	K22078,K01194	Acid trehalase-like	-
TRINITY_DN179596_c0_g1	31.3651	-2.23272	0.545289	-4.09457	4.22959e-05	0.00356427	-	-	-
TRINITY_DN193680_c1_g6	154.219	-3.86793	0.94533	-4.09162	4.28377e-05	0.00359581	-	carbohydrate binding	-
TRINITY_DN179090_c1_g12	161.642	-2.49356	0.610098	-4.08715	4.36701e-05	0.00364786	-	-	-
TRINITY_DN205228_c0_g1	121.613	-2.32561	0.569678	-4.08232	4.4588e-05	0.00370292	-	-	-
TRINITY_DN195672_c0_g1	131.002	-2.18329	0.534896	-4.08171	4.47049e-05	0.00370904	-	-	-
TRINITY_DN182527_c1_g6	44.5093	-2.25214	0.551873	-4.0809	4.48611e-05	0.00371841	-	-	-
TRINITY_DN203876_c2_g3	1006.37	-2.11972	0.519511	-4.08023	4.49916e-05	0.00372562	-	-	-
TRINITY_DN178262_c0_g2	30.5643	-4.03191	0.989025	-4.07664	4.56902e-05	0.00377256	-	-	-
TRINITY_DN173150_c0_g2	26.2965	-3.09178	0.759239	-4.07221	4.65692e-05	0.00383776	-	-	-
TRINITY_DN180434_c2_g1	296.977	-2.02857	0.498807	-4.06683	4.76565e-05	0.00391984	K18592	glutathione hydrolase activity	-
TRINITY_DN184293_c3_g1	31.6196	-4.52397	1.1142	-4.06029	4.90128e-05	0.00401218	-	-	-
TRINITY_DN198330_c0_g1	26.9463	-3.08609	0.76067	-4.05707	4.96932e-05	0.00405628	-	-	-
TRINITY_DN200922_c4_g4	39.6839	-2.10755	0.519882	-4.0539	5.0371e-05	0.0041038	K19719	Fibrillar collagens C-terminal domain	-
TRINITY_DN193655_c0_g2	66.7746	-2.5668	0.633651	-4.05081	5.1041e-05	0.00414267	-	-	-
TRINITY_DN176113_c0_g1	185.223	-4.34	1.07219	-4.0478	5.17015e-05	0.00418047	K04000	coreceptor activity involved in Wnt signaling pathway, planar cell polarity pathway	-
TRINITY_DN180888_c0_g5	85.3622	-2.14526	0.53028	-4.04552	5.22068e-05	0.00420944	K14387	Belongs to the sodium solute symporter (SSF) (TC 2.A.21) family	GO:0001505,GO:0003333,GO:0003674,GO:0005215,GO:0005307,GO:0005326,GO:0005328,GO:0005342,GO:0005488,GO:0005575,GO:0005622,GO:0005623,GO:0005737,GO:0005886,GO:0005887,GO:0006807,GO:0006810,GO:0006811,GO:0006812,GO:0006814,GO:0006820,GO:0006836,GO:0006865,GO:0008021,GO:0008150,GO:0008152,GO:0008291,GO:0008292,GO:0008324,GO:0008509,GO:0008514,GO:0008519,GO:0009058,GO:0009987,GO:0010817,GO:0012505,GO:…
TRINITY_DN204530_c3_g3	255.872	-3.27853	0.810687	-4.04414	5.25159e-05	0.00422247	-	-	-
TRINITY_DN173007_c0_g2	40.5276	-2.85124	0.705244	-4.04291	5.27913e-05	0.00423668	K01192,K04532	thiol-dependent ubiquitin-specific protease activity	-
TRINITY_DN204623_c3_g2	473.327	-2.3307	0.576669	-4.04167	5.3073e-05	0.00425133	-	-	-
TRINITY_DN200247_c0_g2	125.901	-3.18387	0.788267	-4.03908	5.36609e-05	0.00429042	K16506	Cadherin repeats.	-
TRINITY_DN187942_c1_g1	127.994	-2.84285	0.704215	-4.0369	5.41624e-05	0.00432247	K01672,K18245	Carbonic anhydrase	GO:0003674,GO:0003824,GO:0004089,GO:0005575,GO:0005622,GO:0005623,GO:0005737,GO:0005829,GO:0006730,GO:0006810,GO:0006811,GO:0006820,GO:0006950,GO:0006970,GO:0006971,GO:0008150,GO:0008152,GO:0009628,GO:0009651,GO:0009987,GO:0015669,GO:0015670,GO:0015701,GO:0015711,GO:0015893,GO:0016829,GO:0016835,GO:0016836,GO:0019755,GO:0042221,GO:0042493,GO:0042539,GO:0043209,GO:0043226,GO:0043227,GO:0043229,GO:…
TRINITY_DN205063_c4_g10	37.0632	-2.5162	0.623481	-4.03572	5.44354e-05	0.00434022	K17307,K22017	Mucin 4, cell surface associated	-
TRINITY_DN189545_c0_g1	42.1346	-2.24951	0.557868	-4.03234	5.52243e-05	0.00438683	-	-	-
TRINITY_DN68873_c0_g1	18.2619	-4.12597	1.02394	-4.02951	5.58935e-05	0.00443179	K06254	calcium ion binding	-
TRINITY_DN166085_c0_g1	47.3227	-2.02093	0.503216	-4.01602	5.91889e-05	0.00465015	-	-	-
TRINITY_DN205063_c4_g11	34.1047	-2.31181	0.576697	-4.0087	6.1053e-05	0.00477911	K17307,K22017	Mucin 4, cell surface associated	-
TRINITY_DN200636_c0_g5	17.5078	-3.86804	0.964988	-4.00838	6.11365e-05	0.00478128	-	-	-
TRINITY_DN176453_c0_g1	18.0436	-5.71009	1.42491	-4.00734	6.14064e-05	0.00479802	-	-	-
TRINITY_DN194644_c1_g1	2831.73	-2.38602	0.595743	-4.00512	6.19857e-05	0.00482915	K01283	peptidyl-dipeptidase activity	-
TRINITY_DN204038_c2_g2	598.513	-3.45773	0.863911	-4.00241	6.26996e-05	0.00486806	K06254	calcium ion binding	-
TRINITY_DN182645_c4_g1	94.4046	-2.3162	0.579296	-3.99829	6.38004e-05	0.00494333	K00432	glutathione peroxidase activity	GO:0000302,GO:0005575,GO:0005576,GO:0005615,GO:0006950,GO:0006979,GO:0008150,GO:0042221,GO:0044421,GO:0050896,GO:1901700
TRINITY_DN99058_c0_g1	163.268	-2.86537	0.71697	-3.9965	6.42861e-05	0.00496878	-	Lytic polysaccharide mono-oxygenase, cellulose-degrading	-
TRINITY_DN201609_c1_g1	200.098	-2.61777	0.655074	-3.99614	6.43836e-05	0.00497184	-	-	-
TRINITY_DN8320_c0_g1	51.8292	-2.79716	0.700172	-3.99496	6.47039e-05	0.00497866	-	-	-
TRINITY_DN178644_c0_g1	99.8731	-2.46915	0.618663	-3.99112	6.57631e-05	0.00505143	-	-	-
TRINITY_DN174424_c1_g1	139.682	-2.34641	0.58791	-3.9911	6.57673e-05	0.00505143	-	-	-
TRINITY_DN186003_c0_g5	52.5186	-4.78917	1.20067	-3.98876	6.64188e-05	0.00508782	-	-	-
TRINITY_DN180544_c2_g1	32.3371	-2.15618	0.541004	-3.98551	6.7335e-05	0.00513967	-	-	-
TRINITY_DN172359_c0_g1	60.6833	-4.72327	1.18842	-3.97441	7.05544e-05	0.00533795	-	-	-
TRINITY_DN190612_c0_g3	641.538	-3.28549	0.828602	-3.9651	7.33644e-05	0.00552136	-	-	-
TRINITY_DN179073_c0_g2	44.0034	-3.61943	0.914321	-3.9586	7.53914e-05	0.00563441	-	Coagulation factor 5/8 C-terminal domain, discoidin domain	-
TRINITY_DN195466_c2_g2	58.5484	-2.98033	0.75318	-3.95699	7.58985e-05	0.00566245	-	-	-
TRINITY_DN205063_c1_g2	214.018	-2.76996	0.700993	-3.95149	7.76677e-05	0.00575942	K17307,K22017	Mucin 4, cell surface associated	-
TRINITY_DN170952_c0_g1	57.2012	-7.42158	1.88053	-3.94653	7.92912e-05	0.00583788	-	-	-
TRINITY_DN198256_c3_g2	515.715	-2.1979	0.557168	-3.94477	7.98755e-05	0.00587242	K17280	Chordin-like	GO:0001654,GO:0001709,GO:0005575,GO:0005576,GO:0005622,GO:0005623,GO:0005737,GO:0005783,GO:0005788,GO:0006355,GO:0006357,GO:0006464,GO:0006807,GO:0007154,GO:0007165,GO:0007166,GO:0007167,GO:0007178,GO:0007275,GO:0007399,GO:0007423,GO:0008150,GO:0008152,GO:0009719,GO:0009889,GO:0009966,GO:0009968,GO:0009987,GO:0010033,GO:0010468,GO:0010556,GO:0010646,GO:0010648,GO:0012505,GO:0019219,GO:0019222,GO:…
TRINITY_DN185164_c0_g1	514.325	-2.5067	0.635682	-3.94332	8.03599e-05	0.00589793	-	Source PGD	-
TRINITY_DN178851_c3_g5	51.0466	-9.02334	2.28921	-3.94168	8.09127e-05	0.00593067	-	-	-
TRINITY_DN199693_c1_g1	18.8496	-2.43852	0.618697	-3.94138	8.10132e-05	0.00593067	-	-	-
TRINITY_DN197782_c0_g2	130.553	-2.79884	0.711037	-3.93628	8.27532e-05	0.00601195	K04592,K04594	G-protein coupled receptor activity	GO:0000003,GO:0003002,GO:0003674,GO:0003824,GO:0004175,GO:0004888,GO:0005488,GO:0005515,GO:0005575,GO:0005623,GO:0005886,GO:0005887,GO:0006508,GO:0006807,GO:0007154,GO:0007165,GO:0007275,GO:0007389,GO:0008150,GO:0008152,GO:0008233,GO:0009790,GO:0009792,GO:0009952,GO:0009987,GO:0016020,GO:0016021,GO:0016787,GO:0019538,GO:0019953,GO:0022414,GO:0023052,GO:0031224,GO:0031226,GO:0032501,GO:0032502,GO:…
TRINITY_DN184840_c0_g3	18.9166	-3.11067	0.790256	-3.93628	8.27535e-05	0.00601195	-	protein tyrosine phosphatase activity	-
TRINITY_DN180140_c0_g1	99.5726	-2.69443	0.684822	-3.93449	8.33729e-05	0.00603143	-	G-protein coupled receptor activity	-
TRINITY_DN182235_c1_g1	205.61	-2.034	0.517185	-3.93283	8.39532e-05	0.0060683	K13443	intracellular cholesterol transport	-
TRINITY_DN178945_c0_g1	1170.22	-2.14034	0.544501	-3.93082	8.46549e-05	0.00610874	-	-	-
TRINITY_DN180875_c1_g1	60.9438	-2.01572	0.512944	-3.9297	8.50509e-05	0.00612188	K08202,K08203,K08204,K08205,K08206,K08207,K08208,K08209,K08210,K08216	solute carrier family 22	GO:0001101,GO:0002238,GO:0003008,GO:0003014,GO:0003674,GO:0004888,GO:0004930,GO:0004953,GO:0004954,GO:0004955,GO:0005080,GO:0005215,GO:0005319,GO:0005342,GO:0005452,GO:0005488,GO:0005515,GO:0005575,GO:0005623,GO:0005886,GO:0005887,GO:0005901,GO:0005903,GO:0006082,GO:0006139,GO:0006725,GO:0006732,GO:0006733,GO:0006753,GO:0006793,GO:0006796,GO:0006807,GO:0006810,GO:0006811,GO:0006812,GO:0006820,GO:…
TRINITY_DN197029_c0_g2	162.318	-2.26323	0.577401	-3.91968	8.86668e-05	0.00633964	-	-	-
TRINITY_DN189677_c1_g1	2752.21	-2.12489	0.542158	-3.91932	8.8798e-05	0.00634374	K04667,K04669	Transforming growth factor-beta (TGF-beta) family	GO:0000902,GO:0000904,GO:0001932,GO:0001934,GO:0002791,GO:0003674,GO:0005102,GO:0005125,GO:0005126,GO:0005160,GO:0005488,GO:0005515,GO:0005575,GO:0005576,GO:0005615,GO:0006928,GO:0006935,GO:0007154,GO:0007165,GO:0007166,GO:0007167,GO:0007178,GO:0007179,GO:0007275,GO:0007399,GO:0007409,GO:0007411,GO:0007568,GO:0008150,GO:0008340,GO:0009605,GO:0009653,GO:0009719,GO:0009892,GO:0009893,GO:0009894,GO:…
TRINITY_DN195881_c5_g3	561.694	-3.2389	0.827117	-3.91589	9.00704e-05	0.00641862	K06238	collagen	-
TRINITY_DN189592_c3_g2	59.4238	-2.27834	0.582046	-3.91436	9.06437e-05	0.00644343	-	G-protein coupled receptor activity	-
TRINITY_DN200570_c2_g5	639097	-2.13564	0.546897	-3.90502	9.42176e-05	0.00666438	-	-	-
TRINITY_DN195105_c1_g1	24.0032	-2.44838	0.627499	-3.90181	9.5477e-05	0.00674791	-	-	-
TRINITY_DN169723_c0_g1	26.7243	-3.14413	0.805917	-3.9013	9.5677e-05	0.00675648	-	-	-
TRINITY_DN177333_c0_g1	83.0833	-3.46226	0.887539	-3.90097	9.58093e-05	0.00675827	-	monocarboxylate transporter	-
TRINITY_DN185170_c0_g3	17.0419	-3.59674	0.922111	-3.90055	9.59763e-05	0.00676094	-	-	-
TRINITY_DN187335_c3_g2	230.629	-4.3147	1.10753	-3.8958	9.78756e-05	0.00685536	-	-	-
TRINITY_DN195478_c0_g2	137.598	-2.2483	0.578076	-3.88928	0.00010054	0.00701339	-	-	-
TRINITY_DN195593_c0_g1	90.4118	-5.26933	1.35528	-3.88801	0.000101069	0.00703885	-	-	-
TRINITY_DN169297_c0_g1	193.508	-2.68191	0.691034	-3.88101	0.000104025	0.0072213	K11182	amine oxidase	GO:0001775,GO:0002252,GO:0002263,GO:0002274,GO:0002275,GO:0002283,GO:0002366,GO:0002376,GO:0002443,GO:0002444,GO:0002446,GO:0003674,GO:0003824,GO:0005488,GO:0005507,GO:0005509,GO:0005515,GO:0005539,GO:0005575,GO:0005576,GO:0005615,GO:0005622,GO:0005623,GO:0005737,GO:0005777,GO:0005886,GO:0005911,GO:0005923,GO:0006805,GO:0006810,GO:0006811,GO:0006812,GO:0006887,GO:0006950,GO:0006955,GO:0007154,GO:…
TRINITY_DN188610_c0_g1	20.9591	-2.67841	0.690336	-3.87986	0.000104516	0.00723783	-	-	-
TRINITY_DN185402_c3_g10	88.3729	-3.02956	0.781006	-3.87905	0.000104865	0.0072503	-	-	-
TRINITY_DN182249_c2_g5	447.93	-2.25159	0.580891	-3.87609	0.000106147	0.00730958	-	-	-
TRINITY_DN196469_c0_g1	395.827	-2.19125	0.56557	-3.87441	0.000106883	0.00734969	-	-	-
TRINITY_DN191747_c0_g2	63.3312	-2.39386	0.618034	-3.87334	0.000107352	0.00736883	-	-	-
TRINITY_DN193594_c1_g1	146.021	-2.9875	0.771623	-3.87171	0.000108073	0.00739579	-	-	-
TRINITY_DN179616_c3_g2	31.2061	-2.51323	0.649925	-3.86695	0.000110205	0.0074829	-	-	-
TRINITY_DN201894_c1_g1	414.959	-2.37631	0.614527	-3.86689	0.000110234	0.0074829	-	-	-
TRINITY_DN204388_c5_g1	751.597	-2.75439	0.712394	-3.86638	0.000110462	0.00749251	-	hyaluronic acid binding	-
TRINITY_DN196045_c1_g6	46.4651	-2.63424	0.68176	-3.86388	0.000111598	0.00756355	-	-	-
TRINITY_DN199612_c3_g1	33.7417	-2.15985	0.559565	-3.85987	0.000113447	0.00763462	-	-	-
TRINITY_DN203758_c5_g8	168.193	-2.8586	0.742057	-3.85227	0.00011703	0.00782314	-	-	-
TRINITY_DN204790_c5_g3	63.6661	-2.93535	0.762433	-3.84998	0.000118129	0.00786345	K17495	CUB and sushi	-
TRINITY_DN204483_c1_g2	29.2596	-3.10603	0.80848	-3.84182	0.000122127	0.00808571	0	MAC/Perforin domain	-
TRINITY_DN88812_c0_g1	43.8837	-2.04559	0.532551	-3.84111	0.000122478	0.00810272	-	-	-
TRINITY_DN182901_c2_g9	55.5279	-2.33651	0.608755	-3.83818	0.000123948	0.00816223	-	-	-
TRINITY_DN94457_c0_g1	37.0785	-2.616	0.681736	-3.83726	0.000124417	0.00818056	-	-	-
TRINITY_DN299768_c0_g1	24.0945	-4.00401	1.0439	-3.83564	0.00012524	0.00821578	-	-	-
TRINITY_DN168568_c0_g1	33.2049	-2.21258	0.577506	-3.83127	0.000127483	0.00831848	-	-	-
TRINITY_DN195799_c2_g1	58.7435	-5.06345	1.32201	-3.83012	0.000128078	0.00834601	-	-	-
TRINITY_DN169979_c0_g1	43.7221	-2.90239	0.757787	-3.83008	0.0001281	0.00834601	-	NMDA glutamate receptor activity	-
TRINITY_DN196677_c0_g4	558.914	-2.27927	0.59525	-3.82909	0.000128619	0.00837143	-	-	-
TRINITY_DN181163_c0_g3	485.186	-3.15683	0.825546	-3.82393	0.000131342	0.00850562	-	-	-
TRINITY_DN172252_c0_g3	41.7389	-2.73316	0.714877	-3.82325	0.000131702	0.00851611	-	-	-
TRINITY_DN195704_c1_g1	547.427	-2.16045	0.5653	-3.82178	0.000132494	0.00855586	-	-	-
TRINITY_DN174148_c1_g8	68.0948	-2.94925	0.772352	-3.81853	0.000134249	0.00863528	-	-	-
TRINITY_DN193239_c0_g1	19.1541	-4.2207	1.10584	-3.81673	0.000135229	0.00868773	K07852,K17198	GTP binding. It is involved in the biological process described with	-
TRINITY_DN192025_c1_g5	126.974	-3.07294	0.805138	-3.81667	0.000135267	0.00868773	-	-	-
TRINITY_DN192375_c0_g1	29.6687	-2.49248	0.655124	-3.8046	0.000142033	0.00904113	-	-	-
TRINITY_DN170043_c0_g1	37.7596	-2.47604	0.651418	-3.801	0.000144112	0.0091396	-	-	-
TRINITY_DN175178_c2_g2	23.1244	-3.39319	0.893259	-3.79867	0.000145477	0.00919223	K04266	G-protein coupled receptor activity	-
TRINITY_DN189883_c1_g1	312.454	-2.97126	0.782306	-3.79807	0.000145826	0.00920755	K06254	calcium ion binding	-
TRINITY_DN199693_c1_g6	44.4269	-2.31415	0.609922	-3.79418	0.000148135	0.00930636	-	-	-
TRINITY_DN94958_c0_g1	30.4649	-3.93722	1.03786	-3.79358	0.00014849	0.00932087	-	-	-
TRINITY_DN178481_c0_g1	31.3934	-2.13226	0.562558	-3.7903	0.000150465	0.00942684	K01332,K03006,K06238,K13023	peptidase inhibitor activity	-
TRINITY_DN194488_c1_g13	57.8752	-3.44132	0.908158	-3.78934	0.000151047	0.00943575	0	GABA-A receptor activity	-
TRINITY_DN201627_c3_g16	64.3062	-2.58064	0.682432	-3.78154	0.000155863	0.00969863	-	-	-
TRINITY_DN187555_c4_g1	364.166	-2.5767	0.681804	-3.77924	0.000157306	0.00977427	-	-	-
TRINITY_DN182131_c1_g1	1932.95	4.72411	0.433296	10.9027	1.11831e-27	9.60306e-23	K02583	Tumor necrosis factor receptor / nerve growth factor receptor repeats.	-
TRINITY_DN194124_c4_g1	2378.78	4.46745	0.449658	9.93522	2.92539e-23	1.25603e-18	K09627	serine protease	-
TRINITY_DN205189_c2_g2	2444.92	3.37483	0.344504	9.79621	1.16893e-22	3.34591e-18	K19865	fibrocystin-L-like; IPT/TIG domain	-
TRINITY_DN171677_c7_g7	611.745	3.76395	0.39656	9.49151	2.27718e-21	4.8886e-17	K05111,K05105	ephrin type-A receptor 4-like; Ephrin receptor ligand binding domain	-
TRINITY_DN185605_c1_g4	1533.79	5.24232	0.613378	8.54663	1.26733e-17	1.08827e-13	K09542,K19766,K19769	Belongs to the small heat shock protein (HSP20) family	GO:0003674,GO:0005488,GO:0005515,GO:0005575,GO:0005622,GO:0005623,GO:0005737,GO:0005829,GO:0006950,GO:0007275,GO:0007568,GO:0008150,GO:0008340,GO:0009266,GO:0009408,GO:0009628,GO:0009790,GO:0009792,GO:0010259,GO:0032501,GO:0032502,GO:0044424,GO:0044444,GO:0044464,GO:0048856,GO:0050896,GO:0051082
TRINITY_DN178858_c2_g2	2819.42	4.84772	0.571384	8.48417	2.17272e-17	1.69612e-13	K06238	structural constituent of cuticle	-
TRINITY_DN205282_c7_g1	12731.6	6.90805	0.831325	8.30968	9.5957e-17	6.48551e-13	K19899	pancreatic secretory granule membrane major glycoprotein GP2-like	-
TRINITY_DN181322_c4_g2	557.514	6.82695	0.821834	8.30696	9.8184e-17	6.48551e-13	-	-	-
TRINITY_DN183815_c0_g1	2898.8	2.36547	0.286467	8.2574	1.48876e-16	9.13151e-13	-	-	-
TRINITY_DN183601_c0_g3	592.785	3.90216	0.482515	8.08712	6.10898e-16	3.49723e-12	-	-	-
TRINITY_DN204424_c1_g1	1262.49	2.53156	0.31358	8.0731	6.8534e-16	3.67818e-12	-	-	-
TRINITY_DN188232_c0_g3	863.715	4.66697	0.580438	8.04044	8.95156e-16	4.52164e-12	-	-	-
TRINITY_DN192640_c1_g4	9108.93	2.94715	0.370785	7.94841	1.88924e-15	9.01284e-12	K09442	protein c-ets-2-A-like isoform X2	GO:0000122,GO:0000981,GO:0001227,GO:0002064,GO:0002065,GO:0002066,GO:0002067,GO:0003674,GO:0003676,GO:0003677,GO:0003700,GO:0005488,GO:0005575,GO:0005622,GO:0005623,GO:0005634,GO:0006355,GO:0006357,GO:0007275,GO:0008150,GO:0009888,GO:0009889,GO:0009890,GO:0009891,GO:0009892,GO:0009893,GO:0009987,GO:0010453,GO:0010454,GO:0010455,GO:0010468,GO:0010556,GO:0010557,GO:0010558,GO:0010604,GO:0010605,GO:…
TRINITY_DN189161_c0_g2	288.966	3.85656	0.486718	7.9236	2.30724e-15	1.01248e-11	-	-	-
TRINITY_DN196897_c1_g1	5600.41	3.60934	0.455673	7.92089	2.35814e-15	1.01248e-11	-	-	-
TRINITY_DN204475_c5_g4	327.299	4.75045	0.610317	7.78359	7.04973e-15	2.8827e-11	-	-	-
TRINITY_DN202646_c0_g1	3976.69	3.69175	0.474959	7.77278	7.6782e-15	2.99698e-11	K13047	metalloendopeptidase activity	-
TRINITY_DN204910_c1_g1	1022.73	2.52375	0.329682	7.65509	1.93174e-14	7.21218e-11	-	-	-
TRINITY_DN200443_c1_g6	1189.23	2.62435	0.350143	7.49508	6.6259e-14	2.10939e-10	-	-	-
TRINITY_DN202971_c0_g4	1674.26	2.1639	0.288714	7.49495	6.63246e-14	2.10939e-10	K05658,K05659,K05664	ATP-binding cassette, subfamily B (MDR TAP), member	GO:0000139,GO:0000166,GO:0003674,GO:0003824,GO:0005215,GO:0005319,GO:0005342,GO:0005488,GO:0005524,GO:0005575,GO:0005622,GO:0005623,GO:0005737,GO:0005794,GO:0005886,GO:0005887,GO:0005911,GO:0006082,GO:0006629,GO:0006694,GO:0006699,GO:0006810,GO:0006811,GO:0006812,GO:0006814,GO:0006820,GO:0006855,GO:0006869,GO:0006950,GO:0006979,GO:0006996,GO:0008028,GO:0008144,GO:0008150,GO:0008152,GO:0008202,GO:…
TRINITY_DN183601_c0_g5	143.827	4.11749	0.553974	7.43263	1.06458e-13	3.1523e-10	-	-	-
TRINITY_DN178704_c0_g1	114.265	3.01497	0.406822	7.41103	1.25323e-13	3.58719e-10	-	-	-
TRINITY_DN203534_c1_g2	3352.46	4.09654	0.554017	7.39424	1.42217e-13	3.93945e-10	K10144	-	-
TRINITY_DN177798_c2_g4	358.263	6.54344	0.890806	7.34552	2.04958e-13	5.33331e-10	K07766	-	-
TRINITY_DN198092_c1_g2	1001.89	3.3305	0.458298	7.26712	3.67241e-13	9.19845e-10	K06846	-	-
TRINITY_DN174426_c0_g2	260.691	9.73575	1.34021	7.26432	3.74918e-13	9.19845e-10	-	-	-
TRINITY_DN166568_c1_g18	125.667	3.0291	0.425717	7.11528	1.11682e-12	2.39757e-09	-	-	-
TRINITY_DN193196_c5_g2	54.2835	3.71971	0.526128	7.06997	1.54972e-12	3.24575e-09	-	Nidogen-like	-
TRINITY_DN195980_c6_g1	5685.62	2.8535	0.404396	7.0562	1.71121e-12	3.49864e-09	-	-	-
TRINITY_DN196962_c1_g2	3445.95	3.68384	0.524404	7.0248	2.14372e-12	4.28101e-09	K05502	metalloendopeptidase activity	-
TRINITY_DN202633_c1_g1	995.134	2.62683	0.374895	7.00682	2.43789e-12	4.69334e-09	-	-	-
TRINITY_DN182336_c1_g1	190.816	2.2545	0.323312	6.97313	3.09957e-12	5.66305e-09	K16857	putative thrombospondin-1-like, partial	-
TRINITY_DN196644_c0_g1	321.456	3.14939	0.45223	6.96413	3.30428e-12	5.8353e-09	K05126	putative tyrosine-protein kinase receptor Tie-1-like	-
TRINITY_DN174374_c0_g1	134.315	5.8298	0.837248	6.96305	3.32976e-12	5.8353e-09	-	-	-
TRINITY_DN178858_c2_g1	92.0916	2.9937	0.431904	6.93139	4.16728e-12	7.15698e-09	-	-	-
TRINITY_DN199343_c0_g5	99.7023	3.89043	0.563077	6.90923	4.87275e-12	8.04669e-09	K09849	TNF receptor-associated factor 5-like	-
TRINITY_DN199814_c1_g1	1203.26	2.3922	0.348635	6.86162	6.80854e-12	1.06301e-08	-	-	-
TRINITY_DN196127_c5_g2	229.584	3.05182	0.451508	6.75916	1.3879e-11	1.95378e-08	K05120,K05121,K18274	transmembrane receptor protein tyrosine kinase activity	GO:0000165,GO:0000902,GO:0000904,GO:0001101,GO:0001525,GO:0001568,GO:0001569,GO:0001570,GO:0001655,GO:0001666,GO:0001701,GO:0001763,GO:0001817,GO:0001819,GO:0001822,GO:0001932,GO:0001934,GO:0001935,GO:0001936,GO:0001938,GO:0001944,GO:0001952,GO:0001954,GO:0002009,GO:0002040,GO:0002376,GO:0002520,GO:0002682,GO:0002684,GO:0002697,GO:0002699,GO:0002700,GO:0002702,GO:0002718,GO:0002720,GO:0002739,GO:…
TRINITY_DN201580_c2_g1	1090.15	3.77639	0.561027	6.7312	1.6827e-11	2.25773e-08	K09608	tolloid-like protein 1; metalloendopeptidase activity	-
TRINITY_DN199109_c1_g15	243.972	3.23991	0.48236	6.71678	1.85784e-11	2.41719e-08	K05093,K05094,K04362	putative fibroblast growth factor receptr 2-like; fibroblast growth factor-activated receptor activity	-
TRINITY_DN195893_c2_g11	77.3413	2.97891	0.444101	6.70772	1.97684e-11	2.53364e-08	-	putative retinol dehydrogenase 2-like	-
TRINITY_DN189276_c4_g1	259.246	3.51957	0.526621	6.68332	2.33595e-11	2.92345e-08	-	-	-
TRINITY_DN182449_c3_g1	87.6646	7.63907	1.14315	6.68249	2.34908e-11	2.92345e-08	K07766	putative diphosphoinositol polyphosphate phosphohydrolase 1-like isoform X3	-
TRINITY_DN178179_c1_g1	244.108	3.87849	0.580686	6.67916	2.4032e-11	2.94807e-08	K12473	low-density lipoprotein receptor-like	-
TRINITY_DN202849_c4_g3	1187.74	3.72744	0.558426	6.67491	2.47392e-11	2.99208e-08	K09608	-	-
TRINITY_DN204424_c3_g2	5900.36	2.2749	0.342368	6.6446	3.04047e-11	3.52822e-08	K07521	Tumor necrosis factor receptor / nerve growth factor receptor repeats.	-
TRINITY_DN198092_c1_g4	484.718	3.36313	0.50638	6.64151	3.10487e-11	3.55491e-08	-	-	-
TRINITY_DN184928_c0_g3	1675.77	2.44684	0.369664	6.6191	3.61392e-11	3.9786e-08	-	Von Willebrand factor A	-
TRINITY_DN204289_c1_g3	247.531	2.98453	0.455662	6.54987	5.75875e-11	6.0306e-08	K00699	UDP-glucoronosyltransferase 1-5-like; glucuronosyltransferase activity	GO:0001523,GO:0001889,GO:0001972,GO:0002237,GO:0002526,GO:0003008,GO:0003674,GO:0003824,GO:0004857,GO:0005080,GO:0005488,GO:0005496,GO:0005501,GO:0005504,GO:0005515,GO:0005575,GO:0005622,GO:0005623,GO:0005737,GO:0005783,GO:0005789,GO:0005886,GO:0005887,GO:0005975,GO:0005996,GO:0006063,GO:0006082,GO:0006109,GO:0006629,GO:0006631,GO:0006706,GO:0006711,GO:0006720,GO:0006721,GO:0006725,GO:0006778,GO:…
TRINITY_DN198307_c1_g3	2843.1	2.37886	0.365517	6.5082	7.60567e-11	7.86875e-08	-	-	-
TRINITY_DN203015_c2_g1	258.193	2.31794	0.35762	6.48157	9.07718e-11	9.27936e-08	-	-	-
TRINITY_DN183441_c4_g2	66.8082	7.24174	1.13078	6.40422	1.51137e-10	1.50911e-07	-	-	-
TRINITY_DN199109_c1_g14	50.5146	3.96539	0.61982	6.39764	1.57792e-10	1.55693e-07	K05093,K05094	fibroblast growth factor-activated receptor activity	-
TRINITY_DN196539_c0_g4	86.6662	3.5242	0.553354	6.36879	1.90523e-10	1.81783e-07	-	-	-
TRINITY_DN179556_c2_g4	882.807	4.35046	0.689532	6.3093	2.80293e-10	2.6162e-07	K08522	glycoprotein hormone	GO:0001664,GO:0002155,GO:0003674,GO:0005102,GO:0005488,GO:0005515,GO:0005575,GO:0005576,GO:0005615,GO:0005622,GO:0005623,GO:0005737,GO:0007154,GO:0007165,GO:0007166,GO:0007186,GO:0007187,GO:0007188,GO:0007189,GO:0007267,GO:0008150,GO:0009719,GO:0009725,GO:0009755,GO:0009966,GO:0009987,GO:0010033,GO:0010646,GO:0019932,GO:0019933,GO:0019935,GO:0023051,GO:0023052,GO:0031531,GO:0032870,GO:0035556,GO:…
TRINITY_DN203244_c1_g1	1229.21	3.15756	0.501812	6.29231	3.12782e-10	2.85733e-07	-	Dickkopf N-terminal cysteine-rich region	-
TRINITY_DN204195_c6_g9	160.323	3.60754	0.575982	6.26329	3.7693e-10	3.33045e-07	K05095	fibroblast growth factor receptor 4-like	-
TRINITY_DN186857_c3_g2	153.878	2.87006	0.458414	6.26084	3.82912e-10	3.33045e-07	K05673	-	-
TRINITY_DN200368_c0_g1	4288.41	2.16244	0.345433	6.26008	3.84772e-10	3.33045e-07	K14943	-	-
TRINITY_DN192762_c0_g1	1088.29	3.04405	0.486701	6.25447	3.98869e-10	3.35797e-07	-	TMEM151 family	-
TRINITY_DN190403_c6_g4	2031.99	2.51656	0.402544	6.25164	4.06156e-10	3.38612e-07	-	Von Willebrand factor A	-
TRINITY_DN200613_c1_g10	5416.59	3.61318	0.579379	6.2363	4.48029e-10	3.69929e-07	K20053,K20051	lipoprotein receptor-related protein	-
TRINITY_DN204613_c2_g12	112.527	3.80812	0.612904	6.21325	5.19003e-10	4.20446e-07	-	-	-
TRINITY_DN191515_c0_g7	42.1549	6.12237	0.986861	6.20388	5.50878e-10	4.42097e-07	-	-	-
TRINITY_DN199109_c1_g5	111.021	2.86496	0.46501	6.16107	7.22535e-10	5.74489e-07	K17341	hemicentin-1-like	-
TRINITY_DN183766_c1_g1	115.702	4.05586	0.66064	6.13928	8.28954e-10	6.53056e-07	-	-	-
TRINITY_DN196513_c1_g1	797.233	4.04322	0.662684	6.10128	1.05225e-09	8.2143e-07	K10144	zinc ion binding	GO:0000151,GO:0000731,GO:0002039,GO:0002831,GO:0002832,GO:0003674,GO:0003824,GO:0004842,GO:0005102,GO:0005488,GO:0005515,GO:0005575,GO:0005622,GO:0005623,GO:0005634,GO:0005654,GO:0005737,GO:0005829,GO:0006139,GO:0006259,GO:0006281,GO:0006301,GO:0006464,GO:0006508,GO:0006511,GO:0006725,GO:0006807,GO:0006950,GO:0006974,GO:0008134,GO:0008150,GO:0008152,GO:0008270,GO:0009056,GO:0009057,GO:0009058,GO:…
TRINITY_DN199935_c0_g7	1772.25	3.08167	0.50528	6.09894	1.06773e-09	8.2462e-07	K17080	SPFH domain / Band 7 family	-
TRINITY_DN176356_c0_g4	9808.92	2.30636	0.378517	6.09316	1.10705e-09	8.41271e-07	K14943	putative muscleblind-like protein 2 isoform X8	-
TRINITY_DN184802_c1_g4	224.825	3.69112	0.606045	6.0905	1.12556e-09	8.47835e-07	-	-	-
TRINITY_DN199675_c1_g1	115800	2.05609	0.338239	6.07881	1.21078e-09	9.04094e-07	K14462	Apolipoprotein B-100-like	-
TRINITY_DN168017_c0_g1	150.91	2.02961	0.334442	6.06863	1.29005e-09	9.51896e-07	-	-	-
TRINITY_DN172773_c0_g1	295.945	4.91422	0.809888	6.06777	1.29697e-09	9.51896e-07	-	-	-
TRINITY_DN197257_c2_g2	55.8796	3.16202	0.521899	6.05868	1.3724e-09	9.86646e-07	-	-	-
TRINITY_DN195980_c3_g1	624.196	3.48626	0.575468	6.05813	1.37709e-09	9.86646e-07	-	-	-
TRINITY_DN189872_c1_g4	39.6893	3.90849	0.645408	6.05583	1.39692e-09	9.91366e-07	-	-	-
TRINITY_DN197059_c0_g1	2074.98	2.98868	0.49714	6.01176	1.83522e-09	1.2709e-06	K13912	MAM and LDL-receptor class A domain containing protein 1-like;scavenger receptor activity	-
TRINITY_DN199271_c0_g4	4547.63	3.4924	0.581586	6.00496	1.91384e-09	1.30431e-06	K01011,K02439	thiosulfate sulfurtransferase activity	-
TRINITY_DN203156_c3_g1	32692.3	2.38948	0.398793	5.99177	2.07574e-09	1.39111e-06	K09487	Domain of unknown function (DUF4062)	-
TRINITY_DN203078_c2_g1	427.087	3.97325	0.663133	5.99164	2.07737e-09	1.39111e-06	-	-	-
TRINITY_DN201178_c1_g1	949.688	2.81384	0.470612	5.97912	2.24353e-09	1.47064e-06	K00699	putative UDP-glucuronosyltransferase 1-5-like	-
TRINITY_DN205272_c11_g1	4173.94	2.95966	0.496452	5.96164	2.49723e-09	1.61233e-06	K01049	putative cholinesterase-like	-
TRINITY_DN191232_c7_g2	961.095	2.59108	0.435735	5.94647	2.73995e-09	1.7316e-06	-	-	-
TRINITY_DN200805_c2_g4	10360.3	4.3224	0.726905	5.94632	2.74246e-09	1.7316e-06	K01431	beta-ureidopropionase activity	GO:0001505,GO:0001889,GO:0003674,GO:0003824,GO:0003837,GO:0005488,GO:0005575,GO:0005622,GO:0005623,GO:0005737,GO:0005829,GO:0006082,GO:0006139,GO:0006206,GO:0006207,GO:0006208,GO:0006210,GO:0006212,GO:0006213,GO:0006520,GO:0006725,GO:0006807,GO:0007275,GO:0008150,GO:0008152,GO:0008270,GO:0008652,GO:0009056,GO:0009058,GO:0009112,GO:0009116,GO:0009164,GO:0009987,GO:0016053,GO:0016787,GO:0016810,GO:…
TRINITY_DN204279_c0_g2	348.286	3.24155	0.545397	5.94348	2.7904e-09	1.74114e-06	-	-	-
TRINITY_DN189758_c1_g4	3994.69	4.61772	0.777576	5.93861	2.87451e-09	1.77581e-06	K04722	tumor necrosis factor receptor superfamily member 10C-like isoform X1	-
TRINITY_DN205250_c4_g4	276.208	3.9844	0.671243	5.93585	2.92322e-09	1.793e-06	K05901	-	-
TRINITY_DN197974_c0_g21	2812.81	4.88021	0.823174	5.92852	3.05671e-09	1.84847e-06	-	-	-
TRINITY_DN178330_c1_g2	88.8538	2.98955	0.506236	5.90545	3.5168e-09	2.08269e-06	-	-	-
TRINITY_DN182873_c0_g2	296.739	3.40367	0.577302	5.89581	3.72839e-09	2.17797e-06	-	-	-
TRINITY_DN193194_c0_g1	295.524	3.00134	0.510119	5.8836	4.01441e-09	2.3292e-06	-	-	-
TRINITY_DN189161_c0_g4	71.6755	4.60003	0.784947	5.86031	4.62008e-09	2.61007e-06	-	-	-
TRINITY_DN174426_c0_g1	54.222	6.83909	1.16788	5.85599	4.74186e-09	2.64408e-06	-	-	-
TRINITY_DN190791_c0_g1	1445.06	2.98477	0.511917	5.83058	5.52364e-09	3.02115e-06	-	-	-
TRINITY_DN183324_c1_g2	1069.48	3.94449	0.677579	5.82145	5.83399e-09	3.1707e-06	-	-	-
TRINITY_DN198690_c4_g1	132.892	3.13303	0.538752	5.81535	6.05062e-09	3.26775e-06	-	-	-
TRINITY_DN193542_c1_g5	135.556	3.11341	0.535612	5.8128	6.14371e-09	3.29729e-06	-	-	-
TRINITY_DN204986_c1_g1	663.007	3.23816	0.557985	5.80331	6.50189e-09	3.44644e-06	K11498,K13535,K13698,K13699	Serine aminopeptidase, S33	GO:0000902,GO:0000904,GO:0001654,GO:0001764,GO:0002009,GO:0002164,GO:0002165,GO:0003674,GO:0003676,GO:0003677,GO:0003723,GO:0003729,GO:0003824,GO:0004301,GO:0004620,GO:0004622,GO:0004623,GO:0004842,GO:0005488,GO:0005575,GO:0005622,GO:0005623,GO:0005737,GO:0005777,GO:0005783,GO:0005789,GO:0005811,GO:0005829,GO:0006066,GO:0006417,GO:0006464,GO:0006576,GO:0006629,GO:0006644,GO:0006650,GO:0006654,GO:…
TRINITY_DN201553_c1_g2	804.395	2.5367	0.437204	5.80211	6.54856e-09	3.44988e-06	-	-	-
TRINITY_DN198650_c3_g1	2186.79	3.25742	0.561698	5.79924	6.66173e-09	3.46696e-06	K00061,K11154,K13369	retinol dehydrogenase activity	GO:0001523,GO:0003008,GO:0003674,GO:0003824,GO:0004745,GO:0005575,GO:0005622,GO:0005623,GO:0005634,GO:0005730,GO:0005737,GO:0005783,GO:0005788,GO:0005789,GO:0005829,GO:0006066,GO:0006082,GO:0006091,GO:0006629,GO:0006694,GO:0006702,GO:0006706,GO:0006710,GO:0006720,GO:0006721,GO:0007600,GO:0007601,GO:0008150,GO:0008152,GO:0008202,GO:0008209,GO:0008610,GO:0009055,GO:0009056,GO:0009058,GO:0009987,GO:…
TRINITY_DN195513_c0_g5	2389.49	2.87735	0.496742	5.79244	6.93725e-09	3.55361e-06	K04515	-	-
TRINITY_DN193330_c1_g1	8523.82	3.37451	0.582608	5.79207	6.95237e-09	3.55361e-06	-	uncharacterized skeletal organic matrix protein 7-like	-
TRINITY_DN201001_c4_g5	111.551	3.71186	0.64131	5.78793	7.12574e-09	3.60232e-06	-	-	-
TRINITY_DN185605_c2_g1	46.3873	9.13467	1.57826	5.7878	7.13156e-09	3.60232e-06	-	-	-
TRINITY_DN199782_c2_g2	1460.24	2.23015	0.385537	5.78452	7.27176e-09	3.65165e-06	K13884	putative macrophage receptor MARCO-like isoform X3	-
TRINITY_DN205516_c9_g2	70.9063	3.1765	0.550044	5.77499	7.6958e-09	3.81992e-06	-	-	-
TRINITY_DN182811_c0_g3	174.124	3.26023	0.56775	5.74237	9.33578e-09	4.52923e-06	-	-	-
TRINITY_DN186307_c0_g2	176.184	4.65844	0.812157	5.73589	9.70042e-09	4.67969e-06	-	-	-
TRINITY_DN185796_c0_g1	109.024	4.87257	0.851443	5.72272	1.04832e-08	4.94616e-06	-	-	-
TRINITY_DN203873_c1_g2	40.8702	3.257	0.569825	5.71579	1.09198e-08	5.12402e-06	-	-	-
TRINITY_DN204604_c6_g2	2978.98	4.77032	0.836301	5.70407	1.16977e-08	5.37162e-06	-	-	-
TRINITY_DN188127_c2_g5	112.006	4.73747	0.830892	5.70167	1.18643e-08	5.41913e-06	-	-	-
TRINITY_DN186133_c3_g5	257.546	5.94472	1.04339	5.69751	1.21571e-08	5.49442e-06	K19568	Cephalosporin hydroxylase	-
TRINITY_DN190180_c1_g1	608.937	2.9285	0.514268	5.6945	1.23732e-08	5.56281e-06	-	-	-
TRINITY_DN178862_c3_g1	834.213	4.78199	0.840089	5.69224	1.2538e-08	5.58006e-06	-	metalloproteinase inhibitor 2-like isoform X1	-
TRINITY_DN189123_c1_g16	229.967	2.8656	0.504746	5.67732	1.36825e-08	6.02528e-06	-	-	-
TRINITY_DN180838_c7_g6	43.2277	5.22809	0.921505	5.67343	1.39968e-08	6.13225e-06	-	-	-
TRINITY_DN204431_c1_g3	2613.43	3.09317	0.545299	5.67243	1.40786e-08	6.13678e-06	K09614,K22017,K06568	Mucin-like protein; MHC class II protein binding, via antigen binding groove	-
TRINITY_DN200035_c5_g1	169.724	2.11487	0.37299	5.67004	1.42766e-08	6.16052e-06	-	-	-
TRINITY_DN197848_c4_g4	9325.52	4.32512	0.763151	5.66745	1.44941e-08	6.21274e-06	K07763,K07997,K07996	stromelysin 1-like; Belongs to the peptidase M10A family	-
TRINITY_DN204371_c1_g2	142.511	2.96127	0.522558	5.66688	1.45423e-08	6.21274e-06	-	Reverse transcriptase (RNA-dependent DNA polymerase)	-
TRINITY_DN176067_c0_g1	58.1812	5.57147	0.984637	5.6584	1.52794e-08	6.49534e-06	-	-	-
TRINITY_DN183601_c0_g1	51.2884	6.93795	1.22685	5.6551	1.55759e-08	6.58874e-06	-	-	-
TRINITY_DN187712_c2_g2	1173.82	3.4528	0.61398	5.62364	1.86974e-08	7.63224e-06	-	-	-
TRINITY_DN183405_c4_g1	1158.78	2.73738	0.486785	5.62338	1.87253e-08	7.63224e-06	K05449	balbiani ring protein 3-like	-
TRINITY_DN185605_c2_g6	72.7255	6.76103	1.20236	5.62312	1.87537e-08	7.63224e-06	-	-	-
TRINITY_DN167955_c0_g1	421.416	7.20389	1.28201	5.61922	1.91816e-08	7.73307e-06	-	-	-
TRINITY_DN186132_c4_g3	1372.21	2.99943	0.534811	5.6084	2.04204e-08	8.15591e-06	-	Belongs to the peptidase S1 family	-
TRINITY_DN203770_c2_g1	221.889	2.84382	0.507571	5.6028	2.10917e-08	8.3464e-06	K05051	alpha-2Da adrenergic receptor-like; G-protein coupled receptor activity	-
TRINITY_DN200170_c0_g2	140.989	2.40578	0.430566	5.58749	2.30378e-08	8.99219e-06	-	-	-
TRINITY_DN169341_c0_g1	2165.44	2.94834	0.528131	5.58259	2.36958e-08	9.16567e-06	-	SPFH domain / Band 7 family	-
TRINITY_DN172719_c0_g4	47.9185	2.93705	0.527656	5.56622	2.60321e-08	9.93512e-06	-	-	-
TRINITY_DN170066_c5_g2	579.029	2.10095	0.377533	5.56494	2.62239e-08	9.96404e-06	-	-	-
TRINITY_DN180456_c1_g7	184.455	2.83177	0.508976	5.56366	2.64176e-08	9.9934e-06	-	Reverse transcriptase (RNA-dependent DNA polymerase)	-
TRINITY_DN176951_c2_g7	425.036	3.59204	0.646185	5.55884	2.71578e-08	1.02284e-05	-	-	-
TRINITY_DN167259_c1_g1	415.621	2.47009	0.444472	5.55735	2.73899e-08	1.02707e-05	K01488	adenosine deaminase-like protein isoform X2	-
TRINITY_DN169999_c1_g1	3388.27	5.44289	0.981519	5.54537	2.93326e-08	1.0904e-05	-	galaxin-like	-
TRINITY_DN193275_c0_g2	1349.13	3.47614	0.627792	5.53709	3.07545e-08	1.13833e-05	K07998	-	-
TRINITY_DN202479_c2_g1	104.969	4.26957	0.77174	5.5324	3.15884e-08	1.16417e-05	-	-	-
TRINITY_DN198633_c3_g2	1486.94	9.12519	1.65217	5.52317	3.32942e-08	1.21892e-05	-	-	-
TRINITY_DN193039_c4_g5	61.7765	5.23305	0.947529	5.52283	3.33576e-08	1.21892e-05	-	-	-
TRINITY_DN180123_c1_g3	15488.4	11.4248	2.07282	5.51171	3.55355e-08	1.28833e-05	-	-	-
TRINITY_DN193931_c0_g1	647.55	2.19369	0.398289	5.50778	3.63395e-08	1.30565e-05	K01488	adenosine deaminase-like	GO:0003674,GO:0003824,GO:0004000,GO:0005575,GO:0005622,GO:0005623,GO:0005737,GO:0005829,GO:0006139,GO:0006152,GO:0006154,GO:0006725,GO:0006807,GO:0008150,GO:0008152,GO:0009056,GO:0009058,GO:0009116,GO:0009119,GO:0009163,GO:0009164,GO:0009987,GO:0016787,GO:0016810,GO:0016814,GO:0017144,GO:0018130,GO:0019239,GO:0019438,GO:0019439,GO:0034404,GO:0034641,GO:0034654,GO:0034655,GO:0034656,GO:0042278,GO:…
TRINITY_DN201001_c4_g4	28.0601	4.71198	0.856027	5.50448	3.7026e-08	1.32384e-05	-	-	-
TRINITY_DN189663_c1_g3	184.524	3.04504	0.55374	5.49905	3.81843e-08	1.3521e-05	K05673	ATPase activity, coupled to transmembrane movement of substances	-
TRINITY_DN197145_c0_g2	865.036	2.73859	0.498043	5.49869	3.8262e-08	1.3521e-05	-	TMEM151 family	-
TRINITY_DN201553_c1_g4	591.51	2.66589	0.48578	5.48785	4.06848e-08	1.42018e-05	-	-	-
TRINITY_DN171145_c2_g2	53.5604	3.02818	0.552354	5.48232	4.19783e-08	1.4594e-05	-	-	-
TRINITY_DN74126_c0_g1	45.3864	4.17436	0.763672	5.46616	4.59887e-08	1.58598e-05	-	-	-
TRINITY_DN184239_c1_g1	12460.5	2.80899	0.514639	5.45818	4.81048e-08	1.63273e-05	-	-	-
TRINITY_DN197327_c3_g2	69.2274	3.43885	0.630256	5.45627	4.86235e-08	1.64384e-05	-	-	-
TRINITY_DN205405_c3_g1	1741.73	2.51791	0.462708	5.44169	5.2777e-08	1.76293e-05	-	PX domain	GO:0001667,GO:0001755,GO:0002102,GO:0003674,GO:0005488,GO:0005543,GO:0005575,GO:0005622,GO:0005623,GO:0005737,GO:0005856,GO:0006801,GO:0006928,GO:0006996,GO:0007275,GO:0008047,GO:0008150,GO:0008152,GO:0008289,GO:0009888,GO:0009987,GO:0014031,GO:0014032,GO:0014033,GO:0015629,GO:0016043,GO:0016176,GO:0016477,GO:0022607,GO:0030154,GO:0030234,GO:0032501,GO:0032502,GO:0032991,GO:0035091,GO:0040011,GO:…
TRINITY_DN190174_c0_g2	1076.36	2.03744	0.375993	5.41882	5.99951e-08	1.98148e-05	K02259	cytochrome c oxidase assembly protein COX15 homolog; heme a metabolic process	GO:0003674,GO:0003824,GO:0004129,GO:0005215,GO:0005575,GO:0005622,GO:0005623,GO:0005634,GO:0005737,GO:0005739,GO:0005740,GO:0005743,GO:0005746,GO:0006091,GO:0006119,GO:0006123,GO:0006139,GO:0006163,GO:0006725,GO:0006753,GO:0006778,GO:0006779,GO:0006783,GO:0006784,GO:0006793,GO:0006796,GO:0006807,GO:0006810,GO:0006811,GO:0006812,GO:0007585,GO:0008150,GO:0008152,GO:0008324,GO:0008535,GO:0009055,GO:…
TRINITY_DN203427_c1_g2	4366.45	3.02949	0.560431	5.40564	6.45783e-08	2.10503e-05	-	putative protein sidekick-2-like	-
TRINITY_DN177429_c2_g1	878.922	2.53543	0.470839	5.38491	7.248e-08	2.32236e-05	-	-	-
TRINITY_DN190761_c0_g2	1253.08	2.88539	0.536121	5.38197	7.36739e-08	2.34313e-05	-	MAM and fibronectin type III domain-containing protein 1 (Fragment)	-
TRINITY_DN196319_c0_g2	396.815	4.23839	0.788251	5.37696	7.57526e-08	2.40035e-05	-	-	-
TRINITY_DN168776_c1_g1	177.626	2.17732	0.405155	5.37404	7.69935e-08	2.42486e-05	-	-	-
TRINITY_DN189084_c0_g2	37.5132	3.18451	0.592598	5.37381	7.70908e-08	2.42486e-05	-	-	-
TRINITY_DN205405_c6_g1	1055.06	2.52609	0.470155	5.3729	7.74798e-08	2.4282e-05	-	SH3 and PX domain-containing protein 2A-like	-
TRINITY_DN176737_c3_g1	825.271	3.26502	0.607974	5.37033	7.85921e-08	2.4541e-05	-	-	-
TRINITY_DN195898_c1_g1	131.973	2.86951	0.53543	5.35926	8.3564e-08	2.5812e-05	-	-	-
TRINITY_DN174663_c0_g10	186.73	2.457	0.458547	5.35824	8.40379e-08	2.58653e-05	-	FMRFamide neuropeptides-like	-
TRINITY_DN204563_c3_g3	232.257	3.88447	0.726287	5.3484	8.87368e-08	2.70011e-05	-	-	-
TRINITY_DN173774_c0_g3	158.741	4.44157	0.830528	5.34789	8.89859e-08	2.70011e-05	-	-	-
TRINITY_DN195328_c4_g2	74.8333	5.84883	1.09574	5.33778	9.40912e-08	2.84497e-05	-	-	-
TRINITY_DN191472_c1_g3	303.716	3.73236	0.699462	5.33604	9.49969e-08	2.86227e-05	-	-	-
TRINITY_DN201832_c1_g7	58.6596	7.677	1.43984	5.33184	9.72208e-08	2.89882e-05	-	-	-
TRINITY_DN185605_c2_g7	56.6768	4.14062	0.777489	5.32564	1.006e-07	2.97883e-05	-	-	-
TRINITY_DN187141_c0_g2	292.558	3.11632	0.58557	5.32187	1.02706e-07	3.03076e-05	-	-	-
TRINITY_DN202909_c4_g4	107.419	4.66413	0.876531	5.32113	1.03127e-07	3.03275e-05	-	-	-
TRINITY_DN184345_c1_g5	751.221	6.27304	1.18055	5.31368	1.07432e-07	3.13785e-05	K17495,K13912	CUB and sushi domain-containing protein	-
TRINITY_DN198587_c2_g1	235.456	5.01709	0.944727	5.31063	1.09247e-07	3.18006e-05	-	arrestin domain-containing protein 3-like	-
TRINITY_DN187475_c0_g2	101.318	3.40354	0.641035	5.30944	1.09961e-07	3.18985e-05	-	-	-
TRINITY_DN198597_c0_g1	30.6548	3.82265	0.720202	5.30776	1.10984e-07	3.19808e-05	-	-	-
TRINITY_DN185173_c0_g2	4007.29	2.3779	0.448268	5.30465	1.12892e-07	3.22692e-05	K01365	cathepsin L1-like isoform X1; cysteine-type endopeptidase activity	-
TRINITY_DN189872_c1_g5	3968.24	5.11055	0.963475	5.30429	1.13112e-07	3.22692e-05	-	-	-
TRINITY_DN192000_c1_g2	1331.88	7.03903	1.32996	5.29266	1.20552e-07	3.38627e-05	K01637	Isocitrate lyase family	-
TRINITY_DN205475_c5_g6	106.726	4.06286	0.767971	5.29038	1.22063e-07	3.40978e-05	-	-	-
TRINITY_DN180922_c1_g4	761.57	2.2215	0.420276	5.28581	1.25152e-07	3.46674e-05	-	AN1-type zinc finger protein 2A-like; SRP-dependent cotranslational protein targeting to membrane, translocation	-
TRINITY_DN201065_c3_g1	315.26	2.40031	0.455384	5.27096	1.35715e-07	3.71147e-05	-	Von Willebrand factor A	-
TRINITY_DN204604_c6_g8	684.04	4.25427	0.80786	5.2661	1.39351e-07	3.76295e-05	-	-	-
TRINITY_DN181461_c5_g2	54.3547	2.54359	0.483142	5.26467	1.40438e-07	3.78042e-05	-	-	-
TRINITY_DN186509_c5_g1	87.6006	2.87764	0.546867	5.26205	1.42461e-07	3.82289e-05	-	-	-
TRINITY_DN204701_c2_g1	1063.82	2.99061	0.568574	5.25983	1.44186e-07	3.84515e-05	K05155	-	-
TRINITY_DN199109_c2_g1	130.216	3.30499	0.629083	5.25366	1.49105e-07	3.95178e-05	K05121	angiopoietin-1 receptor-like	-
TRINITY_DN193885_c1_g3	2375.79	2.19201	0.418318	5.24006	1.60521e-07	4.20248e-05	-	-	-
TRINITY_DN182276_c2_g1	2058.35	2.74669	0.524381	5.23796	1.62362e-07	4.23775e-05	K00830	serine--pyruvate aminotransferase-like	-
TRINITY_DN177907_c2_g4	265.056	2.38574	0.455765	5.23459	1.6535e-07	4.28966e-05	-	-	-
TRINITY_DN180595_c0_g1	199.657	2.42058	0.462477	5.23394	1.65939e-07	4.29197e-05	-	-	-
TRINITY_DN184345_c1_g1	39.4309	6.64539	1.26985	5.23321	1.66589e-07	4.29585e-05	-	blastula protease 10-like	-
TRINITY_DN198198_c1_g1	51279.1	2.53668	0.485072	5.22949	1.69981e-07	4.35716e-05	K04079	heat shock protein HSP 90-beta-like; unfolded protein binding	GO:0001101,GO:0002119,GO:0002164,GO:0003674,GO:0003824,GO:0005102,GO:0005488,GO:0005515,GO:0005575,GO:0005622,GO:0005623,GO:0005737,GO:0006457,GO:0006464,GO:0006470,GO:0006611,GO:0006793,GO:0006796,GO:0006807,GO:0006810,GO:0006886,GO:0006913,GO:0006935,GO:0007275,GO:0007568,GO:0007584,GO:0008104,GO:0008134,GO:0008150,GO:0008152,GO:0008340,GO:0009593,GO:0009605,GO:0009791,GO:0009893,GO:0009987,GO:…
TRINITY_DN181430_c3_g5	354.481	8.11102	1.5515	5.22787	1.71476e-07	4.38239e-05	K00273	D-amino acid oxidase	-
TRINITY_DN183394_c1_g5	29.1682	5.17432	0.991139	5.22058	1.78363e-07	4.53143e-05	-	-	-
TRINITY_DN182131_c0_g2	368.12	2.31142	0.443147	5.21592	1.82905e-07	4.6331e-05	K02583	Tumor necrosis factor receptor / nerve growth factor receptor repeats.	-
TRINITY_DN199343_c0_g3	423.233	3.69696	0.70956	5.21021	1.88625e-07	4.76394e-05	K03174,K09849	TNF receptor-associated factor 5-like; thioesterase binding	GO:0001817,GO:0002218,GO:0002221,GO:0002224,GO:0002253,GO:0002376,GO:0002682,GO:0002684,GO:0002697,GO:0002756,GO:0002757,GO:0002758,GO:0002764,GO:0002831,GO:0003674,GO:0003824,GO:0004842,GO:0005102,GO:0005126,GO:0005164,GO:0005488,GO:0005515,GO:0005575,GO:0005622,GO:0005623,GO:0005737,GO:0005739,GO:0005829,GO:0005886,GO:0005887,GO:0006355,GO:0006464,GO:0006508,GO:0006807,GO:0006915,GO:0007154,GO:…
TRINITY_DN188818_c2_g1	325.157	2.51944	0.483859	5.20697	1.91953e-07	4.81964e-05	K03068	putative prolow-density lipoprotein receptor-related protein 1-like	-
TRINITY_DN168840_c0_g1	483.147	6.84499	1.31478	5.20618	1.9277e-07	4.82606e-05	K00273	D-amino-acid oxidase-like, partial; FAD dependent oxidoreductase	-
TRINITY_DN183414_c0_g2	41.8247	2.80295	0.539095	5.19936	1.99973e-07	4.90741e-05	-	sushi domain-containing protein 2-like	-
TRINITY_DN183506_c0_g2	91.7813	4.39115	0.844728	5.19831	2.01112e-07	4.90741e-05	-	-	-
TRINITY_DN201531_c1_g4	37.6566	5.53387	1.06457	5.19823	2.01192e-07	4.90741e-05	-	-	-
TRINITY_DN204717_c4_g1	3432.1	2.00805	0.386297	5.1982	2.01231e-07	4.90741e-05	-	-	-
TRINITY_DN187535_c0_g1	489.469	3.26536	0.628183	5.1981	2.01336e-07	4.90741e-05	K03174	TNF receptor-associated factor 5-like; thioesterase binding	GO:0001817,GO:0002218,GO:0002221,GO:0002224,GO:0002253,GO:0002376,GO:0002682,GO:0002684,GO:0002697,GO:0002756,GO:0002757,GO:0002758,GO:0002764,GO:0002831,GO:0003674,GO:0003824,GO:0004842,GO:0005102,GO:0005126,GO:0005164,GO:0005488,GO:0005515,GO:0005575,GO:0005622,GO:0005623,GO:0005737,GO:0005739,GO:0005829,GO:0005886,GO:0005887,GO:0006355,GO:0006464,GO:0006508,GO:0006807,GO:0006915,GO:0007154,GO:…
TRINITY_DN205475_c7_g2	70.1582	3.57699	0.688504	5.1953	2.04389e-07	4.95794e-05	-	D-amino-acid oxidase-like, partial	-
TRINITY_DN172649_c0_g1	59.9886	3.50725	0.67527	5.19386	2.05983e-07	4.97623e-05	-	-	-
[truncated: 425 more rows]

## Sheet: TableS7
Table S7 | Heat treatment DEGs in Pseudodiploria clivosa-Breviolum faviinorum -2>logFC>2 padj<0.001. p value is obtained from a Wald test, and BH adjusted p-values are provided as padj (DESeq2).
[truncated: 194 more rows]

[truncated: 5 more sheets: TableS8, TableS9, TableS10, TableS11, TableS12]
