# Supplementary material for: Elucidating gene expression adaptation of phylogenetically divergent coral holobionts under heat stress
Source: Nat Commun. 2021 Sep 30;12:5731. doi: 10.1038/s41467-021-25950-4 (PMC8484447; doi:10.1038/s41467-021-25950-4)
Supplement: Supplementary file 4 — Supplementary Data 2 [file 41467_2021_25950_MOESM4_ESM.xlsx]

## Sheet: Index
Table S13. Hosts EVE-R (‘ground state’) candidates
Table S14. Symbiodiniaceae EVE-R (‘ground state’) candidates
Table S15. Host EVEReSt candidates
Table S16. Symbiodiniaceae EVEReSt candidates

## Sheet: TableS13
Table S13 | Annotation and Expression (TPMs) of EVE divergent expression (EVE-R) in coral hosts at ambient temperature, highlighted are those genes that were filtered due to a change in expression in the treatment condition. Maximum-likelihood values were calculated and a likelihood ratio test (LRT) was performed to assess the null hypothesis that βi is equal to β for all transcripts. P<0.05. Gen…
						Control samples									Treatment samples
Gene	LRT	P	FDR	Annotation	GO Term	Sid_Host9	Sid_Host12	Sid_Host13	Orb_Host1-2	Orb_Host2-2	Orb_Host3-2	Pseudo_Host2-2	Pseudo_Host4-2	Pseudo_Host5-2	Sid3	Sid5	Sid6	Orb_Host1-1	Orb_Host2-1	Orb_Host3-1	Pseudo_Host2-1	Pseudo_Host4-1	Pseudo_Host5-1	ttest_siderastrea	ttest_orbicella	ttest_psuedodiploria
32055	5.2	0.0225869	0.414874	protein ABHD18-like	-	5.28	5.79	4.28	13.81	12.99	15.18	2.06	2.07	1.44	5.33	3.87	3.2	16.87	12.95	14.93	2.1	1.9	1.82	0.270397	0.516603	0.729175
30299	3.87	0.0491565	0.414874	meckelin-like	-	1.3	1.66	1.88	15.78	14.3	17.51	5.06	2.78	3.98	1.47	1.1	1.34	19.01	14.69	20.35	1.83	2.26	4.22	0.197516	0.329984	0.301565
31404	14.4	0.000147802	0.077744	transmembrane protein 189-like	GO:0000151,GO:0000209,GO:0003674,GO:0003824,GO:0004842,GO:0005488,GO:0005515,GO:0005575,GO:0005622,GO:0005623,GO:0005737,GO:0005783,GO:0006464,GO:0006807,GO:0008150,GO:0008152,GO:0009987,GO:0012505,GO:0016020,GO:0016021,GO:0016491,GO:0016567,GO:0016740,GO:0019538,GO:0019787,GO:0019899,GO:0031224,GO:0031371,GO:0031625,GO:0032446,GO:0032991,GO:0035370,GO:0036211,GO:0043170,GO:0043226,GO:0043227,GO:…	1.85	1.58	2.19	17.04	16.76	16.54	11.48	10.53	10.49	0.43	2.22	0.7	17.35	16.39	18.91	11.02	13.22	13.99	0.265099	0.3617	0.113863
30458	4.8	0.0284597	0.414874	centrin-3	GO:0000086,GO:0000109,GO:0000226,GO:0000278,GO:0000715,GO:0003674,GO:0005488,GO:0005509,GO:0005575,GO:0005622,GO:0005623,GO:0005634,GO:0005654,GO:0005737,GO:0005813,GO:0005814,GO:0005815,GO:0005829,GO:0005856,GO:0006139,GO:0006259,GO:0006281,GO:0006289,GO:0006294,GO:0006725,GO:0006807,GO:0006950,GO:0006974,GO:0006996,GO:0007010,GO:0007017,GO:0007049,GO:0007098,GO:0007099,GO:0007346,GO:0008150,GO:…	0	0.14	0	0	0.01	0.13	13.42	14.6	17.36	0	0	0.04	0	0	0.14	18.16	10.27	15.54	0.529953	1	0.865198
30077	4.86	0.0274863	0.414874	coatomer subunit delta-like	-	0	0	0	23.94	24.02	21.92	26.5	27	21.65	0	0	0.8	43.15	31.78	28.78	44.99	27.86	35.77	0.373901	0.0636123	0.100104
31750	9.04	0.00264136	0.347338	calcium-activated potassium channel subunit beta-4-like	-	13.05	10.43	12.35	4.87	5.48	3.98	26.73	25.84	26.88	12.2	11.63	12.34	9.32	6.31	4.19	28.99	24.08	34.36	0.895835	0.30335	0.423402
30572	7.16	0.00745472	0.414874	ankyrin repeat and SOCS box protein 3-like isoform X3	-	2.39	2.21	2.24	3.3	2.99	2.78	14.55	12.9	15.16	2.63	2.45	2.05	4.36	3.18	3.67	19.28	12.65	17.87	0.620128	0.129227	0.322754
31289	4.07	0.0436513	0.414874	cell growth-regulating nucleolar protein-like isoform X1	GO:0000122,GO:0001750,GO:0002262,GO:0002376,GO:0002520,GO:0003674,GO:0003676,GO:0003677,GO:0005488,GO:0005575,GO:0005622,GO:0005623,GO:0005634,GO:0005730,GO:0005929,GO:0006139,GO:0006355,GO:0006357,GO:0006364,GO:0006396,GO:0006725,GO:0006807,GO:0007275,GO:0008150,GO:0008152,GO:0009889,GO:0009890,GO:0009892,GO:0009987,GO:0010467,GO:0010468,GO:0010556,GO:0010558,GO:0010605,GO:0010629,GO:0016070,GO:…	2.26	1.55	1.27	7.07	6.84	6.74	3.45	3.15	3.94	1.92	1.62	2.4	11.8	9.32	7.68	5.8	3.64	6.36	0.48397	0.0865843	0.111284
31967	4.17	0.0411458	0.414874	acyl-coenzyme A thioesterase 11-like	GO:0000166,GO:0003674,GO:0003824,GO:0003986,GO:0005488,GO:0005524,GO:0005575,GO:0005622,GO:0005623,GO:0005737,GO:0005829,GO:0006082,GO:0006084,GO:0006139,GO:0006163,GO:0006629,GO:0006631,GO:0006637,GO:0006725,GO:0006732,GO:0006753,GO:0006790,GO:0006793,GO:0006796,GO:0006807,GO:0006950,GO:0007154,GO:0007165,GO:0008144,GO:0008150,GO:0008152,GO:0009117,GO:0009150,GO:0009259,GO:0009266,GO:0009409,GO:…	6.74	7.88	8.45	0.75	0.63	0.17	2.32	2.42	2.22	6.98	9.4	5.69	0.17	0.3	0.28	1.06	0.91	0.98	0.794616	0.215334	5.00636e-05
31252	5.43	0.0197937	0.414874	cilia- and flagella-associated protein 97-like	-	3.84	4.11	4.43	0.43	0.71	0.66	3.13	3.55	3.5	2.61	3.98	3.1	0.92	0.85	0.43	4.69	3.54	4.3	0.108617	0.490018	0.0969224
31088	6.23	0.0125604	0.414874	diphosphomevalonate decarboxylase-like isoform X2	-	0.22	0.06	0.86	32.17	37.2	40.19	1.26	1.64	1.44	1.16	0.71	0	39.63	36.6	34.83	1.11	2.16	1.41	0.590705	0.86347	0.749269
30952	3.91	0.0479996	0.414874	growth arrest and DNA damage-inducible protein GADD45 beta-like	GO:0000185,GO:0000186,GO:0001775,GO:0001816,GO:0001932,GO:0001933,GO:0001934,GO:0002250,GO:0002252,GO:0002263,GO:0002285,GO:0002286,GO:0002287,GO:0002292,GO:0002293,GO:0002294,GO:0002366,GO:0002376,GO:0002460,GO:0002520,GO:0002521,GO:0003674,GO:0005488,GO:0005515,GO:0005575,GO:0005622,GO:0005623,GO:0005634,GO:0005737,GO:0006469,GO:0006807,GO:0006955,GO:0007275,GO:0008150,GO:0008152,GO:0009058,GO:…	3.98	3.87	5.97	12.5	13.11	10.71	18.59	18.95	17.9	3.87	4.22	4.7	17.71	14.06	14.66	64.74	42.24	39.01	0.659888	0.0657123	0.0203462
31552	7.78	0.00528278	0.414874	glucose-induced degradation protein 4 homolog	-	5.51	6.28	6.64	9.46	9.16	10.81	24.76	23.76	26.37	5.79	6.22	5.52	18.33	13.37	11.98	46.69	22.31	34.71	0.485362	0.0757058	0.246297
30988	3.9	0.0482861	0.414874	E3 ubiquitin-protein ligase RNF168-like isoform X2	GO:0000122,GO:0000151,GO:0000209,GO:0000726,GO:0001775,GO:0002200,GO:0002204,GO:0002208,GO:0002250,GO:0002252,GO:0002263,GO:0002285,GO:0002312,GO:0002366,GO:0002376,GO:0002377,GO:0002381,GO:0002440,GO:0002443,GO:0002449,GO:0002460,GO:0002520,GO:0002562,GO:0003674,GO:0003682,GO:0003824,GO:0004842,GO:0005488,GO:0005515,GO:0005575,GO:0005622,GO:0005623,GO:0005634,GO:0005654,GO:0005694,GO:0005737,GO:…	0.98	0.77	0.76	0.14	0.31	0.14	3.15	3.73	4.03	1.39	0.72	0.76	0.32	0.22	0.08	2.76	3.73	3.43	0.627264	0.916653	0.440673
30691	9.67	0.00187301	0.295561	uncharacterized protein LOC110049552 isoform X2	-	0.99	1.66	0.94	25.6	22.99	26.59	0.68	1.22	1.42	1.82	0.72	1.05	110.34	30.41	27.63	0.32	0.15	0.74	1	0.316177	0.0672629
31111	5.24	0.0220733	0.414874	thioredoxin-related transmembrane protein 1-like	GO:0003674,GO:0003756,GO:0003824,GO:0005575,GO:0005622,GO:0005623,GO:0005737,GO:0005783,GO:0005789,GO:0006457,GO:0006464,GO:0006807,GO:0006950,GO:0007275,GO:0008150,GO:0008152,GO:0009653,GO:0009791,GO:0009886,GO:0009987,GO:0010171,GO:0012505,GO:0015035,GO:0015036,GO:0016020,GO:0016021,GO:0016491,GO:0016667,GO:0016853,GO:0016860,GO:0016864,GO:0018996,GO:0019538,GO:0031224,GO:0031984,GO:0032501,GO:…	1.79	2.18	3.25	9.24	8.8	9.41	27.06	32.52	32.57	1.88	2.85	4.2	14.71	12.51	11.7	46.85	27.07	38.37	0.516445	0.0140612	0.326828
31888	16.2	5.69941e-05	0.0723643	coiled-coil domain-containing protein 113-like isoform X1	-	0	0.18	0	8.71	8.87	7.7	20.41	19.99	19.52	0	0	0	9.34	9.97	9	20.69	18.8	22.49	0.373901	0.0948733	0.564916
31158	6.47	0.0109711	0.414874	pleckstrin homology domain-containing family F member 2-like	GO:0003674,GO:0005488,GO:0005515,GO:0005543,GO:0005575,GO:0005622,GO:0005623,GO:0005737,GO:0005768,GO:0005769,GO:0005770,GO:0006810,GO:0006897,GO:0006996,GO:0007032,GO:0007034,GO:0007041,GO:0008150,GO:0008289,GO:0008333,GO:0009987,GO:0010256,GO:0012505,GO:0016043,GO:0016050,GO:0016192,GO:0030133,GO:0031410,GO:0031982,GO:0032266,GO:0035091,GO:0043167,GO:0043168,GO:0043226,GO:0043227,GO:0043229,GO:…	0	0	0	14.56	15.52	14.02	16.33	13.45	15.07	0	0	0.19	16.77	16.79	16.43	22.76	19.55	25.39	0.373901	0.0123958	0.0155445
30285	6.75	0.00937477	0.414874	uncharacterized protein C7orf62-like	-	1.67	1.95	2.43	7.56	7	7.58	1.89	1.71	1.25	1.55	2.37	1.5	9.83	6.74	6.26	2.48	3.78	2.29	0.589855	0.849258	0.0712268
30346	9.13	0.00251452	0.347338	DBH-like monooxygenase protein 2 homolog	GO:0001505,GO:0003674,GO:0003824,GO:0004497,GO:0004500,GO:0005488,GO:0005507,GO:0005575,GO:0005576,GO:0005615,GO:0005622,GO:0005623,GO:0005737,GO:0005783,GO:0005789,GO:0006066,GO:0006576,GO:0006584,GO:0006589,GO:0006725,GO:0006807,GO:0008150,GO:0008152,GO:0009056,GO:0009058,GO:0009308,GO:0009309,GO:0009712,GO:0009713,GO:0009987,GO:0012505,GO:0012506,GO:0016020,GO:0016491,GO:0016705,GO:0016715,GO:…	13.38	10.73	8.32	15.03	15.03	13.45	45.46	47.7	46.68	10.47	16.57	10.09	14.99	15.56	14.64	48.17	36.49	51.08	0.573339	0.396999	0.776733
31533	9.91	0.00164383	0.288218	nuclear receptor-binding factor 2-like, partial	-	1.16	0.95	1.41	1.96	2.1	2.37	9.28	8.36	9.11	1.05	1.38	1.57	3.12	2.6	3.04	15.47	11.46	14.34	0.472395	0.0182402	0.016884
31654	15.3	9.17165e-05	0.0723643	TBC1 domain family member 25-like	GO:0000003,GO:0001667,GO:0002064,GO:0002065,GO:0002066,GO:0003006,GO:0003674,GO:0005096,GO:0005488,GO:0005515,GO:0005575,GO:0005622,GO:0005623,GO:0005737,GO:0005773,GO:0005776,GO:0006810,GO:0006886,GO:0006928,GO:0007275,GO:0007276,GO:0007281,GO:0007292,GO:0007297,GO:0007298,GO:0007568,GO:0008047,GO:0008104,GO:0008150,GO:0008340,GO:0009888,GO:0009894,GO:0009987,GO:0010259,GO:0010506,GO:0010631,GO:…	2.18	2.11	1.89	4.32	4.02	5.28	64.18	58.71	62.14	2.93	1.8	2.94	6.06	4.42	4.8	78.53	45.72	73.01	0.270032	0.425675	0.711605
30710	8.1	0.00442653	0.414874	Protein rogdi-like	GO:0002376,GO:0002520,GO:0005575,GO:0005622,GO:0005623,GO:0005634,GO:0005635,GO:0007275,GO:0007399,GO:0007417,GO:0007420,GO:0008150,GO:0008284,GO:0009653,GO:0009887,GO:0009987,GO:0012505,GO:0022008,GO:0030097,GO:0030154,GO:0031967,GO:0031975,GO:0032501,GO:0032502,GO:0042127,GO:0042475,GO:0042476,GO:0043226,GO:0043227,GO:0043229,GO:0043231,GO:0044422,GO:0044424,GO:0044428,GO:0044446,GO:0044464,GO:…	2.97	3.18	3.01	2	1.76	1.93	4.79	5.13	4.83	2.76	3.04	3.39	2.67	2.36	2.78	6.81	5.81	6.93	0.961217	0.00810546	0.0125064
31329	7.15	0.0074964	0.414874	PHD finger-like domain-containing protein 5A-like	-	13.12	15.11	14.58	3	2.54	3.09	3.72	3.33	4.04	10.39	14.73	12.36	4.33	3.61	3.31	7.67	5.22	7.37	0.269898	0.0657269	0.0186412
30287	12.4	0.000429334	0.169372	protein RMD5 homolog A-like	-	2.26	1.82	1.63	8.96	8.97	8.66	6	5.86	5.81	3.11	3.16	3.02	11.02	9.53	10.26	6.95	6.41	7	0.00334699	0.0334586	0.0104522
31914	6.9	0.00861957	0.414874	ubiquitin-conjugating enzyme E2 S-like	GO:0000151,GO:0000152,GO:0000209,GO:0000278,GO:0000280,GO:0003674,GO:0003824,GO:0004842,GO:0005488,GO:0005515,GO:0005575,GO:0005622,GO:0005623,GO:0005634,GO:0005654,GO:0005680,GO:0005737,GO:0005829,GO:0006464,GO:0006508,GO:0006511,GO:0006807,GO:0006996,GO:0007049,GO:0008150,GO:0008152,GO:0009056,GO:0009057,GO:0009893,GO:0009987,GO:0010458,GO:0010498,GO:0010604,GO:0010992,GO:0010994,GO:0016043,GO:…	4.08	4.1	3.58	13.45	12.68	12.95	5.8	4.31	5.39	3.55	5.77	4.61	23.32	21.67	14.14	9.48	5.55	7.21	0.336752	0.0778399	0.139999
31924	4.42	0.03552	0.414874	ARL14 effector protein-like	-	1.8	2.27	1.86	2.68	2.38	2.09	6.61	7.79	7.39	1.73	2.2	1.83	2.49	2.93	2.11	9.45	8.13	10.06	0.796433	0.686609	0.0430296
30459	4.73	0.0296409	0.414874	protein phosphatase 1 regulatory subunit 16A-like	GO:0002009,GO:0002165,GO:0003674,GO:0005488,GO:0005515,GO:0007275,GO:0007444,GO:0007472,GO:0007476,GO:0007552,GO:0007560,GO:0008150,GO:0008157,GO:0009653,GO:0009791,GO:0009886,GO:0009887,GO:0009888,GO:0010921,GO:0017020,GO:0019208,GO:0019220,GO:0019222,GO:0019888,GO:0019899,GO:0019902,GO:0019903,GO:0030234,GO:0031323,GO:0031399,GO:0032268,GO:0032501,GO:0032502,GO:0035107,GO:0035114,GO:0035120,GO:…	3.26	2.64	2.65	10.21	12.17	10.97	3.34	3.18	3.7	2.66	3.31	4.13	13.61	9.98	11.93	3.72	3.36	3.58	0.33529	0.577334	0.474648
30169	9.97	0.00159111	0.288218	pre-mRNA-splicing regulator WTAP-like isoform X1	-	2.66	2.86	2.65	11.24	11.91	10.88	2.64	1.92	1.79	3.16	2.83	2.87	13.19	13.78	11.68	3.05	2.76	4.74	0.138299	0.0908163	0.105469
30343	6.07	0.0137497	0.414874	probable pyridoxal 5'-phosphate synthase subunit PDX2	-	1.26	1.19	1.21	0.18	0.13	0.32	3.53	4.03	3.38	2.15	0.93	1.79	0.35	0.24	0.72	6.76	5.28	10.32	0.328226	0.219691	0.0651157
31009	5.32	0.021082	0.414874	ankyrin repeat and SOCS box protein 5-like	-	4.72	4.2	4.44	10.15	11.23	10.02	11.73	11.93	12.69	5.49	5	5.73	11.31	8.57	10.42	14	11.61	15.21	0.0220307	0.702558	0.24607
31829	6.46	0.011033	0.414874	glucose-fructose oxidoreductase domain-containing protein 1-like	GO:0003674,GO:0003824,GO:0005575,GO:0005622,GO:0005623,GO:0005737,GO:0005829,GO:0006518,GO:0006575,GO:0006749,GO:0006790,GO:0006807,GO:0008150,GO:0008152,GO:0009987,GO:0016787,GO:0016810,GO:0016812,GO:0017168,GO:0034641,GO:0043603,GO:0044237,GO:0044424,GO:0044444,GO:0044464,GO:0051186,GO:0071704,GO:1901564	2.11	2.29	2.34	6.83	6.83	6.31	3.98	4.01	3.5	1.68	1.65	1.95	8.17	7.11	7.37	4.27	3.85	4.6	0.014656	0.0696247	0.207231
31639	5	0.0253473	0.414874	octopamine receptor 1-like	-	1.41	1.79	1.34	9.04	9.66	10.97	2.71	2.89	2.96	1.49	1.26	0.57	15.38	13.04	16.75	3.41	3.28	4.07	0.259498	0.0134441	0.0455358
31897	10.4	0.00126015	0.288218	START domain-containing protein 10-like	GO:0005575,GO:0005622,GO:0005623,GO:0005737,GO:0005829,GO:0005902,GO:0005911,GO:0006629,GO:0006644,GO:0006650,GO:0006656,GO:0006793,GO:0006796,GO:0006807,GO:0006810,GO:0006811,GO:0006820,GO:0008150,GO:0008152,GO:0008610,GO:0008654,GO:0009058,GO:0009966,GO:0009967,GO:0009987,GO:0010646,GO:0010647,GO:0015711,GO:0015718,GO:0015849,GO:0016020,GO:0019637,GO:0023051,GO:0023056,GO:0030054,GO:0032782,GO:…	0.82	0	0	7.5	6.62	7.85	59.39	54.91	51.7	0	1.01	0	10.05	8.39	7.54	60.96	68.18	71.83	0.89095	0.179614	0.0402384
30769	6.54	0.0105475	0.414874	fasciculation and elongation protein zeta-2-like	GO:0000902,GO:0000904,GO:0003674,GO:0005080,GO:0005488,GO:0005515,GO:0005575,GO:0005622,GO:0005623,GO:0005737,GO:0005794,GO:0005813,GO:0005815,GO:0005856,GO:0005886,GO:0006928,GO:0006935,GO:0006996,GO:0007005,GO:0007154,GO:0007155,GO:0007163,GO:0007165,GO:0007275,GO:0007399,GO:0007409,GO:0007411,GO:0007417,GO:0007420,GO:0008092,GO:0008150,GO:0009605,GO:0009653,GO:0009892,GO:0009894,GO:0009895,GO:…	1.61	1.68	1.69	3	3.09	3.06	6.07	7.02	6.48	1.89	1.93	1.8	5.19	4.6	4.03	6.62	6.52	7.2	0.00971182	0.00977789	0.500895
31693	5.45	0.0195683	0.414874	coiled-coil domain-containing protein 34-like	-	0.36	0.56	0.94	2.5	2.72	2.21	4.54	4.36	4.31	0.75	0.89	0.67	2.56	2.79	2.29	6.38	4.49	5.31	0.455785	0.7518	0.147143
30432	10.2	0.00140441	0.288218	RNA 3'-terminal phosphate cyclase-like protein	GO:0000447,GO:0000460,GO:0000462,GO:0000466,GO:0000469,GO:0000478,GO:0000479,GO:0000480,GO:0003674,GO:0003824,GO:0004518,GO:0004519,GO:0004521,GO:0004540,GO:0005575,GO:0005622,GO:0005623,GO:0005634,GO:0005654,GO:0005730,GO:0006139,GO:0006364,GO:0006396,GO:0006725,GO:0006807,GO:0008150,GO:0008152,GO:0009987,GO:0010467,GO:0016070,GO:0016072,GO:0016787,GO:0016788,GO:0022613,GO:0030490,GO:0031974,GO:…	1.05	1.31	1.23	1.85	1.83	1.84	7.65	7.03	6.85	1.13	0.88	1.09	2.81	2.46	1.88	11.1	7.84	13.21	0.209015	0.115712	0.0886657
32012	3.99	0.0457711	0.414874	AH receptor-interacting protein-like	GO:0001894,GO:0001895,GO:0001917,GO:0001918,GO:0003008,GO:0003674,GO:0003712,GO:0003713,GO:0005102,GO:0005488,GO:0005515,GO:0005575,GO:0005622,GO:0005623,GO:0005634,GO:0005654,GO:0005667,GO:0005737,GO:0005829,GO:0006457,GO:0006464,GO:0006605,GO:0006626,GO:0006805,GO:0006807,GO:0006810,GO:0006839,GO:0006886,GO:0006996,GO:0007005,GO:0007154,GO:0007165,GO:0007166,GO:0007600,GO:0007601,GO:0007602,GO:…	2	1.87	2.12	2.35	2.64	2.82	5.08	5.83	5.32	1.79	2.37	1.92	2.76	3.33	2.73	9	4.95	8.02	0.882172	0.230784	0.197641
31719	3.88	0.0488646	0.414874	chaperone protein dnaJ 6-like	-	5.11	3.5	4.8	6.02	6.01	6.64	21.76	17.84	20.69	6.45	6.87	9.92	8.07	5.53	10.18	20.16	12.93	23.32	0.0523503	0.278726	0.714297
31577	7.38	0.00659532	0.414874	uncharacterized protein LOC110057750	-	0.71	0.6	0.78	7.4	7.67	6.84	4.67	3.9	4.2	0.94	0.52	1.06	9.03	6.57	7.22	5.9	5.61	5.41	0.451245	0.715636	0.00646281
31632	5.76	0.0163951	0.414874	G-protein coupled receptor 161-like	-	0.18	0.13	0.1	0.66	0.75	0.7	1.15	1.21	1.34	0.25	0.23	0.14	0.77	0.51	0.64	1	1.26	0.95	0.163716	0.469966	0.215993
30354	5.6	0.0179605	0.414874	coatomer subunit epsilon-like	-	0	0	0	14.45	15.49	10.98	29.4	27.36	31.45	0	0	0.17	28.91	24.67	15.48	58.28	34	53.62	0.373901	0.0888411	0.0631066
31043	4.61	0.031786	0.414874	homologous-pairing protein 2 homolog	-	103.32	132.18	131.1	0.83	1.05	1.72	1.99	1.15	1.2	64.19	106.67	62.06	1.68	1.83	1.23	1.64	0.72	0.47	0.0618807	0.304246	0.323932
31388	4.43	0.0353125	0.414874	V-type proton ATPase 21 kDa proteolipid subunit-like	-	9.53	10.85	9.5	13.7	12.77	12.52	28.56	29.78	33.4	6.18	5.21	3.91	11.56	14.33	13.44	36.21	28.96	38.36	0.00360936	0.905019	0.285872
32051	6.64	0.00997139	0.414874	zinc finger C2HC domain-containing protein 1C-like	-	1.5	1.64	2.35	5.07	5.14	5.48	7.86	7.51	7.46	1.2	1.69	1.28	5.84	5.29	5.38	8.86	8.26	8.32	0.221044	0.267247	0.0189944
31508	4.73	0.0296409	0.414874	segment polarity protein dishevelled homolog DVL-3-like isoform X4	GO:0000003,GO:0000132,GO:0000226,GO:0000278,GO:0000902,GO:0000904,GO:0001558,GO:0001654,GO:0001664,GO:0001667,GO:0001700,GO:0001736,GO:0001737,GO:0001738,GO:0001745,GO:0002009,GO:0002064,GO:0002065,GO:0002066,GO:0002165,GO:0003002,GO:0003006,GO:0003007,GO:0003674,GO:0005102,GO:0005109,GO:0005112,GO:0005198,GO:0005488,GO:0005515,GO:0005543,GO:0005575,GO:0005622,GO:0005623,GO:0005737,GO:0005829,GO:…	10.18	12.66	11.59	9.51	9.79	7.58	22.69	22.95	22.95	10.19	9.62	12.13	8.84	5.69	6.98	23.7	18.91	26.34	0.471669	0.194035	0.958672
31644	4.84	0.0278069	0.414874	Beta-1,3-galactosyltransferase 6	-	7.11	5.71	5.92	0.23	0.41	0.47	0.39	0.54	0.45	6.37	6.88	16.25	0.41	0.44	0.41	0.32	0.55	0.4	0.330535	0.529953	0.671554
31127	7.1	0.0077084	0.414874	DNA mismatch repair protein Mlh1-like	GO:0000003,GO:0000018,GO:0000019,GO:0000226,GO:0000228,GO:0000280,GO:0000288,GO:0000289,GO:0000712,GO:0000726,GO:0000793,GO:0000794,GO:0000795,GO:0000956,GO:0001666,GO:0001673,GO:0001775,GO:0002200,GO:0002204,GO:0002208,GO:0002250,GO:0002252,GO:0002263,GO:0002285,GO:0002312,GO:0002366,GO:0002376,GO:0002377,GO:0002381,GO:0002440,GO:0002443,GO:0002449,GO:0002460,GO:0002520,GO:0002562,GO:0002566,GO:…	1.41	1.29	1.52	8.01	7.69	7.6	4.64	4.01	3.6	2.69	1.78	1.08	11.44	9.62	9.51	4.94	3.4	4.3	0.399676	0.0191363	0.821409
30676	4.87	0.0273275	0.414874	peflin-like	GO:0001837,GO:0003674,GO:0003824,GO:0004175,GO:0004197,GO:0004198,GO:0005488,GO:0005509,GO:0005515,GO:0005575,GO:0005622,GO:0005623,GO:0005737,GO:0005798,GO:0006508,GO:0006807,GO:0006810,GO:0006888,GO:0006900,GO:0006901,GO:0006903,GO:0006996,GO:0007275,GO:0008150,GO:0008152,GO:0008233,GO:0008234,GO:0009653,GO:0009790,GO:0009792,GO:0009888,GO:0009893,GO:0009987,GO:0010035,GO:0010038,GO:0010604,GO:…	4.18	5.15	3.84	13.77	14.19	12.9	5.9	4.55	4.82	3.9	4	4.13	19.31	18.29	15.12	7.81	3.61	4.91	0.393844	0.0399138	0.800442
32081	8.52	0.00351264	0.414874	NEDD8-conjugating enzyme Ubc12-like	GO:0003674,GO:0003824,GO:0004842,GO:0005575,GO:0005622,GO:0005623,GO:0005737,GO:0006464,GO:0006807,GO:0008150,GO:0008152,GO:0008589,GO:0009966,GO:0009968,GO:0009987,GO:0010646,GO:0010648,GO:0016567,GO:0016740,GO:0019538,GO:0019787,GO:0019788,GO:0023051,GO:0023057,GO:0032446,GO:0036211,GO:0043170,GO:0043412,GO:0044237,GO:0044238,GO:0044260,GO:0044267,GO:0044424,GO:0044464,GO:0045116,GO:0045879,GO:…	0	0.16	0	13.68	16.15	15.73	32.36	28.42	30.22	0	0	0	20.61	20.07	20.06	84.28	49.13	68.5	0.373901	0.00297207	0.0224659
31659	3.93	0.0474319	0.414874	endothelin-converting enzyme 2-like	-	1.15	0.78	1.09	5.78	5.63	5.81	2.32	2.5	3.4	0.99	0.9	0.57	6.59	6.89	6.32	3.27	2.67	3.12	0.337824	0.00776816	0.501682
30595	4.54	0.0331116	0.414874	ubiquitin-protein ligase E3C-like	-	0	0	0	3.92	4.04	3.77	7.78	6.36	6.39	0.09	0.16	0	5.8	5.37	5	8.4	14.13	14.04	0.146317	0.00373046	0.0519707
30637	8.38	0.00379372	0.414874	40S ribosomal protein S10-like	GO:0000028,GO:0000049,GO:0000184,GO:0000956,GO:0003674,GO:0003676,GO:0003723,GO:0003735,GO:0005198,GO:0005488,GO:0005515,GO:0005575,GO:0005622,GO:0005623,GO:0005634,GO:0005654,GO:0005730,GO:0005737,GO:0005829,GO:0005840,GO:0006139,GO:0006401,GO:0006402,GO:0006412,GO:0006413,GO:0006518,GO:0006605,GO:0006612,GO:0006613,GO:0006614,GO:0006725,GO:0006807,GO:0006810,GO:0006886,GO:0006996,GO:0007275,GO:…	55.8	72.96	85.62	106.06	104.64	82.66	314	323.1	308.11	33.26	51.65	33.05	92.97	106.32	92.69	396.41	278.27	384.03	0.0388636	0.960858	0.372842
30757	4.2	0.040424	0.414874	profilin isoform X1	-	0	0.89	0	392.48	383.46	300.07	445.12	510.69	504.41	0	0	0	297.28	390.8	254.14	786.92	455.02	637.1	0.373901	0.422163	0.228219
31599	5.45	0.0195683	0.414874	serine/threonine/tyrosine-interacting-like protein 1	-	1.15	1.32	1.31	3.48	3.52	3.14	3.4	3.55	3.69	1.62	1.21	1.51	3.33	2.97	3.12	1.82	1.94	2.58	0.236992	0.206798	0.00460432
30486	7.79	0.00525362	0.414874	UPF0489 protein C5orf22-like	-	0	0.17	0.57	7.8	7.26	7.69	1.88	0.9	1.7	0.12	0	0.3	5.86	5.21	8.29	1.4	1.49	1.75	0.604699	0.300771	0.87531
30549	5.1	0.0239258	0.414874	beta-1,4-N-acetylgalactosaminyltransferase 3-like	-	0.71	0.58	1.02	2.45	2.67	2.72	0.27	0.37	0.26	0.61	0.47	0.97	5.81	3.36	2.47	0.16	0.24	0.21	0.68422	0.274848	0.0836126
31735	7.01	0.00810557	0.414874	bcl-2 homologous antagonist/killer-like	-	2.97	2.69	2.78	7.21	7.7	7.42	9.79	9.82	8.85	1.74	2.87	3.48	7.26	7.29	8.21	9.57	8.73	12.34	0.832321	0.69714	0.557242
31294	4.98	0.025642	0.414874	ataxin-3-like	GO:0000226,GO:0001012,GO:0001067,GO:0003674,GO:0003676,GO:0003677,GO:0003824,GO:0004843,GO:0005488,GO:0005515,GO:0005575,GO:0005622,GO:0005623,GO:0005634,GO:0005654,GO:0005730,GO:0005737,GO:0005739,GO:0005740,GO:0005759,GO:0005829,GO:0005886,GO:0006139,GO:0006259,GO:0006281,GO:0006289,GO:0006325,GO:0006464,GO:0006476,GO:0006508,GO:0006511,GO:0006515,GO:0006725,GO:0006807,GO:0006950,GO:0006974,GO:…	7.93	6.08	8.15	2.09	1.81	1.52	13.06	12.61	13.67	7.79	4.24	3.06	2.69	2.34	1.81	20.32	14.39	16.89	0.206722	0.194641	0.079336
32082	5.73	0.0166775	0.414874	UPF0739 protein C1orf74 homolog	-	0.5	0.47	0.58	1.06	1.14	1.15	1.82	1.62	1.76	0.39	0.48	0.44	1.45	1.47	1.32	1.73	1.61	2.22	0.128844	0.0057058	0.57302
31800	4.74	0.0294691	0.414874	heme transporter hrg-1-like	-	2.05	1.9	2.17	5.66	6.42	6.52	6.52	7.1	7.2	2.55	2.86	3.35	17.45	11.57	12.47	18.87	11.39	15.56	0.023113	0.0145241	0.0185787
31826	5.26	0.021821	0.414874	germinal-center associated nuclear protein-like	GO:0000226,GO:0002682,GO:0005575,GO:0005622,GO:0005623,GO:0005634,GO:0005813,GO:0005815,GO:0005819,GO:0005856,GO:0006996,GO:0007010,GO:0007017,GO:0007049,GO:0007051,GO:0007098,GO:0008150,GO:0009966,GO:0009968,GO:0009987,GO:0010646,GO:0010648,GO:0015630,GO:0016043,GO:0022402,GO:0022607,GO:0023051,GO:0023057,GO:0031023,GO:0043226,GO:0043227,GO:0043228,GO:0043229,GO:0043231,GO:0043232,GO:0044085,GO:…	0.89	1.04	0.83	0.75	0.96	0.69	4.94	4.16	4.95	1.09	1.08	1.05	1.09	1.29	0.84	7.46	4.81	6.32	0.0734708	0.150108	0.135403
31760	10.8	0.001015	0.288218	DNA-directed RNA polymerase III subunit RPC8-like	GO:0000428,GO:0003674,GO:0003824,GO:0003899,GO:0005575,GO:0005622,GO:0005623,GO:0005634,GO:0005654,GO:0005666,GO:0005737,GO:0005813,GO:0005815,GO:0005829,GO:0005856,GO:0006139,GO:0006351,GO:0006352,GO:0006383,GO:0006384,GO:0006725,GO:0006807,GO:0008150,GO:0008152,GO:0009058,GO:0009059,GO:0009987,GO:0010467,GO:0015630,GO:0016070,GO:0016740,GO:0016772,GO:0016779,GO:0018130,GO:0019438,GO:0030880,GO:…	1.14	1.71	2.36	16.22	17.62	16.58	2.87	2.49	3.41	1.61	1.4	1.5	15.98	13.79	26.47	4.05	2.39	4.65	0.549695	0.647886	0.347225
30335	4.17	0.0411458	0.414874	TBC1 domain family member 13-like isoform X2	GO:0003674,GO:0005096,GO:0005488,GO:0005515,GO:0005575,GO:0005622,GO:0005623,GO:0005737,GO:0005829,GO:0006412,GO:0006414,GO:0006417,GO:0006451,GO:0006518,GO:0006807,GO:0006810,GO:0006886,GO:0008047,GO:0008104,GO:0008150,GO:0008152,GO:0009058,GO:0009059,GO:0009889,GO:0009987,GO:0010467,GO:0010468,GO:0010556,GO:0010608,GO:0012505,GO:0015031,GO:0015833,GO:0016020,GO:0017016,GO:0017137,GO:0019222,GO:…	2.81	3.39	4.22	9.65	9.64	9.82	8.95	9.38	9.94	2.71	1.64	5	8.6	9.53	8.56	9.68	8.1	11.42	0.756096	0.0665168	0.772192
31328	6.1	0.0135182	0.414874	28S ribosomal protein S31, mitochondrial	GO:0000313,GO:0000314,GO:0003674,GO:0003735,GO:0005198,GO:0005488,GO:0005515,GO:0005575,GO:0005622,GO:0005623,GO:0005634,GO:0005730,GO:0005737,GO:0005739,GO:0005740,GO:0005743,GO:0005759,GO:0005761,GO:0005763,GO:0005840,GO:0006412,GO:0006414,GO:0006415,GO:0006518,GO:0006807,GO:0008150,GO:0008152,GO:0009058,GO:0009059,GO:0009987,GO:0010467,GO:0015935,GO:0016020,GO:0016043,GO:0019538,GO:0019866,GO:…	1.46	1.44	1.33	2.72	3.11	3.03	5.06	5.4	4.8	2.1	1.9	1.43	4.34	2.85	3.65	7.46	4.44	6.76	0.11964	0.213556	0.289508
31504	4.4	0.0359389	0.414874	bcl-2-related ovarian killer protein-like	GO:0000003,GO:0000139,GO:0001836,GO:0003006,GO:0003254,GO:0003674,GO:0005102,GO:0005488,GO:0005515,GO:0005575,GO:0005622,GO:0005623,GO:0005634,GO:0005737,GO:0005739,GO:0005740,GO:0005741,GO:0005743,GO:0005768,GO:0005769,GO:0005783,GO:0005789,GO:0005794,GO:0005801,GO:0005802,GO:0006810,GO:0006839,GO:0006873,GO:0006874,GO:0006875,GO:0006915,GO:0006919,GO:0006921,GO:0006950,GO:0006974,GO:0006996,GO:…	0.77	0.47	0.75	0.93	1.11	0.95	2.7	2.91	2.54	0.52	0.8	0.59	0.75	0.92	0.95	2.94	2.91	2.76	0.845478	0.217706	0.272948
31392	4.74	0.0294691	0.414874	transcription factor AP-4-like	GO:0000079,GO:0000976,GO:0000977,GO:0000978,GO:0000981,GO:0000987,GO:0001012,GO:0001067,GO:0001932,GO:0001933,GO:0002164,GO:0003674,GO:0003676,GO:0003677,GO:0003690,GO:0003700,GO:0003705,GO:0005488,GO:0005515,GO:0005575,GO:0005622,GO:0005623,GO:0005634,GO:0005737,GO:0005739,GO:0006355,GO:0006357,GO:0006469,GO:0006950,GO:0006974,GO:0006978,GO:0007154,GO:0007165,GO:0007275,GO:0007346,GO:0007525,GO:…	1.83	1.48	1.62	2.69	3.23	2.86	5.81	5.39	5.19	2	2.4	2.07	4.13	2.92	3.11	5.31	3.89	5.44	0.0325541	0.32272	0.332013

## Sheet: TableS14
Table S14 | Annotation and Expression (TPMs) of EVE divergent expression (EVE-R) in Symbiodiniaceae members at ambient temperature, highlighted are those genes that were filtered due to a change in expression in the treatment condition. Maximum-likelihood values were calculated and a likelihood ratio test (LRT) was performed to assess the null hypothesis that βi is equal to β for all transcripts.…
						Control samples									Treatment samples
Gene	LRT	P	FDR	Annotation	GO Term	Sid9_SBreviolum	Sid12_Breviolum	Sid13_Breviolum	Orb_Symbio1-2	Orb_Symbio2-2	Orb_Symbio3-2	Pseudo2-2_Breviolum	Pseudo4-2_Breviolum	Pseudo5-2_Breviolum	Sid3_Breviolum	Sid5_Breviolum	Sid6_Breviolum	Orb_Symbio1-1	Orb_Symbio2-1	Orb_Symbio3-1	Pseudo2-1_Breviolum	Pseudo4-1_Breviolum	Pseudo5-1_Breviolum	ttestSid_B	ttest OrbS	ttest_PseudoB
23010	4.68	0.0305157	0.549658		-	2.46	2.73	2.9	0.66	0	0	3.17	2.7	2.4	4.11	4.69	3.87	0	0	0.39	5.09	4.86	6.08	0.00515546	0.742463	0.00405372
23609	5.2	0.0225869	0.549658	3-hydroxybutyryl-CoA dehydratase	-	5.38	5	6.5	0	0	1.1	0	0	1.04	8.13	10.47	9.77	0	0	0	0	0	0	0.00978913	0.373901	0.373901
24290	3.85	0.049746	0.549658	Dual specificity phosphatase 28	-	8.82	9.21	9.58	0	0.05	1.71	8.68	5.27	7.58	11.39	15.67	14.12	0	0	0	14.85	11.35	14.42	0.0235612	0.355356	0.0129827
21702	4.46	0.0346975	0.549658	Synaptotagmin-1	-	2.33	2.47	3.1	0	0.05	0.06	2.28	1.94	1.52	2.48	2.83	3.01	0.9	0.33	0.51	1.63	1.75	2.29	0.64715	0.0325795	0.941582
22991	4.82	0.0281313	0.549658	Acyl-CoA wax alcohol acyltransferase 2	GO:0000003,GO:0000160,GO:0000166,GO:0001882,GO:0001883,GO:0003674,GO:0003824,GO:0003924,GO:0005488,GO:0005525,GO:0005575,GO:0005622,GO:0005623,GO:0005737,GO:0007154,GO:0007165,GO:0008150,GO:0009987,GO:0016462,GO:0016787,GO:0016817,GO:0016818,GO:0017076,GO:0017111,GO:0019001,GO:0019954,GO:0023052,GO:0030436,GO:0032502,GO:0032549,GO:0032550,GO:0032553,GO:0032555,GO:0032561,GO:0035556,GO:0035639,GO:…	4.76	6.18	5.21	0	0	0.67	2.41	1.4	2.62	6.32	6.68	5.01	0	0	0	0.8	1.82	3.18	0.399445	0.373901	0.802429
20614	4.37	0.036577	0.549658		-	1.18	1.16	1.3	0	0.42	0.26	0.33	0.31	0.39	1.37	1.06	1.3	0.44	0.34	0.53	0.23	0.49	0.26	0.786428	0.192469	0.855064
21288	6.81	0.00906488	0.549658	G2/mitotic-specific cyclin-B	-	0.96	1.14	1.29	0	0	0.14	3.49	2.58	3.17	2.72	2.52	2.29	0	0	0	4.68	6.06	4.94	0.000915673	0.373901	0.0127366
21167	4.66	0.0308732	0.549658	BTB/POZ domain-containing protein KCTD8 ubiquitin ligase	-	10.35	8.93	13.12	0	0.07	0.09	5.71	4.76	5.75	9.52	12.24	13.18	0	0	0.42	2.56	2.77	3.34	0.634625	0.576248	0.00322203
22215	5.65	0.0174554	0.549658	helicase, putative	GO:0008150,GO:0010033,GO:0014070,GO:0042221,GO:0042493,GO:0045472,GO:0046677,GO:0050896,GO:0097327,GO:1901654,GO:1901700,GO:1904643	15.15	15.71	17.89	0	0	5.04	0.1	0	0.34	22.2	22.2	24.46	0	0	0.25	0	0.18	0	0.00398488	0.396255	0.501278
21745	4.57	0.0325366	0.549658	Glutathione S-transferase class-mu 28 kDa isozyme	-	13.92	12.84	17.12	3	3.45	1.49	13.7	12.12	11.93	11.28	19.26	16.27	5.33	5.07	7.26	21.57	14.85	16.05	0.731979	0.0235944	0.0839815
24635	4.4	0.0359389	0.549658	Mitochondrial substrate carrier family protein E	-	8.55	6.17	8.27	0	0	2.31	9.24	9.2	10.17	8.28	9.47	7.6	0	0	0	9.81	8.16	8.24	0.444714	0.373901	0.268867
25358	4.44	0.0351062	0.549658	Vegetative incompatibility protein HET-E-1	-	8.27	6.74	8.9	0	0	0.52	5.86	3.6	4.18	12.46	12.32	14.94	0	0	0.06	5.59	5.08	6.51	0.00778492	0.42914	0.212576
22881	5.97	0.0145513	0.549658	putative E3 ubiquitin-protein ligase HERC1	-	0.44	0.11	0	0	0	0.24	2.36	1.94	2.65	0.67	0.45	0.39	0	0	0	2.11	2.73	3.03	0.111551	0.373901	0.418549
24507	4	0.0455003	0.549658	putative aldo-keto reductase 1	-	8.39	5.61	9.31	0	0	0.86	12.08	9.7	10.1	8.2	9.53	10.35	0	0	0	19.4	15.65	18.5	0.280882	0.373901	0.00586224
20633	6.06	0.0138278	0.549658	Pentatricopeptide repeat-containing protein, chloroplastic	-	0.06	0.32	0.07	0	0	0.83	5.82	4.16	5.32	0.11	0.21	0.27	0	0	0	5.15	7.08	5.92	0.655614	0.373901	0.271771
22498	6.91	0.0085715	0.549658	NAD dependent epimerase/dehydratase family protein	-	0	0	0	0	0.01	0.44	4.8	3.42	3.98	0	0	0.22	0	0	0	3.01	5.24	5.34	0.373901	0.359436	0.618502
21727	6.37	0.0116066	0.549658	Serine/threonine-protein kinase ark1	GO:0000428,GO:0003674,GO:0003824,GO:0004721,GO:0004722,GO:0005575,GO:0005622,GO:0005623,GO:0005634,GO:0005654,GO:0005737,GO:0005829,GO:0006355,GO:0006357,GO:0006464,GO:0006470,GO:0006793,GO:0006796,GO:0006807,GO:0008150,GO:0008152,GO:0008420,GO:0009889,GO:0009987,GO:0010468,GO:0010556,GO:0016311,GO:0016591,GO:0016787,GO:0016788,GO:0016791,GO:0019219,GO:0019222,GO:0019538,GO:0030880,GO:0031323,GO:…	1.94	3.01	3.21	0.17	0.19	0.18	6.54	5.17	6.03	0.47	2.69	2.38	0.67	0.77	1.27	6.36	6.37	8.48	0.335406	0.0176076	0.226699
21464	9.55	0.00199949	0.549658	RNA polymerase II subunit A C-terminal domain phosphatase	-	0.86	0.66	0.97	0.32	0.25	0.05	5.66	5.08	4.43	1.43	1.74	1.11	0.7	0.13	0.4	14.39	10.72	14.57	0.042575	0.32979	0.0033089
21391	7.56	0.0059678	0.549658	Eukaryotic translation initiation factor 2 subunit 2	-	17.64	16.88	21.84	2.65	4.06	1.13	0	0	0	24.58	30.73	37.02	2.89	3.84	5.23	2.08	0	0.29	0.0373745	0.274341	0.291309
23412	6.33	0.0118712	0.549658	Multidrug and toxin extrusion protein 1	GO:0000003,GO:0000070,GO:0000151,GO:0000152,GO:0000226,GO:0000278,GO:0000280,GO:0000775,GO:0000776,GO:0000793,GO:0000819,GO:0000910,GO:0003002,GO:0003674,GO:0003824,GO:0004842,GO:0005488,GO:0005515,GO:0005575,GO:0005622,GO:0005623,GO:0005634,GO:0005654,GO:0005680,GO:0005694,GO:0005737,GO:0005813,GO:0005815,GO:0005819,GO:0005829,GO:0005856,GO:0006464,GO:0006508,GO:0006511,GO:0006807,GO:0006996,GO:…	1.98	1.53	1.64	0	0	0.39	0	0	0	2.41	1.71	2.17	0	0	0	0.08	0.69	0.7	0.19732	0.373901	0.0751672
23247	5.01	0.0252013	0.549658	Anaphase-promoting complex subunit cdc20	GO:0002177,GO:0003674,GO:0003779,GO:0005488,GO:0005515,GO:0005575,GO:0005622,GO:0005623,GO:0005813,GO:0005815,GO:0005856,GO:0008092,GO:0008150,GO:0010921,GO:0015630,GO:0015631,GO:0019220,GO:0019222,GO:0031323,GO:0035303,GO:0043226,GO:0043228,GO:0043229,GO:0043232,GO:0044422,GO:0044424,GO:0044430,GO:0044446,GO:0044464,GO:0044877,GO:0050789,GO:0050790,GO:0050794,GO:0051174,GO:0051336,GO:0065007,GO:…	10.16	7.94	10.11	0	0.07	0.62	8.71	6.59	6.24	11.17	11.7	12.95	0	0	0.08	6.32	7.06	8.17	0.0482372	0.362166	0.997342
24401	4.13	0.0421294	0.549658	Protein phosphatase 1 regulatory subunit 42	GO:0003674,GO:0003824,GO:0005575,GO:0005622,GO:0005623,GO:0005737,GO:0005739,GO:0005740,GO:0005741,GO:0005783,GO:0005811,GO:0005886,GO:0006629,GO:0006638,GO:0006639,GO:0006641,GO:0008150,GO:0008152,GO:0009056,GO:0009966,GO:0009987,GO:0010646,GO:0012505,GO:0016020,GO:0016042,GO:0016298,GO:0016787,GO:0016788,GO:0017171,GO:0019433,GO:0019867,GO:0023051,GO:0031090,GO:0031966,GO:0031967,GO:0031968,GO:…	0	0.1	0.12	0	0.02	0.87	12.53	7.77	9.5	0	0	0.3	0	0	0	9.89	10.29	10.6	0.814902	0.359271	0.827699
21703	4.24	0.0394822	0.549658	Monoglyceride lipase	GO:0000288,GO:0000956,GO:0001301,GO:0001302,GO:0001304,GO:0001308,GO:0003674,GO:0003676,GO:0003723,GO:0003729,GO:0005488,GO:0005575,GO:0005622,GO:0005623,GO:0005737,GO:0006139,GO:0006325,GO:0006355,GO:0006401,GO:0006402,GO:0006417,GO:0006725,GO:0006807,GO:0006996,GO:0007568,GO:0007569,GO:0008104,GO:0008150,GO:0008152,GO:0009056,GO:0009057,GO:0009889,GO:0009890,GO:0009891,GO:0009892,GO:0009893,GO:…	16.11	17.3	19.05	0	0	0.6	14.92	8.37	9.83	17.52	22.21	24.58	0	0	0	12.36	14.87	17.23	0.153067	0.373901	0.195198
23660	4.17	0.0411458	0.549658	mRNA-binding protein PUF3	GO:0000079,GO:0001932,GO:0001934,GO:0003674,GO:0005488,GO:0005515,GO:0005575,GO:0005618,GO:0005622,GO:0005623,GO:0005634,GO:0005730,GO:0005737,GO:0005819,GO:0005856,GO:0006355,GO:0006996,GO:0007010,GO:0008017,GO:0008022,GO:0008092,GO:0008104,GO:0008150,GO:0009524,GO:0009605,GO:0009606,GO:0009612,GO:0009628,GO:0009652,GO:0009889,GO:0009891,GO:0009893,GO:0009987,GO:0010468,GO:0010556,GO:0010557,GO:…	39.44	34.14	44.84	0	0	0.69	30.99	17.78	26.75	36.16	48.46	42.73	0	0	0	28.43	33.41	37.75	0.56158	0.373901	0.165373
22102	7.62	0.00577245	0.549658	-	-	0	0	0	0	0.05	2.07	19.24	14.2	18.09	0	0	0.14	0	0	0	25.18	21.05	28.57	0.373901	0.358539	0.0432137
21698	10.7	0.00107136	0.549658	Ubiquitin-like modifier-activating enzyme 5	GO:0000003,GO:0000375,GO:0000377,GO:0000398,GO:0003006,GO:0003674,GO:0005488,GO:0005515,GO:0005575,GO:0005622,GO:0005623,GO:0005634,GO:0005654,GO:0006139,GO:0006396,GO:0006397,GO:0006725,GO:0006807,GO:0007049,GO:0007275,GO:0007530,GO:0008150,GO:0008152,GO:0008380,GO:0009987,GO:0010467,GO:0016070,GO:0016071,GO:0016604,GO:0016607,GO:0018992,GO:0022414,GO:0031974,GO:0031981,GO:0032501,GO:0032502,GO:…	3.8	3.72	4.02	0	0.04	1.5	24.04	19.53	20.8	6.45	4.99	5.36	0	0	0	38.64	37.98	40.77	0.0172504	0.356964	0.000367975
24531	14.9	0.000113363	0.160749	-	GO:0000724,GO:0000725,GO:0000726,GO:0002200,GO:0002376,GO:0002377,GO:0002440,GO:0002520,GO:0002566,GO:0003674,GO:0003676,GO:0003677,GO:0003824,GO:0003887,GO:0005488,GO:0005575,GO:0005622,GO:0005623,GO:0005634,GO:0005654,GO:0006139,GO:0006259,GO:0006260,GO:0006281,GO:0006284,GO:0006287,GO:0006289,GO:0006302,GO:0006303,GO:0006310,GO:0006725,GO:0006807,GO:0006950,GO:0006974,GO:0007275,GO:0008150,GO:…	6.33	5.61	5.79	0.58	0	0	0	0.13	0	7.66	6.66	6.75	0	0	0	0	0.73	0	0.044739	0.373901	0.463792
24437	3.94	0.0471508	0.549658	DNA polymerase lambda	-	0	0	0	0.42	0.14	0.05	1.27	1.09	0.92	0	0.11	0	0.3	0.11	0.14	0.72	1.33	1.03	0.373901	0.881621	0.759114
21841	8.95	0.0027747	0.549658	-	GO:0000151,GO:0003674,GO:0005488,GO:0005515,GO:0005575,GO:0005622,GO:0005623,GO:0005634,GO:0005635,GO:0005641,GO:0005654,GO:0005737,GO:0005829,GO:0006275,GO:0007275,GO:0007507,GO:0007568,GO:0008150,GO:0009719,GO:0009725,GO:0009888,GO:0009889,GO:0009891,GO:0009893,GO:0009987,GO:0010033,GO:0010035,GO:0010038,GO:0010243,GO:0010556,GO:0010557,GO:0010604,GO:0010941,GO:0012505,GO:0014706,GO:0019005,GO:…	6.78	6.59	8.25	0.26	0.3	0.05	2.56	2.33	2.2	9.26	10.08	9.63	1.1	1.62	2.38	3.86	4.71	4.93	0.0130935	0.0169301	0.00337508
21844	4.32	0.0376669	0.549658	-	-	12.21	8.86	11.42	1.3	0.76	0.39	11.1	8.38	9	11.19	14.26	13.85	2.78	1.45	1.55	22.29	11.19	15.83	0.179213	0.0918144	0.104832
24099	7.28	0.00697265	0.549658	3-hydroxyisobutyrate dehydrogenase, mitochondrial	-	1.5	1.48	1.67	0	0.18	0	0.92	0.61	0.91	0.8	1.85	1.1	1.04	0	0	0.73	0.82	0.7	0.398915	0.460912	0.58879
23436	5.59	0.0180633	0.549658	3-oxoacyl-[acyl-carrier-protein] synthase 1	-	16.94	16.18	20.4	0	0.05	3.1	6.46	3.44	4.5	20.38	20.9	20.92	0	0	0	12.71	11.67	13.31	0.0918741	0.363599	0.00151788
24162	10.5	0.00119375	0.549658	Integrin beta-1-binding protein 2	GO:0005575,GO:0005622,GO:0005623,GO:0005737,GO:0006082,GO:0006520,GO:0006725,GO:0006807,GO:0008150,GO:0008152,GO:0008153,GO:0008652,GO:0009058,GO:0009072,GO:0009073,GO:0009507,GO:0009532,GO:0009536,GO:0009570,GO:0009987,GO:0016053,GO:0019438,GO:0019752,GO:0032787,GO:0042537,GO:0043226,GO:0043227,GO:0043229,GO:0043231,GO:0043436,GO:0044237,GO:0044238,GO:0044249,GO:0044281,GO:0044283,GO:0044422,GO:…	0.52	0	0.6	0	0	0.18	4.38	4.76	3.92	0	0.14	0	0	0	0	4.17	5.56	5.56	0.167143	0.373901	0.228371
23327	5.3	0.0213254	0.549658	Branched-chain-amino-acid aminotransferase-like protein 3, chloroplastic	-	13.77	12.41	17.02	0	0.09	2.01	4.84	3.63	4.58	15.17	17.48	18.18	0	0	0	4.57	3.89	4.46	0.196395	0.345745	0.923488
23000	6.76	0.00932238	0.549658	putative Xaa-Pro aminopeptidase P	GO:0003674,GO:0003676,GO:0003723,GO:0003824,GO:0004518,GO:0004519,GO:0005488,GO:0005575,GO:0005622,GO:0005623,GO:0006139,GO:0006725,GO:0006807,GO:0008150,GO:0008152,GO:0009451,GO:0009987,GO:0016070,GO:0016787,GO:0016788,GO:0034641,GO:0043170,GO:0043226,GO:0043227,GO:0043229,GO:0043231,GO:0043412,GO:0044237,GO:0044238,GO:0044424,GO:0044464,GO:0046483,GO:0071704,GO:0090304,GO:0090305,GO:0097159,GO:…	8.26	9.13	9.43	0	0.07	1.91	3.97	2.81	3.24	7.71	11.9	11.26	0	0	0.07	4.52	4.25	5.39	0.373764	0.366484	0.0459609
23404	4.98	0.025642	0.549658	Pentatricopeptide repeat-containing protein	-	0.4	0.34	0.51	0	0.02	0.21	1.13	0.89	1.04	1.13	0.49	0.91	0	0	0	1.08	1.06	1.23	0.0929841	0.3158	0.30635
21625	5.12	0.0236516	0.549658	Uroporphyrinogen decarboxylase	-	10.88	10.03	13.07	2.25	1.27	0.56	6.58	5.51	5.09	20.16	22.99	20.42	1.53	1.07	2.68	9.23	7.5	8.41	0.00152145	0.59062	0.0165197
23344	4.74	0.0294691	0.549658	Sodium-coupled neutral amino acid transporter 1	GO:0005575,GO:0005622,GO:0005623,GO:0005737,GO:0005852,GO:0032991,GO:0044424,GO:0044444,GO:0044464	0	0	0.21	0	0.02	0.93	4.48	3.27	4.63	0	0	0	0	0	0.05	3.73	2.65	4.4	0.373901	0.384045	0.468889
21220	4.49	0.0340937	0.549658	Eukaryotic translation initiation factor 3 subunit K	-	15.12	14.54	16.47	0	0.12	2.89	17.58	12.04	15.87	19.8	23.71	23.99	0	0	0	19.32	17.64	23.97	0.00833092	0.347743	0.108953

## Sheet: TableS15
Table S15 | Annotation and difference on expression over conditions on EVE divergent expression genes (EVE-ReSt) in coral hosts. Maximum-likelihood values were calculated and a likelihood ratio test (LRT) was performed to assess the null hypothesis that βi is equal to β for all transcripts. P<0.05
Gene_divergent	LRT	P	FDR	Annotation	GO Term	Siderastrea1	Siderastrea2	Siderastrea3	Orbicella1	Orbicella2	Orbicella3	Pseudodiploria1	Pseudodiploria2	Pseudodiploria3	logFC_Sid	logFC_Orb	logFC_Pseu
31288	12.2	0.000477895	0.083791	uncharacterized protein LOC110048043, avidin-related protein 4/5-like	-	4.34436	4.06724	4.34861	2.01078	0.713696	-2.8365	-1.68966	-0.971431	-2.12029	-7.81858	0.688156	0.14652
30232	4.5	0.0338949	0.810972	Golgi pH regulator-like	-	3.93985	3.53688	4.39963	1.83592	-0.268817	0.678072	-0.136062	-2.05889	0.422233	0.896448	0.0568064	-0.669307
30413	4.57	0.0325366	0.810972	dopamine receptor 2-like	-	3.74237	4.76677	4.6313	-2.94342	-2.94342	-4.64386	-3.8365	-6.64386	-3.64386	-0.787217	-0.612977	0
31836	8.96	0.00275955	0.229188	hypoxia-inducible factor prolyl hydroxylase-like isoform X2	-	3.45899	3.09198	3.3683	2.15381	3.51854	3.67016	5.64904	5.2891	5.64241	-0.929573	1.30893	1.5639
30673	6.31	0.0120059	0.473632	Egl nine-like 1	GO:0000003,GO:0000302,GO:0001666,GO:0001701,GO:0001890,GO:0001892,GO:0003006,GO:0003007,GO:0003205,GO:0003206,GO:0003231,GO:0003279,GO:0003281,GO:0003674,GO:0003824,GO:0005488,GO:0005506,GO:0005515,GO:0005575,GO:0005622,GO:0005623,GO:0005737,GO:0005829,GO:0006082,GO:0006355,GO:0006357,GO:0006464,GO:0006520,GO:0006575,GO:0006807,GO:0006873,GO:0006875,GO:0006879,GO:0006950,GO:0006979,GO:0007275,GO:…	3.30937	1.71955	3.19272	2.63691	4.63633	4.72247	5.75862	6.10601	5.98823	-0.283123	1.20691	1.15471
30480	4.01	0.0452312	0.810972	cyclic AMP-responsive element-binding protein 3-like protein 3	GO:0000139,GO:0000976,GO:0000977,GO:0000981,GO:0001012,GO:0001067,GO:0001228,GO:0002673,GO:0002675,GO:0003674,GO:0003676,GO:0003677,GO:0003690,GO:0003700,GO:0005488,GO:0005515,GO:0005575,GO:0005622,GO:0005623,GO:0005634,GO:0005654,GO:0005737,GO:0005783,GO:0005789,GO:0005794,GO:0005829,GO:0006139,GO:0006351,GO:0006355,GO:0006357,GO:0006366,GO:0006725,GO:0006807,GO:0006950,GO:0006986,GO:0007154,GO:…	3.29033	0.728283	1.01197	4.04876	3.33199	3.70487	5.36457	4.69488	5.30195	-0.0358997	1.5763	2.10476
31596	6.78	0.00921849	0.393156	3'(2'),5'-bisphosphate nucleotidase 1-like	GO:0000287,GO:0003674,GO:0003824,GO:0004441,GO:0005488,GO:0005575,GO:0005622,GO:0005623,GO:0005737,GO:0005829,GO:0006082,GO:0006139,GO:0006163,GO:0006725,GO:0006753,GO:0006790,GO:0006793,GO:0006796,GO:0006807,GO:0007275,GO:0007399,GO:0008150,GO:0008152,GO:0008252,GO:0008441,GO:0009117,GO:0009150,GO:0009259,GO:0009987,GO:0016311,GO:0016312,GO:0016787,GO:0016788,GO:0016791,GO:0019637,GO:0019693,GO:…	2.58576	3.17206	3.12983	-4.32193	0.214125	-0.168123	0.432959	0.344828	-2.94342	-1.37718	-0.224021	-0.0319792
31491	9	0.0026998	0.229188	SPRY domain-containing SOCS box protein 3-like	-	1.98914	1.16993	1.87578	2.41414	3.56438	3.21257	5.25663	4.83592	5.17273	-0.395929	1.58925	1.99045
32042	9.08	0.0025842	0.229188	membrane magnesium transporter 1-like	GO:0000041,GO:0000139,GO:0003674,GO:0005215,GO:0005375,GO:0005381,GO:0005384,GO:0005575,GO:0005622,GO:0005623,GO:0005737,GO:0005768,GO:0005769,GO:0005783,GO:0005789,GO:0005794,GO:0005886,GO:0006810,GO:0006811,GO:0006812,GO:0006824,GO:0006825,GO:0006826,GO:0006828,GO:0008150,GO:0008324,GO:0012505,GO:0015075,GO:0015087,GO:0015093,GO:0015095,GO:0015099,GO:0015318,GO:0015675,GO:0015684,GO:0015693,GO:…	1.7627	-1.80255	1.56234	1.64616	1.1635	1	3.41819	3.41954	3.45943	-0.566347	0.331451	1.29422
31484	14.2	0.000164371	0.0370538	lysine-specific demethylase 8-like	-	1.19954	-1.26303	-3.01937	-0.234465	0.485427	-0.120294	4.56682	4.51096	4.82069	0.198329	-0.0597651	0.700642
30306	7.45	0.00634364	0.312821	protein lunapark-A-like	-	1.17845	0.102098	0.436517	0.62293	-0.184425	1.55582	3.22188	3.6427	3.23726	0.295223	0.219966	1.07373
31112	4.23	0.0397154	0.810972	eukaryotic translation initiation factor 3 subunit F-like	GO:0003674,GO:0003676,GO:0003723,GO:0003743,GO:0003824,GO:0004843,GO:0005488,GO:0005515,GO:0005575,GO:0005622,GO:0005623,GO:0005737,GO:0005829,GO:0005852,GO:0006412,GO:0006413,GO:0006464,GO:0006508,GO:0006518,GO:0006807,GO:0008135,GO:0008150,GO:0008152,GO:0008233,GO:0008234,GO:0008593,GO:0009058,GO:0009059,GO:0009966,GO:0009967,GO:0009987,GO:0010467,GO:0010646,GO:0010647,GO:0016032,GO:0016579,GO:…	1.12212	-1.16273	0.246915	0.584963	-2.47393	-1.88897	3.96993	3.15866	4.12433	-0.152539	0.26	1.03115
30475	16.5	4.86501e-05	0.0263442	zinc finger protein 239-like	-	1.09986	0.987927	1.13313	-4.05889	-2.73697	-2.64386	-3.64386	-1.2863	-2.55639	-1.54215	-0.201634	0.378512
31929	6.92	0.0085237	0.384297	integrin-linked protein kinase-like	-	1.08406	-0.37707	0.356144	1.29278	-1.32193	2.09761	4.08321	4.1235	3.60051	-0.442444	0.405898	1.61378
31499	4.41	0.0357288	0.810972	spermatogenesis-associated protein 4-like	GO:0005575,GO:0005622,GO:0005623,GO:0005737,GO:0044424,GO:0044464	0.965938	-0.14667	1.05889	-0.104697	1.03562	-0.304006	2.58976	2.07724	2.48543	-0.754039	0.077041	0.98447
31242	5.09	0.0240642	0.757571	apoptosis regulator BAX-like	-	0.895303	0.0426443	-0.168123	3.7366	3.14078	1.82375	4.98732	4.62819	5.30634	-0.283872	0.845578	1.99872
31095	4.55	0.0329187	0.810972	transmembrane emp24 domain-containing protein 1-like	GO:0005575,GO:0005622,GO:0005623,GO:0005737,GO:0005783,GO:0005793,GO:0005794,GO:0005801,GO:0006996,GO:0007030,GO:0008150,GO:0009987,GO:0010256,GO:0012505,GO:0016043,GO:0043226,GO:0043227,GO:0043229,GO:0043231,GO:0044422,GO:0044424,GO:0044431,GO:0044432,GO:0044444,GO:0044446,GO:0044464,GO:0070971,GO:0071840,GO:0090161	0.823749	-1.08927	0.847997	3.17473	3.46074	2.66903	0.722466	1.07724	0.495695	-0.208032	0.530024	0.213956
30646	5.77	0.016302	0.547332	calcium and integrin-binding family member 2-like	GO:0000003,GO:0000226,GO:0000278,GO:0000902,GO:0000904,GO:0001558,GO:0001726,GO:0001932,GO:0001933,GO:0001934,GO:0001952,GO:0001954,GO:0002376,GO:0002520,GO:0002682,GO:0002683,GO:0002931,GO:0003006,GO:0003674,GO:0004857,GO:0004860,GO:0005488,GO:0005509,GO:0005515,GO:0005575,GO:0005622,GO:0005623,GO:0005634,GO:0005654,GO:0005737,GO:0005783,GO:0005813,GO:0005815,GO:0005856,GO:0005886,GO:0006139,GO:…	0.644625	0.85333	1.84532	1.66448	-1.39593	1.15704	4.18507	3.69377	4.40463	-0.236499	0.280901	0.84378
31669	13.8	0.000203336	0.0401081	iron-sulfur protein NUBPL-like	-	0.635367	-0.52146	-0.528379	1.68706	1.41143	0.669027	3.65764	3.46989	3.72356	0.0521192	0.495818	0.997024
31441	14.4	0.000147802	0.0370538	uncharacterized protein F13E9.13, mitochondrial-like	-	0.607232	-1.5009	0.653824	0.0285692	-0.736966	-1.39593	7.17552	6.83061	6.90256	0.207271	0.324782	0.861952
30333	10.3	0.0013303	0.189355	kynureninase-like	GO:0002376,GO:0003674,GO:0003824,GO:0005488,GO:0005515,GO:0005575,GO:0005622,GO:0005623,GO:0005634,GO:0005654,GO:0005737,GO:0005739,GO:0005829,GO:0006082,GO:0006084,GO:0006139,GO:0006163,GO:0006520,GO:0006568,GO:0006569,GO:0006576,GO:0006586,GO:0006637,GO:0006725,GO:0006732,GO:0006733,GO:0006753,GO:0006766,GO:0006767,GO:0006790,GO:0006793,GO:0006796,GO:0006807,GO:0006950,GO:0006952,GO:0006955,GO:…	-0.00965017	-0.897902	-2.98089	1.08406	0.659925	1.28688	5.40871	5.93734	5.66448	-0.00698643	0.240628	1.00084
30488	4.48	0.0342937	0.810972	universal stress protein A-like protein	-	-0.00965017	3.01018	-0.934198	4.66448	4.98596	4.92695	6.36562	5.56316	6.27109	0.61891	0.518558	1.35148
31433	3.86	0.0494503	0.810972	endoplasmic reticulum-Golgi intermediate compartment protein 2-like	GO:0005575,GO:0005622,GO:0005623,GO:0005634,GO:0005730,GO:0005737,GO:0005783,GO:0005789,GO:0005793,GO:0005794,GO:0005798,GO:0005801,GO:0006810,GO:0006888,GO:0006890,GO:0008150,GO:0012505,GO:0016020,GO:0016192,GO:0030134,GO:0030135,GO:0031090,GO:0031410,GO:0031974,GO:0031981,GO:0031982,GO:0031984,GO:0033106,GO:0033116,GO:0042175,GO:0043226,GO:0043227,GO:0043228,GO:0043229,GO:0043231,GO:0043232,GO:…	-0.0340618	-0.257275	-0.206451	3.09085	2.58736	1.95606	3.07211	3.15866	2.90111	0.247243	0.450497	0.874836
31647	9.33	0.00225432	0.229188	neo-calmodulin-like isoform X1	GO:0005575,GO:0005622,GO:0005623,GO:0005737,GO:0005856,GO:0005874,GO:0015630,GO:0043226,GO:0043228,GO:0043229,GO:0043232,GO:0044422,GO:0044424,GO:0044430,GO:0044446,GO:0044464,GO:0099080,GO:0099081,GO:0099512,GO:0099513	-0.0489096	0.341037	0.318076	-1	-1.78588	-3.05889	1.69153	2.15704	1.99277	-2.23173	0.0816838	0.779988
31522	6.81	0.00906488	0.393156	probable prolyl 4-hydroxylase 6	-	-0.0892673	-2.64386	-5.64386	-4.32193	-1.51457	-0.666576	1.58015	2.0036	2.1177	0.208108	0.134212	0.645968
31866	4.67	0.0306939	0.810972	uncharacterized protein C16orf52 homolog	GO:0005575,GO:0005622,GO:0005623,GO:0005737,GO:0005794,GO:0005886,GO:0005929,GO:0007275,GO:0007399,GO:0008150,GO:0008589,GO:0009966,GO:0009968,GO:0009987,GO:0010646,GO:0010648,GO:0012505,GO:0016020,GO:0022008,GO:0023051,GO:0023057,GO:0030154,GO:0031090,GO:0031253,GO:0031647,GO:0032501,GO:0032502,GO:0042995,GO:0043226,GO:0043227,GO:0043229,GO:0043231,GO:0044422,GO:0044424,GO:0044425,GO:0044441,GO:…	-0.1899	-0.52146	-1.38333	-1.152	-1.05889	0.545968	1.74416	1.36177	1.84398	3.75489	-0.092843	0.51717
31654	11.9	0.000561339	0.0885794	TBC1 domain family member 25-like	GO:0000003,GO:0001667,GO:0002064,GO:0002065,GO:0002066,GO:0003006,GO:0003674,GO:0005096,GO:0005488,GO:0005515,GO:0005575,GO:0005622,GO:0005623,GO:0005737,GO:0005773,GO:0005776,GO:0006810,GO:0006886,GO:0006928,GO:0007275,GO:0007276,GO:0007281,GO:0007292,GO:0007297,GO:0007298,GO:0007568,GO:0008047,GO:0008104,GO:0008150,GO:0008340,GO:0009888,GO:0009894,GO:0009987,GO:0010259,GO:0010506,GO:0010631,GO:…	-0.200913	-1.94342	-0.184425	0.799087	-1.32193	-1.05889	3.84298	3.69933	3.44228	0.473658	0.152003	0.232572
31458	8.42	0.00371116	0.266191	caspase-8-like	-	-0.352302	-0.263034	-2.37084	1.21412	1.29866	-0.217591	3.14405	3.66903	3.56316	-0.176989	0.165325	1.06517
32073	6.08	0.0136721	0.495914	protein RD3-like	GO:0001654,GO:0007275,GO:0007423,GO:0008150,GO:0032501,GO:0032502,GO:0043010,GO:0048513,GO:0048731,GO:0048856,GO:0060041	-0.447459	-1.76939	-0.681924	-0.713119	-1.4344	-2.8365	3.12598	2.5509	3.35332	-0.344911	-0.0967851	1.00556
30496	7.65	0.00567723	0.312821	fumarylacetoacetate hydrolase domain-containing protein 2-like isoform X2	-	-0.52146	-0.16273	-0.52146	1.02148	1.70929	1.8679	3.33914	3.09761	3.63459	-0.0660892	0.382406	0.96691
30775	21.5	3.53829e-06	0.00558342	alpha-methylacyl-CoA racemase-like	-	-0.643856	-1.08927	-4.32193	-3.64386	-3.05889	-3.47393	2.81352	2.72247	2.87381	0.0671142	0	0.873427
30730	7.54	0.0060344	0.312821	ubiquitin-conjugating enzyme E2 J2-like	-	-0.802554	0.549258	0.653824	-2	1.57531	1.43829	3.59335	3.31759	3.2032	0.550306	0.328852	0.462821
31393	7.64	0.00570879	0.312821	U2 small nuclear ribonucleoprotein A'-like	GO:0000003,GO:0000245,GO:0000375,GO:0000377,GO:0000389,GO:0000398,GO:0003006,GO:0003674,GO:0003676,GO:0003723,GO:0005488,GO:0005515,GO:0005575,GO:0005622,GO:0005623,GO:0005634,GO:0005654,GO:0005681,GO:0005684,GO:0005686,GO:0006139,GO:0006325,GO:0006376,GO:0006396,GO:0006397,GO:0006725,GO:0006807,GO:0006996,GO:0007049,GO:0007154,GO:0007165,GO:0007166,GO:0007275,GO:0007276,GO:0007283,GO:0007346,GO:…	-0.810966	-0.68966	0.111031	3.83794	3.50716	3.49442	-5.05889	0.137504	2.01078	0.0560867	0.605778	0.069057
31384	6.95	0.00838192	0.384297	calumenin-A-like	-	-0.810966	-0.395929	-0.434403	-2.8365	-1.2863	-5.05889	0.286881	0.495695	0.286881	0.481406	0.364997	-0.776035
31072	4.24	0.0394822	0.810972	general transcription factor IIF subunit 1-like isoform X1	-	-0.862496	-2.8365	-1.4344	-0.836501	-6.64386	-0.666576	1.70044	2.10769	2.59932	0.231508	0.160177	1.01909
30913	8.99	0.00271461	0.229188	cysteine-rich motor neuron 1 protein-like	-	-0.871267	-0.745003	0.318076	-0.184425	-2.64386	-1.05889	2.56803	2.99639	2.58496	0.748461	-0.277228	-1.33981
30374	7.77	0.0053121	0.312821	lambda-crystallin-like	-	-1.03899	-2.14136	0.719549	1.13093	0.863938	1.51602	3.70377	3.16672	3.37851	0.448668	0.300823	1.21609
31802	6.14	0.0132157	0.495914	gametocyte-specific factor 1 homolog	-	-1.05889	-1.64386	-3.64386	-0.836501	-2.18442	-0.473931	0.83996	1.30451	1.37295	0.22097	0.252326	1.28114
30086	8.48	0.00359072	0.266191	beta-3 adrenergic receptor-like	-	-1.52838	-3.37084	-4.22882	-2.47393	-3.64386	-6.64386	0.464668	0.695994	0.238787	0	0.222392	1.12463
31544	6.48	0.0109095	0.441415	serine protease 23-like	-	-1.57061	-2.87127	0.267036	0.344828	-3.64386	-2.55639	3.96162	3.3505	3.3799	-0.0243842	0.954196	4.41769
31892	4.78	0.0287921	0.810972	nuclear envelope phosphatase-regulatory subunit 1-like	GO:0000278,GO:0005575,GO:0005622,GO:0005623,GO:0005634,GO:0005635,GO:0005737,GO:0005829,GO:0006996,GO:0006997,GO:0006998,GO:0007049,GO:0007077,GO:0008104,GO:0008150,GO:0008287,GO:0009889,GO:0009891,GO:0009893,GO:0009987,GO:0010256,GO:0010562,GO:0010604,GO:0010866,GO:0010867,GO:0012505,GO:0016020,GO:0016043,GO:0019216,GO:0019220,GO:0019222,GO:0022402,GO:0022411,GO:0030397,GO:0031090,GO:0031323,GO:…	-1.70526	-3.58496	-0.584963	-1.51457	-1.35845	-1.12029	2.76765	1.96717	2.17313	-0.283615	0.0817941	0.290314
31696	5.16	0.0231129	0.757302	serine/threonine-protein kinase Nek7-like	-	-1.75309	-1.61411	-0.728973	-1.55639	-1.35845	-0.915936	1.49057	0.765535	1.20163	-0.235378	0.320089	1.80735
30320	16.2	5.69941e-05	0.0263442	caspase-3-like	GO:0000003,GO:0001525,GO:0001568,GO:0001701,GO:0001775,GO:0001838,GO:0001841,GO:0001890,GO:0001892,GO:0001944,GO:0001959,GO:0002009,GO:0002218,GO:0002221,GO:0002224,GO:0002237,GO:0002253,GO:0002376,GO:0002520,GO:0002521,GO:0002573,GO:0002682,GO:0002684,GO:0002753,GO:0002756,GO:0002757,GO:0002758,GO:0002761,GO:0002763,GO:0002764,GO:0003006,GO:0003674,GO:0003824,GO:0004175,GO:0004197,GO:0005102,GO:…	-1.76939	-2.20645	-0.853779	1.38405	0.565597	1.07039	3.37851	3.45286	3.61706	0.0929427	0.193695	0.736183
31852	5.13	0.0235157	0.757302	SOSS complex subunit B1-like	GO:0000075,GO:0000228,GO:0000278,GO:0000724,GO:0000725,GO:0000781,GO:0000784,GO:0003674,GO:0003676,GO:0003677,GO:0003697,GO:0005488,GO:0005515,GO:0005575,GO:0005622,GO:0005623,GO:0005634,GO:0005654,GO:0005694,GO:0005737,GO:0005829,GO:0006139,GO:0006259,GO:0006281,GO:0006302,GO:0006310,GO:0006351,GO:0006366,GO:0006725,GO:0006807,GO:0006950,GO:0006974,GO:0007049,GO:0007093,GO:0007346,GO:0008104,GO:…	-1.78588	-6.64386	0.687061	-4.64386	-1.21759	-1.88897	1.83188	1.58015	1.88753	0.25849	0.015348	0.740222
30686	7.95	0.00480874	0.312821	multiple RNA-binding domain-containing protein 1-like	GO:0003008,GO:0003674,GO:0003676,GO:0003723,GO:0003727,GO:0003729,GO:0005488,GO:0005515,GO:0005575,GO:0005622,GO:0005623,GO:0005634,GO:0005737,GO:0005829,GO:0005844,GO:0007275,GO:0007399,GO:0008150,GO:0008187,GO:0008266,GO:0009719,GO:0009725,GO:0009888,GO:0009987,GO:0010033,GO:0030154,GO:0030855,GO:0032501,GO:0032502,GO:0032991,GO:0042221,GO:0042802,GO:0043226,GO:0043227,GO:0043229,GO:0043231,GO:…	-1.80255	-1.30996	-3.76939	-0.217591	0.678072	0.475085	2.40054	1.89142	2.34483	0.0519278	0.663375	1.25123
31438	5.99	0.0143872	0.504511	Lysine-Specific Demethylase 9	GO:0005575,GO:0005622,GO:0005623,GO:0005634,GO:0043226,GO:0043227,GO:0043229,GO:0043231,GO:0044424,GO:0044464	-1.87127	-1.38333	-1.30996	-0.234465	-1.73697	-2.8365	1.03562	0.722466	0.970854	0.209595	0.0780025	0.46069
31869	4.49	0.0340937	0.810972	spermatogenesis-associated protein 4-like	-	-1.90689	-0.79419	-3.70526	5.72874	5.71452	4.84097	3.23266	3.19535	3.37712	-0.531381	-1.11146	-1.38177
31280	7.7	0.00552208	0.312821	intraflagellar transport protein 27 homolog	-	-2	-0.217591	0.516015	0.0565835	-0.761213	-4.32193	2.29866	1.98914	2.1375	0.382022	0.15039	0.592249
31059	8.63	0.00330672	0.2609	histamine H2 receptor-like	-	-2.05889	-3.64386	-2.73697	-3.32193	-4.05889	-1.78588	0.400538	0.454176	0.0285692	0	0.900464	-2.19143
31322	4.85	0.0276461	0.810972	glycoprotein endo-alpha-1,2-mannosidase-like protein	GO:0000139,GO:0003674,GO:0003824,GO:0004553,GO:0004559,GO:0004569,GO:0005575,GO:0005622,GO:0005623,GO:0005737,GO:0005794,GO:0012505,GO:0015923,GO:0016020,GO:0016787,GO:0016798,GO:0031090,GO:0031984,GO:0043226,GO:0043227,GO:0043229,GO:0043231,GO:0044422,GO:0044424,GO:0044431,GO:0044444,GO:0044446,GO:0044464,GO:0098588,GO:0098791	-2.42146	-4.76939	-1.29808	-1.12029	-0.643856	-2.25154	2.82782	1.98914	2.27501	0.22404	-0.275313	0.707973
31688	6.64	0.00997139	0.414075	ADP-ribosylation factor-like protein 16	-	-2.80255	-3.98089	0.5025	-2.64386	-0.340075	0.0143553	2.04963	1.90689	2.16993	-0.0774045	0.242326	0.130061
30612	14.4	0.000147802	0.0370538	ELMO domain-containing protein 3-like	-	-3.18442	-2.05889	-2.94342	0.298658	-0.251539	-1.78588	2.36177	2.59216	2.56803	-0.106422	0.162076	0.597876
30522	10	0.0015654	0.189355	UPF0769 protein C21orf59-like isoform X2	GO:0000902,GO:0001655,GO:0001822,GO:0003008,GO:0003352,GO:0005575,GO:0005622,GO:0005623,GO:0005737,GO:0005829,GO:0006996,GO:0007275,GO:0007368,GO:0007389,GO:0008150,GO:0009653,GO:0009799,GO:0009855,GO:0009887,GO:0009987,GO:0016043,GO:0022607,GO:0030030,GO:0030031,GO:0032501,GO:0032502,GO:0032879,GO:0032886,GO:0032989,GO:0032990,GO:0044085,GO:0044424,GO:0044444,GO:0044458,GO:0044464,GO:0044782,GO:…	-3.22882	-0.421464	-2.03899	-3.8365	-0.234465	-3.64386	2.14405	2.55582	2.33056	0.0059006	0.552901	1.02659
30583	6.21	0.0127031	0.488913	GATA zinc finger domain-containing protein 1-like	GO:0000981,GO:0003674,GO:0003700,GO:0005575,GO:0005622,GO:0005623,GO:0005634,GO:0005654,GO:0006323,GO:0006325,GO:0006333,GO:0006355,GO:0006357,GO:0006996,GO:0008150,GO:0009889,GO:0009987,GO:0010468,GO:0010556,GO:0016043,GO:0019219,GO:0019222,GO:0022607,GO:0031323,GO:0031326,GO:0031497,GO:0031974,GO:0031981,GO:0043226,GO:0043227,GO:0043229,GO:0043231,GO:0043233,GO:0044085,GO:0044422,GO:0044424,GO:…	-3.32193	-1.32193	-2	0.992768	0.773996	-4.64386	2.56071	3.11936	3.18269	-0.00794875	0.415874	0.765912
31788	7.46	0.0063085	0.312821	calmodulin-A-like	-	-3.70526	-2.87127	-8.22882	-3.8365	-0.494109	-0.862496	1.04264	0.782409	0.757023	-0.377235	0.271147	-0.725932
31977	8.21	0.00416602	0.285825	fibroblast growth factor 1-like	GO:0000003,GO:0000165,GO:0001541,GO:0001763,GO:0001894,GO:0001932,GO:0001934,GO:0001942,GO:0002009,GO:0003006,GO:0003674,GO:0003824,GO:0004672,GO:0004713,GO:0005085,GO:0005088,GO:0005102,GO:0005104,GO:0005111,GO:0005488,GO:0005515,GO:0005539,GO:0005575,GO:0005576,GO:0005615,GO:0005622,GO:0005623,GO:0005737,GO:0005794,GO:0006355,GO:0006464,GO:0006468,GO:0006629,GO:0006644,GO:0006650,GO:0006656,GO:…	-3.70526	-4.76939	-4.42146	-1.55639	-3.8365	-2.39593	0.83996	0.659925	0.275007	-0.540568	0.807355	2.15295
31429	9.95	0.00160849	0.189355	methylmalonic aciduria type A protein, mitochondrial-like	GO:0000166,GO:0001882,GO:0001883,GO:0003674,GO:0003824,GO:0003924,GO:0005488,GO:0005515,GO:0005525,GO:0005575,GO:0005622,GO:0005623,GO:0005737,GO:0005739,GO:0005759,GO:0006725,GO:0006766,GO:0006767,GO:0006807,GO:0008150,GO:0008152,GO:0009235,GO:0009987,GO:0016462,GO:0016787,GO:0016817,GO:0016818,GO:0017076,GO:0017111,GO:0017144,GO:0019001,GO:0031974,GO:0032549,GO:0032550,GO:0032553,GO:0032555,GO:…	-4.52838	-4.52838	0.0379679	-6.64386	-6.64386	-6.64386	4.08321	4.1235	3.60051	0	0	1.61378
30651	6.06	0.0138278	0.495914	heme-binding protein 2-like isoform X1	-	-4.76939	2.61432	3.2393	4.42291	4.24184	4.57954	-0.761213	0.367371	-0.454032	-0.469168	2.08231	-0.35946
31736	9.87	0.00167996	0.189355	alpha-1B adrenergic receptor-like / octopamine receptor	GO:0001932,GO:0001934,GO:0001976,GO:0001978,GO:0001983,GO:0001985,GO:0001993,GO:0001994,GO:0001996,GO:0001997,GO:0002026,GO:0002027,GO:0003008,GO:0003012,GO:0003013,GO:0003014,GO:0003018,GO:0003025,GO:0003044,GO:0003057,GO:0003073,GO:0003084,GO:0003085,GO:0003099,GO:0003298,GO:0003300,GO:0003301,GO:0003321,GO:0003674,GO:0004888,GO:0004930,GO:0004935,GO:0004936,GO:0004937,GO:0005488,GO:0005515,GO:…	-4.90689	-2.42146	-0.802554	-1.05889	-2.05889	-4.05889	1.11103	1.02148	1.19535	-0.200697	1.37197	1.84896
31639	3.98	0.0460436	0.810972	octopamine receptor 1-like	-	-5.42146	-1.98089	-0.0841604	2.66448	1.75702	2.53107	-0.514573	-1.35845	0.15056	-0.162271	0.67096	0.238702
31661	3.88	0.0488646	0.810972	universal stress protein in QAH/OAS sulfhydrylase 3'region-like putative	GO:0000166,GO:0003674,GO:0003824,GO:0005488,GO:0005575,GO:0005622,GO:0005623,GO:0005737,GO:0005886,GO:0005938,GO:0008144,GO:0016020,GO:0016208,GO:0017076,GO:0030554,GO:0032553,GO:0032555,GO:0032559,GO:0036094,GO:0043167,GO:0043168,GO:0043169,GO:0044424,GO:0044444,GO:0044464,GO:0071944,GO:0097159,GO:0097367,GO:0099568,GO:1901265,GO:1901363	-7.22882	-0.827939	-0.352302	-2.12029	-3.64386	-3.05889	3.55582	3.71589	2.62059	-0.0281707	1.20163	1.28362
31832	15.9	6.67787e-05	0.0263442	probable E3 ubiquitin-protein ligase RNF217	GO:0000151,GO:0000209,GO:0003674,GO:0003824,GO:0004842,GO:0005488,GO:0005515,GO:0005575,GO:0005622,GO:0005623,GO:0005737,GO:0005829,GO:0006464,GO:0006508,GO:0006511,GO:0006807,GO:0008150,GO:0008152,GO:0009056,GO:0009057,GO:0009893,GO:0009894,GO:0009896,GO:0009987,GO:0010604,GO:0016567,GO:0016740,GO:0019222,GO:0019538,GO:0019787,GO:0019899,GO:0019941,GO:0030162,GO:0030163,GO:0031323,GO:0031325,GO:…	-7.22882	-1.48735	-2.07907	-3.05889	0.137504	0.526069	2.93546	2.926	3.07382	-0.164275	0.336575	1.94433
31158	4.18	0.0409037	0.810972	pleckstrin homology domain-containing family F member 2-like	GO:0003674,GO:0005488,GO:0005515,GO:0005543,GO:0005575,GO:0005622,GO:0005623,GO:0005737,GO:0005768,GO:0005769,GO:0005770,GO:0006810,GO:0006897,GO:0006996,GO:0007032,GO:0007034,GO:0007041,GO:0008150,GO:0008289,GO:0008333,GO:0009987,GO:0010256,GO:0012505,GO:0016043,GO:0016050,GO:0016192,GO:0030133,GO:0031410,GO:0031982,GO:0032266,GO:0035091,GO:0043167,GO:0043168,GO:0043226,GO:0043227,GO:0043229,GO:…	-6.64386	-6.64386	-2.39593	1.14405	0.344828	1.26903	2.68482	2.60881	3.36737	0	0.203872	0.594821

## Sheet: TableS16
Table S16 | Annotation of the difference on expression over conditions on EVE divergent expression genes (EVE-ReSt) in Symbiodiniaceae. Maximum-likelihood values were calculated and a likelihood ratio test (LRT) was performed to assess the null hypothesis that βi is equal to β for all transcripts. P<0.05
Gene	LRT	P	FDR	Annotation	GO Term	Sid_Breviolum1	Sid_Breviolum2	Sid_Breviolum3	Orb_Symbiodinium1	Orb_Symbiodinium2	Orb_Symbiodinium3	Pseudo_Breviolum1	Pseudo_Breviolum2	Pseudo_Breviolum3	LogFC_Sid_Breviolum	logFC_Orb_Symbiodinium	LogFC_Dip_Breviolum
21572	27.9	1.2775e-07	0.000181149	chlorophyll a/c2-peridinin protein (acpPC)	-	8.26668	8.43219	8.30345	-2.32193	0.773996	1.57531	-1.18442	0.748461	-0.268817	1.2834	0.88482	0.486422
24712	3.92	0.0477149	0.845746	mitogen-activated protein kinase kinase kinase	GO:0000075,GO:0000077,GO:0003674,GO:0003824,GO:0004672,GO:0004674,GO:0004683,GO:0005488,GO:0005515,GO:0005516,GO:0005575,GO:0005622,GO:0005623,GO:0005634,GO:0006139,GO:0006259,GO:0006260,GO:0006261,GO:0006275,GO:0006464,GO:0006468,GO:0006725,GO:0006793,GO:0006796,GO:0006807,GO:0006950,GO:0006974,GO:0006979,GO:0007154,GO:0007165,GO:0008150,GO:0008152,GO:0008156,GO:0009058,GO:0009059,GO:0009889,GO:…	3.96471	3.17685	3.1049	-6.64386	-6.64386	0.124328	2.68257	3.61824	3.87774	0.965127	#DIV/0!	0.925999
21625	11.9	0.000561339	0.1169	Uroporphyrinogen decarboxylase	-	3.14296	3.54391	3.18481	-0.473931	-2.32193	1.08406	1.40599	0.992768	1.73118	0.908304	0.268703	0.610053
21762	8.93	0.00280524	0.212827	DNA-directed RNA polymerase II subunit RPB11-a-like	GO:0000375,GO:0000377,GO:0000398,GO:0000428,GO:0003674,GO:0003824,GO:0003899,GO:0005488,GO:0005515,GO:0005575,GO:0005622,GO:0005623,GO:0005634,GO:0005654,GO:0005665,GO:0006139,GO:0006259,GO:0006281,GO:0006283,GO:0006289,GO:0006351,GO:0006352,GO:0006354,GO:0006366,GO:0006367,GO:0006368,GO:0006370,GO:0006396,GO:0006397,GO:0006725,GO:0006807,GO:0006950,GO:0006974,GO:0007154,GO:0007165,GO:0007166,GO:…	3.10154	3.11492	3.41999	0.594549	-4.64386	1.83188	2.80941	2.88166	2.81147	-	-	-
25347	4.78	0.0287921	0.6004	Thioredoxin domain-containing protein 9 homolog	GO:0005575,GO:0005622,GO:0005623,GO:0005737,GO:0006139,GO:0006725,GO:0006807,GO:0008150,GO:0008152,GO:0008616,GO:0009058,GO:0009116,GO:0009119,GO:0009163,GO:0009987,GO:0018130,GO:0019438,GO:0034404,GO:0034641,GO:0034654,GO:0042455,GO:0044237,GO:0044238,GO:0044249,GO:0044271,GO:0044281,GO:0044283,GO:0044424,GO:0044464,GO:0046116,GO:0046483,GO:0055086,GO:0071704,GO:1901135,GO:1901137,GO:1901360,GO:…	3.09705	3.43518	3.46292	-6.64386	-5.05889	2.72683	3.53978	3.40871	3.41819	-	-	-
23029	8.69	0.00319961	0.223282	putative UDP-sugar transporter protein SLC35A4	GO:0005575,GO:0005622,GO:0005623,GO:0005737,GO:0005794,GO:0006417,GO:0006950,GO:0008150,GO:0009889,GO:0009891,GO:0009893,GO:0009987,GO:0010468,GO:0010556,GO:0010557,GO:0010604,GO:0010608,GO:0010628,GO:0012505,GO:0019222,GO:0031323,GO:0031325,GO:0031326,GO:0031328,GO:0032056,GO:0032268,GO:0032270,GO:0033554,GO:0034248,GO:0034250,GO:0043226,GO:0043227,GO:0043229,GO:0043231,GO:0043555,GO:0044424,GO:…	2.79701	2.09424	2.45681	1.01436	0.799087	-0.621488	-1.152	-3.64386	-0.68966	1.72228	-0.598527	0.183446
20996	22.6	1.99485e-06	0.00141435	putative membrane protein YlbC	-	2.76836	2.73408	2.66751	-6.64386	-6.64386	-0.0439433	-5.05889	-2.18442	-2.64386	1.41315	#DIV/0!	0.624491
23776	6.25	0.0124193	0.371054	Poly [ADP-ribose] polymerase	-	2.72828	3.0612	2.80667	-6.64386	-6.64386	-0.556393	1.46467	2.22342	2.91265	0.568034	#DIV/0!	0.497894
22215	4.41	0.0357288	0.694021	helicase, putative	-	2.57289	2.57289	3.03738	-6.64386	-6.64386	2.26003	-3.32193	-2.47393	-1.55639	-	-	-
23395	5.61	0.0178583	0.471629	Bet1-like SNARE 1-2	GO:0000139,GO:0000149,GO:0003674,GO:0005484,GO:0005488,GO:0005515,GO:0005575,GO:0005622,GO:0005623,GO:0005634,GO:0005737,GO:0005768,GO:0005783,GO:0005789,GO:0005793,GO:0005794,GO:0005795,GO:0005798,GO:0005801,GO:0005802,GO:0005886,GO:0006810,GO:0006886,GO:0006888,GO:0006890,GO:0006900,GO:0006901,GO:0006903,GO:0006906,GO:0006996,GO:0008104,GO:0008150,GO:0009987,GO:0012505,GO:0015031,GO:0015833,GO:…	2.56641	3.24387	2.90945	-6.64386	-2.18442	-0.666576	4.48156	3.35191	4.23802	0.900809	#NUM!	1.22957
23292	5.9	0.0151409	0.420976	Cilia- and flagella-associated protein 44 putative	GO:0001539,GO:0006928,GO:0008150,GO:0009987,GO:0040011,GO:0048870,GO:0051179,GO:0051674,GO:0060285	2.41143	3.31034	2.89724	-6.64386	-6.64386	-0.217591	1.33914	1.90689	-0.599462	-	-	-
21642	4.46	0.0346975	0.683348	Pentatricopeptide repeat-containing protein, chloroplastic	-	2.32577	2.02621	2.60486	-6.64386	-5.64386	0.863938	2.39232	3.26903	3.56316	0.732149	-	0.910764
25358	6.85	0.00886413	0.314233	Vegetative incompatibility protein HET-E-1	-	2.16672	2.12102	2.80116	-6.64386	-6.64386	-1.12029	-1.88897	0.565597	1.22033	0.591345	#DIV/0!	0.419345
21373	8.53	0.0034934	0.225165	ferredoxin-thioredoxin reductase catalytic chain	GO:0003674,GO:0003824,GO:0005488,GO:0005575,GO:0005622,GO:0005623,GO:0005737,GO:0006091,GO:0008150,GO:0008152,GO:0009055,GO:0009507,GO:0009526,GO:0009532,GO:0009536,GO:0009570,GO:0009941,GO:0009987,GO:0016491,GO:0016730,GO:0022900,GO:0030385,GO:0031967,GO:0031975,GO:0043226,GO:0043227,GO:0043229,GO:0043231,GO:0044237,GO:0044422,GO:0044424,GO:0044434,GO:0044435,GO:0044444,GO:0044446,GO:0044464,GO:…	2.08293	1.72973	1.96594	-0.473931	-0.836501	0.632268	0.748461	-0.168123	0.910733	-	-	-
22737	7.35	0.00670628	0.288167	Pyridoxal 4-dehydrogenase	-	2.02975	1.67506	1.53771	-6.64386	-3.47393	-1.8365	0.250962	1.52105	1.11103	0.630445	#NUM!	0.89242
24153	12.6	0.000385747	0.109398	Choline transporter-like protein 5-A	GO:0000003,GO:0000139,GO:0000325,GO:0001505,GO:0001558,GO:0001775,GO:0002252,GO:0002263,GO:0002274,GO:0002275,GO:0002283,GO:0002366,GO:0002376,GO:0002443,GO:0002444,GO:0002446,GO:0003002,GO:0003006,GO:0003674,GO:0005215,GO:0005326,GO:0005575,GO:0005618,GO:0005622,GO:0005623,GO:0005737,GO:0005768,GO:0005769,GO:0005773,GO:0005774,GO:0005794,GO:0005802,GO:0005886,GO:0005911,GO:0006629,GO:0006644,GO:…	2	1.67356	2.17951	-6.64386	-6.64386	-1.39593	-0.535332	0.263034	0.31034	0.776328	#DIV/0!	0.665264
24422	7.92	0.00488913	0.239061	chlorophyll(ide) b reductase putative	-	1.99156	1.64923	1.08859	-6.64386	-5.64386	1.56071	2.7761	3.06005	3.10601	-	-	-
21788	10.6	0.00113088	0.133632	hypothetical protein AK812_SmicGene33353	-	1.88101	2.02266	1.88882	-1.47393	-0.68966	0.189034	2.83794	2.73552	3.27053	1.26384	0.0925121	1.12893
22039	4.9	0.0268567	0.585889	NAD-dependent protein deacetylase SRT1	-	1.86262	2.4638	2.50504	-6.64386	-6.64386	-0.943416	2.75916	3.90304	4.01525	0.317122	#DIV/0!	0.951601
24612	8.11	0.00440217	0.226659	26S proteasome non-ATPase regulatory subunit, putative	-	1.7977	1.90175	1.55418	-6.64386	-3.64386	1.26903	2.68032	2.42492	2.70708	-	-	-
21711	4.26	0.0390199	0.747706	Tubby protein-like 1	-	1.78938	1.14839	2.0761	0.286881	-5.05889	-4.64386	1.03562	0.250962	0.344828	1.31025	-0.0458037	-0.741538
21414	8.9	0.00285171	0.212827	AK812_SmicGene31116	-	1.61667	1.16135	1.46815	-4.32193	-5.05889	-1.32193	-1.51457	0.400538	-1.78588	0.995456	0.173332	0.288761
23851	8.16	0.00428244	0.226659	POC1 centriolar protein-like A	GO:0000003,GO:0000226,GO:0000278,GO:0000922,GO:0001501,GO:0002062,GO:0002063,GO:0003413,GO:0003416,GO:0003417,GO:0003418,GO:0003431,GO:0003433,GO:0005575,GO:0005622,GO:0005623,GO:0005737,GO:0005813,GO:0005814,GO:0005815,GO:0005819,GO:0005856,GO:0005929,GO:0006996,GO:0007010,GO:0007017,GO:0007049,GO:0007051,GO:0007052,GO:0007098,GO:0007275,GO:0007276,GO:0007283,GO:0008150,GO:0009653,GO:0009887,GO:…	1.45066	0.995183	1.60565	-6.64386	-6.64386	-0.0291463	-3.47393	-2.64386	-1.25154	0.689212	#DIV/0!	#DIV/0!
25109	7.72	0.00546124	0.258135	Uncharacterized ACR, COG1678	-	1.42582	1.67657	1.86262	-0.251539	-0.577767	0.584963	2.36737	3.12102	2.90881	0.66866	-0.246239	1.11949
21698	15.1	0.000101963	0.0481946	Ubiquitin-like modifier-activating enzyme 5	GO:0000003,GO:0003008,GO:0003674,GO:0003824,GO:0005488,GO:0005515,GO:0005575,GO:0005622,GO:0005623,GO:0005737,GO:0005829,GO:0006464,GO:0006807,GO:0006950,GO:0007275,GO:0007568,GO:0007610,GO:0007626,GO:0008150,GO:0008152,GO:0008340,GO:0008641,GO:0009966,GO:0009987,GO:0010035,GO:0010038,GO:0010259,GO:0010646,GO:0016874,GO:0016877,GO:0019008,GO:0019538,GO:0019899,GO:0023051,GO:0031624,GO:0032446,GO:…	1.38036	0.193246	0.59773	-6.64386	-4.64386	0.584963	3.8679	4.20555	4.31976	-	-	-
23436	7.23	0.00716952	0.290468	3-oxoacyl-[acyl-carrier-protein] synthase 1	-	1.34483	1.61353	1.62293	-6.64386	-4.32193	1.63227	2.64386	3.04089	3.13914	0.303069	#NUM!	1.49797
23609	6.1	0.0135182	0.3912	3-hydroxybutyryl-CoA dehydratase	-	1.32385	2.276	2.05079	-6.64386	-6.64386	0.137504	-6.64386	-6.64386	0.0565835	0.860752	#DIV/0!	#DIV/0!
21763	10.7	0.00107136	0.133632	DNA repair protein XRCC2	GO:0000003,GO:0000150,GO:0000217,GO:0000226,GO:0000278,GO:0000280,GO:0000400,GO:0000707,GO:0000724,GO:0000725,GO:0000730,GO:0001701,GO:0001756,GO:0003002,GO:0003674,GO:0003676,GO:0003677,GO:0003690,GO:0003697,GO:0003824,GO:0005488,GO:0005575,GO:0005622,GO:0005623,GO:0005634,GO:0005654,GO:0005657,GO:0005694,GO:0005813,GO:0005815,GO:0005856,GO:0006139,GO:0006259,GO:0006281,GO:0006302,GO:0006310,GO:…	1.31228	1.34104	1.08633	-2.12029	-4.05889	-0.168123	-6.64386	-1.73697	-0.943416	1.80935	-0.0159415	0.592576
20993	5.68	0.0171594	0.467923	30S ribosomal protein S20	-	1.28885	1.17206	1.44537	-6.64386	-6.64386	1.07724	2.16993	2.80735	3.06523	0.399131	#DIV/0!	0.954608
22316	6.23	0.0125604	0.371054	allantoin permease	-	1.26704	-0.440916	0.91584	-6.64386	-4.64386	0.238787	1.9486	2.72028	2.29572	0.803916	-	1.32023
24233	5.35	0.0207223	0.518386	Regulatory protein SIR2 homolog	-	1.22856	1.67054	1.67506	-6.64386	-3.47393	1.03562	1.81967	2.07382	2.18903	0.739922	-	0.660857
24290	5.08	0.0242034	0.553554	Dual specificity phosphatase 28	-	1.12873	2.69302	2.29768	-6.64386	-4.32193	0.773996	2.62527	2.60407	2.774	0.616467	-	0.927801
22634	4.98	0.025642	0.56813	Adenylate cyclase 1	-	1.09536	0.39689	1.01911	-6.64386	-6.64386	-4.64386	0.704872	0.641546	-0.943416	0.755662	#DIV/0!	0.315139
22670	11.8	0.000592307	0.1169	3-oxoacyl-[acyl-carrier-protein] synthase 3	-	1.08859	1.85067	1.28491	-6.64386	-6.64386	-2.55639	2.14405	1.90304	2.04614	0.345619	#DIV/0!	1.11224
23037	7.38	0.00659532	0.288167	Peroxisomal (S)-2-hydroxy-acid oxidase GLO5	-	1.05658	1.35614	1.83996	-6.64386	-6.64386	-1.35845	1.02857	0.659925	0.669027	0.7285	#DIV/0!	0.657658
22043	8.08	0.00447564	0.226659	Methylmalonate-semialdehyde dehydrogenase [acylating], mitochondrial	GO:0003674,GO:0005488,GO:0005507,GO:0005575,GO:0005622,GO:0005623,GO:0005737,GO:0005739,GO:0006950,GO:0006979,GO:0008150,GO:0043167,GO:0043169,GO:0043226,GO:0043227,GO:0043229,GO:0043231,GO:0044424,GO:0044444,GO:0044464,GO:0046872,GO:0046914,GO:0050896	0.847997	0.238787	0.978196	-0.666576	-0.599462	1.29278	2.45681	2.75702	2.29278	0.718229	1.38391	1.31924
24374	5.31	0.0212034	0.518386	aspartoacylase	GO:0003674,GO:0003824,GO:0004046,GO:0005488,GO:0005515,GO:0005575,GO:0005622,GO:0005623,GO:0005634,GO:0005737,GO:0005829,GO:0005886,GO:0006082,GO:0006083,GO:0006520,GO:0006531,GO:0006533,GO:0006805,GO:0006807,GO:0007272,GO:0007275,GO:0007399,GO:0007417,GO:0008150,GO:0008152,GO:0008366,GO:0008652,GO:0009056,GO:0009058,GO:0009063,GO:0009066,GO:0009068,GO:0009410,GO:0009987,GO:0010001,GO:0010720,GO:…	0.785202	1.51265	1.48199	-6.64386	-6.64386	-0.0144996	-0.234465	0.0565835	0.214125	-	-	-
24808	5.24	0.0220733	0.527698	nucleoside-triphosphate--adenylate kinase	GO:0001889,GO:0003674,GO:0003824,GO:0004017,GO:0005488,GO:0005515,GO:0005575,GO:0005622,GO:0005623,GO:0005737,GO:0005739,GO:0005740,GO:0005758,GO:0005759,GO:0006139,GO:0006163,GO:0006164,GO:0006172,GO:0006213,GO:0006220,GO:0006725,GO:0006753,GO:0006754,GO:0006756,GO:0006793,GO:0006796,GO:0006807,GO:0006950,GO:0007275,GO:0007399,GO:0007417,GO:0007420,GO:0007517,GO:0007596,GO:0007599,GO:0008150,GO:…	0.693022	-0.0340618	0.146221	-3.64386	-1	-0.473931	-2.94342	-2.94342	#NUM!	-	-	-
23774	7.1	0.0077084	0.303625	Peroxisomal adenine nucleotide carrier 2	GO:0000295,GO:0003674,GO:0005215,GO:0005575,GO:0005622,GO:0005623,GO:0005737,GO:0005739,GO:0005740,GO:0005743,GO:0005777,GO:0005778,GO:0005779,GO:0006082,GO:0006629,GO:0006631,GO:0006635,GO:0006810,GO:0006811,GO:0006820,GO:0006839,GO:0006862,GO:0006996,GO:0007031,GO:0008150,GO:0008152,GO:0009056,GO:0009062,GO:0009987,GO:0015215,GO:0015216,GO:0015605,GO:0015711,GO:0015748,GO:0015865,GO:0015866,GO:…	0.536053	0.782409	0.321928	-6.64386	-6.64386	-0.454032	-1.94342	-6.64386	-6.64386	0.880947	#DIV/0!	#DIV/0!
23475	8.15	0.00430612	0.226659	Alpha-1,2-mannosyltransferase MNN23	GO:0000271,GO:0005975,GO:0005976,GO:0006464,GO:0006486,GO:0006807,GO:0008150,GO:0008152,GO:0009058,GO:0009059,GO:0009100,GO:0009101,GO:0009987,GO:0010412,GO:0016051,GO:0019538,GO:0033692,GO:0034637,GO:0034645,GO:0035268,GO:0035690,GO:0036211,GO:0042221,GO:0042493,GO:0043170,GO:0043412,GO:0043413,GO:0044036,GO:0044237,GO:0044238,GO:0044249,GO:0044260,GO:0044262,GO:0044264,GO:0044267,GO:0046354,GO:…	0.389567	0.163499	0.275007	-4.32193	-2.8365	-0.599462	-3.05889	-2.32193	-5.64386	1.40988	0.643856	-0.200299
22148	8.63	0.00330672	0.223282	Dipeptidyl peptidase 2	GO:0000323,GO:0001775,GO:0002252,GO:0002263,GO:0002274,GO:0002275,GO:0002283,GO:0002366,GO:0002376,GO:0002443,GO:0002444,GO:0002446,GO:0003674,GO:0003824,GO:0004177,GO:0005575,GO:0005576,GO:0005622,GO:0005623,GO:0005737,GO:0005764,GO:0005766,GO:0005773,GO:0005775,GO:0005794,GO:0005829,GO:0006508,GO:0006807,GO:0006810,GO:0006887,GO:0006955,GO:0008150,GO:0008152,GO:0008233,GO:0008236,GO:0008238,GO:…	0.371094	0.154886	0.436517	-6.64386	-6.64386	-0.761213	-6.64386	-6.64386	-2.64386	1.29956	#DIV/0!	#DIV/0!
21167	6.43	0.0112209	0.357586	BTB/POZ domain-containing protein KCTD8	-	0.356144	0.526069	1.25096	-6.64386	-3.8365	-1.59946	1.65535	0.992768	1.26903	0.241973	-	-1.0436
22684	9.74	0.00180301	0.182619	Dehydrogenase/reductase SDR family member 12	-	0.329602	-0.0193653	0.0658021	-6.64386	-6.64386	-2.55639	-0.0291463	-0.434403	-0.556393	0.611838	#DIV/0!	0.137504
25094	4.75	0.0292983	0.602101	Putative serine/threonine-protein kinase abkD	GO:0003674,GO:0003824,GO:0005575,GO:0005622,GO:0005623,GO:0005737,GO:0005739,GO:0006793,GO:0006796,GO:0008150,GO:0008152,GO:0009987,GO:0016301,GO:0016310,GO:0016740,GO:0016772,GO:0043226,GO:0043227,GO:0043229,GO:0043231,GO:0044237,GO:0044424,GO:0044444,GO:0044464	0.329602	0.728283	0.562344	-1.08927	-2.18442	-0.0439433	-0.494109	-1.25154	-1.08927	0.878128	0.336525	#DIV/0!
21104	9.84	0.00170757	0.182619	DnaJ domain protein	-	0.259021	-0.697437	-0.628906	-3.47393	-5.05889	0.0143553	1.5656	1.79077	1.48543	0.68001	0.894647	1.25468
20653	6.48	0.0109095	0.357586	1-aminocyclopropane-1-carboxylate oxidase 5	-	0.234706	-0.0489096	-0.460634	-6.64386	-5.05889	-0.836501	1.01436	1.96717	1.84398	1.00757	-	1.58229
24748	4.62	0.0316012	0.640151	Haloacid dehalogenase-like hydrolase domain-containing protein 2	GO:0003674,GO:0003824,GO:0005488,GO:0005515,GO:0006793,GO:0006796,GO:0008150,GO:0008152,GO:0009987,GO:0016311,GO:0016787,GO:0016788,GO:0016791,GO:0019899,GO:0042578,GO:0044237	0.20581	-0.263034	-0.195396	0.594549	0.0840643	0.9855	-1.152	-1.51457	-1.88897	0.977747	1.15325	0.376563
23909	4.86	0.0274863	0.58851	Cleavage stimulation factor, 3' pre-RNA subunit 2	GO:0000375,GO:0000377,GO:0000398,GO:0003674,GO:0003676,GO:0003723,GO:0003729,GO:0005488,GO:0005575,GO:0005622,GO:0005623,GO:0005634,GO:0005654,GO:0005847,GO:0005848,GO:0005849,GO:0006139,GO:0006351,GO:0006353,GO:0006366,GO:0006369,GO:0006378,GO:0006379,GO:0006396,GO:0006397,GO:0006725,GO:0006807,GO:0008150,GO:0008152,GO:0008380,GO:0009058,GO:0009059,GO:0009987,GO:0010467,GO:0016070,GO:0016071,GO:…	0.201634	0.704872	0.536053	-6.64386	-6.64386	0.176323	1.44361	1.74846	1	0.4325	#DIV/0!	0.45894
20628	4.84	0.0278069	0.58851	Histone-lysine N-methyltransferase SMYD3	-	0.111031	0.124328	-0.0144996	-4.64386	-1.18442	-1	-6.64386	-6.64386	-0.915936	1.03493	1.05184	#DIV/0!
22621	13.4	0.000251624	0.0892008	Kynureninase	GO:0002376,GO:0003674,GO:0003824,GO:0005488,GO:0005515,GO:0005575,GO:0005622,GO:0005623,GO:0005634,GO:0005654,GO:0005737,GO:0005739,GO:0005829,GO:0006082,GO:0006084,GO:0006139,GO:0006163,GO:0006520,GO:0006568,GO:0006569,GO:0006576,GO:0006586,GO:0006637,GO:0006725,GO:0006732,GO:0006733,GO:0006753,GO:0006766,GO:0006767,GO:0006790,GO:0006793,GO:0006796,GO:0006807,GO:0006950,GO:0006952,GO:0006955,GO:…	0.0931094	-0.309955	-2.07907	-6.64386	-4.32193	-1.47393	1.3505	1.46467	1.51096	0.424498	#NUM!	1.06413
21581	3.89	0.0485744	0.850352	Profilin	-	0.0565835	-1.8365	-0.0892673	1.70929	1.03562	0.669027	-0.943416	-4.64386	-1.59946	-0.543142	-0.846124	-0.744161
21658	4	0.0455003	0.827171	arylsulfatase Aryl-sulfate sulphohydrolase	-	-0.00965017	1.01673	0.302563	0.238787	-1.47393	-0.736966	1.21412	1.58976	2.08066	-	-	-
24863	5.99	0.0143872	0.408021	Nipped-B-like protein B	-	-0.440916	-3.22882	-5.22882	-6.64386	-6.64386	-2.12029	0.0976108	0.505891	0.226509	#DIV/0!	#DIV/0!	0.486591
22372	3.85	0.049746	0.85496	Nucleotide-sugar transporter domain	-	-0.584963	-2.90689	-0.990414	1.12433	0.799087	1.98185	-1.47393	-0.971431	-1.47393	-0.16711	-0.594361	-0.0139392
21677	8.36	0.00383571	0.226626	Metallophosphoesterase domain-containing protein 1 putative	-	-0.636362	0.471621	-0.440916	2.95233	2.75275	3.45812	1.07039	-1.94342	0.782409	0.272562	1.85555	0.839535
21464	9.44	0.00212303	0.200698	RNA polymerase II subunit A C-terminal domain phosphatase	GO:0000428,GO:0003674,GO:0003824,GO:0004721,GO:0004722,GO:0005575,GO:0005622,GO:0005623,GO:0005634,GO:0005654,GO:0005737,GO:0005829,GO:0006355,GO:0006357,GO:0006464,GO:0006470,GO:0006793,GO:0006796,GO:0006807,GO:0008150,GO:0008152,GO:0008420,GO:0009889,GO:0009987,GO:0010468,GO:0010556,GO:0016311,GO:0016591,GO:0016787,GO:0016788,GO:0016791,GO:0019219,GO:0019222,GO:0019538,GO:0030880,GO:0031323,GO:…	-0.736966	-0.136062	-1.8365	-1.39593	-3.05889	-1.51457	3.12598	2.4957	3.34199	0.733607	0.678072	1.50217
23611	9.23	0.00238082	0.208597	COP9 signalosome complex subunit 3	GO:0000338,GO:0005575,GO:0005622,GO:0005623,GO:0005634,GO:0005737,GO:0005829,GO:0006464,GO:0006508,GO:0006511,GO:0006807,GO:0007346,GO:0008150,GO:0008152,GO:0009056,GO:0009057,GO:0009987,GO:0010389,GO:0010564,GO:0010971,GO:0019538,GO:0019941,GO:0030163,GO:0036211,GO:0043170,GO:0043226,GO:0043227,GO:0043229,GO:0043231,GO:0043412,GO:0043632,GO:0044237,GO:0044238,GO:0044248,GO:0044257,GO:0044260,GO:…	-0.980891	-0.383329	-0.0639118	-6.64386	-4.64386	-3.18442	2.19219	2.86196	3.05832	0.357411	#NUM!	1.18714
21644	6.43	0.0112209	0.357586	Aminotransferase	-	-0.990414	0.725378	0.404177	-0.666576	-0.200913	-0.621488	1.87184	2.19535	2.73118	0.652561	1.30718	0.935189
24507	10.7	0.00107136	0.133632	putative aldo-keto reductase 1	-	-1.21759	0.815575	1.36737	-6.64386	-6.64386	-0.217591	2.87184	2.57289	3.07039	0.183805	#DIV/0!	0.87317
21050	5.32	0.021082	0.518386	thioredoxin	-	-1.30996	0.115477	0.751321	1.53107	1.56071	2.29278	-6.64386	-0.535332	-1.68966	0.792059	1.77507	#NUM!
23121	4.98	0.025642	0.56813	Endoglucanase EG-1	-	-1.58496	-0.871267	-2.20645	1.25096	0.286881	1.29866	2.82579	4.22574	4.0045	0.170801	-0.334419	0.379758
21840	5.22	0.0223286	0.527698	2-oxoglutarate and iron-dependent oxygenase domain-containing protein 3	-	-1.76939	1.72392	1.53273	-0.200913	-3.18442	-0.37707	2.33914	2.18269	2.6893	0.512746	0.697437	0.969002
24281	7	0.00815097	0.308185	U-box domain-containing protein 34	-	-2.09954	-8.22882	-1.92504	-6.64386	-6.64386	-1.08927	0.495695	1.44361	1.01436	-	-	-
21607	5.18	0.0228483	0.53113	Transcription elongation factor A protein 2	GO:0000003,GO:0001101,GO:0003006,GO:0005575,GO:0005622,GO:0005623,GO:0005634,GO:0005654,GO:0006139,GO:0006351,GO:0006354,GO:0006355,GO:0006357,GO:0006725,GO:0006807,GO:0007275,GO:0008023,GO:0008150,GO:0008152,GO:0009058,GO:0009059,GO:0009719,GO:0009725,GO:0009739,GO:0009791,GO:0009845,GO:0009889,GO:0009891,GO:0009893,GO:0009909,GO:0009910,GO:0009987,GO:0010033,GO:0010154,GO:0010162,GO:0010431,GO:…	-2.16273	-0.245825	-3.90689	1.52607	0.782409	2	-2.12029	-5.64386	-2.32193	-	-	-
20970	4.15	0.0416345	0.786045	Aspartyl/asparaginyl beta-hydroxylase	-	-2.22882	-2.76939	-0.549339	0.389567	0.918386	1.52105	-2.64386	-0.761213	-1.152	2	1.20547	1.24101
20801	6.93	0.00847617	0.308185	Serine/threonine-protein kinase TIO	GO:0000003,GO:0000166,GO:0000278,GO:0000280,GO:0000281,GO:0000910,GO:0000911,GO:0001101,GO:0003674,GO:0003824,GO:0004672,GO:0004674,GO:0005488,GO:0005515,GO:0005524,GO:0005575,GO:0005622,GO:0005623,GO:0005634,GO:0005737,GO:0005829,GO:0005856,GO:0005874,GO:0005881,GO:0006355,GO:0006464,GO:0006468,GO:0006793,GO:0006796,GO:0006807,GO:0006935,GO:0006996,GO:0007049,GO:0007112,GO:0007140,GO:0007154,GO:…	-2.55639	-2.18442	-3.18442	1.1635	0.226509	0.992768	-2.73697	-0.971431	-6.64386	0.758992	-0.211329	#DIV/0!
22310	4.09	0.0431376	0.794405	Putative sodium-coupled neutral amino acid transporter 6	GO:0003333,GO:0003674,GO:0005215,GO:0005342,GO:0005575,GO:0005622,GO:0005623,GO:0005737,GO:0005783,GO:0006810,GO:0006811,GO:0006820,GO:0006865,GO:0008150,GO:0008509,GO:0008514,GO:0012505,GO:0015075,GO:0015171,GO:0015318,GO:0015711,GO:0015849,GO:0016020,GO:0016021,GO:0022857,GO:0031224,GO:0034220,GO:0043226,GO:0043227,GO:0043229,GO:0043231,GO:0044424,GO:0044425,GO:0044444,GO:0044464,GO:0046942,GO:…	-2.87127	0.415037	-0.753085	1.95977	1.19535	1.48543	0.948601	0.454176	0.389567	0.191244	-0.409324	0.15339
22359	6.74	0.00942746	0.326052	Ankyrin repeat, PH and SEC7 domain containing protein secG	-	-3.18442	-3.05889	-2.8365	0.432959	-0.104697	0.925999	-2.32193	-5.64386	-2.39593	0.584963	1.54749	-0.201634
21759	7.24	0.0071297	0.290468	hypothetical protein AK812_SmicGene21343	-	-3.32193	-1.2863	-2.73697	0.604071	0.176323	0.124328	-0.943416	-2.47393	-4.32193	0.510195	2.04064	-0.275634
21586	6.37	0.0116066	0.357785	ATP-dependent DNA helicase UvrD1	-	-3.76939	-6.22882	-1.61411	0.389567	-2	-0.0144996	0.831877	0.757023	0.815575	-0.023459	0.201258	0.990898
24401	4.13	0.0421294	0.786045	Protein phosphatase 1 regulatory subunit 42	GO:0002177,GO:0003674,GO:0003779,GO:0005488,GO:0005515,GO:0005575,GO:0005622,GO:0005623,GO:0005813,GO:0005815,GO:0005856,GO:0008092,GO:0008150,GO:0010921,GO:0015630,GO:0015631,GO:0019220,GO:0019222,GO:0031323,GO:0035303,GO:0043226,GO:0043228,GO:0043229,GO:0043232,GO:0044422,GO:0044424,GO:0044430,GO:0044446,GO:0044464,GO:0044877,GO:0050789,GO:0050790,GO:0050794,GO:0051174,GO:0051336,GO:0065007,GO:…	-3.76939	-3.76939	-2.14136	-6.64386	-5.64386	-0.200913	1.40054	1.33342	0.137504	-	-	0.115244
24805	6.93	0.00847617	0.308185	Acetylcholine receptor subunit alpha-like 1	GO:0003674,GO:0003824,GO:0008150,GO:0008152,GO:0009636,GO:0009987,GO:0010033,GO:0016491,GO:0042221,GO:0050896,GO:0051716,GO:0055114,GO:0070887,GO:0097237,GO:0098754,GO:0110095,GO:0110096,GO:1901700,GO:1901701,GO:1990748	-4.52838	-5.22882	-3.37084	-1.78588	-1.78588	-1.25154	-1.25154	-1.21759	-0.643856	#DIV/0!	1.45943	1.70627
22484	9.14	0.00250081	0.208597	26S proteasome non-ATPase regulatory subunit 7-like A	-	-5.42146	-0.370838	0.371094	-1.64386	-1.35845	-0.836501	3.01078	2.22342	2.71149	0.344357	0.261741	0.983759
22498	11.6	0.000659518	0.1169	NAD dependent epimerase/dehydratase family protein	-	-6.64386	-6.64386	-2.18442	-6.64386	-6.64386	-1.18442	0.83996	0.863938	0.443607	-	-	-
22102	7.56	0.0059678	0.272979	microtubule-associated protein RP/EB family member 1 isoform X2	GO:0000079,GO:0001932,GO:0001934,GO:0003674,GO:0005488,GO:0005515,GO:0005575,GO:0005618,GO:0005622,GO:0005623,GO:0005634,GO:0005730,GO:0005737,GO:0005819,GO:0005856,GO:0006355,GO:0006996,GO:0007010,GO:0008017,GO:0008022,GO:0008092,GO:0008104,GO:0008150,GO:0009524,GO:0009605,GO:0009606,GO:0009612,GO:0009628,GO:0009652,GO:0009889,GO:0009891,GO:0009893,GO:0009987,GO:0010468,GO:0010556,GO:0010557,GO:…	-6.64386	-6.64386	-2.8365	-6.64386	-4.32193	1.04963	2.57046	2.7761	3.38957	-	-	-
21813	5.48	0.0192353	0.49592	hypothetical protein AK812_SmicGene37763/ Poly(ADP-ribose) polymerase and DNA-Ligase Zn-finger region domain	GO:0000002,GO:0000018,GO:0000228,GO:0000724,GO:0000725,GO:0000726,GO:0000793,GO:0000794,GO:0000795,GO:0003674,GO:0003824,GO:0003909,GO:0003910,GO:0005575,GO:0005622,GO:0005623,GO:0005634,GO:0005654,GO:0005694,GO:0005737,GO:0005739,GO:0006139,GO:0006259,GO:0006266,GO:0006275,GO:0006281,GO:0006283,GO:0006284,GO:0006288,GO:0006289,GO:0006297,GO:0006302,GO:0006303,GO:0006310,GO:0006725,GO:0006807,GO:…	-6.64386	-2.25154	-3.8365	-0.340075	0.367371	0.632268	-1.47393	-0.599462	-1.78588	-0.325986	-0.246546	-0.411532
