# Supplementary material for: Elucidating gene expression adaptation of phylogenetically divergent coral holobionts under heat stress
Source: Nat Commun. 2021 Sep 30;12:5731. doi: 10.1038/s41467-021-25950-4 (PMC8484447; doi:10.1038/s41467-021-25950-4)
Supplement: Supplementary file 5 — Supplementary Data 3 [file 41467_2021_25950_MOESM5_ESM.xlsx]

## Sheet: Index
Table S17. GO Terms Enrichment shared across host species for differential expressed genes during heat stress (FDR<0.05)
Table S18. GO Terms Enrichment shared across Symbiodiniaceae taxa for differential expressed genes during heat stress (FDR<0.05)
Table S19. GO MWU test P. clivosa host
Table S20. GO MWU test O. faveolata host
Table S21. GO MWU test S. radians host
Table S22. GO MWU test B. faviinorum
Table S23. GO MWU test Symbiodinium A3
Table S24. GO MWU test Breviolum B5

## Sheet: TableS17
Table S17 | GO Terms Enrichment shared across host species for differential expressed genes during heat stress (FDR<0.05)
		Siderastrea radians	Orbicella faveolata	Pseudodiploria clivosa
GO:0090083;GO:0090084	regulation of inclusion body assembly	1	1	0
GO:0007411;GO:0097485	neuron projection guidance	1	0	0
GO:0007409;GO:0061564	axon development	1	0	0
GO:0006935;GO:0042330	taxis	1	0	0
GO:0098609	cell-cell adhesion	1	0	0
GO:0006259	DNA metabolic process	1	1	0
GO:0098742	cell-cell adhesion via plasma-membrane adhesion molecules	1	0	0
GO:0006026;GO:0006027	aminoglycan catabolic process	0	0	0
GO:1901136	carbohydrate derivative catabolic process	0	0	0
GO:0006302	double-strand break repair	1	1	0
GO:0006022;GO:0030203	aminoglycan metabolic process	0	0	0
GO:0030537	larval behavior	1	0	0
GO:0098656	anion transmembrane transport	1	0	0
GO:0051129	negative regulation of cellular component organization	1	1	0
GO:0000724;GO:0000725	recombinational repair	1	1	0
GO:0006310	DNA recombination	1	1	0
GO:0006665	sphingolipid metabolic process	0	0	0
GO:0072594	establishment of protein localization to organelle	0	1	1
GO:0008045	motor neuron axon guidance	1	0	0
GO:0018108;GO:0018212	peptidyl-tyrosine modification	1	0	0
GO:0001503	ossification	1	0	0
GO:0006687	glycosphingolipid metabolic process	0	0	0
GO:0008345	larval locomotory behavior	1	0	0
GO:0007131;GO:0035825	reciprocal meiotic recombination	1	1	0
GO:0006605	protein targeting	0	1	1
GO:0031290	retinal ganglion cell axon guidance	1	0	0
GO:0006643	membrane lipid metabolic process	0	0	0
GO:0002181	cytoplasmic translation	0	1	1
GO:0006886	intracellular protein transport	0	1	1
GO:0072337	modified amino acid transport	1	0	0
GO:1901585	regulation of acid-sensing ion channel activity	0	0	0
GO:0042340	keratan sulfate catabolic process	0	0	0
GO:0006094;GO:0019319;GO:0046364	monosaccharide biosynthetic process	0	1	1
GO:0005996	monosaccharide metabolic process	0	0	0
GO:0036257;GO:0036258	multivesicular body organization	0	1	1
GO:0042339	keratan sulfate metabolic process	0	0	0
GO:0006457	protein folding	1	1
GO:0007155;GO:0022610	biological adhesion	1	0
GO:0007156	homophilic cell adhesion via plasma membrane adhesion molecules	1	0
GO:0097374	sensory neuron axon guidance	1	0
GO:0035904;GO:0060840	artery development	1	0
GO:0040005	chitin-based cuticle attachment to epithelium	1	0
GO:1905489	regulation of sensory neuron axon guidance	1	0
GO:0006835	dicarboxylic acid transport	1	0
GO:0048844	artery morphogenesis	1	0
GO:0006412;GO:0043043	peptide biosynthetic process	0	1
GO:0045589	regulation of regulatory T cell differentiation	1	1
GO:0007569	cell aging	0	1
GO:0060041	retina development in camera-type eye	1	0
GO:0035385	Roundabout signaling pathway	1	0
GO:0065002;GO:0071806	protein transmembrane transport	0	1
GO:0032392;GO:0032508	DNA geometric change	1	1
GO:0016319	mushroom body development	1	0
GO:0019320;GO:0046365	monosaccharide catabolic process	0	0
GO:0006030	chitin metabolic process	0	0
GO:0070983	dendrite guidance	1	0
GO:0006497;GO:0042157;GO:0042158	lipoprotein metabolic process	1	1
GO:0016477;GO:0048870	cell motility	N/A	0	0
GO:0040012	regulation of locomotion	N/A	0	0
GO:0030334;GO:2000145;GO:0051270	regulation of cellular component movement	N/A	0	0
GO:0050770	regulation of axonogenesis	N/A	0	0
GO:0006260	DNA replication	N/A	1	0
GO:1905039;GO:1903825	carboxylic acid transmembrane transport	N/A	0	0
GO:0140013	meiotic nuclear division	N/A	1	0
GO:0051823	regulation of synapse structural plasticity	N/A	0	0
GO:0000723;GO:0032200	telomere organization	N/A	1	0
GO:0050804;GO:0099177	modulation of chemical synaptic transmission	N/A	0	0
GO:0006261	DNA-dependent DNA replication	N/A	1	0
GO:0007610	behavior	N/A	0	0
GO:0051180;GO:0035461	vitamin transport	N/A	0	0
GO:0050885	neuromuscular process controlling balance	N/A	0	0
GO:0007267	cell-cell signaling	N/A	0	0
GO:0046942;GO:0015849	carboxylic acid transport	N/A	0	0
GO:1902667	regulation of axon guidance	N/A	0	0
GO:0030517	negative regulation of axon extension	N/A	0	0
GO:1903046;GO:0051321	meiotic cell cycle	N/A	1	0
GO:0050900	leukocyte migration	N/A	0	0
GO:0006281	DNA repair	N/A	1	0
GO:0097190	apoptotic signaling pathway	N/A	1	1
GO:2000274	regulation of epithelial cell migration, open tracheal system	N/A	0	0
GO:0005975	carbohydrate metabolic process	N/A	0	0
GO:0006888	endoplasmic reticulum to Golgi vesicle-mediated transport	N/A	1	1
GO:0050805	negative regulation of synaptic transmission	N/A	0	0
GO:0006820;GO:0015711	anion transport	N/A	0	0
GO:0030510	regulation of BMP signaling pathway	N/A	0	0
GO:0009957	epidermal cell fate specification	N/A	0	0
GO:0007368;GO:0009855;GO:0009799	specification of symmetry	N/A	0	1
GO:0003014	renal system process	N/A	0	0
GO:0044772;GO:0044770	cell cycle phase transition	N/A	1	0
GO:0060037	pharyngeal system development	N/A	0	0
GO:0016233	telomere capping	N/A	1	0
GO:0015804	neutral amino acid transport	N/A	0	0
GO:0006606;GO:0051170	import into nucleus	N/A	1	1
GO:0006004	fucose metabolic process	N/A	0	0
GO:0048010	vascular endothelial growth factor receptor signaling pathway	N/A	0	1
GO:0007186	G protein-coupled receptor signaling pathway	N/A	0	0
GO:0006111	regulation of gluconeogenesis	N/A	1	1
GO:0035161	imaginal disc lineage restriction	N/A	0	0
GO:0030239	myofibril assembly	N/A	0	0
GO:0060831	smoothened signaling pathway involved in dorsal/ventral neural tube patterning	N/A	0	0
GO:0051052	regulation of DNA metabolic process	N/A	1	0
GO:0001708	cell fate specification	N/A	0	0
GO:0051241;GO:0051093	negative regulation of multicellular organismal process	N/A	0	0
GO:0006396	RNA processing	N/A	1	1
GO:0048688;GO:0048692	negative regulation of axon extension involved in regeneration	N/A	0	0
GO:0006913;GO:0051169	nuclear transport	N/A	1	1
GO:0006865	amino acid transport	N/A	0	0
GO:0015882;GO:0070837;GO:0070904	dehydroascorbic acid transport	N/A	0	0
GO:1905905	pharyngeal gland morphogenesis	N/A	0	0
GO:0007005	mitochondrion organization	N/A	1	1
GO:0016071	mRNA metabolic process	N/A	1	1
GO:0034660	ncRNA metabolic process	N/A	1	1
GO:0042816	vitamin B6 metabolic process	N/A	0	0
GO:0003333;GO:0015807;GO:1902475	amino acid transmembrane transport	N/A	0	0
GO:0071897	DNA biosynthetic process	N/A	1	0
GO:0017038	protein import	N/A	1	1
GO:0061311	cell surface receptor signaling pathway involved in heart development	N/A	0	0
GO:0033632	regulation of cell-cell adhesion mediated by integrin	N/A	0	0
GO:0030513	positive regulation of BMP signaling pathway	N/A	0	0
GO:0010842	retina layer formation	N/A	0	0
GO:0043010	camera-type eye development	N/A	0	0
GO:0097254	renal tubular secretion	N/A	0	0
GO:0033260;GO:0044786	cell cycle DNA replication	N/A	1	0
GO:0042402;GO:0009310	cellular biogenic amine catabolic process	N/A	1	1
GO:0007268;GO:0098916;GO:0099537;GO:0099536	synaptic signaling	N/A	0	0
GO:0033365	protein localization to organelle	N/A	1	1
GO:0034356	NAD biosynthesis via nicotinamide riboside salvage pathway	N/A	0	0
GO:0009791	post-embryonic development	N/A	0	1
GO:0042254	ribosome biogenesis	N/A	1	1
GO:1901658	glycosyl compound catabolic process	N/A	0	0
GO:0060447;GO:0060739	mesenchymal-epithelial cell signaling involved in prostate gland development	N/A	0	0
GO:0001555	oocyte growth	N/A	1	1
GO:0031647	regulation of protein stability	N/A	1	1
GO:0007006	mitochondrial membrane organization	N/A	1	1
GO:0030278	regulation of ossification	N/A	0	0
GO:0050877	nervous system process	N/A	0	0
GO:0062012	regulation of small molecule metabolic process	N/A	1	1
GO:0006271;GO:0022616	DNA strand elongation	N/A	1	0
GO:0051257	meiotic spindle midzone assembly	N/A	1	0
GO:0010927	cellular component assembly involved in morphogenesis	N/A	0	0
GO:0048665	neuron fate specification	N/A	0	0
GO:0000101	sulfur amino acid transport	N/A	0	0
GO:1903034	regulation of response to wounding	N/A	0	0
GO:0002119	nematode larval development	N/A	0	1
GO:0007414;GO:0007415	axonal defasciculation	N/A	0	0
GO:0019068	virion assembly	N/A	1	1
GO:0051182	coenzyme transport	N/A	0	0
GO:0043543	protein acylation	N/A	1	1
GO:0046822	regulation of nucleocytoplasmic transport	N/A	1	1
GO:1900180	regulation of protein localization to nucleus	N/A	1	1
GO:0006814;GO:0035725	sodium ion transport	N/A	0	0
GO:2000535	regulation of entry of bacterium into host cell	N/A	0	0
GO:0050905	neuromuscular process	N/A	0	0
GO:0051984	positive regulation of chromosome segregation	N/A	1	0
GO:0030207;GO:0061580;GO:0061582	chondroitin sulfate catabolic process	N/A	0	0
GO:1900182	positive regulation of protein localization to nucleus	N/A	1	1
GO:1903035	negative regulation of response to wounding	N/A	0	0
GO:0015851	nucleobase transport	N/A	0	0
GO:0003401	axis elongation	N/A	0	0
GO:0006414	translational elongation	N/A	1	1
GO:0035459;GO:0090110	vesicle cargo loading	N/A	1	1
GO:0010889	regulation of sequestering of triglyceride	N/A	0	0
GO:0060896;GO:0072111	neural plate pattern specification	N/A	0	0
GO:0006273	lagging strand elongation	N/A	1	0
GO:0006399	tRNA metabolic process	N/A	1	1
GO:0036335	intestinal stem cell homeostasis	N/A	0	1
GO:0019676;GO:0019740	ammonia assimilation cycle	N/A	0	0
GO:0008643;GO:0015749;GO:0034219	carbohydrate transport	N/A	0	0
GO:0035019	somatic stem cell population maintenance	N/A	0	0
GO:0000086;GO:0044839	cell cycle G2/M phase transition	N/A	1	0
GO:0015695	organic cation transport	N/A	0	0
GO:0001662;GO:0002209;GO:0042596	fear response	N/A	0	0
GO:0048593	camera-type eye morphogenesis	N/A	0	0
GO:0034470	ncRNA processing	N/A	1	1
GO:2000781	positive regulation of double-strand break repair	N/A	1	0
GO:0000920	septum digestion after cytokinesis	N/A	1	1
GO:0007448;GO:0048100	anterior/posterior pattern specification, imaginal disc	N/A	0	0
GO:0019852	L-ascorbic acid metabolic process	N/A	0	0
GO:2000027	regulation of animal organ morphogenesis	N/A	0	1
GO:0007062	sister chromatid cohesion	N/A	1	0
GO:0060278;GO:0060279	regulation of ovulation	N/A	0	0
GO:0006890	retrograde vesicle-mediated transport, Golgi to endoplasmic reticulum	N/A	1	1
GO:0006140;GO:1903578;GO:1900542	regulation of nucleotide metabolic process	N/A	1	1
GO:0006406;GO:0051028;GO:0071427	mRNA transport	N/A	1	1
GO:0007600	sensory perception	N/A	0	0
GO:0042730	fibrinolysis	N/A	0	0
GO:0045668	negative regulation of osteoblast differentiation	N/A	0	0
GO:0043255	regulation of carbohydrate biosynthetic process	N/A	1	1
GO:0007127	meiosis I	N/A	1	0
GO:0000375;GO:0008380;GO:0000377;GO:0000398;GO:0006397	mRNA processing	N/A	1	1
GO:0030514	negative regulation of BMP signaling pathway	N/A	0	0
GO:0030004;GO:0055067	monovalent inorganic cation homeostasis	N/A	0	0
GO:0000082;GO:0044843	cell cycle G1/S phase transition	N/A	1	0
GO:0015811	L-cystine transport	N/A	0	0
GO:0007163	establishment or maintenance of cell polarity	N/A	0	1
GO:0006107	oxaloacetate metabolic process	N/A	1	1
GO:0006626;GO:0072655;GO:0070585	protein localization to mitochondrion	N/A	1	1
GO:0007281	germ cell development	N/A	0	1
GO:0031646	positive regulation of neurological system process	N/A	0	0
GO:0009954	proximal/distal pattern formation	N/A	0	0
GO:0009063;GO:1901606	cellular amino acid catabolic process	N/A	1	1
GO:0048524	positive regulation of viral process	N/A	1	1
GO:0045722	positive regulation of gluconeogenesis	N/A	1	1
GO:0018196;GO:0018279	peptidyl-asparagine modification	N/A	1	1
GO:0030878	thyroid gland development	N/A	0	0
GO:0006672	ceramide metabolic process	N/A	0	0
GO:0003407	neural retina development	N/A	0	0
GO:0014823	response to activity	N/A	1	1
GO:0010042	response to manganese ion	N/A	1	1
GO:0021591	ventricular system development	N/A	0	1
GO:0043162	ubiquitin-dependent protein catabolic process via the multivesicular body sorting pathway	N/A	1	1
GO:0007213;GO:0095500;GO:1903831;GO:1905144;GO:1905145	signal transduction involved in cellular response to ammonium ion	N/A	0	0
GO:0051782	negative regulation of cell division	N/A	0	0
GO:0007193	adenylate cyclase-inhibiting G protein-coupled receptor signaling pathway	N/A	0	0
GO:0003013;GO:0008015	circulatory system process	N/A	0	0
GO:0034113	heterotypic cell-cell adhesion	N/A	1	1
GO:0016137	glycoside metabolic process	N/A	0	0
GO:0042891	antibiotic transport	N/A	0	0
GO:0007158	neuron cell-cell adhesion	N/A	0	0
GO:0006023;GO:0006024	aminoglycan biosynthetic process	N/A	0	0
GO:0000056	ribosomal small subunit export from nucleus	N/A	1	1
GO:0045333	cellular respiration	N/A	1	1
GO:0000729	DNA double-strand break processing	N/A	1	0
GO:0033108	mitochondrial respiratory chain complex assembly	N/A	1	1
GO:0090303	positive regulation of wound healing	N/A	0	0
GO:0015701	bicarbonate transport	N/A	0	0
GO:0010970;GO:0030705;GO:0099111	cytoskeleton-dependent intracellular transport	N/A	0	1
GO:0030279	negative regulation of ossification	N/A	0	0
GO:0009913	epidermal cell differentiation	N/A	0	0
GO:0006821;GO:0098661;GO:1902476	inorganic anion transmembrane transport	N/A	0	0
GO:0001657;GO:0072164;GO:0072163;GO:0001823	mesonephric epithelium development	N/A	0	0
GO:0001656	metanephros development	N/A	0	0
GO:0009451	RNA modification	N/A	1	1
GO:0001709	cell fate determination	N/A	0	0
GO:1902969	mitotic DNA replication	N/A	1	0
GO:1903747	regulation of establishment of protein localization to mitochondrion	N/A	1	1
GO:0071679	commissural neuron axon guidance	N/A	0	0
GO:0015697	quaternary ammonium group transport	N/A	0	0
GO:0000083	regulation of transcription involved in G1/S transition of mitotic cell cycle	N/A	1	0
GO:0060644	mammary gland epithelial cell differentiation	N/A	0	0
GO:1903562	microtubule bundle formation involved in mitotic spindle midzone assembly	N/A	1	0
GO:0015718	monocarboxylic acid transport	N/A	0	0
GO:0006415;GO:0070125;GO:0070126	translational termination	N/A	1	1
GO:0042306;GO:1904589	regulation of protein import	N/A	1	1
GO:0030838;GO:0032273	positive regulation of protein polymerization	N/A	0	1
GO:0042149	cellular response to glucose starvation	N/A	1	1
GO:0007286;GO:0048515	spermatid differentiation	N/A	0	1
GO:0045472	response to ether	N/A	0	0
GO:0006351;GO:0097659;GO:0032774;GO:0006366	RNA biosynthetic process	N/A	1	1
GO:0046395;GO:0016054	carboxylic acid catabolic process	N/A	1	1
GO:0023058	adaptation of signaling pathway	N/A	0	0
GO:0021795	cerebral cortex cell migration	N/A	0	1
GO:0009060	aerobic respiration	N/A	1	1
GO:0006120	mitochondrial electron transport, NADH to ubiquinone	N/A	1	1
GO:0006941	striated muscle contraction	N/A	0	0
GO:1902914	regulation of protein polyubiquitination	N/A	1	1
GO:0008033	tRNA processing	N/A	1	1
GO:0045471	response to ethanol	N/A	1	1
GO:0006099;GO:0006101;GO:0072350	tricarboxylic acid metabolic process	N/A	1	1
GO:0032025	response to cobalt ion	N/A	1	1
GO:0022613	ribonucleoprotein complex biogenesis	N/A	1	1
GO:1903054	negative regulation of extracellular matrix organization	N/A	0	0
GO:0009187	cyclic nucleotide metabolic process	N/A	0	0
GO:0034975	protein folding in endoplasmic reticulum	N/A	1	1
GO:0072348	sulfur compound transport	N/A	0	0
GO:0090329	regulation of DNA-dependent DNA replication	N/A	1	0
GO:0000722;GO:0006312	mitotic recombination	N/A	1	0
GO:0015672	monovalent inorganic cation transport	N/A	0	0
GO:0034976	response to endoplasmic reticulum stress	N/A	1	1
GO:0001655;GO:0072001	urogenital system development	N/A	0	0
GO:2000369	regulation of clathrin-dependent endocytosis	N/A	0	1
GO:0001504	neurotransmitter uptake	N/A	0	0
GO:0060711	labyrinthine layer development	N/A	1	1
GO:0048081	positive regulation of cuticle pigmentation	N/A	1	1
GO:0006826	iron ion transport	N/A	0	1
GO:0002756;GO:0035666	MyD88-independent toll-like receptor signaling pathway	N/A	1	1
GO:0003174;GO:0003183	mitral valve morphogenesis	N/A	0	0
GO:0046477;GO:0046479;GO:0046514	glycosphingolipid catabolic process	N/A	0	0
GO:0015813;GO:0070778	L-glutamate transmembrane transport	N/A	0	0
GO:1902010	negative regulation of translation in response to endoplasmic reticulum stress	N/A	1	1
GO:0050821	protein stabilization	N/A	1	1
GO:0001556	oocyte maturation	N/A	0	0
GO:0044743	protein transmembrane import into intracellular organelle	N/A	1	1
GO:0015740	C4-dicarboxylate transport	N/A	0	0
GO:0021861;GO:0060019	radial glial cell differentiation	N/A	0	1
GO:0051124	synaptic growth at neuromuscular junction	N/A	0	0
GO:0071287	cellular response to manganese ion	N/A	1	1
GO:0040008	regulation of growth	N/A	0	1
GO:0072593	reactive oxygen species metabolic process	N/A	1	1
GO:0007032	endosome organization	N/A	1	1
GO:0051053	negative regulation of DNA metabolic process	N/A	1	0
GO:0034633;GO:0046865;GO:0046864;GO:0071938;GO:0071939	terpenoid transport	N/A	0	0
GO:0060837;GO:0060839;GO:0060846	blood vessel endothelial cell differentiation	N/A	0	0
GO:0009268	response to pH	N/A	0	0
GO:0019626	short-chain fatty acid catabolic process	N/A	1	1
GO:0072710;GO:0072711	response to hydroxyurea	N/A	1	0
GO:0050801	ion homeostasis	N/A	0	0
GO:0006664;GO:1903509	liposaccharide metabolic process	N/A	0	0
GO:0042246	tissue regeneration	N/A	1	0
GO:0090074	negative regulation of protein homodimerization activity	N/A	1	1
GO:0008039	synaptic target recognition	N/A	0	0
GO:0032201	telomere maintenance via semi-conservative replication	N/A	1	0
GO:0006848;GO:1901475	pyruvate transmembrane transport	N/A	0	0
GO:0048259	regulation of receptor-mediated endocytosis	N/A	0	1
GO:0044057	regulation of system process	N/A	0	0
GO:0006677	glycosylceramide metabolic process	N/A	0	0
GO:0043603	cellular amide metabolic process	0		1
GO:0090150	establishment of protein localization to membrane	0		1
GO:0006413	translational initiation	0		1
GO:0000184	nuclear-transcribed mRNA catabolic process, nonsense-mediated decay	0		1
GO:0097329	response to antimetabolite	1		0
GO:0060249	anatomical structure homeostasis	1		0
GO:0015698	inorganic anion transport	1		0
GO:0072657	protein localization to membrane	0		1
GO:0001895;GO:0045494	retina homeostasis	1		0
GO:0009581;GO:0009582	detection of abiotic stimulus	1		0
GO:0015732	prostaglandin transport	1		0
GO:0010498;GO:0043161	proteasomal protein catabolic process	0		1
GO:0007601;GO:0050953	sensory perception of light stimulus	1		0
GO:0045454	cell redox homeostasis	0		1
GO:0071103	DNA conformation change	1		0
GO:2001022	positive regulation of response to DNA damage stimulus	1		0
GO:0044282	small molecule catabolic process	0		1
GO:0046686	response to cadmium ion	0		1
GO:0034599	cellular response to oxidative stress	0		1
GO:0050892	intestinal absorption	0		1
GO:0006855	drug transmembrane transport	1		0
GO:0006869;GO:0010876	lipid localization	1		0
GO:0010996	response to auditory stimulus	1		0
GO:0036297	interstrand cross-link repair	1		0
GO:0008038	neuron recognition	1		0
GO:1903551	regulation of extracellular exosome assembly	0		1

## Sheet: TableS18
Table S18 | GO Terms Enrichment shared across Symbiodiniaceae species for differential expressed genes during heat stress (FDR<0.05)
		Breviolum B5	Symbiodinium A3	Breviolum faviinorum
GO:0006814;GO:0035725	sodium ion transport	1	0	0
GO:0002181	cytoplasmic translation	0	0
GO:0055085	transmembrane transport		0	0
GO:0006812;GO:0098655	cation transport		0	0
GO:0015672	monovalent inorganic cation transport		0	0
GO:0048024	regulation of mRNA splicing, via spliceosome		1	1
GO:0043484	regulation of RNA splicing		1	1
GO:0016071	mRNA metabolic process		1	1
GO:0030001	metal ion transport		0	0
GO:0018105;GO:0018209	peptidyl-serine modification		0	0
GO:0050684	regulation of mRNA processing		1	1
GO:1902275	regulation of chromatin organization		1	1

## Sheet: TableS19
Table S19 | GO MWU test Pseudodiploria clivosa host
delta.rank	pval	level	nseqs	term	name	p.adj
1525	1.98847e-24	2	1695	GO:0006886	intracellular protein transport	1.42374e-20
1537	1.6254e-23	5	1593	GO:0006396	RNA processing	5.81893e-20
1701	1.6815e-22	2	1216	GO:0016071	mRNA metabolic process	4.01318e-19
2371	6.69983e-20	3	529	GO:0042254	ribosome biogenesis	1.19927e-16
-3371	3.42881e-19	2	248	GO:0006814;GO:0035725	sodium ion transport	4.91006e-16
-2535	2.02706e-18	4	423	GO:1901136	carbohydrate derivative catabolic process	2.41896e-15
1607	2.05072e-17	2	1020	GO:0022613	ribonucleoprotein complex biogenesis	2.09759e-14
-2584	5.09498e-16	2	348	GO:0006022;GO:0030203	aminoglycan metabolic process	4.56001e-13
1816	2.39398e-15	2	683	GO:0034470	ncRNA processing	1.90454e-12
-3365	1.07156e-14	3	185	GO:0090083;GO:0090084	regulation of inclusion body assembly	7.67238e-12
1469	3.38635e-14	2	971	GO:0034660	ncRNA metabolic process	2.20421e-11
-1752	6.83273e-14	2	656	GO:0098656	anion transmembrane transport	4.07687e-11
1546	1.08734e-13	2	836	GO:0000375;GO:0008380;GO:0000377;GO:0000398;GO:0006397	mRNA processing	5.98873e-11
-2969	1.36354e-13	2	218	GO:0006026;GO:0006027	aminoglycan catabolic process	6.97353e-11
-1819	1.71155e-13	2	587	GO:0051606	detection of stimulus	8.16981e-11
-1425	3.83409e-13	3	946	GO:0006820;GO:0015711	anion transport	1.71575e-10
1689	8.11216e-13	2	644	GO:0006091	generation of precursor metabolites and energy	3.41665e-10
-1039	1.29012e-12	2	1774	GO:0006811	ion transport	5.13181e-10
-1504	3.92424e-12	3	768	GO:0007186	G protein-coupled receptor signaling pathway	1.47882e-09
1758	7.30043e-12	2	542	GO:0006913;GO:0051169	nuclear transport	2.54717e-09
1571	7.47074e-12	2	683	GO:0007005	mitochondrion organization	2.54717e-09
-2211	9.75995e-12	2	335	GO:1905039;GO:1903825	carboxylic acid transmembrane transport	3.17642e-09
2166	1.69408e-11	3	341	GO:0006405;GO:0051168;GO:0006611;GO:0071166;GO:0071426	nuclear export	5.27373e-09
-1975	2.05327e-11	2	408	GO:0009581;GO:0009582	detection of abiotic stimulus	5.92581e-09
1738	2.06907e-11	2	530	GO:0034976	response to endoplasmic reticulum stress	5.92581e-09
2334	3.37442e-11	2	284	GO:0022900	electron transport chain	9.29264e-09
-6952	5.25221e-11	3	31	GO:0015882;GO:0070837;GO:0070904	L-ascorbic acid transmembrane transport	1.39281e-08
1376	8.60382e-11	2	804	GO:0072594	establishment of protein localization to organelle	2.12425e-08
-1284	8.35023e-11	6	931	GO:0098655;GO:0098660;GO:0098662	cation transmembrane transport	2.12425e-08
1818	1.76625e-10	2	437	GO:0016072;GO:0006364	rRNA metabolic process	4.21545e-08
1536	2.90274e-10	5	603	GO:0006605	protein targeting	6.70439e-08
1165	3.02974e-10	3	1071	GO:0034097;GO:0071345	response to cytokine	6.77905e-08
1453	3.24658e-10	2	672	GO:0006417	regulation of translation	7.04408e-08
-2504	4.36775e-10	2	218	GO:0006029;GO:1903510	mucopolysaccharide metabolic process	8.93517e-08
1199	4.32339e-10	2	989	GO:0010608	posttranscriptional regulation of gene expression	8.93517e-08
-3819	4.51412e-10	3	93	GO:0051969	regulation of transmission of nerve impulse	8.97809e-08
2101	4.65658e-10	2	310	GO:0006839	mitochondrial transport	9.0111e-08
2286	5.10319e-10	3	260	GO:0045333	cellular respiration	9.61549e-08
2259	7.562e-10	3	261	GO:0009063;GO:1901606	cellular amino acid catabolic process	1.38831e-07
-1459	7.77113e-10	3	637	GO:0003013;GO:0008015	circulatory system process	1.39103e-07
2122	1.00403e-09	3	292	GO:0035966;GO:0035967	response to topologically incorrect protein	1.75338e-07
5190	1.093e-09	2	48	GO:0034975	protein folding in endoplasmic reticulum	1.8633e-07
3259	1.53002e-09	3	120	GO:0006626;GO:0072655;GO:0070585	protein localization to mitochondrion	2.54765e-07
-4675	1.60801e-09	2	58	GO:0046068	cGMP metabolic process	2.61667e-07
1566	1.68944e-09	5	528	GO:0015931;GO:0050658;GO:0050657;GO:0051236	nucleobase-containing compound transport	2.68809e-07
2715	2.462e-09	2	169	GO:0072593	reactive oxygen species metabolic process	3.83215e-07
2800	2.68458e-09	8	158	GO:0030490;GO:0042274	ribosomal small subunit biogenesis	4.0897e-07
3151	4.50201e-09	2	121	GO:0043255	regulation of carbohydrate biosynthetic process	6.7155e-07
3841	7.37046e-09	2	79	GO:0033209	tumor necrosis factor-mediated signaling pathway	1.07699e-06
1573	7.72934e-09	4	479	GO:0046395;GO:0016054	organic acid catabolic process	1.10684e-06
-1565	8.30691e-09	4	482	GO:0046942;GO:0015849	carboxylic acid transport	1.16623e-06
4374	9.38217e-09	2	60	GO:0051353	positive regulation of oxidoreductase activity	1.29185e-06
1806	1.08898e-08	4	354	GO:0090150	establishment of protein localization to membrane	1.47115e-06
-3595	1.36549e-08	2	87	GO:0009187	cyclic nucleotide metabolic process	1.81054e-06
-3104	1.76516e-08	5	115	GO:0072080	nephron tubule development	2.29792e-06
2103	2.64284e-08	2	246	GO:0006986;GO:0030968;GO:0034620	response to unfolded protein	3.37906e-06
-1539	3.15725e-08	4	459	GO:0015672	monovalent inorganic cation transport	3.96595e-06
-7263	3.59864e-08	5	20	GO:0015898;GO:0035874;GO:0120126;GO:0071504;GO:0097184;GO:0097185	cellular response to heparin	4.44246e-06
3107	4.64565e-08	2	108	GO:0000288	nuclear-transcribed mRNA catabolic process, deadenylation-dependent decay	5.54381e-06
1239	4.63999e-08	3	699	GO:0006520;GO:1901605	cellular amino acid metabolic process	5.54381e-06
2749	4.7389e-08	2	138	GO:0098722	asymmetric stem cell division	5.56238e-06
-3914	5.71131e-08	2	67	GO:0051971	positive regulation of transmission of nerve impulse	6.59564e-06
2348	6.31637e-08	4	186	GO:0006119;GO:0022904;GO:0042773;GO:0042775	respiratory electron transport chain	7.17861e-06
2612	7.02768e-08	4	149	GO:0009060	aerobic respiration	7.86222e-06
2865	7.59046e-08	2	123	GO:0061077	chaperone-mediated protein folding	8.36118e-06
1601	8.3638e-08	2	397	GO:0015980	energy derivation by oxidation of organic compounds	9.07345e-06
-1065	1.02449e-07	2	908	GO:0007600	sensory perception	1.07873e-05
-4965	1.01597e-07	2	40	GO:0009957	epidermal cell fate specification	1.07873e-05
-1629	1.13447e-07	2	375	GO:0006260	DNA replication	1.17722e-05
-4337	1.15699e-07	2	52	GO:0019228	neuronal action potential	1.18344e-05
-9409	1.19698e-07	3	11	GO:0015747;GO:2001142;GO:0015912;GO:0015913;GO:0071718;GO:0071720;GO:0097744	urate transport	1.2071e-05
-1860	1.28663e-07	2	284	GO:0009583;GO:0007602	detection of light stimulus	1.27948e-05
-2884	1.6657e-07	5	115	GO:0030204;GO:0050654	chondroitin sulfate proteoglycan metabolic process	1.62132e-05
797	1.67567e-07	3	1624	GO:0032269;GO:0051248	negative regulation of protein metabolic process	1.62132e-05
-934	1.79165e-07	2	1148	GO:0009314;GO:0009416	response to radiation	1.71043e-05
1827	1.82602e-07	2	287	GO:0017038	protein import	1.7203e-05
2083	1.97212e-07	2	219	GO:0006612	protein targeting to membrane	1.81031e-05
-2555	1.96057e-07	2	145	GO:1901658	glycosyl compound catabolic process	1.81031e-05
-4251	2.04406e-07	2	52	GO:0098908	regulation of neuronal action potential	1.85259e-05
-749	2.09978e-07	3	1834	GO:0040012	regulation of locomotion	1.8793e-05
1756	2.31083e-07	3	306	GO:0046034	ATP metabolic process	2.04266e-05
-3901	2.4389e-07	2	61	GO:2000535	regulation of entry of bacterium into host cell	2.12957e-05
-1109	2.60449e-07	5	779	GO:0030001	metal ion transport	2.24677e-05
2390	2.72479e-07	2	162	GO:0007029	endoplasmic reticulum organization	2.32256e-05
1687	2.80505e-07	3	327	GO:0008360	regulation of cell shape	2.36284e-05
3779	3.03007e-07	2	64	GO:0006458	'de novo' protein folding	2.52271e-05
-2934	3.16453e-07	2	106	GO:0001656	metanephros development	2.55481e-05
780	3.17568e-07	2	1622	GO:0034622	cellular protein-containing complex assembly	2.55481e-05
6582	3.12054e-07	2	21	GO:1900037	regulation of cellular response to hypoxia	2.55481e-05
-1861	4.22944e-07	6	260	GO:0006261	DNA-dependent DNA replication	3.36476e-05
-1450	4.59678e-07	2	429	GO:0006302	double-strand break repair	3.6168e-05
-5516	4.71984e-07	5	29	GO:0000101	sulfur amino acid transport	3.63377e-05
1948	4.69488e-07	2	235	GO:0017148	negative regulation of translation	3.63377e-05
1933	5.13496e-07	4	237	GO:0002181	cytoplasmic translation	3.87014e-05
-2279	5.13482e-07	2	170	GO:0051180;GO:0035461	vitamin transport	3.87014e-05
724	5.29021e-07	2	1833	GO:0007281	germ cell development	3.94562e-05
-1954	5.7263e-07	4	230	GO:0006664;GO:1903509	glycolipid metabolic process	4.18371e-05
-4985	5.71676e-07	2	35	GO:0015701	bicarbonate transport	4.18371e-05
-5757	6.40397e-07	5	26	GO:0007217	tachykinin receptor signaling pathway	4.53984e-05
5875	6.30072e-07	4	25	GO:0046755;GO:0039702	viral budding	4.53984e-05
-3702	6.40134e-07	2	63	GO:0060037	pharyngeal system development	4.53984e-05
863	6.52915e-07	3	1229	GO:0006412;GO:0043043;GO:0006518;GO:0043604	peptide metabolic process	4.56032e-05
-4236	6.56024e-07	5	48	GO:0034776;GO:0071420	cellular response to histamine	4.56032e-05
1120	6.79141e-07	3	707	GO:0032386	regulation of intracellular transport	4.65657e-05
-5177	6.82877e-07	2	32	GO:0097329	response to antimetabolite	4.65657e-05
-2689	6.94419e-07	3	119	GO:0003333;GO:0015807;GO:1902475	amino acid transmembrane transport	4.6906e-05
-5172	7.01773e-07	3	32	GO:0046010;GO:0051970;GO:1902259;GO:1902260;GO:1903817	negative regulation of voltage-gated potassium channel activity	4.69598e-05
-916	7.19515e-07	3	1073	GO:0006812	cation transport	4.75231e-05
790	7.23466e-07	4	1473	GO:0043603	cellular amide metabolic process	4.75231e-05
-5717	7.67774e-07	2	26	GO:0061476;GO:0071503	response to anticoagulant	4.99751e-05
4035	8.14724e-07	2	52	GO:0002756;GO:0035666	MyD88-independent toll-like receptor signaling pathway	5.25534e-05
-2813	8.40874e-07	2	107	GO:0071242	cellular response to ammonium ion	5.37559e-05
2663	8.84518e-07	2	119	GO:0009072;GO:0009074	aromatic amino acid family metabolic process	5.55539e-05
1447	8.82605e-07	2	409	GO:0009205;GO:0009144;GO:0009141;GO:0009199	nucleoside triphosphate metabolic process	5.55539e-05
-697	9.03271e-07	1	1900	GO:0007610	behavior	5.62384e-05
1451	9.56414e-07	5	404	GO:0032872;GO:0070302;GO:0046328	regulation of stress-activated protein kinase signaling cascade	5.90338e-05
-4301	1.00412e-06	6	45	GO:0000083	regulation of transcription involved in G1/S transition of mitotic cell cycle	6.09282e-05
1386	1.00305e-06	5	442	GO:0009123;GO:0009126;GO:0009161;GO:0009167	nucleoside monophosphate metabolic process	6.09282e-05
-1729	1.29e-06	2	276	GO:0050900	leukocyte migration	7.76171e-05
763	1.31191e-06	2	1507	GO:0007017	microtubule-based process	7.82773e-05
-1534	1.37234e-06	3	350	GO:0006643	membrane lipid metabolic process	8.12062e-05
3356	1.40439e-06	2	72	GO:0002474	antigen processing and presentation of peptide antigen via MHC class I	8.20347e-05
1231	1.40925e-06	4	548	GO:0031503	protein-containing complex localization	8.20347e-05
1883	1.44266e-06	6	230	GO:0006406;GO:0051028;GO:0071427	mRNA transport	8.26356e-05
1504	1.43222e-06	3	363	GO:0016032	viral process	8.26356e-05
6688	1.4875e-06	3	18	GO:0015677;GO:0034756;GO:0034759	regulation of iron ion transmembrane transport	8.45279e-05
-6684	1.51077e-06	3	18	GO:0010754	negative regulation of cGMP-mediated signaling	8.51739e-05
1401	1.95479e-06	2	409	GO:0019221	cytokine-mediated signaling pathway	0.000109346
-2519	2.08227e-06	2	124	GO:0030537	larval behavior	0.000115574
3596	2.36165e-06	2	60	GO:0006111	regulation of gluconeogenesis	0.00012895
-1269	2.37729e-06	2	492	GO:0008037	cell recognition	0.00012895
-4152	2.34279e-06	3	45	GO:0019852	L-ascorbic acid metabolic process	0.00012895
1758	2.52252e-06	2	252	GO:0002478;GO:0019884;GO:0048002;GO:0019882	antigen processing and presentation	0.000135799
-6038	2.68959e-06	2	21	GO:0015811	L-cystine transport	0.000143712
2868	2.83235e-06	2	93	GO:0000462	maturation of SSU-rRNA from tricistronic rRNA transcript (SSU-rRNA, 5.8S rRNA, LSU-rRNA)	0.000149565
1193	2.8409e-06	3	550	GO:0016579;GO:0070646	protein modification by small protein removal	0.000149565
3044	3.03533e-06	3	82	GO:0071806;GO:0065002	protein transmembrane transport	0.000158635
5982	3.33303e-06	4	21	GO:0006878	cellular copper ion homeostasis	0.000172931
-2363	3.43761e-06	2	135	GO:0050885	neuromuscular process controlling balance	0.000177074
-4026	3.68389e-06	4	46	GO:0015851	nucleobase transport	0.000188405
707	3.78224e-06	2	1613	GO:0055114	oxidation-reduction process	0.000192063
1588	4.152e-06	6	296	GO:0031123	RNA 3'-end processing	0.000209355
1213	4.18281e-06	2	513	GO:0044403;GO:0044419	interspecies interaction between organisms	0.000209433
2114	4.45696e-06	2	165	GO:0016073	snRNA metabolic process	0.00022161
3905	4.52818e-06	3	48	GO:0043162	ubiquitin-dependent protein catabolic process via the multivesicular body sorting pathway	0.000223598
4123	4.56947e-06	2	43	GO:0019068	virion assembly	0.000224092
-6963	4.77745e-06	3	15	GO:0072710;GO:0072711	response to hydroxyurea	0.000232698
-1300	4.95291e-06	5	438	GO:0006310	DNA recombination	0.000236419
-3973	4.93117e-06	2	46	GO:0035161	imaginal disc lineage restriction	0.000236419
4491	4.89964e-06	2	36	GO:0036257;GO:0036258	multivesicular body organization	0.000236419
-2718	5.24254e-06	2	98	GO:0016139	glycoside catabolic process	0.000248587
1091	5.32145e-06	2	624	GO:0006403	RNA localization	0.00024903
-3798	5.31309e-06	2	50	GO:2001258	negative regulation of cation channel activity	0.00024903
1730	5.37119e-06	2	243	GO:0034612;GO:0071356	response to tumor necrosis factor	0.000249725
7161	5.4903e-06	3	14	GO:0031642	negative regulation of myelination	0.000253616
8922	5.59633e-06	5	9	GO:1902010	negative regulation of translation in response to endoplasmic reticulum stress	0.000256857
6295	5.90011e-06	2	18	GO:0015679;GO:0035434	copper ion transmembrane transport	0.000269075
4955	6.03112e-06	2	29	GO:1903332	regulation of protein folding	0.000273309
-2569	6.21622e-06	5	108	GO:0001657;GO:0072164;GO:0072163;GO:0001823	mesonephric tubule development	0.000278223
-6660	6.21728e-06	2	16	GO:0035701;GO:0097241	hematopoietic stem cell migration	0.000278223
-3141	6.32597e-06	2	72	GO:2000781	positive regulation of double-strand break repair	0.000281329
1997	6.74758e-06	3	178	GO:0006613;GO:0006614;GO:0045047;GO:0072599	establishment of protein localization to endoplasmic reticulum	0.000298226
5640	7.24278e-06	3	22	GO:0030150	protein import into mitochondrial matrix	0.000316971
1181	7.26024e-06	4	514	GO:1903311	regulation of mRNA metabolic process	0.000316971
-4288	7.41848e-06	3	38	GO:0002118;GO:0002121	aggressive behavior	0.000320866
-2438	7.45275e-06	2	118	GO:0007131;GO:0035825	reciprocal meiotic recombination	0.000320866
-2939	7.48388e-06	4	81	GO:0009954	proximal/distal pattern formation	0.000320866
-1721	7.53658e-06	4	238	GO:0070192	chromosome organization involved in meiotic cell cycle	0.000321202
-3496	7.74354e-06	2	57	GO:0051481	negative regulation of cytosolic calcium ion concentration	0.000328069
-6587	7.83935e-06	3	16	GO:0043252	sodium-independent organic anion transport	0.000330175
-678	7.98797e-06	3	1638	GO:0050877	nervous system process	0.000334467
-1396	8.45189e-06	2	360	GO:0008038	neuron recognition	0.000351835
1868	8.60814e-06	2	199	GO:0070972	protein localization to endoplasmic reticulum	0.000356268
-7001	8.85455e-06	7	14	GO:0006848;GO:1901475	pyruvate transport	0.00036436
-1797	9.56577e-06	2	213	GO:0045132	meiotic chromosome segregation	0.000390294
-1752	9.59383e-06	2	224	GO:0071897	DNA biosynthetic process	0.000390294
3980	9.70251e-06	3	43	GO:0017004	cytochrome complex assembly	0.000392486
-5551	1.00712e-05	2	22	GO:0015813;GO:0070778	L-glutamate transmembrane transport	0.000404182
-708	1.01248e-05	3	1453	GO:0051129	negative regulation of cellular component organization	0.000404182
4066	1.0161e-05	2	41	GO:0071287	cellular response to manganese ion	0.000404182
-2286	1.03972e-05	2	130	GO:0035637	multicellular organismal signaling	0.000411293
-5668	1.05679e-05	2	21	GO:0032692	negative regulation of interleukin-1 production	0.000415748
1762	1.12343e-05	4	218	GO:0043484	regulation of RNA splicing	0.000439548
-2366	1.15988e-05	5	120	GO:0006687	glycosphingolipid metabolic process	0.000451345
-671	1.18709e-05	3	1605	GO:0034220;GO:0055085	transmembrane transport	0.000459436
2478	1.19743e-05	3	109	GO:0009301;GO:0042795	snRNA transcription	0.000460948
682	1.21088e-05	5	1549	GO:0033365	protein localization to organelle	0.000461973
-1455	1.213e-05	4	319	GO:0061326	renal tubule development	0.000461973
4029	1.22062e-05	3	41	GO:0045454	cell redox homeostasis	0.000462414
3350	1.2984e-05	2	59	GO:0002082	regulation of oxidative phosphorylation	0.000489291
-5246	1.31034e-05	2	24	GO:0042730	fibrinolysis	0.000491208
2022	1.35553e-05	2	162	GO:0098869;GO:1990748	cellular detoxification	0.000505501
1182	1.36398e-05	5	482	GO:0031334	positive regulation of protein complex assembly	0.000506017
3105	1.44287e-05	2	68	GO:0010042	response to manganese ion	0.000532524
-2953	1.4744e-05	2	75	GO:0008345	larval locomotory behavior	0.000541371
-2077	1.49883e-05	4	152	GO:0006023;GO:0006024	aminoglycan biosynthetic process	0.00054753
-6369	1.55023e-05	3	16	GO:1901629;GO:1901631	regulation of presynaptic membrane organization	0.000563433
2420	1.59141e-05	2	111	GO:1990542	mitochondrial transmembrane transport	0.00057548
-2025	1.68736e-05	2	158	GO:0006865	amino acid transport	0.000607111
-8441	1.73821e-05	3	9	GO:0015791	polyol transport	0.000619411
-2538	1.73885e-05	3	100	GO:0060349	bone morphogenesis	0.000619411
-917	1.76895e-05	2	792	GO:0044057	regulation of system process	0.000627014
-3504	1.85e-05	2	52	GO:0007063	regulation of sister chromatid cohesion	0.000650242
-1518	1.87181e-05	2	280	GO:0007187;GO:0007188	G protein-coupled receptor signaling pathway, coupled to cyclic nucleotide second messenger	0.000650242
-1983	1.87545e-05	2	163	GO:0031646	positive regulation of neurological system process	0.000650242
2244	1.88736e-05	2	127	GO:0040024	dauer larval development	0.000650242
-4205	1.88897e-05	2	36	GO:0071715;GO:1901571	icosanoid transport	0.000650242
924	1.87745e-05	3	774	GO:0072657	protein localization to membrane	0.000650242
2279	1.9084e-05	2	123	GO:0006099;GO:0006101;GO:0072350	tricarboxylic acid metabolic process	0.000653788
3057	1.95442e-05	2	68	GO:0006984	ER-nucleus signaling pathway	0.000665536
-8387	1.96443e-05	2	9	GO:0045128;GO:0110029	negative regulation of reciprocal meiotic recombination	0.000665536
3252	1.97058e-05	5	60	GO:2000401	regulation of lymphocyte migration	0.000665536
-2871	1.98056e-05	6	77	GO:0036297	interstrand cross-link repair	0.000665765
-1825	2.04185e-05	2	191	GO:0043627	response to estrogen	0.00068316
-4018	2.09568e-05	3	39	GO:0007445;GO:0035225;GO:0048099	anterior/posterior lineage restriction, imaginal disc	0.000697911
925	2.13457e-05	2	762	GO:0007163	establishment or maintenance of cell polarity	0.000707571
4065	2.15131e-05	2	38	GO:0006779;GO:0033014;GO:0006783	tetrapyrrole biosynthetic process	0.000709834
1001	2.1748e-05	3	645	GO:0022618;GO:0071826	ribonucleoprotein complex subunit organization	0.000712391
-1553	2.17896e-05	4	263	GO:0043588	skin development	0.000712391
-2893	2.20137e-05	2	75	GO:0070633	transepithelial transport	0.000716446
-5584	2.27618e-05	3	20	GO:0006198;GO:0009214	cyclic nucleotide catabolic process	0.000737442
2712	2.2957e-05	2	85	GO:0006094;GO:0019319;GO:0046364	monosaccharide biosynthetic process	0.000740328
3497	2.30577e-05	2	51	GO:2000404;GO:2000406;GO:2000403	regulation of T cell migration	0.000740328
826	2.34347e-05	2	956	GO:0031400	negative regulation of protein modification process	0.000749074
-2844	2.37242e-05	2	77	GO:0001658;GO:0060675;GO:0072171;GO:0072078;GO:0072088;GO:0072028	nephron epithelium morphogenesis	0.000751617
1481	2.36312e-05	2	287	GO:0036294;GO:0071453;GO:0071456	cellular response to oxygen levels	0.000751617
-3298	2.44699e-05	2	57	GO:0030207;GO:0061580;GO:0061582	chondroitin sulfate catabolic process	0.000771827
895	2.47996e-05	8	802	GO:0001933;GO:0042326;GO:0045936;GO:0010563	negative regulation of phosphate metabolic process	0.000775395
2334	2.478e-05	2	114	GO:0007006	mitochondrial membrane organization	0.000775395
-3030	2.64469e-05	6	67	GO:0006271;GO:0022616	DNA strand elongation	0.000823303
-2941	2.69079e-05	2	71	GO:0006004	fucose metabolic process	0.000823408
-5680	2.67754e-05	2	19	GO:0007604;GO:0009589;GO:1990146	detection of UV	0.000823408
1889	2.69103e-05	3	173	GO:0032088	negative regulation of NF-kappaB transcription factor activity	0.000823408
845	2.6675e-05	3	898	GO:0034248	regulation of cellular amide metabolic process	0.000823408
-2386	2.70973e-05	4	108	GO:0007062	sister chromatid cohesion	0.000825602
711	2.79528e-05	2	1287	GO:0017144	drug metabolic process	0.000848059
2186	2.86096e-05	5	128	GO:0010501	RNA secondary structure unwinding	0.000861214
-1683	2.86269e-05	2	217	GO:0060348	bone development	0.000861214
-1997	2.96212e-05	2	153	GO:0007632	visual behavior	0.000887397
-2187	3.06245e-05	2	127	GO:0007076	mitotic chromosome condensation	0.000909495
7092	3.07478e-05	3	12	GO:0022417	protein maturation by protein folding	0.000909495
-3839	3.0867e-05	4	41	GO:0030195;GO:0050819;GO:1900047	negative regulation of coagulation	0.000909495
2752	3.05371e-05	3	80	GO:0042307;GO:1904591	positive regulation of protein import	0.000909495
-1702	3.14203e-05	5	210	GO:0009584;GO:0007603	detection of visible light	0.000922006
5782	3.17059e-05	3	18	GO:0030948	negative regulation of vascular endothelial growth factor receptor signaling pathway	0.000926589
936	3.37635e-05	3	706	GO:0044282	small molecule catabolic process	0.000982711
-1332	3.46754e-05	2	341	GO:0015893	drug transport	0.00100516
1657	3.62493e-05	7	218	GO:0000184	nuclear-transcribed mRNA catabolic process, nonsense-mediated decay	0.00104235
-5078	3.62373e-05	2	23	GO:0033632	regulation of cell-cell adhesion mediated by integrin	0.00104235
-1812	3.64933e-05	3	182	GO:0009268	response to pH	0.00104517
-3949	3.66873e-05	4	38	GO:0030205;GO:0030208;GO:0050651;GO:0050655	dermatan sulfate proteoglycan metabolic process	0.00104654
-3628	3.69279e-05	2	45	GO:0032715	negative regulation of interleukin-6 production	0.00104922
3436	3.81922e-05	2	50	GO:0006801	superoxide metabolic process	0.00108085
-1810	3.88157e-05	3	181	GO:0050906	detection of stimulus involved in sensory perception	0.00109418
-3059	3.89919e-05	2	63	GO:0071679	commissural neuron axon guidance	0.00109483
-2463	4.00238e-05	2	97	GO:0072523	purine-containing compound catabolic process	0.00111941
-1456	4.02065e-05	3	280	GO:0098742	cell-cell adhesion via plasma-membrane adhesion molecules	0.00112015
1078	4.06727e-05	6	516	GO:0000956;GO:0006402;GO:0006401	RNA catabolic process	0.00112711
3458	4.07713e-05	2	49	GO:0044743	protein transmembrane import into intracellular organelle	0.00112711
7646	4.09317e-05	3	10	GO:0036499;GO:1990737	PERK-mediated unfolded protein response	0.0011272
2006	4.15565e-05	2	146	GO:0098781	ncRNA transcription	0.00114002
1998	4.19224e-05	2	147	GO:0014066	regulation of phosphatidylinositol 3-kinase signaling	0.00114566
-1548	4.21447e-05	2	246	GO:0015718	monocarboxylic acid transport	0.00114736
-3596	4.3372e-05	2	45	GO:0007271	synaptic transmission, cholinergic	0.00117186
-6027	4.32404e-05	2	16	GO:0035457	cellular response to interferon-alpha	0.00117186
-4074	4.37424e-05	2	35	GO:0034356	NAD biosynthesis via nicotinamide riboside salvage pathway	0.00117743
8015	4.51928e-05	4	9	GO:0090611	ubiquitin-independent protein catabolic process via the multivesicular body sorting pathway	0.00121191
-6010	4.54106e-05	3	16	GO:0045760	positive regulation of action potential	0.00121321
4800	4.68963e-05	3	25	GO:0043555;GO:0043558	regulation of translation in response to stress	0.00124824
-1852	4.71491e-05	7	169	GO:0030510	regulation of BMP signaling pathway	0.00124871
-5997	4.7269e-05	6	16	GO:0043090;GO:0089718	amino acid import	0.00124871
-5816	4.74369e-05	5	17	GO:0048247;GO:0035754	B cell chemotaxis	0.00124871
3537	4.7874e-05	4	46	GO:0006568;GO:0006586	indolalkylamine metabolic process	0.0012556
-2279	4.83941e-05	3	111	GO:0033260;GO:0044786	cell cycle DNA replication	0.0012646
1587	4.88883e-05	6	230	GO:0046822	regulation of nucleocytoplasmic transport	0.00126826
-2411	4.87316e-05	2	99	GO:0098900	regulation of action potential	0.00126826
5983	4.91144e-05	2	16	GO:1903551	regulation of extracellular exosome assembly	0.00126953
-2565	5.07941e-05	4	87	GO:0015695	organic cation transport	0.00130822
5962	5.21881e-05	4	16	GO:0006560	proline metabolic process	0.00133558
1612	5.22294e-05	4	221	GO:0009062;GO:0019395;GO:0034440	lipid oxidation	0.00133558
-761	5.29711e-05	3	1033	GO:0009611;GO:0042060	response to wounding	0.00134973
5762	5.58287e-05	2	17	GO:0036490;GO:0032055	regulation of translation in response to endoplasmic reticulum stress	0.0014175
-5062	5.64522e-05	2	22	GO:0015732	prostaglandin transport	0.00142826
-763	5.67598e-05	1	1017	GO:0022610;GO:0007155	biological adhesion	0.00143099
-1356	5.80222e-05	5	310	GO:0007040;GO:0080171	lytic vacuole organization	0.00145768
1619	5.9342e-05	2	216	GO:0050684	regulation of mRNA processing	0.00148563
-7876	6.10701e-05	2	9	GO:0032924	activin receptor signaling pathway	0.00152179
2010	6.12116e-05	4	139	GO:0046686	response to cadmium ion	0.00152179
-1162	6.27033e-05	2	421	GO:0007033	vacuole organization	0.00155348
1576	6.36299e-05	2	226	GO:0031398;GO:1903322	positive regulation of protein modification by small protein conjugation or removal	0.001571
1273	6.62336e-05	2	347	GO:0006413	translational initiation	0.00161885
4446	6.62464e-05	4	28	GO:0008535	respiratory chain complex IV assembly	0.00161885
-1121	6.60059e-05	2	450	GO:0050954	sensory perception of mechanical stimulus	0.00161885
4094	6.65988e-05	2	33	GO:0018345	protein palmitoylation	0.00162193
-1531	6.79413e-05	5	238	GO:0000723;GO:0032200	telomere organization	0.00164481
1070	6.82276e-05	3	493	GO:0031647	regulation of protein stability	0.00164481
-3811	6.81341e-05	2	38	GO:0060896;GO:0072111	neural plate pattern specification	0.00164481
-5863	6.93991e-05	3	16	GO:0044803	multi-organism membrane organization	0.00166744
-6260	7.08246e-05	2	14	GO:0031987	locomotion involved in locomotory behavior	0.001696
-1324	7.25441e-05	5	317	GO:1903522	regulation of blood circulation	0.00173139
1177	7.29945e-05	4	402	GO:0002831	regulation of response to biotic stimulus	0.00173635
-1600	7.4588e-05	2	215	GO:0008543;GO:0044344;GO:0071774	response to fibroblast growth factor	0.00176803
-990	7.48203e-05	6	572	GO:0043010	camera-type eye development	0.00176803
2521	7.51232e-05	4	86	GO:0036498	IRE1-mediated unfolded protein response	0.00176935
-644	7.55723e-05	2	1408	GO:0006935;GO:0042330	taxis	0.00177143
-1592	7.57064e-05	4	217	GO:0051865	protein autoubiquitination	0.00177143
-3836	7.60678e-05	2	37	GO:0072021;GO:0072023;GO:0072025;GO:0072070;GO:0072218;GO:0072221;GO:0072233;GO:0072235;GO:0072236	metanephric distal tubule development	0.00177409
-2807	7.81935e-05	6	69	GO:0031297;GO:0045005	DNA-dependent DNA replication maintenance of fidelity	0.00181774
-1483	7.89897e-05	3	249	GO:0000724;GO:0000725	double-strand break repair via homologous recombination	0.00182937
-8225	7.92045e-05	2	8	GO:0010757	negative regulation of plasminogen activation	0.00182937
1500	7.97331e-05	4	243	GO:0006606;GO:0051170	import into nucleus	0.00183097
5641	7.97853e-05	4	17	GO:2000009	negative regulation of protein localization to cell surface	0.00183097
-1509	8.01539e-05	3	240	GO:0072073	kidney epithelium development	0.00183355
1748	8.10982e-05	4	178	GO:0034332	adherens junction organization	0.00184925
-1087	8.19675e-05	4	467	GO:0044772;GO:0044770	cell cycle phase transition	0.00186314
-2565	8.36798e-05	2	82	GO:0006636	unsaturated fatty acid biosynthetic process	0.00189604
-3214	8.57225e-05	6	52	GO:0000722;GO:0006312	mitotic recombination	0.00192405
-3759	8.54639e-05	6	38	GO:0045188	regulation of circadian sleep/wake cycle, non-REM sleep	0.00192405
1421	8.54196e-05	2	269	GO:0050821	protein stabilization	0.00192405
719	8.8602e-05	2	1090	GO:0000226	microtubule cytoskeleton organization	0.00198247
-2315	8.92828e-05	2	100	GO:0030193;GO:0050818;GO:1900046	regulation of coagulation	0.00199085
1972	8.95328e-05	2	138	GO:0042306;GO:1904589	regulation of protein import	0.00199085
4148	8.98912e-05	4	31	GO:0032527;GO:0030970;GO:1903513	protein exit from endoplasmic reticulum	0.00199263
1223	9.04826e-05	2	362	GO:0033157	regulation of intracellular protein transport	0.00199471
-3299	9.05419e-05	2	49	GO:0051782	negative regulation of cell division	0.00199471
-2536	9.10234e-05	6	83	GO:0007193	adenylate cyclase-inhibiting G protein-coupled receptor signaling pathway	0.00199917
1670	9.32674e-05	5	192	GO:0006890	retrograde vesicle-mediated transport, Golgi to endoplasmic reticulum	0.00204079
-3894	9.37735e-05	2	35	GO:0051383	kinetochore organization	0.00204079
4517	9.3735e-05	3	26	GO:2000234	positive regulation of rRNA processing	0.00204079
7669	9.48942e-05	2	9	GO:0007425	epithelial cell fate determination, open tracheal system	0.00205892
1428	9.7118e-05	6	262	GO:0032874;GO:0070304;GO:0046330	positive regulation of stress-activated MAPK cascade	0.0021008
-3462	9.91835e-05	2	44	GO:0051182	coenzyme transport	0.00213902
-1282	0.000100158	2	325	GO:0050796;GO:0090276	regulation of peptide hormone secretion	0.00215355
2868	0.000101138	3	64	GO:0048854	brain morphogenesis	0.0021681
663	0.000102168	4	1271	GO:0006915;GO:0012501;GO:0008219	cell death	0.00218342
-2503	0.000102462	2	84	GO:0019377;GO:0046466	membrane lipid catabolic process	0.00218342
5910	0.000103317	3	15	GO:1900038	negative regulation of cellular response to hypoxia	0.00219509
5385	0.000106606	5	18	GO:0032025	response to cobalt ion	0.00225827
-4239	0.000108569	4	29	GO:0010889	regulation of sequestering of triglyceride	0.00229309
2095	0.000110335	2	119	GO:0006353	DNA-templated transcription, termination	0.00232352
1531	0.000113893	4	223	GO:0036503;GO:0030433	ERAD pathway	0.00239143
5084	0.000115188	2	20	GO:0015743;GO:0071423	malate transport	0.00241154
-1118	0.000117722	4	421	GO:0035150	regulation of tube size	0.0024574
-2861	0.000119459	2	63	GO:0061337	cardiac conduction	0.00248642
1269	0.000120169	2	324	GO:0006469;GO:0033673	negative regulation of kinase activity	0.00249394
1978	0.000120866	6	132	GO:0002224	toll-like receptor signaling pathway	0.00249395
-521	0.000120722	2	2110	GO:0051241;GO:0051093	negative regulation of multicellular organismal process	0.00249395
1855	0.00012206	4	150	GO:0045444	fat cell differentiation	0.00251135
1304	0.000124538	4	305	GO:0016999	antibiotic metabolic process	0.00254535
2809	0.000124779	2	65	GO:0042743	hydrogen peroxide metabolic process	0.00254535
611	0.000124343	3	1478	GO:0044092	negative regulation of molecular function	0.00254535
4522	0.000125817	5	25	GO:0036090	cleavage furrow ingression	0.00255923
801	0.000127485	2	829	GO:0050778	positive regulation of immune response	0.00258582
-872	0.000129799	2	693	GO:0030198;GO:0043062	extracellular structure organization	0.0026253
-3757	0.000132321	2	36	GO:0046058	cAMP metabolic process	0.00266879
-1447	0.000133179	2	245	GO:0006855	drug transmembrane transport	0.00267113
-1456	0.000133183	2	242	GO:0015698	inorganic anion transport	0.00267113
1855	0.00013544	4	148	GO:0006414	translational elongation	0.00270879
-1970	0.000136382	4	131	GO:0016137	glycoside metabolic process	0.00272003
875	0.000137256	2	683	GO:0010498;GO:0043161	proteasomal protein catabolic process	0.00272422
3801	0.000137352	2	35	GO:0021799	cerebral cortex radially oriented cell migration	0.00272422
-1891	0.000138608	2	142	GO:0006821;GO:0098661;GO:1902476	inorganic anion transmembrane transport	0.00274152
3000	0.000142016	2	56	GO:0030521	androgen receptor signaling pathway	0.00280121
-651	0.000142881	6	1265	GO:0007409;GO:0061564	axon development	0.00281051
5283	0.000143478	2	18	GO:2000310	regulation of NMDA receptor activity	0.00281452
-1534	0.000145911	2	215	GO:0006665	sphingolipid metabolic process	0.00285444
1548	0.000147207	2	211	GO:0048806	genitalia development	0.00287194
-1223	0.00014819	2	340	GO:0035296;GO:0003018;GO:0097746;GO:0050880	regulation of tube diameter	0.00288327
2208	0.000148742	3	103	GO:0042255	ribosome assembly	0.00288616
-7903	0.000149167	3	8	GO:1904457	positive regulation of neuronal action potential	0.00288658
630	0.000154838	2	1341	GO:0002684;GO:0050776	regulation of immune response	0.00297874
3403	0.000155177	3	43	GO:0003352;GO:0003356	regulation of cilium movement	0.00297874
4073	0.000154766	7	30	GO:0006825	copper ion transport	0.00297874
-1981	0.00015902	2	127	GO:0006706	steroid catabolic process	0.00304435
1949	0.000161398	3	131	GO:0035112	genitalia morphogenesis	0.00308162
2584	0.000166418	2	74	GO:0048793	pronephros development	0.00315308
-3241	0.000165771	2	47	GO:0052652;GO:0009190;GO:0006182	cyclic nucleotide biosynthetic process	0.00315308
-3865	0.000166461	5	33	GO:0098801	regulation of renal system process	0.00315308
-1574	0.000170739	3	200	GO:0008217	regulation of blood pressure	0.00321271
-2407	0.000170879	2	85	GO:0030517	negative regulation of axon extension	0.00321271
-4346	0.000170956	2	26	GO:0060447;GO:0060739	bud outgrowth involved in lung branching	0.00321271
2351	0.000172606	3	89	GO:0007589;GO:0007595	body fluid secretion	0.00323524
4612	0.000176194	2	23	GO:0045616	regulation of keratinocyte differentiation	0.00329386
-6987	0.000178058	2	10	GO:0060028	convergent extension involved in axis elongation	0.00332003
1987	0.000181226	5	124	GO:0036445;GO:0055057;GO:0055059	neuroblast division	0.00337034
3580	0.000182694	2	38	GO:0007007	inner mitochondrial membrane organization	0.00337137
-2099	0.000181904	3	111	GO:0046456;GO:0019369	arachidonic acid metabolic process	0.00337137
2659	0.000182531	2	69	GO:0060632	regulation of microtubule-based movement	0.00337137
3288	0.000184852	3	45	GO:0042994;GO:0051220	cytoplasmic sequestering of protein	0.00340242
1584	0.000188093	4	195	GO:0070555;GO:0071347	response to interleukin-1	0.0034532
-1533	0.000189892	2	208	GO:0030239	myofibril assembly	0.0034773
4310	0.000193811	3	26	GO:0051084	'de novo' posttranslational protein folding	0.00354002
-3309	0.000198593	2	44	GO:0036151;GO:0036152	phosphatidylethanolamine acyl-chain remodeling	0.00360072
-5032	0.000199146	2	19	GO:0050911	detection of chemical stimulus involved in sensory perception of smell	0.00360072
6935	0.000198812	4	10	GO:0051883;GO:0051818;GO:0051873;GO:0051852;GO:0070942;GO:0070943;GO:0070944	killing by host of symbiont cells	0.00360072
-4787	0.000198817	3	21	GO:0061314	Notch signaling involved in heart development	0.00360072
2982	0.00020388	3	54	GO:0007289	spermatid nucleus differentiation	0.0036647
-1144	0.000203344	2	373	GO:0061982	meiosis I cell cycle process	0.0036647
-3464	0.00020422	5	40	GO:0071340;GO:1901626;GO:1901628;GO:1903909;GO:1903911;GO:1904393;GO:1904395	regulation of postsynaptic membrane organization	0.0036647
2306	0.000212157	2	90	GO:0007229	integrin-mediated signaling pathway	0.00379445
1638	0.000212511	2	179	GO:0048259	regulation of receptor-mediated endocytosis	0.00379445
-1465	0.00021519	6	224	GO:0061041	regulation of wound healing	0.00383274
-2970	0.000216458	6	54	GO:0001746;GO:0055034	Bolwig's organ morphogenesis	0.00384576
-2794	0.000217531	5	61	GO:2000274	regulation of epithelial cell migration, open tracheal system	0.00385525
1734	0.000218804	2	159	GO:0042273	ribosomal large subunit biogenesis	0.00386824
-601	0.000227158	4	1402	GO:0006259	DNA metabolic process	0.00400604
-930	0.000228717	2	561	GO:0098609	cell-cell adhesion	0.00402362
1713	0.000229392	2	162	GO:0000381;GO:0048024	regulation of mRNA splicing, via spliceosome	0.0040256
-1347	0.000230461	2	263	GO:0031644	regulation of neurological system process	0.00403447
-3310	0.000233914	2	43	GO:0032720;GO:1903556	negative regulation of tumor necrosis factor production	0.00408494
-1179	0.000238062	2	343	GO:0048754;GO:0061138;GO:0001763	morphogenesis of a branching structure	0.00414726
3609	0.000241077	2	36	GO:0002479;GO:0042590	antigen processing and presentation of exogenous peptide antigen via MHC class I	0.00417159
2709	0.000240496	2	64	GO:0033120	positive regulation of RNA splicing	0.00417159
1429	0.000241207	3	232	GO:0072329	monocarboxylic acid catabolic process	0.00417159
-6841	0.000242539	2	10	GO:0046069	cGMP catabolic process	0.00417448
-8177	0.000242058	2	7	GO:1901509	regulation of endothelial tube morphogenesis	0.00417448
-1378	0.000245491	3	249	GO:0001708	cell fate specification	0.00421515
4606	0.000248549	2	22	GO:0018993	somatic sex determination	0.00425744
1326	0.00025248	3	268	GO:0043409	negative regulation of MAPK cascade	0.00430419
-2044	0.000252186	4	112	GO:0045739	positive regulation of DNA repair	0.00430419
3501	0.000253238	2	38	GO:0000478;GO:0000479	endonucleolytic cleavage involved in rRNA processing	0.00430686
-3248	0.000259664	2	44	GO:0072017;GO:0072170;GO:0072207;GO:0072234;GO:0072243	metanephric epithelium development	0.00440568
-1559	0.000262858	4	192	GO:0000018	regulation of DNA recombination	0.00443883
-1481	0.000262772	3	213	GO:0072006;GO:0072009	nephron development	0.00443883
1334	0.000265654	3	263	GO:0008356	asymmetric cell division	0.00447549
-3799	0.000268586	3	32	GO:0046471	phosphatidylglycerol metabolic process	0.00451425
1204	0.000269763	2	323	GO:0048872	homeostasis of number of cells	0.00452343
-4058	0.000271505	2	28	GO:0006677	glycosylceramide metabolic process	0.00453141
-1191	0.000270927	3	330	GO:0007605	sensory perception of sound	0.00453141
-3629	0.000272466	2	35	GO:0014012	peripheral nervous system axon regeneration	0.00453687
3164	0.000274814	2	46	GO:0031641	regulation of myelination	0.00454428
3393	0.000274607	2	40	GO:0090070	positive regulation of ribosome biogenesis	0.00454428
6467	0.000274109	3	11	GO:1903297;GO:1903298	regulation of hypoxia-induced intrinsic apoptotic signaling pathway	0.00454428
2238	0.000277941	2	92	GO:0045815	positive regulation of gene expression, epigenetic	0.00458539
-1597	0.000282862	2	181	GO:0006941	striated muscle contraction	0.00465584
2103	0.000284247	3	104	GO:0033108	mitochondrial respiratory chain complex assembly	0.0046679
3471	0.000285604	3	38	GO:0050892	intestinal absorption	0.00467946
966	0.000287918	4	502	GO:0002253;GO:0002757;GO:0002764	activation of immune response	0.00469589
-1399	0.000287912	4	236	GO:0061333	renal tubule morphogenesis	0.00469589
1849	0.000294612	3	134	GO:0002833	positive regulation of response to biotic stimulus	0.00479415
-2828	0.000296323	2	57	GO:0007064	mitotic sister chromatid cohesion	0.00481066
-984	0.000297284	2	481	GO:0008544	epidermis development	0.00481066
-2648	0.000297643	2	65	GO:0071867;GO:0071868;GO:0071869;GO:0071870	response to monoamine	0.00481066
1794	0.000299367	3	142	GO:0006635	fatty acid beta-oxidation	0.00482763
4351	0.000300337	3	24	GO:0032770	positive regulation of monooxygenase activity	0.00483238
1411	0.000305	2	230	GO:0009451	RNA modification	0.00486369
-2644	0.000303772	2	65	GO:0023058	adaptation of signaling pathway	0.00486369
-1159	0.000304284	4	343	GO:0051053	negative regulation of DNA metabolic process	0.00486369
7095	0.000304711	6	9	GO:0071332;GO:0019405;GO:0019543;GO:0019563;GO:0046327;GO:0061402;GO:0072071	propionate catabolic process	0.00486369
5013	0.000309329	3	18	GO:0048853	forebrain morphogenesis	0.00492176
2769	0.00031349	2	59	GO:0035459;GO:0090110	vesicle cargo loading	0.00497691
-540	0.000316832	2	1682	GO:0048878	chemical homeostasis	0.00501884
3639	0.000321195	3	34	GO:0046040	IMP metabolic process	0.00507672
-706	0.000333577	5	939	GO:0006281	DNA repair	0.00526082
3460	0.000358997	2	37	GO:0007045;GO:0048041	cell-substrate adherens junction assembly	0.00564928
-1364	0.000363785	2	240	GO:0001895;GO:0045494	retina homeostasis	0.00570137
1450	0.0003639	3	212	GO:0030838;GO:0032273	positive regulation of protein polymerization	0.00570137
2973	0.000366196	5	50	GO:0006120	mitochondrial electron transport, NADH to ubiquinone	0.00572482
6999	0.00036751	2	9	GO:1903553	positive regulation of extracellular exosome assembly	0.00573284
7928	0.000372596	3	7	GO:0000056	ribosomal small subunit export from nucleus	0.00579953
-1191	0.000373428	3	315	GO:0015914;GO:0034204;GO:0097035;GO:0045332	phospholipid transport	0.00579988
3494	0.000379427	4	36	GO:0048132;GO:0098728	germline stem cell asymmetric division	0.00588029
-1251	0.000383407	4	284	GO:0007601;GO:0050953	sensory perception of light stimulus	0.00592914
4463	0.000385	5	22	GO:0042407	cristae formation	0.0059356
1956	0.000385482	2	115	GO:0051341	regulation of oxidoreductase activity	0.0059356
6611	0.000389982	2	10	GO:0070098	chemokine-mediated signaling pathway	0.00598101
5588	0.000390102	2	14	GO:1990386	mitotic cleavage furrow ingression	0.00598101
763	0.000397589	2	777	GO:0048193	Golgi vesicle transport	0.00607813
4354	0.000398134	2	23	GO:0071907	determination of digestive tract left/right asymmetry	0.00607813
-4916	0.00040312	3	18	GO:0033301;GO:0035186	cell cycle comprising mitosis without cytokinesis	0.00614087
-1813	0.000403959	2	133	GO:0050982	detection of mechanical stimulus	0.00614087
3043	0.000405663	4	47	GO:0048312	intracellular distribution of mitochondria	0.0061537
-710	0.00040934	3	899	GO:0010817	regulation of hormone levels	0.00619636
1173	0.000412092	6	320	GO:0006399	tRNA metabolic process	0.00622485
-1954	0.000413641	3	114	GO:0072337	modified amino acid transport	0.00623509
5370	0.000418531	2	15	GO:0006189	'de novo' IMP biosynthetic process	0.00626922
-3623	0.000417643	2	33	GO:0036149	phosphatidylinositol acyl-chain remodeling	0.00626922
-2329	0.000417962	4	80	GO:0071709;GO:0097090;GO:0097105;GO:0099054	membrane assembly	0.00626922
-6002	0.000419732	3	12	GO:0015734;GO:0042940;GO:0051938;GO:0070777;GO:0070779;GO:0098712	D-amino acid transport	0.00627407
-5755	0.000431644	3	13	GO:0046415	urate metabolic process	0.00643868
1444	0.000436242	2	208	GO:0031124	mRNA 3'-end processing	0.00649375
3058	0.000439462	2	46	GO:0050685	positive regulation of mRNA processing	0.00652811
5347	0.000443273	6	15	GO:0042776	mitochondrial ATP synthesis coupled proton transport	0.00657109
-5976	0.000444963	4	12	GO:0010755	regulation of plasminogen activation	0.00658251
-5175	0.000446033	3	16	GO:0010649	regulation of cell communication by electrical coupling	0.00658474
7821	0.000447	2	7	GO:0010761	fibroblast migration	0.00658544
-5525	0.000453201	2	14	GO:0010520	regulation of reciprocal meiotic recombination	0.00666308
-3447	0.000454461	4	36	GO:0090103	cochlea morphogenesis	0.00666792
-734	0.00046224	2	823	GO:1903046;GO:0051321	meiotic cell cycle	0.00676818
-1143	0.000467471	2	331	GO:0001525	angiogenesis	0.00681689
-1904	0.000466868	3	118	GO:0001961;GO:0060760	positive regulation of response to cytokine stimulus	0.00681689
2369	0.000468842	2	76	GO:0042052	rhabdomere development	0.00682298
4392	0.000475817	3	22	GO:0021801;GO:0022030	cerebral cortex radial glia guided migration	0.00691044
3963	0.0004789	2	27	GO:0032012	regulation of ARF protein signal transduction	0.00694114
-3003	0.00048283	2	47	GO:0050907	detection of chemical stimulus involved in sensory perception	0.00698397
8391	0.000488127	3	6	GO:0043057;GO:1905927;GO:1905929	backward locomotion	0.00704635
-2852	0.000490822	2	52	GO:0007448;GO:0048100	anterior/posterior pattern specification, imaginal disc	0.007071
3210	0.000493118	3	41	GO:1900426	positive regulation of defense response to bacterium	0.00708981
-1876	0.000507295	3	120	GO:0008039	synaptic target recognition	0.00726447
3128	0.000507209	2	43	GO:0009081;GO:0009083	branched-chain amino acid metabolic process	0.00726447
-1577	0.000509466	2	170	GO:0010874;GO:0032374;GO:0032371;GO:0010875;GO:0032376;GO:0032373	regulation of cholesterol transport	0.00728099
3324	0.00051254	4	38	GO:0000154	rRNA modification	0.00730643
3368	0.000513287	7	37	GO:0014067	negative regulation of phosphatidylinositol 3-kinase signaling	0.00730643
2668	0.000515991	3	59	GO:2000369	regulation of clathrin-dependent endocytosis	0.00733035
3675	0.000520966	4	31	GO:0000098	sulfur amino acid catabolic process	0.00738637
-975	0.000523858	3	449	GO:0010927	cellular component assembly involved in morphogenesis	0.00740852
-2687	0.000524597	2	58	GO:0016048;GO:0050951;GO:0050961;GO:0050965	sensory perception of temperature stimulus	0.00740852
3558	0.000529222	2	33	GO:0045730	respiratory burst	0.00745912
1577	0.000530288	2	169	GO:0042147	retrograde transport, endosome to Golgi	0.00745945
1167	0.0005317	3	311	GO:0042335	cuticle development	0.00746465
5655	0.000542385	2	13	GO:0006573	valine metabolic process	0.00758914
-5265	0.000542687	5	15	GO:0061298;GO:0061299	retina vasculature development in camera-type eye	0.00758914
-3109	0.000548516	2	43	GO:0000729	DNA double-strand break processing	0.0076557
1115	0.000552823	2	339	GO:2000027	regulation of animal organ morphogenesis	0.0077008
7194	0.000555657	2	8	GO:0001178	regulation of transcriptional start site selection at RNA polymerase II promoter	0.00772525
2307	0.000558186	3	78	GO:0007406;GO:2000647	negative regulation of stem cell proliferation	0.00773039
763	0.000557433	3	737	GO:0034655	nucleobase-containing compound catabolic process	0.00773039
1264	0.000562069	2	262	GO:0030522	intracellular receptor signaling pathway	0.00776914
2350	0.000565752	3	75	GO:0016180;GO:0034472	snRNA processing	0.00780497
654	0.000568202	3	1016	GO:0006351;GO:0097659;GO:0032774;GO:0006366	RNA biosynthetic process	0.0078237
1697	0.000573129	2	144	GO:0048010	vascular endothelial growth factor receptor signaling pathway	0.0078764
-5075	0.000574873	5	16	GO:0019676;GO:0019740	ammonia assimilation cycle	0.00788523
2842	0.000580886	2	51	GO:0018196;GO:0018279	peptidyl-asparagine modification	0.00795247
1666	0.000585084	5	149	GO:0032543;GO:0140053	mitochondrial gene expression	0.00799466
-5414	0.000588861	3	14	GO:0097475	motor neuron migration	0.00803094
-2954	0.000598069	3	47	GO:0072529	pyrimidine-containing compound catabolic process	0.00814101
-8256	0.000600756	2	6	GO:0015793	glycerol transport	0.00816208
1799	0.000602694	2	127	GO:0043618;GO:0043620	regulation of DNA-templated transcription in response to stress	0.00817289
-686	0.000605076	2	909	GO:0007411;GO:0097485	neuron projection guidance	0.00818969
-2352	0.000610271	2	74	GO:0030513	positive regulation of BMP signaling pathway	0.00823252
3279	0.000610541	6	38	GO:0110116	regulation of compound eye photoreceptor cell differentiation	0.00823252
8243	0.000613307	3	6	GO:0002635;GO:2000317;GO:2000320	negative regulation of T-helper 17 type immune response	0.00825428
506	0.000616206	3	1740	GO:0002682	regulation of immune system process	0.00827773
1048	0.000620529	3	377	GO:0034599	cellular response to oxidative stress	0.00832021
-2694	0.000633269	2	56	GO:0002386;GO:0002404;GO:0002406;GO:0002412	immune response in mucosal-associated lymphoid tissue	0.00841225
485	0.000632688	4	1905	GO:0009792	embryo development ending in birth or egg hatching	0.00841225
3680	0.000631386	5	30	GO:0031365	N-terminal protein amino acid modification	0.00841225
4505	0.000631874	2	20	GO:0061687	detoxification of inorganic compound	0.00841225
-1772	0.000632033	4	130	GO:0090303	positive regulation of wound healing	0.00841225
-3877	0.00063522	2	27	GO:0006273	lagging strand elongation	0.00842255
-954	0.000640675	3	455	GO:0009612	response to mechanical stimulus	0.00843241
-1628	0.000637813	5	154	GO:0019229	regulation of vasoconstriction	0.00843241
5379	0.000640304	3	14	GO:0019418;GO:0070221	sulfide oxidation, using sulfide:quinone oxidoreductase	0.00843241
6708	0.000639429	3	9	GO:0034758;GO:0034761	positive regulation of iron ion transmembrane transport	0.00843241
3674	0.000643431	2	30	GO:0030421	defecation	0.00845315
-4107	0.000644861	2	24	GO:0001991;GO:0002002;GO:0002003	regulation of systemic arterial blood pressure by circulatory renin-angiotensin	0.00845642
906	0.000647866	4	505	GO:0023014;GO:0000165	signal transduction by protein phosphorylation	0.00847255
-947	0.000648458	4	461	GO:0048514	blood vessel morphogenesis	0.00847255
5187	0.000654161	2	15	GO:0031958;GO:0042921	corticosteroid receptor signaling pathway	0.0085315
-2096	0.000662936	2	92	GO:0030279	negative regulation of ossification	0.00861456
-3063	0.000661784	2	43	GO:0046113	nucleobase catabolic process	0.00861456
-1307	0.000684364	2	237	GO:0000082;GO:0044843	cell cycle G1/S phase transition	0.00887404
4476	0.000685383	2	20	GO:1901569;GO:0046952	fatty acid derivative catabolic process	0.00887404
766	0.000695541	2	705	GO:0001817	regulation of cytokine production	0.0089731
4263	0.000694749	2	22	GO:0090597	nematode male tail mating organ morphogenesis	0.0089731
-474	0.000697573	2	1969	GO:0044255;GO:0006629	lipid metabolic process	0.00898313
533	0.000701653	2	1515	GO:0007292;GO:0048477	female gamete generation	0.00901945
959	0.000707676	3	443	GO:0010970;GO:0030705;GO:0099111	cytoskeleton-dependent intracellular transport	0.00906433
-6654	0.000707596	2	9	GO:0048733	sebaceous gland development	0.00906433
-6310	0.000710481	4	10	GO:0007213;GO:0095500;GO:1903831;GO:1905144;GO:1905145	acetylcholine receptor signaling pathway	0.00908401
-1558	0.000716296	2	165	GO:0040015	negative regulation of multicellular organism growth	0.00914203
-1433	0.000724395	2	195	GO:0008016	regulation of heart contraction	0.00922895
2335	0.000726041	2	73	GO:0044458	motile cilium assembly	0.00923349
5521	0.000732861	4	13	GO:0039019	pronephric nephron development	0.0093037
-5517	0.000739474	2	13	GO:0007340	acrosome reaction	0.00937104
-1963	0.000747799	3	103	GO:0009593	detection of chemical stimulus	0.00944311
-1679	0.000746548	2	141	GO:0033559	unsaturated fatty acid metabolic process	0.00944311
-4142	0.000753964	2	23	GO:0045144	meiotic sister chromatid segregation	0.00950419
5299	0.000769191	4	14	GO:0006106;GO:0019551	fumarate metabolic process	0.00966212
-715	0.000768361	3	800	GO:0051052	regulation of DNA metabolic process	0.00966212
3172	0.000783388	2	39	GO:0006107	oxaloacetate metabolic process	0.00977809
-2091	0.000782572	3	90	GO:0008643;GO:0015749;GO:0034219	carbohydrate transport	0.00977809
463	0.000780081	2	2028	GO:0043085	positive regulation of catalytic activity	0.00977809
915	0.000783886	4	479	GO:1902115	regulation of organelle assembly	0.00977809
-4800	0.000787613	2	17	GO:0048047	mating behavior, sex discrimination	0.0098075
-5488	0.000789422	2	13	GO:1902969	mitotic DNA replication	0.00981295
-3344	0.000796164	2	35	GO:0007212	dopamine receptor signaling pathway	0.00987258
-2383	0.000798356	3	69	GO:0051597	response to methylmercury	0.00987258
1943	0.000798056	2	104	GO:1902930	regulation of alcohol biosynthetic process	0.00987258
535	0.000807022	2	1469	GO:0043066;GO:0043069;GO:0060548	negative regulation of cell death	0.00996255
1309	0.000809934	1	230	GO:0098754	detoxification	0.00998129
5471	0.00081951	3	13	GO:0003406	retinal pigment epithelium development	0.0100819
1902	0.000822574	2	108	GO:0000387	spliceosomal snRNP assembly	0.010085
2764	0.000821405	4	51	GO:0098586	cellular response to virus	0.010085
3723	0.00083603	3	28	GO:0048026	positive regulation of mRNA splicing, via spliceosome	0.0102324
-2356	0.000839339	5	70	GO:0060350	endochondral bone morphogenesis	0.0102554
-1607	0.000845068	2	151	GO:0033555	multicellular organismal response to stress	0.0103078
6217	0.000851781	2	10	GO:0009838	abscission	0.0103544
804	0.000851379	2	616	GO:0062012	regulation of small molecule metabolic process	0.0103544
-1904	0.000858779	3	107	GO:0090102	cochlea development	0.0104218
-617	0.000864074	2	1068	GO:0008284	positive regulation of cell population proliferation	0.0104556
-521	0.000865458	3	1538	GO:0030334;GO:2000145;GO:0051270	regulation of cellular component movement	0.0104556
-1625	0.000866757	2	147	GO:0042633	hair cycle	0.0104556
2929	0.000867403	2	45	GO:1902914	regulation of protein polyubiquitination	0.0104556
2084	0.000870452	3	89	GO:0007112	male meiosis cytokinesis	0.0104571
8774	0.000871793	3	5	GO:0007355;GO:0042463;GO:0042705;GO:0045871;GO:0048816	anterior region determination	0.0104571
-1658	0.000871914	2	141	GO:0072348	sulfur compound transport	0.0104571
-1551	0.000880443	2	161	GO:0019233	sensory perception of pain	0.0105418
4750	0.000892858	2	17	GO:0051000	positive regulation of nitric-oxide synthase activity	0.0106726
5055	0.000896079	2	15	GO:0010606	positive regulation of cytoplasmic mRNA processing body assembly	0.0106932
4894	0.00089896	3	16	GO:0051204;GO:0090151	protein insertion into mitochondrial membrane	0.0107097
8745	0.000907372	2	5	GO:0070813	hydrogen sulfide metabolic process	0.010792
675	0.000912385	2	877	GO:1902532	negative regulation of intracellular signal transduction	0.0108336
-7971	0.000924163	3	6	GO:0048021;GO:1900376;GO:0048022;GO:1900377	regulation of melanin biosynthetic process	0.0109553
8727	0.000929563	3	5	GO:0006742;GO:0019364;GO:0070946;GO:0070947	pyridine nucleotide catabolic process	0.0109701
-2108	0.000930009	2	86	GO:0019226	transmission of nerve impulse	0.0109701
-4260	0.000929134	3	21	GO:0097254	renal tubular secretion	0.0109701
3984	0.000932422	2	24	GO:0033594;GO:0033595;GO:0080058;GO:1903334;GO:1904147;GO:1904148	positive regulation of protein folding	0.0109805
918	0.000934879	2	462	GO:0097190	apoptotic signaling pathway	0.0109914
2908	0.000945605	2	45	GO:0071276	cellular response to cadmium ion	0.0110992
-1357	0.00095588	5	208	GO:0030261	chromosome condensation	0.0111832
5871	0.000955233	3	11	GO:1905936	regulation of germ cell proliferation	0.0111832
-3202	0.00095875	2	37	GO:0048665	neuron fate specification	0.0111985
-1403	0.000962609	2	194	GO:0003014	renal system process	0.0112252
-5866	0.000964603	2	11	GO:0009204	deoxyribonucleoside triphosphate catabolic process	0.0112302
501	0.000969461	4	1639	GO:0051336	regulation of hydrolase activity	0.0112684
6873	0.000972889	3	8	GO:0007172	signal complex assembly	0.0112739
-456	0.000973086	3	2014	GO:0016477;GO:0048870	cell motility	0.0112739
2899	0.000979753	2	45	GO:0009068	aspartate family amino acid catabolic process	0.0113328
-5015	0.000985153	2	15	GO:0042340	keratan sulfate catabolic process	0.0113769
-2468	0.000994225	6	62	GO:0006298	mismatch repair	0.0114494
-6859	0.000996225	4	8	GO:0060978	angiogenesis involved in coronary vascular morphogenesis	0.0114494
-6468	0.000995505	2	9	GO:0110011	regulation of basement membrane organization	0.0114494
5599	0.00100155	2	12	GO:0018206	peptidyl-methionine modification	0.0114922
-3541	0.0010049	2	30	GO:0070527	platelet aggregation	0.0115121
3482	0.00101188	4	31	GO:0040002	collagen and cuticulin-based cuticle development	0.0115736
2524	0.00101988	2	59	GO:0031440	regulation of mRNA 3'-end processing	0.0116464
1295	0.00102232	2	226	GO:0043200	response to amino acid	0.0116558
1414	0.00102435	2	189	GO:0000041	transition metal ion transport	0.0116603
962	0.00103972	2	412	GO:0046649	lymphocyte activation	0.0117978
2737	0.00103917	2	50	GO:0048009	insulin-like growth factor receptor signaling pathway	0.0117978
-6438	0.00104927	8	9	GO:0048302;GO:0048304	positive regulation of isotype switching to IgG isotypes	0.0118873
3219	0.00105701	4	36	GO:0000054;GO:0033750;GO:0071428	rRNA-containing ribonucleoprotein complex export from nucleus	0.0119185
-3220	0.00105585	2	36	GO:0000076	DNA replication checkpoint	0.0119185
2818	0.0010567	2	47	GO:0042744	hydrogen peroxide catabolic process	0.0119185
-3649	0.00105949	2	28	GO:0010752	regulation of cGMP-mediated signaling	0.011922
488	0.00106066	2	1707	GO:0040008	regulation of growth	0.011922
1120	0.00106253	5	301	GO:0043543	protein acylation	0.0119243
3524	0.00106448	2	30	GO:0007016	cytoskeletal anchoring at plasma membrane	0.0119275
1216	0.00108316	2	254	GO:1900180	regulation of protein localization to nucleus	0.0121178
-1205	0.00109577	2	258	GO:0008045	motor neuron axon guidance	0.0122398
-3572	0.00110777	2	29	GO:0006145	purine nucleobase catabolic process	0.0123545
-1423	0.00111216	2	184	GO:0000086;GO:0044839	cell cycle G2/M phase transition	0.0123842
2251	0.00112145	2	73	GO:0006369	termination of RNA polymerase II transcription	0.0124496
-5327	0.0011215	4	13	GO:0071163	DNA replication preinitiation complex assembly	0.0124496
2963	0.00113434	3	42	GO:0043053	dauer entry	0.0125608
-1638	0.00113503	3	138	GO:0090329	regulation of DNA-dependent DNA replication	0.0125608
-2439	0.00113907	3	62	GO:0015804	neutral amino acid transport	0.0125708
5783	0.00113945	2	11	GO:0019626	short-chain fatty acid catabolic process	0.0125708
3756	0.00116114	4	26	GO:0097734;GO:0140112;GO:1990182	extracellular exosome biogenesis	0.0127904
6765	0.00116922	5	8	GO:0051365	cellular response to potassium ion starvation	0.0128596
4640	0.0011736	2	17	GO:0070562	regulation of vitamin D receptor signaling pathway	0.012888
4384	0.00118956	5	19	GO:0031468	nuclear envelope reassembly	0.0130432
-1793	0.00119381	2	114	GO:0001556	oocyte maturation	0.0130699
2061	0.00120803	2	86	GO:0000291;GO:0043928	nuclear-transcribed mRNA catabolic process, exonucleolytic	0.0131856
-6360	0.00120806	3	9	GO:0070278	extracellular matrix constituent secretion	0.0131856
4068	0.00121223	4	22	GO:0006108	malate metabolic process	0.0132109
1004	0.00123108	3	366	GO:0031098	stress-activated protein kinase signaling cascade	0.0133959
3368	0.00123361	2	32	GO:1902410	mitotic cytokinetic process	0.0134031
-7771	0.00123885	5	6	GO:0002318;GO:0010764	negative regulation of fibroblast migration	0.0134284
-3267	0.00123969	2	34	GO:0055075	potassium ion homeostasis	0.0134284
-2183	0.00126495	2	76	GO:0003401	axis elongation	0.0136813
-2321	0.00128528	4	67	GO:0006277;GO:0007307	DNA amplification	0.0138625
-8485	0.00128557	3	5	GO:0032602;GO:0035926;GO:0090195;GO:0072567	chemokine (C-X-C motif) ligand 2 production	0.0138625
-3304	0.00128868	4	33	GO:0045019;GO:1904406	negative regulation of nitric oxide metabolic process	0.0138752
4472	0.00129093	2	18	GO:0014009	glial cell proliferation	0.0138785
490	0.00129679	5	1624	GO:0070647	protein modification by small protein conjugation or removal	0.0139206
1713	0.00130442	2	123	GO:0061512	protein localization to cilium	0.0139815
1481	0.0013066	2	165	GO:0006576;GO:0044106;GO:0009308	amine metabolic process	0.013984
3715	0.00131421	2	26	GO:0032461	positive regulation of protein oligomerization	0.0140444
-3349	0.00131709	2	32	GO:0060644	mammary gland epithelial cell differentiation	0.0140528
5708	0.00131892	2	11	GO:1905383	protein localization to presynapse	0.0140528
1945	0.00132678	7	95	GO:0060260;GO:2000142;GO:0060261;GO:2000144	regulation of DNA-templated transcription, initiation	0.0141155
-2031	0.00133798	2	87	GO:0051304	chromosome separation	0.0142136
2551	0.00134438	2	55	GO:0060711	labyrinthine layer development	0.0142393
1411	0.0013435	3	181	GO:0071901	negative regulation of protein serine/threonine kinase activity	0.0142393
-6295	0.00135513	2	9	GO:0051257	meiotic spindle midzone assembly	0.014329
2849	0.00135686	2	44	GO:1903747	regulation of establishment of protein localization to mitochondrion	0.014329
-3237	0.00137118	3	34	GO:0010157;GO:0021997;GO:0043616;GO:0072203	keratinocyte proliferation	0.014459
2546	0.00137352	6	55	GO:0000469	cleavage involved in rRNA processing	0.0144623
4575	0.00137669	3	17	GO:0001771	immunological synapse formation	0.0144744
2782	0.00138277	6	46	GO:0032104;GO:0032107	regulation of response to nutrient levels	0.0145171
1717	0.00139757	2	121	GO:0021795	cerebral cortex cell migration	0.014651
3329	0.00140832	4	32	GO:0002786;GO:0002808;GO:0002813	regulation of antibacterial peptide biosynthetic process	0.0147421
-1687	0.00142051	2	125	GO:0042246	tissue regeneration	0.0148479
-4431	0.00142925	2	18	GO:0051599	response to hydrostatic pressure	0.0149176
2490	0.0014424	2	57	GO:0045429;GO:1904407	positive regulation of nitric oxide biosynthetic process	0.0150329
7660	0.00145473	3	6	GO:0021852;GO:1904235;GO:1904237;GO:2000537;GO:2000538	positive regulation of substrate-dependent cell migration, cell attachment to substrate	0.0151393
-5200	0.00147038	2	13	GO:0090237	regulation of arachidonic acid secretion	0.01528
5650	0.00147693	3	11	GO:0090161	Golgi ribbon formation	0.0153258
908	0.00148419	5	435	GO:0007368;GO:0009855;GO:0009799	specification of symmetry	0.0153789
1162	0.00148676	2	263	GO:0022409	positive regulation of cell-cell adhesion	0.0153833
-779	0.00149604	2	594	GO:0007059;GO:0098813	chromosome segregation	0.0154569
-1321	0.00152864	5	202	GO:0006633	fatty acid biosynthetic process	0.0157709
844	0.00154666	3	501	GO:0007286;GO:0048515	spermatid differentiation	0.015934
6595	0.00155178	4	8	GO:0010286	heat acclimation	0.0159637
4396	0.00155955	2	18	GO:0048535	lymph node development	0.0159977
-3067	0.00155908	2	37	GO:1904707	positive regulation of vascular smooth muscle cell proliferation	0.0159977
-8336	0.00156225	2	5	GO:0010872	regulation of cholesterol esterification	0.0160025
-2982	0.00159061	5	39	GO:0097028	dendritic cell differentiation	0.0162696
-5370	0.0015995	5	12	GO:0043570	maintenance of DNA repeat elements	0.0163373
1811	0.00160523	3	106	GO:0032873;GO:0070303;GO:0046329	negative regulation of stress-activated protein kinase signaling cascade	0.0163724
5156	0.00161135	2	13	GO:0071378;GO:0060396	cellular response to growth hormone stimulus	0.0164115
5365	0.00161584	2	12	GO:1904491	protein localization to ciliary transition zone	0.0164338
-5599	0.00163124	2	11	GO:0060137	maternal process involved in parturition	0.0165669
1207	0.00163888	3	239	GO:0002699	positive regulation of immune effector process	0.0165804
-7576	0.00163952	2	6	GO:0060353;GO:0060355	regulation of cell adhesion molecule production	0.0165804
1309	0.00163519	2	203	GO:1902117	positive regulation of organelle assembly	0.0165804
992	0.00164223	4	356	GO:0061640;GO:0000910	cytokinesis	0.0165844
5593	0.0016489	5	11	GO:1902525;GO:1902527	regulation of protein monoubiquitination	0.0166284
1571	0.00167066	3	140	GO:0006446	regulation of translational initiation	0.0168241
-4947	0.00169103	2	14	GO:1900165	negative regulation of interleukin-6 secretion	0.0170053
1965	0.00169471	2	89	GO:0032467	positive regulation of cytokinesis	0.0170184
-607	0.00170768	2	975	GO:0060249	anatomical structure homeostasis	0.0171246
1535	0.00171287	2	146	GO:0006400	tRNA modification	0.0171527
-1528	0.00172895	2	147	GO:0050805	negative regulation of synaptic transmission	0.0172895
-2996	0.00173911	3	38	GO:0060831	smoothened signaling pathway involved in dorsal/ventral neural tube patterning	0.0173668
-5833	0.00175267	5	10	GO:0034633;GO:0046865;GO:0046864;GO:0071938;GO:0071939	terpenoid transport	0.0174779
-2326	0.00175803	2	63	GO:0051307	meiotic chromosome separation	0.0175069
-2992	0.00176532	3	38	GO:0010032	meiotic chromosome condensation	0.0175551
-1219	0.00176863	3	231	GO:2001022	positive regulation of response to DNA damage stimulus	0.0175637
-3611	0.00179447	4	26	GO:0014832;GO:0014848	urinary bladder smooth muscle contraction	0.0177956
-1429	0.00179841	2	167	GO:0001676	long-chain fatty acid metabolic process	0.0178099
-3755	0.00181127	4	24	GO:0034508	centromere complex assembly	0.0178674
-7507	0.00180834	2	6	GO:0035171;GO:0042387	lamellocyte differentiation	0.0178674
1900	0.0018117	2	94	GO:0043628	ncRNA 3'-end processing	0.0178674
4459	0.00181848	2	17	GO:0051085	chaperone cofactor-dependent protein refolding	0.0179096
6123	0.00182967	3	9	GO:0001555	oocyte growth	0.0179785
-2199	0.00183049	2	70	GO:0048265	response to pain	0.0179785
1753	0.00186075	2	110	GO:0048582;GO:0061063	positive regulation of post-embryonic development	0.0182506
-2041	0.00186458	2	81	GO:0001541	ovarian follicle development	0.0182632
2900	0.00187588	2	40	GO:0046950;GO:1902224	ketone body metabolic process	0.0183487
-8187	0.00189505	2	5	GO:0060346	bone trabecula formation	0.018511
-7472	0.0019015	5	6	GO:0032223	negative regulation of synaptic transmission, cholinergic	0.0185487
1598	0.00190454	3	132	GO:0009066	aspartate family amino acid metabolic process	0.0185531
-3342	0.0019081	2	30	GO:0043951	negative regulation of cAMP-mediated signaling	0.0185625
4092	0.00191103	5	20	GO:1904706	negative regulation of vascular smooth muscle cell proliferation	0.0185658
2669	0.0019265	5	47	GO:1902235	regulation of endoplasmic reticulum stress-induced intrinsic apoptotic signaling pathway	0.0186907
3047	0.00193792	7	36	GO:2000622;GO:2000623	regulation of nuclear-transcribed mRNA catabolic process, nonsense-mediated decay	0.0187761
4429	0.00195184	2	17	GO:1904044	response to aldosterone	0.0188854
-1838	0.0019606	7	99	GO:0045907	positive regulation of vasoconstriction	0.0189445
4294	0.00199901	4	18	GO:0006983	ER overload response	0.0192134
2107	0.00199916	2	75	GO:0030032;GO:0097581	lamellipodium organization	0.0192134
1585	0.00199286	2	133	GO:0035735	intraciliary transport involved in cilium assembly	0.0192134
-724	0.00199731	3	654	GO:2000241	regulation of reproductive process	0.0192134
-2577	0.0020096	6	50	GO:1904036	negative regulation of epithelial cell apoptotic process	0.0192879
-4698	0.002027	2	15	GO:0044806	G-quadruplex DNA unwinding	0.0194288
-5043	0.00203673	3	13	GO:0006268	DNA unwinding involved in DNA replication	0.019496
-4062	0.00206464	2	20	GO:0006208;GO:0006212;GO:0019860	pyrimidine nucleobase catabolic process	0.0197105
-3374	0.00206431	5	29	GO:0042339	keratan sulfate metabolic process	0.0197105
1758	0.00208943	2	107	GO:0032506	cytokinetic process	0.0198941
-4684	0.00208911	2	15	GO:0060837;GO:0060839;GO:0060846	blood vessel endothelial cell differentiation	0.0198941
-2056	0.00209851	3	78	GO:0048146	positive regulation of fibroblast proliferation	0.019954
6841	0.0021341	2	7	GO:0030502	negative regulation of bone mineralization	0.0202654
-644	0.00214342	2	823	GO:0007611;GO:0050890	cognition	0.020327
-5717	0.00216285	6	10	GO:0046121	deoxyribonucleoside catabolic process	0.0204841
-899	0.00217168	2	412	GO:0018108;GO:0018212	peptidyl-tyrosine modification	0.0205135
6830	0.0021706	3	7	GO:0061436	establishment of skin barrier	0.0205135
564	0.00218448	4	1084	GO:0045859;GO:0043549	regulation of kinase activity	0.0205947
1750	0.00218603	2	107	GO:1903428;GO:2000379	positive regulation of reactive oxygen species metabolic process	0.0205947
537	0.00220524	2	1201	GO:0007283;GO:0048232	male gamete generation	0.0207484
1373	0.00221326	3	174	GO:0002495;GO:0002504;GO:0019886	antigen processing and presentation of peptide or polysaccharide antigen via MHC class II	0.0207862
1724	0.00221737	3	110	GO:0006415;GO:0070125;GO:0070126	translational termination	0.0207862
-3761	0.00221797	4	23	GO:0090727	positive regulation of brood size	0.0207862
-496	0.00225848	2	1415	GO:0007267	cell-cell signaling	0.0211382
8040	0.00228667	3	5	GO:0002540	leukotriene production involved in inflammatory response	0.0213608
620	0.00228823	2	877	GO:0043086	negative regulation of catalytic activity	0.0213608
-3924	0.00229178	3	21	GO:0030007	cellular potassium ion homeostasis	0.0213616
4985	0.00229428	4	13	GO:1903753	negative regulation of p38MAPK cascade	0.0213616
-3832	0.00230046	2	22	GO:0032309	icosanoid secretion	0.0213913
-5415	0.0023121	2	11	GO:0061074;GO:1902866	regulation of neural retina development	0.0214717
3457	0.00231569	2	27	GO:0097064	ncRNA export from nucleus	0.0214772
1395	0.00231966	5	167	GO:0048524	positive regulation of viral process	0.0214861
-3591	0.00232338	2	25	GO:0042816	vitamin B6 metabolic process	0.0214928
-804	0.00234142	2	510	GO:0008202	steroid metabolic process	0.0216317
1463	0.00236422	5	151	GO:1905897	regulation of response to endoplasmic reticulum stress	0.0218142
4627	0.00236815	6	15	GO:0036491;GO:0032057;GO:0010998;GO:0036492	regulation of translation initiation in response to endoplasmic reticulum stress	0.0218223
-1292	0.00237871	3	194	GO:0021675	nerve development	0.0218896
3657	0.00238156	2	24	GO:0031167	rRNA methylation	0.0218896
1007	0.00239075	3	321	GO:0030010	establishment of cell polarity	0.0219459
-927	0.0024067	3	379	GO:0031099	regeneration	0.022064
-830	0.00241941	3	475	GO:0001709	cell fate determination	0.0220957
-1204	0.00241806	6	223	GO:0007127	meiosis I	0.0220957
-4959	0.00241937	2	13	GO:0035309	wing and notum subfield formation	0.0220957
4099	0.00243833	2	19	GO:0034113	heterotypic cell-cell adhesion	0.0222118
-2727	0.00243815	2	43	GO:0086091	regulation of heart rate by cardiac conduction	0.0222118
1670	0.00244427	3	115	GO:0090175	regulation of establishment of planar polarity	0.0222376
-2663	0.00246365	4	45	GO:0016056;GO:0016062;GO:0036367	rhodopsin mediated signaling pathway	0.0223854
-2150	0.00248571	2	69	GO:0007638	mechanosensory behavior	0.0225195
1833	0.00248983	3	95	GO:0036296;GO:0055093	response to increased oxygen levels	0.0225195
-3891	0.00248957	3	21	GO:0060283;GO:1900194	negative regulation of oocyte maturation	0.0225195
-3987	0.00249099	3	20	GO:0071871;GO:0071872	response to epinephrine	0.0225195
1338	0.00249716	4	179	GO:0040003	chitin-based cuticle development	0.0225469
855	0.00253722	2	443	GO:0006888	endoplasmic reticulum to Golgi vesicle-mediated transport	0.0228509
-2115	0.00253713	8	71	GO:0030514	negative regulation of BMP signaling pathway	0.0228509
-3794	0.00254299	2	22	GO:0030174	regulation of DNA-dependent DNA replication initiation	0.0228741
2444	0.00256568	2	53	GO:1903409	reactive oxygen species biosynthetic process	0.0230493
6275	0.0026014	2	8	GO:0036324	vascular endothelial growth factor receptor-2 signaling pathway	0.0233409
2920	0.00260489	5	37	GO:0030038;GO:0043149	contractile actin filament bundle assembly	0.023343
-2463	0.00260866	3	52	GO:0015740	C4-dicarboxylate transport	0.0233475
-2154	0.00261507	2	68	GO:0002026	regulation of the force of heart contraction	0.0233757
2772	0.00261922	2	41	GO:0048138	germ-line cyst encapsulation	0.0233836
-3869	0.00263544	2	21	GO:0046477;GO:0046479;GO:0046514	ceramide catabolic process	0.0234704
4300	0.00263551	5	17	GO:0046636	negative regulation of alpha-beta T cell activation	0.0234704
-2643	0.00265235	4	45	GO:0000712	resolution of meiotic recombination intermediates	0.0235911
-2875	0.0026608	2	38	GO:0071280	cellular response to copper ion	0.0236369
881	0.00269032	3	411	GO:1901654	response to ketone	0.0238695
3284	0.00270653	2	29	GO:0051043	regulation of membrane protein ectodomain proteolysis	0.0239836
-4562	0.00272409	3	15	GO:0045876	positive regulation of sister chromatid cohesion	0.0241094
-3855	0.00273311	2	21	GO:0009115;GO:0046110;GO:0042817	xanthine metabolic process	0.0241593
2829	0.00274078	5	39	GO:0030282	bone mineralization	0.0241973
-2866	0.00274477	2	38	GO:0050966	detection of mechanical stimulus involved in sensory perception of pain	0.0242027
-1768	0.00276674	2	100	GO:0007619	courtship behavior	0.0243664
-5316	0.00278096	2	11	GO:0003174;GO:0003183	mitral valve development	0.0244315
2521	0.00278006	2	49	GO:0008299	isoprenoid biosynthetic process	0.0244315
5089	0.00278571	2	12	GO:0010273	detoxification of copper ion	0.0244432
-4888	0.00279404	2	13	GO:0033567;GO:0043137	DNA replication, Okazaki fragment processing	0.0244863
-2572	0.00280072	6	47	GO:0016233	telomere capping	0.0245149
6226	0.00281051	2	8	GO:1903748	negative regulation of establishment of protein localization to mitochondrion	0.0245705
-2488	0.00286154	3	50	GO:0003170;GO:0003179	heart valve development	0.0246279
1331	0.00283964	3	176	GO:0006140;GO:1903578;GO:1900542	regulation of nucleotide metabolic process	0.0246279
1789	0.00286012	6	97	GO:0006356;GO:0045943	regulation of transcription by RNA polymerase I	0.0246279
433	0.00286179	2	1809	GO:0009791	post-embryonic development	0.0246279
1981	0.00286052	4	79	GO:0014015	positive regulation of gliogenesis	0.0246279
6651	0.00283094	3	7	GO:0015691;GO:0070574	cadmium ion transmembrane transport	0.0246279
1809	0.00283122	5	95	GO:0016333	morphogenesis of follicular epithelium	0.0246279
4701	0.00284715	2	14	GO:0035039;GO:0035041	male pronucleus assembly	0.0246279
-3266	0.00286099	2	29	GO:0045472	response to ether	0.0246279
1217	0.00284403	5	211	GO:0050829	defense response to Gram-negative bacterium	0.0246279
-3065	0.0028352	2	33	GO:0060351	cartilage development involved in endochondral bone morphogenesis	0.0246279
-7184	0.00282982	5	6	GO:0099163;GO:0099543;GO:0099548	trans-synaptic signaling by soluble gas	0.0246279
-891	0.00282404	3	398	GO:1903034	regulation of response to wounding	0.0246279
-3059	0.00288715	2	33	GO:1901381	positive regulation of potassium ion transmembrane transport	0.0248163
5851	0.00290124	3	9	GO:0006824;GO:0015675;GO:0035444	cobalt ion transport	0.0248631
2563	0.00290301	2	47	GO:0035149	lumen formation, open tracheal system	0.0248631
-3154	0.00289971	2	31	GO:0060378	regulation of brood size	0.0248631
5291	0.00291065	3	11	GO:0002369	T cell cytokine production	0.0248987
5290	0.00291502	4	11	GO:0034757;GO:0034760;GO:0042414;GO:0051541;GO:0051542;GO:0060003;GO:0071279;GO:1904732;GO:1904959	elastin metabolic process	0.0249064
3258	0.0029244	2	29	GO:0035277	spiracle morphogenesis, open tracheal system	0.0249567
7841	0.0029305	2	5	GO:0050904	diapedesis	0.024979
-4686	0.00293555	2	14	GO:0098532	histone H3-K27 trimethylation	0.0249923
4252	0.00294239	3	17	GO:0019227;GO:0098870	action potential propagation	0.0250208
3004	0.00297891	2	34	GO:0032729	positive regulation of interferon-gamma production	0.0253013
2051	0.00299162	2	73	GO:0090218;GO:0043551;GO:0043552;GO:1903727	regulation of phosphatidylinositol 3-kinase activity	0.0253792
-4676	0.00300044	5	14	GO:0051917;GO:0051918	regulation of fibrinolysis	0.0254112
-2383	0.00300249	2	54	GO:0061311	cell surface receptor signaling pathway involved in heart development	0.0254112
-2733	0.00300699	3	41	GO:0048688;GO:0048692	negative regulation of axon extension involved in regeneration	0.0254192
-755	0.00301884	3	550	GO:0035690	cellular response to drug	0.0254892
1549	0.00303022	2	128	GO:0034333	adherens junction assembly	0.0255552
1845	0.00303381	2	90	GO:2000178	negative regulation of neural precursor cell proliferation	0.0255554
3090	0.0030415	2	32	GO:0002921;GO:0008348	negative regulation of humoral immune response	0.0255601
-1369	0.00303839	2	164	GO:0031100	animal organ regeneration	0.0255601
-3424	0.00306958	5	26	GO:0046135	pyrimidine nucleoside catabolic process	0.0257657
-4838	0.00308355	3	13	GO:0019747	regulation of isoprenoid metabolic process	0.0258527
-3901	0.00308978	2	20	GO:0015697	quaternary ammonium group transport	0.0258747
-5031	0.00310967	2	12	GO:0010452	histone H3-K36 methylation	0.0260108
-2866	0.00312477	2	37	GO:0048266	behavioral response to pain	0.0261066
-4106	0.00312987	2	18	GO:0000706	meiotic DNA double-strand break processing	0.026116
3181	0.00313319	3	30	GO:0032464;GO:0043366;GO:0003100;GO:0036089;GO:0071393;GO:0097498;GO:1903673;GO:1904695	regulation of systemic arterial blood pressure by endothelin	0.026116
-896	0.0031373	3	385	GO:0005996	monosaccharide metabolic process	0.0261198
-1808	0.00315515	2	93	GO:0051124	synaptic growth at neuromuscular junction	0.0262379
-1497	0.00316031	3	136	GO:0003407	neural retina development	0.0262504
-1168	0.00318389	2	224	GO:0030278	regulation of ossification	0.0264156
-1676	0.00319114	4	108	GO:0060993	kidney morphogenesis	0.0264451
3345	0.00320506	3	27	GO:0019471	4-hydroxyproline metabolic process	0.0265297
4340	0.00323544	4	16	GO:0006123;GO:0019646	mitochondrial electron transport, cytochrome c to oxygen	0.0266116
-1106	0.00323311	2	249	GO:0019933;GO:0019935	cyclic-nucleotide-mediated signaling	0.0266116
1408	0.00324003	2	153	GO:0033143	regulation of intracellular steroid hormone receptor signaling pathway	0.0266116
707	0.00322452	5	622	GO:0043087;GO:0043547	regulation of GTPase activity	0.0266116
-4091	0.00323998	4	18	GO:0046597;GO:0031860	negative regulation of viral entry into host cell	0.0266116
-4639	0.00323515	2	14	GO:0061438;GO:0061439	renal system vasculature morphogenesis	0.0266116
-1521	0.00324097	7	131	GO:0097755	positive regulation of blood vessel diameter	0.0266116
3699	0.0032555	3	22	GO:0006013	mannose metabolic process	0.0266981
5781	0.00325951	3	9	GO:0015680	protein maturation by copper ion transfer	0.0266981
-1034	0.00326269	8	285	GO:0051480	regulation of cytosolic calcium ion concentration	0.0266981
-2279	0.00327267	2	58	GO:0010996	response to auditory stimulus	0.0267492
-1260	0.00327819	4	191	GO:0033135;GO:0033138	regulation of peptidyl-serine phosphorylation	0.0267638
-1507	0.00328409	4	133	GO:0098739	import across plasma membrane	0.0267814
5224	0.00329143	3	11	GO:0070564	positive regulation of vitamin D receptor signaling pathway	0.0268108
3164	0.00329887	2	30	GO:0010744	positive regulation of macrophage derived foam cell differentiation	0.0268408
-2337	0.00330933	2	55	GO:0042753;GO:0045938	positive regulation of circadian rhythm	0.0268954
1235	0.0033267	7	198	GO:0008033	tRNA processing	0.0270059
559	0.003334	2	1008	GO:0010256	endomembrane system organization	0.0270172
-7735	0.00333942	5	5	GO:1900084	regulation of peptidyl-tyrosine autophosphorylation	0.0270172
-1336	0.00333777	6	169	GO:2001257	regulation of cation channel activity	0.0270172
-3868	0.00334968	6	20	GO:0051016;GO:0051693	actin filament capping	0.0270697
-7057	0.00335908	4	6	GO:0072719;GO:1904975;GO:1904976	cellular response to cisplatin	0.027115
-2099	0.00337047	3	68	GO:0062033	positive regulation of mitotic sister chromatid segregation	0.0271763
-4791	0.00338372	4	13	GO:0000727	double-strand break repair via break-induced replication	0.0272171
666	0.00338693	3	696	GO:0042176	regulation of protein catabolic process	0.0272171
-873	0.00338269	2	399	GO:0046883	regulation of hormone secretion	0.0272171
-4980	0.00342828	2	12	GO:0071462	cellular response to water stimulus	0.0274982
876	0.00342959	3	395	GO:0097237	cellular response to toxic substance	0.0274982
-3002	0.00345994	6	33	GO:0007135	meiosis II	0.0276795
-7706	0.00345894	2	5	GO:1904807	negative regulation of protein oxidation	0.0276795
700	0.00346537	2	625	GO:0031349;GO:0045089	positive regulation of defense response	0.027692
-3316	0.00347415	2	27	GO:0010862	positive regulation of pathway-restricted SMAD protein phosphorylation	0.0276926
2139	0.00347474	2	65	GO:0032878;GO:2000114	regulation of establishment or maintenance of cell polarity	0.0276926
6510	0.00347704	3	7	GO:0051176;GO:0060734;GO:1903786;GO:1903788	positive regulation of sulfur metabolic process	0.0276926
-627	0.00351026	2	784	GO:0005975	carbohydrate metabolic process	0.0279261
-1549	0.00352722	2	124	GO:0007278;GO:0046957;GO:0052129	negative phototaxis	0.0280298
-3194	0.00354024	2	29	GO:0051567	histone H3-K9 methylation	0.0281021
-4591	0.00357013	2	14	GO:0015742	alpha-ketoglutarate transport	0.028308
-803	0.00358411	2	467	GO:0001503	ossification	0.0283586
-2383	0.0035884	2	52	GO:0072132	mesenchyme morphogenesis	0.0283586
3305	0.00358753	3	27	GO:0090312	positive regulation of protein deacetylation	0.0283586
1604	0.00360059	2	115	GO:0000096	sulfur amino acid metabolic process	0.0284156
2989	0.00360354	2	33	GO:0071801;GO:0071803	regulation of podosome assembly	0.0284156
1617	0.00362869	5	113	GO:0030951;GO:0030952	establishment or maintenance of cytoskeleton polarity	0.0285664
1710	0.00363064	4	101	GO:1901224	positive regulation of NIK/NF-kappaB signaling	0.0285664
5419	0.00364403	4	10	GO:0001514	selenocysteine incorporation	0.0286211
-2450	0.00364559	4	49	GO:0060631	regulation of meiosis I	0.0286211
-652	0.00367027	2	714	GO:0001655;GO:0072001	urogenital system development	0.0287833
-1225	0.00369911	2	197	GO:1902667	regulation of axon guidance	0.0289777
5700	0.00371895	2	9	GO:0043371;GO:0046639;GO:0045623	negative regulation of alpha-beta T cell differentiation	0.0291013
-5699	0.00372635	4	9	GO:0030167	proteoglycan catabolic process	0.0291273
6041	0.00374445	2	8	GO:0051230	spindle disassembly	0.0292369
3729	0.00375543	4	21	GO:0006554	lysine catabolic process	0.0292907
3639	0.00379407	2	22	GO:0045498	sex comb development	0.0295599
2056	0.00380647	2	69	GO:0070059	intrinsic apoptotic signaling pathway in response to endoplasmic reticulum stress	0.0296242
4559	0.00381067	5	14	GO:0070189	kynurenine metabolic process	0.0296247
6020	0.0038681	2	8	GO:1901995;GO:1902104;GO:1905134	positive regulation of meiotic cell cycle phase transition	0.0300386
696	0.0038774	2	616	GO:0001666;GO:0036293;GO:0070482	response to oxygen levels	0.0300558
-939	0.00387871	3	334	GO:0006323	DNA packaging	0.0300558
749	0.00390846	2	529	GO:0000209	protein polyubiquitination	0.0302536
-2295	0.00392805	2	55	GO:0030072;GO:0030073	peptide hormone secretion	0.0303477
1019	0.00393141	3	282	GO:0042110	T cell activation	0.0303477
6423	0.00393333	3	7	GO:0090074	negative regulation of protein homodimerization activity	0.0303477
-2271	0.00397431	2	56	GO:1905905	pharyngeal gland morphogenesis	0.0306308
5655	0.00400012	3	9	GO:0060749;GO:0061377	mammary gland alveolus development	0.0307966
2827	0.00402538	6	36	GO:0021859;GO:0021860	pyramidal neuron differentiation	0.0309578
1222	0.00404854	3	194	GO:0043122;GO:0043123	regulation of I-kappaB kinase/NF-kappaB signaling	0.0311025
-4234	0.00407021	2	16	GO:0009120;GO:0046104;GO:0046125	deoxyribonucleoside metabolic process	0.0312075
2153	0.00407443	3	62	GO:0036335	intestinal stem cell homeostasis	0.0312075
2994	0.00407528	3	32	GO:0045722	positive regulation of gluconeogenesis	0.0312075
-683	0.00408969	2	633	GO:0006869;GO:0010876	lipid localization	0.0312844
2494	0.00413901	2	46	GO:0006570	tyrosine metabolic process	0.0316151
2052	0.00414175	2	68	GO:0022611;GO:0055115	dormancy process	0.0316151
-1746	0.00415018	3	94	GO:0051984	positive regulation of chromosome segregation	0.0316457
-2220	0.00416329	3	58	GO:0045668	negative regulation of osteoblast differentiation	0.0317119
6381	0.00417622	2	7	GO:0032013	negative regulation of ARF protein signal transduction	0.0317765
1792	0.00419699	2	89	GO:0006379	mRNA cleavage	0.0319007
-1472	0.00422852	4	132	GO:0009453;GO:0042331	phototaxis	0.0320299
5961	0.00423188	2	8	GO:0010919;GO:0032960	regulation of inositol phosphate biosynthetic process	0.0320299
1262	0.00423085	2	180	GO:0016051	carbohydrate biosynthetic process	0.0320299
1400	0.00422368	2	146	GO:0035567	non-canonical Wnt signaling pathway	0.0320299
1976	0.00423749	2	73	GO:0042149	cellular response to glucose starvation	0.0320384
-2338	0.00426757	6	52	GO:0032201	telomere maintenance via semi-conservative replication	0.0322319
2108	0.00427683	3	64	GO:0010257;GO:0032981	NADH dehydrogenase complex assembly	0.0322678
-670	0.00428611	3	652	GO:0001568;GO:0001944;GO:0072358	cardiovascular system development	0.0323037
2539	0.00429913	3	44	GO:0048036	central complex development	0.0323678
5609	0.00430583	2	9	GO:0030538	embryonic genitalia morphogenesis	0.0323715
-1331	0.00430867	2	161	GO:1903035	negative regulation of response to wounding	0.0323715
2012	0.00434094	2	70	GO:1903573	negative regulation of response to endoplasmic reticulum stress	0.0325798
-2209	0.00435634	3	58	GO:0001662;GO:0002209;GO:0042596	fear response	0.0326428
6860	0.00435846	4	6	GO:0045916;GO:2000258	negative regulation of protein activation cascade	0.0326428
1233	0.00440017	5	187	GO:1905330	regulation of morphogenesis of an epithelium	0.0329208
-4191	0.00445718	6	16	GO:0000301;GO:0048213	retrograde transport, vesicle recycling within Golgi	0.0330483
-7498	0.00444438	8	5	GO:0002316	follicular B cell differentiation	0.0330483
4482	0.00444663	5	14	GO:0002717;GO:0045954	positive regulation of natural killer cell mediated cytotoxicity	0.0330483
1392	0.00444676	3	146	GO:0007032	endosome organization	0.0330483
-1310	0.00446337	2	165	GO:0043277	apoptotic cell clearance	0.0330483
2501	0.00446182	4	45	GO:0050690	regulation of defense response to virus by virus	0.0330483
2067	0.00443877	3	66	GO:0051898	negative regulation of protein kinase B signaling	0.0330483
6338	0.00443888	3	7	GO:0097106;GO:0099084	postsynaptic density organization	0.0330483
1287	0.00445559	4	171	GO:1900182	positive regulation of protein localization to nucleus	0.0330483
-1186	0.00443814	2	202	GO:1905879;GO:0060281	regulation of oogenesis	0.0330483
-1732	0.00447479	3	94	GO:0035019	somatic stem cell population maintenance	0.0330645
-967	0.0044704	2	305	GO:0140056;GO:0022406	membrane docking	0.0330645
881	0.00450369	3	368	GO:0034249	negative regulation of cellular amide metabolic process	0.0332437
-1478	0.00451432	4	129	GO:0048747	muscle fiber development	0.0332879
6325	0.0045191	2	7	GO:1902499	positive regulation of protein autoubiquitination	0.0332888
1644	0.00453867	6	104	GO:0043407	negative regulation of MAP kinase activity	0.0333987
3567	0.00454696	3	22	GO:0048261	negative regulation of receptor-mediated endocytosis	0.0334253
6319	0.00455833	5	7	GO:1905937;GO:2000254;GO:2000255	negative regulation of male germ cell proliferation	0.0334745
-739	0.004592	2	525	GO:0071103	DNA conformation change	0.0336872
2578	0.00461923	5	42	GO:0042098	T cell proliferation	0.0338523
-5554	0.00470478	3	9	GO:0045759	negative regulation of action potential	0.034444
3927	0.0047175	6	18	GO:0002803;GO:0002807;GO:0006963	positive regulation of antibacterial peptide biosynthetic process	0.0344829
7447	0.00471973	2	5	GO:0035271	ring gland development	0.0344829
417	0.00473382	2	1746	GO:0031329;GO:0009894	regulation of catabolic process	0.0345155
-4300	0.00473112	4	15	GO:1901339	regulation of store-operated calcium channel activity	0.0345155
-1042	0.00475558	3	258	GO:0060359	response to ammonium ion	0.0346388
-2035	0.00477134	4	67	GO:0007158	neuron cell-cell adhesion	0.0347066
-2186	0.00477843	3	58	GO:0007414;GO:0007415	axonal defasciculation	0.0347066
-3630	0.00477944	2	21	GO:0030574	collagen catabolic process	0.0347066
-7435	0.00479009	2	5	GO:0060012;GO:1904456	synaptic transmission, glycinergic	0.0347066
5258	0.00478793	4	10	GO:0071106	adenosine 3',5'-bisphosphate transmembrane transport	0.0347066
4444	0.00479397	2	14	GO:0090394	negative regulation of excitatory postsynaptic potential	0.0347066
2734	0.00480677	3	37	GO:0044321	response to leptin	0.0347641
1110	0.00484541	2	226	GO:0006352	DNA-templated transcription, initiation	0.0350082
-4151	0.00485695	5	16	GO:0001977;GO:0003093	renal system process involved in regulation of blood volume	0.0350562
-1122	0.00488245	2	221	GO:0030004;GO:0055067	monovalent inorganic cation homeostasis	0.0352048
-2199	0.00489925	3	57	GO:0006195;GO:0009154;GO:0009261	purine nucleotide catabolic process	0.0352904
2301	0.00491608	2	52	GO:0035722;GO:0070671;GO:0071349	interleukin-12-mediated signaling pathway	0.035376
-5857	0.00494412	2	8	GO:0043282;GO:0072513	positive regulation of secondary heart field cardioblast proliferation	0.0355421
-3314	0.00495002	5	25	GO:0044406;GO:0003104;GO:0010934;GO:0061082;GO:0019062;GO:0044650;GO:0019064;GO:0039663;GO:0044800;GO:0032571;GO:0032689;GO:0032823;GO:0032825;GO:0033159;GO:0046813;GO:0050711;GO:0071307;GO:1900141;GO:1900142;GO:2000532;GO:2000533;GO:2000668;GO:2000669	regulation of natural killer cell differentiation	0.0355488
-1071	0.00495804	2	242	GO:0050905	neuromuscular process	0.0355707
-2883	0.00498613	4	33	GO:0032875;GO:0032876	regulation of DNA endoreduplication	0.035631
-4778	0.00498635	3	12	GO:0034505	tooth mineralization	0.035631
6257	0.00497332	3	7	GO:0072526	pyridine-containing compound catabolic process	0.035631
5518	0.00497722	2	9	GO:1903381;GO:1903382	regulation of endoplasmic reticulum stress-induced neuron intrinsic apoptotic signaling pathway	0.035631
1333	0.00502148	2	155	GO:0007435	salivary gland morphogenesis	0.0358462
-2120	0.00503114	2	61	GO:0032222	regulation of synaptic transmission, cholinergic	0.0358794
-2878	0.00506241	4	33	GO:0001504	neurotransmitter uptake	0.0360307
-2172	0.00505765	4	58	GO:0001516;GO:0046457;GO:0019371	prostaglandin biosynthetic process	0.0360307
-5503	0.00509924	2	9	GO:0071926;GO:0098917;GO:0098920;GO:0099541;GO:0098921;GO:0099542	retrograde trans-synaptic signaling	0.0362568
-7381	0.00510627	3	5	GO:0010716	negative regulation of extracellular matrix disassembly	0.0362707
803	0.00512257	2	431	GO:1901215	negative regulation of neuron death	0.0363504
785	0.00514789	2	451	GO:0045471	response to ethanol	0.036494
3299	0.00515459	3	25	GO:0043619	regulation of transcription from RNA polymerase II promoter in response to oxidative stress	0.0365053
1154	0.00516044	2	206	GO:0040018	positive regulation of multicellular organism growth	0.0365106
5211	0.00518115	3	10	GO:0090045	positive regulation of deacetylase activity	0.0366209
1057	0.00518665	3	246	GO:0030177;GO:0090263	positive regulation of Wnt signaling pathway	0.0366237
-2243	0.0052109	2	54	GO:0045599	negative regulation of fat cell differentiation	0.0367586
-1890	0.00525611	3	76	GO:0006693;GO:0006692	prostaglandin metabolic process	0.0368985
-3228	0.00525246	2	26	GO:0007503	fat body development	0.0368985
-3878	0.00526165	3	18	GO:0034104	negative regulation of tissue remodeling	0.0368985
5483	0.00525879	2	9	GO:0035655;GO:0070673;GO:0071351	interleukin-18-mediated signaling pathway	0.0368985
4564	0.00524356	3	13	GO:0090031	positive regulation of steroid hormone biosynthetic process	0.0368985
2636	0.00525335	2	39	GO:0099601;GO:1900449	regulation of neurotransmitter receptor activity	0.0368985
518	0.00531124	2	1061	GO:0043009	chordate embryonic development	0.0372099
-5474	0.00533185	2	9	GO:0061441	renal artery morphogenesis	0.0373178
3983	0.00534445	4	17	GO:0010155	regulation of proton transport	0.0373694
-2565	0.00535855	4	41	GO:0042891	antibiotic transport	0.0374314
6202	0.00537205	2	7	GO:0002538	arachidonic acid metabolite production involved in inflammatory response	0.0374441
1460	0.00537527	8	127	GO:0006919	activation of cysteine-type endopeptidase activity involved in apoptotic process	0.0374441
1001	0.00537605	2	272	GO:0017145	stem cell division	0.0374441
2857	0.00538726	2	33	GO:0021861;GO:0060019	radial glial cell differentiation	0.0374857
3759	0.00544372	2	19	GO:0033617	mitochondrial respiratory chain complex IV assembly	0.0378077
6688	0.0054441	2	6	GO:0044108;GO:0044107	cellular alcohol biosynthetic process	0.0378077
-1085	0.00548399	3	230	GO:0007588	excretion	0.0380479
-7315	0.00551733	4	5	GO:0099134;GO:0099136;GO:0099135;GO:0099139;GO:1901261	chimeric colonial development	0.0382421
3651	0.00561675	3	20	GO:0031065	positive regulation of histone deacetylation	0.0388936
4919	0.00564362	3	11	GO:0033327	Leydig cell differentiation	0.0390041
6166	0.00564144	7	7	GO:0071976;GO:0120117	T cell meandering migration	0.0390041
992	0.00565186	5	274	GO:0050863;GO:1903037	regulation of T cell activation	0.0390234
4206	0.00572707	2	15	GO:1904158	axonemal central apparatus assembly	0.0395046
6644	0.00575679	5	6	GO:0015990	electron transport coupled proton transport	0.0396472
569	0.00575881	2	853	GO:1903827	regulation of cellular protein localization	0.0396472
-3732	0.00578842	2	19	GO:0002238	response to molecule of fungal origin	0.0398128
2640	0.00579631	4	38	GO:0060688	regulation of morphogenesis of a branching structure	0.0398287
-1745	0.0058521	3	87	GO:0033238	regulation of cellular amine metabolic process	0.0401735
3938	0.00587966	3	17	GO:0032106;GO:0032109	positive regulation of response to nutrient levels	0.0403241
-710	0.00592556	2	536	GO:0140013	meiotic nuclear division	0.0406
2095	0.00595306	4	60	GO:0090069	regulation of ribosome biogenesis	0.0407494
-1585	0.00596608	2	105	GO:0031290	retinal ganglion cell axon guidance	0.0407996
782	0.00601241	2	438	GO:0051235	maintenance of location	0.0410459
2820	0.00601357	2	33	GO:0055070	copper ion homeostasis	0.0410459
1358	0.00603174	2	143	GO:0014823	response to activity	0.0411307
-3532	0.00604342	4	21	GO:0000821;GO:0010612;GO:0010616;GO:0010749;GO:0010751;GO:0033241;GO:0033242;GO:0045763;GO:0071878;GO:0106072;GO:0098736;GO:0140192;GO:0140199;GO:1900081;GO:1900082;GO:1903242;GO:1903243;GO:1903248;GO:2000282;GO:1903249;GO:2000283	regulation of cardiac muscle adaptation	0.0411711
2861	0.00606611	3	32	GO:0060444	branching involved in mammary gland duct morphogenesis	0.0412864
2145	0.00607268	5	57	GO:0042402;GO:0009310	cellular biogenic amine catabolic process	0.0412919
3809	0.0061222	3	18	GO:0038203	TORC2 signaling	0.0415891
-1808	0.00616922	7	80	GO:0051930;GO:0051931	regulation of sensory perception	0.0418688
-6587	0.00618585	2	6	GO:0006507	GPI anchor release	0.041942
-5102	0.00619941	2	10	GO:1903054	negative regulation of extracellular matrix organization	0.0419941
-842	0.00620786	4	374	GO:0015748	organophosphate ester transport	0.0420116
-4157	0.00631312	4	15	GO:0036148	phosphatidylglycerol acyl-chain remodeling	0.0426836
1185	0.00633639	2	186	GO:0001947;GO:0003143;GO:0061371	determination of heart left/right asymmetry	0.0428005
3430	0.00636483	3	22	GO:0006551	leucine metabolic process	0.0429483
-6077	0.00637027	2	7	GO:0051790	short-chain fatty acid biosynthetic process	0.0429483
-6562	0.00638548	2	6	GO:1903562	microtubule bundle formation involved in mitotic spindle midzone assembly	0.0430104
1996	0.00640003	6	65	GO:1900744	regulation of p38MAPK cascade	0.0430679
-1923	0.00641804	2	70	GO:0007218	neuropeptide signaling pathway	0.0431485
4841	0.00645684	4	11	GO:0039532;GO:0039536	negative regulation of viral-induced cytoplasmic pattern recognition receptor signaling pathway	0.043328
1205	0.00645631	6	179	GO:0042073;GO:0098840;GO:0099118	protein transport along microtubule	0.043328
-1337	0.00649524	2	145	GO:0035270	endocrine system development	0.0435449
-2603	0.0065143	2	38	GO:0086065	cell communication involved in cardiac conduction	0.0436318
4835	0.00652217	2	11	GO:0001886	endothelial cell morphogenesis	0.0436437
-1772	0.00657649	2	82	GO:0010842	retina layer formation	0.0439661
-6052	0.00659681	2	7	GO:0006083	acetate metabolic process	0.0440608
1247	0.00660554	2	166	GO:0009124;GO:0009127;GO:0009156;GO:0009168	nucleoside monophosphate biosynthetic process	0.044078
-1424	0.00664555	2	127	GO:0051928	positive regulation of calcium ion transport	0.0443037
3999	0.00666075	2	16	GO:0001553	luteinization	0.0443637
3410	0.00667603	2	22	GO:0048081	positive regulation of cuticle pigmentation	0.0444241
3264	0.00669157	2	24	GO:0080184	response to phenylpropanoid	0.0444862
-758	0.00671176	3	454	GO:0033500;GO:0042593	carbohydrate homeostasis	0.0444965
3667	0.00670922	4	19	GO:0071257	cellular response to electrical stimulus	0.0444965
-1365	0.00670996	2	138	GO:1903524	positive regulation of blood circulation	0.0444965
-5648	0.00671945	2	8	GO:0007039	protein catabolic process in the vacuole	0.0445063
1299	0.00676357	2	152	GO:0019058	viral life cycle	0.0447118
-3404	0.00676663	3	22	GO:0048382	mesendoderm development	0.0447118
-1079	0.00676921	2	221	GO:0048593	camera-type eye morphogenesis	0.0447118
6031	0.00678585	2	7	GO:0043418	homocysteine catabolic process	0.0447804
1294	0.00680167	3	153	GO:1901222	regulation of NIK/NF-kappaB signaling	0.0448434
661	0.00683148	3	599	GO:0002119	nematode larval development	0.0449985
1545	0.00684384	3	107	GO:0006826	iron ion transport	0.0450385
-2113	0.00685933	2	57	GO:0043171	peptide catabolic process	0.045099
2519	0.00692402	3	40	GO:0006122	mitochondrial electron transport, ubiquinol to cytochrome c	0.0454825
3394	0.00694247	2	22	GO:0000920	septum digestion after cytokinesis	0.0455619
3119	0.00698934	3	26	GO:0003159;GO:0061154	morphogenesis of an endothelium	0.0457576
-2072	0.00699785	2	59	GO:0006270	DNA replication initiation	0.0457576
-491	0.00698559	3	1108	GO:0050801	ion homeostasis	0.0457576
5299	0.00699576	3	9	GO:0051045	negative regulation of membrane protein ectodomain proteolysis	0.0457576
-1382	0.00702071	2	133	GO:0045910	negative regulation of DNA recombination	0.0458653
-1089	0.00703978	3	215	GO:0002576	platelet degranulation	0.045906
1633	0.00703388	2	95	GO:0060972	left/right pattern formation	0.045906
-2852	0.00708576	4	31	GO:0051823	regulation of synapse structural plasticity	0.0461638
-2293	0.00709569	2	48	GO:0023041	neuronal signal transduction	0.0461865
-1567	0.00712244	5	103	GO:0006672	ceramide metabolic process	0.0461886
-1567	0.00711653	2	103	GO:0044091	membrane biogenesis	0.0461886
-698	0.00712827	2	530	GO:0050770	regulation of axonogenesis	0.0461886
2141	0.00712694	2	55	GO:0060628	regulation of ER to Golgi vesicle-mediated transport	0.0461886
2948	0.00710344	3	29	GO:1903541;GO:1903543	regulation of exosomal secretion	0.0461886
-2803	0.00718135	3	32	GO:0001945	lymph vessel development	0.0462971
5012	0.00717464	3	10	GO:0006114;GO:0019401	alditol biosynthetic process	0.0462971
997	0.00717019	3	256	GO:0021987	cerebral cortex development	0.0462971
2848	0.0071672	2	31	GO:0060669;GO:0060713	embryonic placenta morphogenesis	0.0462971
-1213	0.00718381	4	172	GO:0097711	ciliary basal body-plasma membrane docking	0.0462971
3236	0.00716977	3	24	GO:1990416	cellular response to brain-derived neurotrophic factor stimulus	0.0462971
-5010	0.00719081	2	10	GO:1902946	protein localization to early endosome	0.0463005
-3235	0.00719998	5	24	GO:0051974	negative regulation of telomerase activity	0.0463179
720	0.007221	2	496	GO:1903320;GO:0031396	regulation of protein modification by small protein conjugation or removal	0.0463698
-2178	0.00721525	2	53	GO:2001032;GO:2001034	regulation of double-strand break repair via nonhomologous end joining	0.0463698
1493	0.00723311	2	113	GO:0051881	regulation of mitochondrial membrane potential	0.046406
-2639	0.00726243	3	36	GO:0045911	positive regulation of DNA recombination	0.0465523
4082	0.00731571	5	15	GO:0019673	GDP-mannose metabolic process	0.0468519
-2989	0.00732368	3	28	GO:1904058	positive regulation of sensory perception of pain	0.0468611
-5588	0.00733294	2	8	GO:0006214;GO:0046127	pyrimidine deoxyribonucleoside catabolic process	0.0468785
-3368	0.00738596	2	22	GO:0030878	thyroid gland development	0.0471753
1381	0.0075114	2	131	GO:0000245	spliceosomal complex assembly	0.0479337
2589	0.00758617	2	37	GO:0008063	Toll signaling pathway	0.0482389
-621	0.00757754	4	663	GO:0050804;GO:0099177	modulation of chemical synaptic transmission	0.0482389
-1911	0.00757687	2	68	GO:0060278;GO:0060279	regulation of ovulation	0.0482389
-5948	0.00758513	2	7	GO:0060300	regulation of cytokine activity	0.0482389
1617	0.00761352	2	95	GO:0014068	positive regulation of phosphatidylinositol 3-kinase signaling	0.048286
3934	0.00760304	2	16	GO:0032703	negative regulation of interleukin-2 production	0.048286
2321	0.00761381	4	46	GO:0045581;GO:0045620	negative regulation of lymphocyte differentiation	0.048286
2084	0.00768117	4	57	GO:0002225;GO:0002760;GO:0002922	positive regulation of humoral immune response	0.0486701
1599	0.00768971	3	97	GO:0048311	mitochondrion distribution	0.0486811
4357	0.00769973	3	13	GO:0002788;GO:0002804	regulation of antifungal peptide production	0.0486829
-575	0.00770953	6	776	GO:0007268;GO:0098916;GO:0099537;GO:0099536	synaptic signaling	0.0486829
1981	0.00771039	3	63	GO:0008363;GO:0042337;GO:0035293	larval chitin-based cuticle development	0.0486829
-4355	0.00772672	4	13	GO:1901585	regulation of acid-sensing ion channel activity	0.048743
4054	0.00773947	2	15	GO:0110117	positive regulation of compound eye photoreceptor cell differentiation	0.0487804
-3425	0.00776269	2	21	GO:0005513	detection of calcium ion	0.048847
-2028	0.00776366	2	60	GO:0061548	ganglion development	0.048847
-5546	0.00777863	3	8	GO:0032310	prostaglandin secretion	0.0488825
3805	0.00778297	2	17	GO:0051208	sequestering of calcium ion	0.0488825
3271	0.00779351	3	23	GO:0006188	IMP biosynthetic process	0.0489058
-904	0.00780823	5	305	GO:0009913	epidermal cell differentiation	0.0489553
-4951	0.0079069	2	10	GO:0042268;GO:0045919	regulation of cytolysis	0.0495306
1644	0.00792378	2	91	GO:0021591	ventricular system development	0.0495759
-4341	0.00792799	4	13	GO:0060743	epithelial cell maturation involved in prostate gland development	0.0495759
-2811	0.00795825	2	31	GO:0031115	negative regulation of microtubule polymerization	0.0497217
-5528	0.0079877	2	8	GO:0097510	base-excision repair, AP site formation via deaminated base removal	0.0498622
6378	0.00803493	2	6	GO:0018343	protein farnesylation	0.0500697
2570	0.00803284	5	37	GO:0045292	mRNA cis splicing, via spliceosome	0.0500697
1192	0.00809018	3	173	GO:0050870;GO:1903039	positive regulation of leukocyte cell-cell adhesion	0.0503419
-1969	0.00809267	2	63	GO:0051340	regulation of ligase activity	0.0503419
2898	0.00812881	4	29	GO:0006553	lysine metabolic process	0.0505228
-698	0.00819091	2	511	GO:0010948	negative regulation of cell cycle process	0.0508646
-6356	0.0082526	7	6	GO:0009211	pyrimidine deoxyribonucleoside triphosphate metabolic process	0.0512033
2376	0.00827142	4	43	GO:0033182	regulation of histone ubiquitination	0.0512757
-6954	0.00832993	2	5	GO:0043973	histone H3-K4 acetylation	0.0515937
366	0.00837374	3	1996	GO:0045893;GO:1903508;GO:1902680	positive regulation of RNA biosynthetic process	0.0518202
2458	0.0084068	2	40	GO:0048713	regulation of oligodendrocyte differentiation	0.0519799
2343	0.00841538	2	44	GO:0048079	regulation of cuticle pigmentation	0.051988
-1012	0.00843796	4	238	GO:0000077;GO:0031570	DNA integrity checkpoint	0.0520826
-1439	0.00846117	2	117	GO:0051705	multi-organism behavior	0.0521808
2487	0.00846906	4	39	GO:0043300	regulation of leukocyte degranulation	0.0521846
-2624	0.00849009	5	35	GO:0001840	neural plate development	0.0522692
2039	0.00850621	3	58	GO:0021772;GO:0021988	olfactory bulb development	0.0523234
3761	0.0085269	3	17	GO:1900125	regulation of hyaluronan biosynthetic process	0.0524057
1436	0.0085662	4	117	GO:0045921	positive regulation of exocytosis	0.0526021
-1909	0.00859944	2	66	GO:0048486;GO:0061549;GO:0021561;GO:0021562;GO:0021610;GO:0021612;GO:0021648;GO:0021649;GO:0021783;GO:0021824;GO:0021828;GO:0021856;GO:0021855;GO:0036484;GO:0036486;GO:0061550;GO:0061551;GO:0061552;GO:0097490;GO:0097491;GO:1901166;GO:1902285;GO:1903375;GO:1904835;GO:1990791	parasympathetic nervous system development	0.0527609
1195	0.00866239	2	169	GO:0006367	transcription initiation from RNA polymerase II promoter	0.0530785
-5470	0.00866603	2	8	GO:1902732	positive regulation of chondrocyte proliferation	0.0530785
-4663	0.00869531	2	11	GO:0051095;GO:0051096	regulation of helicase activity	0.0532123
-1465	0.00871226	2	112	GO:0030166	proteoglycan biosynthetic process	0.0532705
1661	0.00872091	3	87	GO:0002931	response to ischemia	0.0532779
640	0.00874703	6	600	GO:0001745;GO:0048749	compound eye development	0.053392
-3748	0.00876215	4	17	GO:1903306	negative regulation of regulated secretory pathway	0.0534387
-2385	0.00879684	2	42	GO:0031573	intra-S DNA damage checkpoint	0.0536046
582	0.00884415	2	729	GO:0007018	microtubule-based movement	0.0538013
-4125	0.00884202	5	14	GO:0021559	trigeminal nerve development	0.0538013
1595	0.00885659	2	94	GO:0002698	negative regulation of immune effector process	0.0538312
-2609	0.00887951	5	35	GO:0086009;GO:0086011;GO:0086013;GO:0099622	membrane repolarization	0.0539247
2966	0.00895393	5	27	GO:0071281	cellular response to iron ion	0.0543306
-1543	0.00900669	6	100	GO:0006305;GO:0006306;GO:0044728	DNA methylation or demethylation	0.0546045
595	0.00903381	2	691	GO:0045088	regulation of innate immune response	0.0546793
3628	0.00903431	3	18	GO:0050687	negative regulation of defense response to virus	0.0546793
695	0.00904639	2	502	GO:0002697	regulation of immune effector process	0.0547062
-2295	0.00907401	4	45	GO:0006278;GO:0007004;GO:0010833	telomere maintenance via telomere lengthening	0.0548269
2347	0.00908283	3	43	GO:0008103	oocyte microtubule cytoskeleton polarization	0.0548339
-6275	0.00910674	2	6	GO:0060313	negative regulation of blood vessel remodeling	0.054932
3277	0.00913408	2	22	GO:0000447	endonucleolytic cleavage in ITS1 to separate SSU-rRNA from 5.8S rRNA and LSU-rRNA from tricistronic rRNA transcript (SSU-rRNA, 5.8S rRNA, LSU-rRNA)	0.0550505
2462	0.00915565	5	39	GO:2000370	positive regulation of clathrin-dependent endocytosis	0.0551341
-4855	0.00919389	2	10	GO:0043455	regulation of secondary metabolic process	0.0553179
5113	0.00926068	2	9	GO:0032623	interleukin-2 production	0.055673
2670	0.00930746	3	33	GO:0021903;GO:0030917	rostrocaudal neural tube patterning	0.0559072
-6853	0.00932058	3	5	GO:0010986	positive regulation of lipoprotein particle clearance	0.0559391
-2486	0.00937217	7	38	GO:1903430	negative regulation of cell maturation	0.0562016
2125	0.00940257	3	52	GO:0048286	lung alveolus development	0.0563367
-6843	0.00942937	3	5	GO:0035179	larval turning behavior	0.0564422
-431	0.00943594	2	1349	GO:0072359	circulatory system development	0.0564422
-873	0.00944705	2	312	GO:0015850	organic hydroxy compound transport	0.0564615
-521	0.00949433	2	899	GO:0035282;GO:0009952	segmentation	0.0566967
3418	0.00951447	2	20	GO:0010041	response to iron(III) ion	0.0567697
-4411	0.00953617	3	12	GO:1905806;GO:1905808	regulation of synapse pruning	0.0568518
-1854	0.00957649	2	68	GO:0006857;GO:0034635;GO:0042939;GO:0035672	oligopeptide transport	0.0568993
937	0.00956187	2	269	GO:0007431;GO:0035272	exocrine system development	0.0568993
5770	0.00959122	8	7	GO:0042976	activation of Janus kinase activity	0.0568993
-1508	0.00956585	5	103	GO:0046888;GO:0090278	negative regulation of hormone secretion	0.0568993
3055	0.00959183	3	25	GO:0060297	regulation of sarcomere organization	0.0568993
4235	0.00959078	2	13	GO:1900016	negative regulation of cytokine production involved in inflammatory response	0.0568993
621	0.00962822	2	622	GO:0010506	regulation of autophagy	0.0570679
4600	0.00964041	5	11	GO:0071733;GO:0090202;GO:0090579	transcriptional activation by promoter-enhancer looping	0.0570929
2616	0.00970609	2	34	GO:0000289	nuclear-transcribed mRNA poly(A) tail shortening	0.0574344
1505	0.00972144	3	103	GO:0032007	negative regulation of TOR signaling	0.0574777
1824	0.00973891	2	70	GO:0006734	NADH metabolic process	0.0574895
2831	0.00973948	2	29	GO:0007538;GO:0007542	primary sex determination	0.0574895
5757	0.0097533	4	7	GO:0035608;GO:0035610	protein side chain deglutamylation	0.0575236
3693	0.00979022	2	17	GO:0031953	negative regulation of protein autophosphorylation	0.0576938
-4395	0.00980366	2	12	GO:0006382;GO:0016553	base conversion or substitution editing	0.0577255
3493	0.00981793	3	19	GO:0009109	coenzyme catabolic process	0.057762
-830	0.00983989	2	342	GO:0055001;GO:0055002	muscle cell development	0.0578437
-2175	0.0098751	3	49	GO:0015800	acidic amino acid transport	0.0580031
3042	0.00988824	2	25	GO:0070525	tRNA threonylcarbamoyladenosine metabolic process	0.0580326
2406	0.00990023	2	40	GO:0051205	protein insertion into membrane	0.0580554
3400	0.00991294	2	20	GO:0060992	response to fungicide	0.0580824
-6793	0.00995547	3	5	GO:1904259;GO:1904261	positive regulation of basement membrane assembly involved in embryonic body morphogenesis	0.0582839
-2980	0.0099657	2	26	GO:1905314	semi-lunar valve development	0.0582961
-1478	0.00999395	3	106	GO:0046470	phosphatidylcholine metabolic process	0.0583008
-1690	0.00999776	2	81	GO:0050974	detection of mechanical stimulus involved in sensory perception	0.0583008
-4211	0.00999907	3	13	GO:0072216	positive regulation of metanephros development	0.0583008
-830	0.00998583	2	340	GO:2000243	positive regulation of reproductive process	0.0583008
-4798	0.0100514	2	10	GO:0060453;GO:0043402;GO:1904508	regulation of protein localization to basolateral plasma membrane	0.0585179
2316	0.0100527	3	43	GO:1900034	regulation of cellular response to heat	0.0585179
-3233	0.0101253	2	22	GO:0097104;GO:0099068	postsynapse assembly	0.0588931
-402	0.010197	2	1532	GO:0000278;GO:1903047	mitotic cell cycle	0.0590701
2599	0.0101962	2	34	GO:0001878	response to yeast	0.0590701
6774	0.0101651	2	5	GO:0033622	integrin activation	0.0590701
1826	0.0101908	4	69	GO:0060236;GO:0090224	regulation of spindle organization	0.0590701
-3570	0.0101929	2	18	GO:0061037;GO:0032331	negative regulation of cartilage development	0.0590701
5722	0.0102088	2	7	GO:0032011	ARF protein signal transduction	0.0590908
4564	0.0102273	4	11	GO:0048133	male germ-line stem cell asymmetric division	0.05915
4561	0.0102712	2	11	GO:0015854	guanine transport	0.0591648
-3908	0.010248	2	15	GO:0035799	ureter maturation	0.0591648
-1139	0.0102665	2	178	GO:0042490;GO:0060113	mechanoreceptor differentiation	0.0591648
-3670	0.0102652	2	17	GO:0061478;GO:1904321;GO:1904322	response to platelet aggregation inhibitor	0.0591648
4197	0.0102573	2	13	GO:1903335;GO:1902822	regulation of vacuolar transport	0.0591648
2308	0.0102923	5	43	GO:0061099	negative regulation of protein tyrosine kinase activity	0.0592384
1472	0.0103146	3	106	GO:1990089;GO:1990090	response to nerve growth factor	0.0593195
5039	0.0103245	3	9	GO:0072741;GO:1905345	protein localization to cell division site	0.0593287
1807	0.0104198	3	70	GO:0000303;GO:0000305	response to oxygen radical	0.05978
-1586	0.0104143	4	91	GO:0048483	autonomic nervous system development	0.05978
-1967	0.0104694	4	59	GO:0006144	purine nucleobase metabolic process	0.0600165
3894	0.010514	2	15	GO:0031640;GO:0044364	killing of cells of other organism	0.0602242
-2708	0.0105813	2	31	GO:0072396;GO:0072402;GO:0072423	response to cell cycle checkpoint signaling	0.0605611
-1137	0.0106049	2	177	GO:0007631	feeding behavior	0.0605871
1488	0.0105994	3	103	GO:0051893;GO:0090109;GO:1903391	regulation of adherens junction organization	0.0605871
1843	0.0106112	9	67	GO:0070534	protein K63-linked ubiquitination	0.0605871
-1272	0.0106255	2	141	GO:0006835	dicarboxylic acid transport	0.0606205
-1281	0.0106627	4	139	GO:0048644	muscle organ morphogenesis	0.0607842
2069	0.010697	2	53	GO:0070988	demethylation	0.0609311
-5013	0.0107226	3	9	GO:0060600	dichotomous subdivision of an epithelial terminal unit	0.0610284
4754	0.0107604	2	10	GO:0019509	L-methionine salvage from methylthioadenosine	0.0611546
1038	0.0107618	2	212	GO:1901655	cellular response to ketone	0.0611546
-2841	0.0107836	3	28	GO:0030857	negative regulation of epithelial cell differentiation	0.0612295
1170	0.0108123	4	166	GO:0038093	Fc receptor signaling pathway	0.0612711
3756	0.0108166	2	16	GO:0043504	mitochondrial DNA repair	0.0612711
1322	0.0108014	3	130	GO:0043525	positive regulation of neuron apoptotic process	0.0612711
-4336	0.0108256	2	12	GO:0051177	meiotic sister chromatid cohesion	0.0612736
-2027	0.010868	3	55	GO:0061983	meiosis II cell cycle process	0.061465
-3131	0.0108766	2	23	GO:0140115	export across plasma membrane	0.0614654
4162	0.0109101	4	13	GO:0003146	heart jogging	0.0616059
-1955	0.0109345	4	59	GO:0009164;GO:0034656	nucleobase-containing small molecule catabolic process	0.0616466
-1576	0.0109319	3	91	GO:1901019	regulation of calcium ion transmembrane transporter activity	0.0616466
878	0.0110272	4	295	GO:0002218	activation of innate immune response	0.0617346
2572	0.0110091	2	34	GO:0008625	extrinsic apoptotic signaling pathway via death domain receptors	0.0617346
-687	0.0110132	2	487	GO:0009410	response to xenobiotic stimulus	0.0617346
1891	0.0109768	2	63	GO:0018200	peptidyl-glutamic acid modification	0.0617346
-5301	0.0109609	4	8	GO:0022622;GO:0048364	root system development	0.0617346
-3746	0.0110363	2	16	GO:0032957	inositol trisphosphate metabolic process	0.0617346
-2121	0.0110356	2	50	GO:0051447	negative regulation of meiotic cell cycle	0.0617346
-3061	0.0109772	3	24	GO:0061820;GO:0090657	telomeric loop disassembly	0.0617346
4740	0.0109912	2	10	GO:1904872	regulation of telomerase RNA localization to Cajal body	0.0617346
4325	0.0110272	4	12	GO:1990314	cellular response to insulin-like growth factor stimulus	0.0617346
441	0.0110624	2	1229	GO:0006511;GO:0019941;GO:0043632;GO:0051603;GO:0030163;GO:0044257	protein catabolic process	0.0618047
-1969	0.0110661	2	58	GO:0007200	phospholipase C-activating G protein-coupled receptor signaling pathway	0.0618047
1874	0.0110851	2	64	GO:0035206	regulation of hemocyte proliferation	0.0618139
-4991	0.0110803	3	9	GO:2000074	regulation of type B pancreatic cell development	0.0618139
1457	0.0111349	4	106	GO:0006891	intra-Golgi vesicle-mediated transport	0.0618831
-3266	0.0111343	2	21	GO:0007567	parturition	0.0618831
-1873	0.0111282	2	64	GO:0018996	molting cycle, collagen and cuticulin-based cuticle	0.0618831
5657	0.0111077	3	7	GO:0035493	SNARE complex assembly	0.0618831
-1102	0.0111407	2	186	GO:0051181	cofactor transport	0.0618831
-4510	0.0111576	5	11	GO:1904806	regulation of protein oxidation	0.0619291
5286	0.0111975	4	8	GO:0016259	selenocysteine metabolic process	0.0621026
1749	0.0113493	5	73	GO:0043550	regulation of lipid kinase activity	0.0628014
-2422	0.0113499	4	38	GO:0044332	Wnt signaling pathway involved in dorsal/ventral axis specification	0.0628014
1840	0.0113448	3	66	GO:0071985;GO:0032509	multivesicular body sorting pathway	0.0628014
3257	0.0113645	4	21	GO:0003400;GO:0090113	regulation of ER to Golgi vesicle-mediated transport by GTP hydrolysis	0.0628338
-2559	0.0113939	2	34	GO:0035022	positive regulation of Rac protein signal transduction	0.062948
-1175	0.0114737	2	162	GO:0031333	negative regulation of protein complex assembly	0.0633014
1574	0.0114756	2	90	GO:1902106	negative regulation of leukocyte differentiation	0.0633014
3252	0.0114888	3	21	GO:0006307;GO:0035510	DNA dealkylation	0.0633252
-5266	0.0115025	4	8	GO:0031156	regulation of sorocarp development	0.0633521
2633	0.0115408	5	32	GO:0000959	mitochondrial RNA metabolic process	0.0635145
4129	0.0115608	5	13	GO:0018342;GO:0097354	protein prenylation	0.0635757
-500	0.0116174	2	927	GO:1901615	organic hydroxy compound metabolic process	0.0638379
4484	0.0116364	2	11	GO:0016320	endoplasmic reticulum membrane fusion	0.063893
-3245	0.0116645	2	21	GO:2000192	negative regulation of fatty acid transport	0.0639983
-1372	0.0116829	2	118	GO:0044273	sulfur compound catabolic process	0.0640504
1230	0.0117075	2	147	GO:0036465;GO:0048488;GO:0140238	synaptic vesicle recycling	0.0641357
-2628	0.0117191	3	32	GO:0050849	negative regulation of calcium-mediated signaling	0.0641502
3714	0.011736	2	16	GO:0002693	positive regulation of cellular extravasation	0.0641936
1706	0.0117718	3	76	GO:0010884	positive regulation of lipid storage	0.0643407
4694	0.0117873	4	10	GO:1901993;GO:1902102;GO:1905132	regulation of meiotic cell cycle phase transition	0.0643762
598	0.0118268	5	635	GO:0071900	regulation of protein serine/threonine kinase activity	0.0645428
346	0.0118737	3	2038	GO:0001932;GO:0042325	regulation of phosphorylation	0.064749
-5603	0.0118996	2	7	GO:0006678	glucosylceramide metabolic process	0.0647916
-587	0.0118905	3	660	GO:0050878	regulation of body fluid levels	0.0647916
-4940	0.011926	5	9	GO:0006681;GO:0019374	galactolipid metabolic process	0.0648554
-3595	0.0119385	2	17	GO:0031427	response to methotrexate	0.0648554
-3595	0.0119301	2	17	GO:0055003	cardiac myofibril assembly	0.0648554
1948	0.0119501	2	58	GO:0016325	oocyte microtubule cytoskeleton organization	0.0648694
-1288	0.0119714	2	133	GO:0006813;GO:0071805	potassium ion transport	0.0649015
937	0.0119741	2	253	GO:0046620	regulation of organ growth	0.0649015
1065	0.0120387	5	195	GO:0001952	regulation of cell-matrix adhesion	0.0652023
-2902	0.0120931	2	26	GO:0006501	C-terminal protein lipidation	0.0654473
441	0.0121348	4	1194	GO:0006753;GO:0055086;GO:0009117	nucleobase-containing small molecule metabolic process	0.065574
1460	0.0121274	2	103	GO:0008637	apoptotic mitochondrial changes	0.065574
-4926	0.012178	3	9	GO:1900240;GO:1905916;GO:1905931;GO:1905460	negative regulation of phenotypic switching	0.0657576
4265	0.012188	2	12	GO:0071285	cellular response to lithium ion	0.0657622
3389	0.0122324	3	19	GO:2000197	regulation of ribonucleoprotein complex localization	0.0659517
-6027	0.0122563	3	6	GO:0036333;GO:1904772	response to tetrachloromethane	0.0660311
6598	0.0122991	3	5	GO:0042695;GO:0046543;GO:0045136;GO:0060744	development of secondary sexual characteristics	0.0662115
5574	0.0123486	3	7	GO:0003420	regulation of growth plate cartilage chondrocyte proliferation	0.0663996
-2088	0.0123525	2	50	GO:0007412	axon target recognition	0.0663996
474	0.012391	2	1019	GO:0048569	post-embryonic animal organ development	0.0665561
827	0.0124289	2	322	GO:2001242	regulation of intrinsic apoptotic signaling pathway	0.0667097
-2106	0.0124507	3	49	GO:0051444	negative regulation of ubiquitin-protein transferase activity	0.0667769
6012	0.0124619	2	6	GO:2000807	regulation of synaptic vesicle clustering	0.0667869
-6011	0.0124838	5	6	GO:0048050	post-embryonic eye morphogenesis	0.0668544
5205	0.0124936	3	8	GO:0007539	primary sex determination, soma	0.0668566
2388	0.0125822	2	38	GO:0044766;GO:1902579	multi-organism transport	0.0672463
753	0.0125852	2	389	GO:0051346	negative regulation of hydrolase activity	0.0672463
4649	0.0126208	4	10	GO:0034205;GO:0035333	amyloid-beta formation	0.0673862
-4076	0.0126585	3	13	GO:0001913	T cell mediated cytotoxicity	0.0675371
3205	0.0127353	4	21	GO:0006089	lactate metabolic process	0.0678962
1654	0.0127651	2	79	GO:0033146	regulation of intracellular estrogen receptor signaling pathway	0.0679537
-2166	0.0127627	3	46	GO:1903779	regulation of cardiac conduction	0.0679537
3202	0.0128092	6	21	GO:0001731	formation of translation preinitiation complex	0.068138
4635	0.0129003	2	10	GO:0050916	sensory perception of sweet taste	0.0685715
-4418	0.0129279	2	11	GO:0043615	astrocyte cell migration	0.0686672
3552	0.0129719	3	17	GO:0016114	terpenoid biosynthetic process	0.0688503
2115	0.0129924	2	48	GO:0006607	NLS-bearing protein import into nucleus	0.068857
-5177	0.0129885	2	8	GO:0021747	cochlear nucleus development	0.068857
3358	0.0130262	2	19	GO:0071169	establishment of protein localization to chromatin	0.0689851
6540	0.013091	2	5	GO:0006768	biotin metabolic process	0.0692771
4222	0.0131023	3	12	GO:0016340	calcium-dependent cell-matrix adhesion	0.0692856
-2284	0.0131639	2	41	GO:0019079	viral genome replication	0.0695025
-4406	0.0131725	2	11	GO:0032304	negative regulation of icosanoid secretion	0.0695025
2313	0.013156	2	40	GO:0035070;GO:0035071	salivary gland histolysis	0.0695025
-1990	0.0132063	4	54	GO:0044818	mitotic G2/M transition checkpoint	0.0695617
-804	0.013208	2	335	GO:0048167	regulation of synaptic plasticity	0.0695617
1197	0.0132128	3	150	GO:0072091	regulation of stem cell proliferation	0.0695617
688	0.0132514	2	461	GO:0032886;GO:0070507	regulation of microtubule-based process	0.0696717
-5960	0.0132532	3	6	GO:0071403	cellular response to high density lipoprotein particle stimulus	0.0696717
3350	0.0132682	4	19	GO:0061088	regulation of sequestering of zinc ion	0.0696995
-560	0.0133124	3	702	GO:0050808	synapse organization	0.0698805
2577	0.0134295	3	32	GO:0060292	long-term synaptic depression	0.0704432
1356	0.0134427	3	116	GO:0009069	serine family amino acid metabolic process	0.0704609
3893	0.0134798	6	14	GO:0010956;GO:0010957;GO:0060558;GO:0046137;GO:0060556	negative regulation of calcidiol 1-monooxygenase activity	0.0706037
5145	0.0135426	2	8	GO:0060710;GO:0061032	chorio-allantoic fusion	0.0708807
4387	0.0135786	5	11	GO:0051547	regulation of keratinocyte migration	0.0709656
1300	0.0135752	5	126	GO:1903312	negative regulation of mRNA metabolic process	0.0709656
-1127	0.0136007	3	168	GO:0007189	adenylate cyclase-activating G protein-coupled receptor signaling pathway	0.0709985
3528	0.0136047	3	17	GO:0051503	adenine nucleotide transport	0.0709985
6494	0.0137477	3	5	GO:0070445	regulation of oligodendrocyte progenitor proliferation	0.0716925
645	0.0137627	2	519	GO:1903362;GO:0061136;GO:1903050	regulation of cellular protein catabolic process	0.0717184
3026	0.0138484	4	23	GO:0001682;GO:0099116	tRNA 5'-end processing	0.0720029
4024	0.0138329	5	13	GO:0002810;GO:0006967;GO:0002266;GO:0002268;GO:0032372;GO:0032375;GO:0045083;GO:0071316;GO:1900127;GO:1904629;GO:1904630;GO:1904631;GO:1904632	regulation of antifungal peptide biosynthetic process	0.0720029
3625	0.013907	6	16	GO:0002823;GO:0002820	negative regulation of adaptive immune response	0.0720029
2606	0.0138896	4	31	GO:0010447	response to acidic pH	0.0720029
1958	0.0138761	4	55	GO:0032786;GO:0032968	positive regulation of DNA-templated transcription, elongation	0.0720029
2606	0.0138808	2	31	GO:0033962	cytoplasmic mRNA processing body assembly	0.0720029
4185	0.0139078	2	12	GO:0070092	regulation of glucagon secretion	0.0720029
3025	0.013886	2	23	GO:0072114	pronephros morphogenesis	0.0720029
4586	0.0138877	2	10	GO:1904045	cellular response to aldosterone	0.0720029
712	0.0139203	2	423	GO:0032388	positive regulation of intracellular transport	0.0720154
5916	0.0139372	5	6	GO:0006784;GO:0046160	heme a metabolic process	0.0720509
-3623	0.0139738	12	16	GO:0098703;GO:1902656	calcium ion import into cytosol	0.0721876
1026	0.0139953	5	201	GO:0032465	regulation of cytokinesis	0.0722466
1325	0.0140538	2	120	GO:1903902	positive regulation of viral life cycle	0.0724964
-6468	0.0141248	2	5	GO:0003186;GO:1902731	tricuspid valve morphogenesis	0.0728106
2642	0.014146	3	30	GO:2000316;GO:2000318	regulation of T-helper 17 type immune response	0.072867
5893	0.0143183	2	6	GO:0006550;GO:0009098	isoleucine catabolic process	0.0737017
3501	0.0143317	4	17	GO:0045618	positive regulation of keratinocyte differentiation	0.0737176
3853	0.0144662	5	14	GO:0007175	negative regulation of epidermal growth factor-activated receptor activity	0.074356
-3397	0.0145074	2	18	GO:0000012	single strand break repair	0.0744642
-682	0.014508	2	456	GO:0043270	positive regulation of ion transport	0.0744642
-1114	0.0146525	3	168	GO:0031338	regulation of vesicle fusion	0.0751353
6433	0.0146598	2	5	GO:1900062	regulation of replicative cell aging	0.0751353
2585	0.0146833	5	31	GO:1902236	negative regulation of endoplasmic reticulum stress-induced intrinsic apoptotic signaling pathway	0.0752023
2718	0.0147123	2	28	GO:0034427;GO:0034475	nuclear-transcribed mRNA catabolic process, exonucleolytic, 3'-5'	0.0752431
-1800	0.0147109	2	64	GO:0035563	positive regulation of chromatin binding	0.0752431
1380	0.0147418	2	109	GO:0006090	pyruvate metabolic process	0.0752739
-576	0.0147603	2	643	GO:0007626	locomotory behavior	0.0752739
-1784	0.014792	5	65	GO:0009435	NAD biosynthetic process	0.0752739
2582	0.0147735	3	31	GO:0048209	regulation of vesicle targeting, to, from or within Golgi	0.0752739
-1269	0.0147901	2	129	GO:0060042	retina morphogenesis in camera-type eye	0.0752739
3485	0.0147851	3	17	GO:0097068;GO:1904386	response to L-phenylalanine derivative	0.0752739
-650	0.0147772	4	500	GO:0140014;GO:0000070;GO:0000819	mitotic nuclear division	0.0752739
1975	0.0148286	2	53	GO:1900150	regulation of defense response to fungus	0.0754067
-4785	0.0148788	2	9	GO:1901897	regulation of relaxation of cardiac muscle	0.0756083
2930	0.0149029	4	24	GO:0033006;GO:0043304	regulation of mast cell activation involved in immune response	0.0756235
2393	0.014901	5	36	GO:0034315;GO:0051125	regulation of actin nucleation	0.0756235
-1180	0.0149209	2	149	GO:0030856	regulation of epithelial cell differentiation	0.0756445
2814	0.0149576	2	26	GO:0036098	male germ-line stem cell population maintenance	0.0756445
2814	0.014948	3	26	GO:0046033	AMP metabolic process	0.0756445
-3480	0.0149348	2	17	GO:0060982	coronary artery morphogenesis	0.0756445
5421	0.0149599	3	7	GO:1903422	negative regulation of synaptic vesicle recycling	0.0756445
-5853	0.014993	3	6	GO:0061042	vascular wound healing	0.0757587
-1148	0.0150122	2	157	GO:0033700	phospholipid efflux	0.075802
3476	0.0150482	3	17	GO:0060295;GO:1902019;GO:0060296	regulation of cilium-dependent cell motility	0.0759302
1041	0.0150617	2	191	GO:0050688	regulation of defense response to virus	0.0759451
-5065	0.0150731	4	8	GO:0032927	positive regulation of activin receptor signaling pathway	0.075949
840	0.0151232	5	295	GO:0090501	RNA phosphodiester bond hydrolysis	0.0761478
5410	0.0151545	2	7	GO:0035042	fertilization, exchange of chromosomal proteins	0.0762516
-1932	0.0151652	2	55	GO:0070316;GO:0070317	regulation of G0 to G1 transition	0.0762518
5408	0.0152015	5	7	GO:2000199;GO:2000200;GO:2000202;GO:2000206;GO:2000208	positive regulation of ribosomal subunit export from nucleus	0.0763807
-3824	0.0152248	3	14	GO:0034642	mitochondrion migration along actin filament	0.0764445
-6391	0.0153243	4	5	GO:0042464	dosage compensation by hypoactivation of X chromosome	0.0768898
-1609	0.015412	3	79	GO:0032272	negative regulation of protein polymerization	0.0772761
5047	0.0154351	6	8	GO:1903108	regulation of mitochondrial transcription	0.0773374
-1877	0.0154489	2	58	GO:1900193	regulation of oocyte maturation	0.0773526
2258	0.0154821	3	40	GO:2000232	regulation of rRNA processing	0.0774645
2347	0.0155134	3	37	GO:0000244	spliceosomal tri-snRNP complex assembly	0.077513
1139	0.0155076	2	158	GO:0014013	regulation of gliogenesis	0.077513
1942	0.0155847	3	54	GO:0031293	membrane protein intracellular domain proteolysis	0.0778148
-4112	0.0156636	3	12	GO:0003057	regulation of the force of heart contraction by chemical signal	0.0778302
3678	0.0156639	2	15	GO:0006121	mitochondrial electron transport, succinate to ubiquinone	0.0778302
388	0.015642	2	1451	GO:0009725	response to hormone	0.0778302
6371	0.0156362	3	5	GO:0019254	carnitine metabolic process, CoA-linked	0.0778302
450	0.0156305	2	1059	GO:0044089	positive regulation of cellular component biogenesis	0.0778302
4505	0.0156594	6	10	GO:0046015	regulation of transcription by glucose	0.0778302
4114	0.0156141	3	12	GO:1901298;GO:1901299	regulation of hydrogen peroxide-mediated programmed cell death	0.0778302
4503	0.0157021	4	10	GO:0046946	hydroxylysine metabolic process	0.0779663
2342	0.0157334	2	37	GO:0032438	melanosome organization	0.0780673
-3266	0.0157526	3	19	GO:0007637;GO:0051780;GO:0086015;GO:0086018;GO:0086070	SA node cell to atrial cardiac muscle cell communication	0.0781084
3946	0.0157948	2	13	GO:0006288	base-excision repair, DNA ligation	0.0782636
-2340	0.0158089	4	37	GO:0006030	chitin metabolic process	0.0782764
445	0.0158193	3	1076	GO:0090087;GO:0051223;GO:0070201	regulation of peptide transport	0.0782764
-2790	0.0158316	2	26	GO:0010644;GO:0060081	membrane hyperpolarization	0.0782834
1156	0.0159287	2	152	GO:0046148	pigment biosynthetic process	0.0787093
-4490	0.0160091	2	10	GO:0090131;GO:1904621;GO:1904623	mesenchyme migration	0.0790519
1357	0.0160418	2	110	GO:1903078;GO:1904377	positive regulation of protein localization to cell periphery	0.0791586
4487	0.0160834	3	10	GO:0030321	transepithelial chloride transport	0.0793095
1652	0.0160948	2	74	GO:0033144	negative regulation of intracellular steroid hormone receptor signaling pathway	0.0793108
5014	0.016125	2	8	GO:0008056	ocellus development	0.0793475
1224	0.0161355	4	135	GO:0046580;GO:0051058	negative regulation of small GTPase mediated signal transduction	0.0793475
-1374	0.0161225	4	107	GO:0060840;GO:0048844	artery development	0.0793475
-5012	0.0161727	2	8	GO:0021650;GO:0015917	vestibulocochlear nerve formation	0.0794217
5358	0.0161656	4	7	GO:1904796;GO:1904798	regulation of core promoter binding	0.0794217
3543	0.0162283	2	16	GO:0000290	deadenylation-dependent decapping of nuclear-transcribed mRNA	0.0795853
-3930	0.0162222	2	13	GO:0006269	DNA replication, synthesis of RNA primer	0.0795853
6333	0.0162683	2	5	GO:0006427	histidyl-tRNA aminoacylation	0.0797269
2298	0.016334	2	38	GO:0002532	production of molecular mediator involved in inflammatory response	0.0798914
2890	0.0163353	2	24	GO:0002679	respiratory burst involved in defense response	0.0798914
-5350	0.0163224	7	7	GO:1990918	double-strand break repair involved in meiotic recombination	0.0798914
-5776	0.0163804	2	6	GO:0010705	meiotic DNA double-strand break processing involved in reciprocal meiotic recombination	0.080045
-5002	0.0163891	2	8	GO:1902548	negative regulation of cellular response to vascular endothelial growth factor stimulus	0.080045
1036	0.0164723	3	188	GO:0046916;GO:0055076	transition metal ion homeostasis	0.0803966
1194	0.0165136	2	141	GO:0046824	positive regulation of nucleocytoplasmic transport	0.0805432
4468	0.0165309	3	10	GO:1901409	positive regulation of phosphorylation of RNA polymerase II C-terminal domain	0.0805724
1826	0.0165636	2	60	GO:0030947	regulation of vascular endothelial growth factor receptor signaling pathway	0.0806297
-2670	0.0165651	4	28	GO:1904747	positive regulation of apoptotic process involved in development	0.0806297
-1157	0.0166249	5	150	GO:0007156	homophilic cell adhesion via plasma membrane adhesion molecules	0.0808655
-3914	0.0166534	4	13	GO:0046900	tetrahydrofolylpolyglutamate metabolic process	0.0809492
-1904	0.0166868	4	55	GO:0060441;GO:0060602;GO:0060638	epithelial tube branching involved in lung morphogenesis	0.0810565
6308	0.0167004	2	5	GO:0071929	alpha-tubulin acetylation	0.0810675
-4460	0.0167182	4	10	GO:0035168	larval lymph gland hemocyte differentiation	0.0810993
584	0.0167513	3	601	GO:0051222;GO:1904951	positive regulation of establishment of protein localization	0.0812049
-1464	0.0168532	2	93	GO:0002040	sprouting angiogenesis	0.0816436
612	0.0168881	2	544	GO:0001701	in utero embryonic development	0.0817572
-5737	0.017117	6	6	GO:0106104;GO:1904717;GO:1904719	positive regulation of AMPA glutamate receptor clustering	0.0828094
-4442	0.0171761	2	10	GO:0032237;GO:1901341	positive regulation of store-operated calcium channel activity	0.0830391
-1624	0.0172027	2	75	GO:0007129;GO:0045143	homologous chromosome segregation	0.0831116
2483	0.0172364	3	32	GO:0006569;GO:0046218;GO:0042436	indole-containing compound catabolic process	0.0832181
-1062	0.0172916	2	176	GO:0034502	protein localization to chromosome	0.0834286
-2925	0.0173397	3	23	GO:0002070	epithelial cell maturation	0.0834479
-450	0.0173422	2	1024	GO:0006873;GO:0055082;GO:0030003;GO:0055080;GO:0098771	cellular chemical homeostasis	0.0834479
-1691	0.0173218	2	69	GO:0016447;GO:0016445	somatic diversification of immunoglobulins	0.0834479
1966	0.0173261	8	51	GO:0021955	central nervous system neuron axonogenesis	0.0834479
-4958	0.0173578	2	8	GO:0061312	BMP signaling pathway involved in heart development	0.0834666
6270	0.0173754	3	5	GO:0035080	heat shock-mediated polytene chromosome puffing	0.0834952
-3747	0.0173903	5	14	GO:0045955;GO:1902804;GO:2000301	negative regulation of calcium ion-dependent exocytosis	0.0835106
-3400	0.0174127	2	17	GO:0038166	angiotensin-activated signaling pathway	0.0835622
1076	0.0174455	4	171	GO:0010507	negative regulation of autophagy	0.0836635
-4952	0.0174782	5	8	GO:0043117	positive regulation of vascular permeability	0.0837645
-3396	0.0175404	2	17	GO:0002566;GO:0016446	somatic diversification of immune receptors via somatic mutation	0.0840064
2111	0.0175897	2	44	GO:1903393;GO:0051894	positive regulation of adherens junction organization	0.0841861
2367	0.0176062	2	35	GO:1900044;GO:1900045;GO:1902915;GO:0033183;GO:1901314;GO:1901315	regulation of protein K63-linked ubiquitination	0.0842085
-2645	0.0176426	2	28	GO:0006272	leading strand elongation	0.0842745
5286	0.0176435	2	7	GO:0031104	dendrite regeneration	0.0842745
-4216	0.0176808	3	11	GO:0051382	kinetochore assembly	0.0843965
2554	0.0177095	6	30	GO:1902902	negative regulation of autophagosome assembly	0.0844772
-1574	0.0177959	3	79	GO:0007339;GO:0035036	sperm-egg recognition	0.0848326
-4935	0.0178803	4	8	GO:0006751	glutathione catabolic process	0.0851214
2550	0.0178737	3	30	GO:0046174	polyol catabolic process	0.0851214
2236	0.0179179	6	39	GO:0000966;GO:0034471	RNA 5'-end processing	0.0852441
2081	0.0179429	4	45	GO:0002183	cytoplasmic translational initiation	0.0852979
5694	0.0179531	2	6	GO:0033085	negative regulation of T cell differentiation in thymus	0.0852979
1833	0.0180267	2	58	GO:2001024	negative regulation of response to drug	0.0855907
3197	0.0181053	2	19	GO:1990868;GO:1990869	response to chemokine	0.0859072
-4020	0.0181562	4	12	GO:1903717;GO:1903718	cellular response to ammonia	0.0860918
-3376	0.018227	2	17	GO:0009143	nucleoside triphosphate catabolic process	0.0863703
-1845	0.0182551	2	57	GO:0022617	extracellular matrix disassembly	0.0864463
6220	0.0182789	4	5	GO:0046048	UDP metabolic process	0.0865018
859	0.0183557	2	265	GO:0042737	drug catabolic process	0.0868079
-471	0.0183926	3	911	GO:0000280;GO:0048285	organelle fission	0.0869247
4910	0.0184641	3	8	GO:0035635	entry of bacterium into host cell	0.0872052
742	0.0186362	2	355	GO:0016482	cytosolic transport	0.0879599
1114	0.0186502	2	156	GO:0072384	organelle transport along microtubule	0.0879678
985	0.0186908	2	200	GO:0009620;GO:0050832	response to fungus	0.0880488
-5658	0.0186919	2	6	GO:0010753	positive regulation of cGMP-mediated signaling	0.0880488
1000	0.0187053	2	194	GO:0043624	cellular protein complex disassembly	0.0880537
1318	0.018736	2	111	GO:1900424	regulation of defense response to bacterium	0.0881405
-3702	0.0187851	2	14	GO:0014745	negative regulation of muscle adaptation	0.0882874
2771	0.0187919	4	25	GO:0036500	ATF6-mediated unfolded protein response	0.0882874
-4896	0.0188115	6	8	GO:0000270;GO:0009253;GO:0044033;GO:0044035;GO:0044040;GO:0044041;GO:0044278;GO:0051672	peptidoglycan metabolic process	0.0883214
3358	0.0188347	2	17	GO:0071468	cellular response to acidic pH	0.0883726
3575	0.0188483	4	15	GO:0017062;GO:0034551	respiratory chain complex III assembly	0.0883782
1149	0.0189146	7	146	GO:0035195	gene silencing by miRNA	0.0885794
-5648	0.0189159	5	6	GO:1903394	protein localization to kinetochore involved in kinetochore assembly	0.0885794
952	0.0189553	2	213	GO:1903828	negative regulation of cellular protein localization	0.0887058
-1918	0.0190651	2	52	GO:0044804	autophagy of nucleus	0.0891616
-2242	0.0191121	3	38	GO:0016266	O-glycan processing	0.0892132
432	0.0191012	2	1080	GO:0019439;GO:0044270;GO:0046700;GO:1901361	organic cyclic compound catabolic process	0.0892132
-1547	0.0191136	2	80	GO:1905881;GO:0060282	positive regulation of oogenesis	0.0892132
4882	0.0191538	6	8	GO:0008616;GO:0046116	queuosine metabolic process	0.0893426
-2107	0.019194	2	43	GO:0090398	cellular senescence	0.0894721
-3252	0.0192585	3	18	GO:0000741	karyogamy	0.0895616
4878	0.0192402	2	8	GO:0017196	N-terminal peptidyl-methionine acetylation	0.0895616
-2608	0.0192632	2	28	GO:0048484	enteric nervous system development	0.0895616
-878	0.0192584	3	250	GO:0070588	calcium ion transmembrane transport	0.0895616
2035	0.0193009	5	46	GO:0050667	homocysteine metabolic process	0.0896783
-5211	0.0193213	3	7	GO:0072720	response to dithiothreitol	0.0897151
2476	0.0194154	2	31	GO:0032042	mitochondrial DNA metabolic process	0.0900933
904	0.019438	2	235	GO:0002221;GO:0002758	innate immune response-activating signal transduction	0.0901399
6158	0.0194709	3	5	GO:0061198	fungiform papilla formation	0.0902342
4151	0.0195126	4	11	GO:0035964;GO:0048200;GO:0048205	Golgi transport vesicle coating	0.0903687
-781	0.0196317	2	315	GO:0031032	actomyosin structure organization	0.0907443
-2869	0.0196226	7	23	GO:0032048	cardiolipin metabolic process	0.0907443
362	0.0196077	2	1560	GO:0060341	regulation of cellular localization	0.0907443
-1908	0.0197266	3	52	GO:0070723;GO:0071397	response to cholesterol	0.0911242
-1009	0.0197569	2	187	GO:0048520	positive regulation of behavior	0.0912053
-829	0.0198227	2	278	GO:0001764	neuron migration	0.0912966
-652	0.0198042	3	453	GO:0071695	anatomical structure maturation	0.0912966
1427	0.0198146	2	93	GO:0071711	basement membrane organization	0.0912966
-2508	0.0198277	5	30	GO:1905880	negative regulation of oogenesis	0.0912966
-1051	0.019875	6	172	GO:0007354;GO:0007362;GO:0008293	torso signaling pathway	0.0914555
716	0.0199008	2	374	GO:0051495;GO:1902905	positive regulation of cytoskeleton organization	0.0915155
427	0.019964	2	1088	GO:0030031;GO:0044782;GO:0060271;GO:0120031	cell projection assembly	0.0917472
2593	0.0199893	2	28	GO:0090160	Golgi to lysosome transport	0.0918044
1250	0.0200412	3	121	GO:0045886;GO:0051964;GO:1904397;GO:1905809	negative regulation of synapse organization	0.0919067
-6130	0.0200372	5	5	GO:0099550	trans-synaptic signaling, modulating synaptic transmission	0.0919067
2463	0.02005	3	31	GO:1900117	regulation of execution phase of apoptosis	0.0919067
-643	0.0200891	2	465	GO:0055088	lipid homeostasis	0.0920269
1118	0.0202508	4	151	GO:0042278;GO:1901068;GO:0046128	purine nucleoside metabolic process	0.0926491
341	0.0202442	2	1767	GO:0070925	organelle assembly	0.0926491
-2112	0.0203075	4	42	GO:0042053;GO:0042069	regulation of catecholamine metabolic process	0.0928492
-974	0.020378	4	199	GO:0021510	spinal cord development	0.09308
-1041	0.020384	2	174	GO:0042471;GO:0042472	ear morphogenesis	0.09308
1710	0.0204556	3	64	GO:0046039	GTP metabolic process	0.0933473
2629	0.0205067	3	27	GO:0006991;GO:0032933;GO:0071501	response to sterol depletion	0.0934615
-1590	0.0205007	3	74	GO:0045646	regulation of erythrocyte differentiation	0.0934615
1234	0.0205638	5	123	GO:0070936	protein K48-linked ubiquitination	0.0936623
1972	0.0205946	4	48	GO:0001910;GO:0031341;GO:0001912;GO:0031343	regulation of cell killing	0.0937039
-6102	0.0205992	2	5	GO:0007181	transforming growth factor beta receptor complex assembly	0.0937039
4313	0.0206797	4	10	GO:0003097;GO:0035377;GO:0060689	cell differentiation involved in salivary gland development	0.0937724
-875	0.020644	2	246	GO:0007618;GO:0007617	mating	0.0937724
-6100	0.0206553	2	5	GO:0046641	positive regulation of alpha-beta T cell proliferation	0.0937724
-3937	0.0206797	4	12	GO:0060034;GO:0060035;GO:0060036	notochord cell differentiation	0.0937724
969	0.020637	3	200	GO:1901796	regulation of signal transduction by p53 class mediator	0.0937724
-1004	0.0207198	3	186	GO:0006690	icosanoid metabolic process	0.0938948
-5152	0.0207489	2	7	GO:0035995	detection of muscle stretch	0.0939673
1969	0.0207837	2	48	GO:0006862;GO:1901679	nucleotide transport	0.0940509
-2974	0.0207937	3	21	GO:0007386	compartment pattern specification	0.0940509
-3776	0.0209091	2	13	GO:1901069	guanosine-containing compound catabolic process	0.0945134
1267	0.0209545	2	116	GO:0030539;GO:0048808	male genitalia development	0.0946588
-1066	0.0210061	2	164	GO:0032365	intracellular lipid transport	0.094832
6081	0.0210412	5	5	GO:1990402	embryonic liver development	0.0949307
1626	0.0212099	2	70	GO:0007483;GO:0007484;GO:0007485;GO:0035126;GO:0048803;GO:0048805	imaginal disc-derived genitalia development	0.0955112
-454	0.0212089	3	937	GO:0045165	cell fate commitment	0.0955112
2965	0.0211913	2	21	GO:0060287	epithelial cilium movement involved in determination of left/right asymmetry	0.0955112
-864	0.0212525	2	250	GO:0006275	regulation of DNA replication	0.0956431
2025	0.0212852	2	45	GO:0060416	response to growth hormone	0.0957301
4292	0.0213034	2	10	GO:0044342	type B pancreatic cell proliferation	0.0957517
-2771	0.021337	2	24	GO:0032925	regulation of activin receptor signaling pathway	0.0958427
-939	0.0213644	2	211	GO:0042542	response to hydrogen peroxide	0.0959052
4089	0.021405	5	11	GO:0097201	negative regulation of transcription from RNA polymerase II promoter in response to stress	0.0960275
477	0.0214324	5	842	GO:0045860;GO:0033674;GO:0051347	positive regulation of transferase activity	0.0960903
-2518	0.0214697	4	29	GO:0003009	skeletal muscle contraction	0.0960916
801	0.0214864	2	290	GO:0006338	chromatin remodeling	0.0960916
1724	0.0214732	6	62	GO:0006544	glycine metabolic process	0.0960916
-5533	0.021464	2	6	GO:0048539	bone marrow development	0.0960916
615	0.021573	2	497	GO:1903706	regulation of hemopoiesis	0.0964187
-2067	0.0215884	2	43	GO:0044764	multi-organism cellular process	0.0964272
3107	0.0216271	7	19	GO:0042789	mRNA transcription by RNA polymerase II	0.0965398
1632	0.0216528	6	69	GO:0072583	clathrin-dependent endocytosis	0.0965943
2885	0.0217075	3	22	GO:0000055	ribosomal large subunit export from nucleus	0.0967421
-2953	0.0217129	2	21	GO:0043114	regulation of vascular permeability	0.0967421
-321	0.0217368	2	1963	GO:0032940	secretion by cell	0.096783
-6048	0.0217491	2	5	GO:1902977	mitotic DNA replication preinitiation complex assembly	0.096783
2039	0.0218563	2	44	GO:0002286	T cell activation involved in immune response	0.0971995
5099	0.0220769	4	7	GO:0006756;GO:0006174;GO:0006186;GO:0046066;GO:0061508;GO:0061565;GO:0061566;GO:0061567;GO:0061568;GO:0061569;GO:0061570;GO:0061571	AMP phosphorylation	0.0981193
2699	0.0221022	3	25	GO:0030540	female genitalia development	0.0981406
-1929	0.022109	4	49	GO:0034109	homotypic cell-cell adhesion	0.0981406
-4265	0.0221303	2	10	GO:1901844	regulation of cell communication by electrical coupling involved in cardiac conduction	0.0981739
-1440	0.0221452	4	88	GO:0019991	septate junction assembly	0.0981792
-1351	0.022227	4	100	GO:0009112	nucleobase metabolic process	0.0983594
3370	0.0222053	3	16	GO:0034214	protein hexamerization	0.0983594
-2217	0.0222187	2	37	GO:0051352;GO:1901664;GO:1901666	negative regulation of ligase activity	0.0983594
2874	0.0222564	6	22	GO:0060134	prepulse inhibition	0.0984284
-4491	0.0222754	2	9	GO:0009162	deoxyribonucleoside monophosphate metabolic process	0.0984518
-1988	0.0222982	2	46	GO:0001737	establishment of imaginal disc-derived wing hair orientation	0.0984915
4489	0.0223251	3	9	GO:0003360	brainstem development	0.0985499
-2807	0.0224157	2	23	GO:0072189	ureter development	0.0988279
3886	0.0224067	2	12	GO:1902916	positive regulation of protein polyubiquitination	0.0988279
-685	0.0224552	2	393	GO:0007612	learning	0.0989412
-3884	0.0224703	5	12	GO:0002544	chronic inflammatory response	0.0989466
3593	0.0225921	2	14	GO:0035079	polytene chromosome puffing	0.0994218
-3083	0.0226604	4	19	GO:0036150	phosphatidylserine acyl-chain remodeling	0.0995459
-6007	0.022662	2	5	GO:0043031	negative regulation of macrophage activation	0.0995459
908	0.0226557	7	221	GO:0043280;GO:2001056	positive regulation of cysteine-type endopeptidase activity	0.0995459
3258	0.0226882	2	17	GO:0060298	positive regulation of sarcomere organization	0.0995998
-1295	0.0227069	3	108	GO:2000378	negative regulation of reactive oxygen species metabolic process	0.0996209
767	0.0227542	2	311	GO:0050792;GO:1903900	regulation of viral process	0.0997672
1244	0.0228483	5	117	GO:0034198;GO:1990928	response to amino acid starvation	0.0999236
4473	0.0228177	3	9	GO:0035494	SNARE complex disassembly	0.0999236
-5475	0.0228736	5	6	GO:0044854;GO:0044857;GO:0070836;GO:0072584	plasma membrane raft organization	0.0999236
4045	0.0228633	2	11	GO:0048526	imaginal disc-derived wing expansion	0.0999236
2861	0.0228693	2	22	GO:0050435	amyloid-beta metabolic process	0.0999236
-5071	0.0228275	4	7	GO:0060847;GO:0097101	endothelial cell fate specification	0.0999236
392	0.0230069	3	1243	GO:0030162	regulation of proteolysis	0.100262
995	0.022993	2	183	GO:0030865;GO:0030866	cortical cytoskeleton organization	0.100262
2147	0.022992	2	39	GO:0031069	hair follicle morphogenesis	0.100262
1113	0.0229688	3	146	GO:0045793	positive regulation of cell size	0.100262
4737	0.0230241	2	8	GO:0000973	posttranscriptional tethering of RNA polymerase II gene DNA at nuclear periphery	0.100275
-1761	0.0230839	3	58	GO:0001941	postsynaptic membrane organization	0.100475
526	0.0231507	2	669	GO:0097305	response to alcohol	0.100704
-2791	0.0231899	4	23	GO:0035634	response to stilbenoid	0.100814
-813	0.0232527	5	274	GO:0032368;GO:0032370	regulation of lipid transport	0.101025
-2294	0.0233113	2	34	GO:0000733	DNA strand renaturation	0.101218
-3859	0.0233462	2	12	GO:0035106	operant conditioning	0.101309
2989	0.023373	2	20	GO:0046951	ketone body biosynthetic process	0.101363
1803	0.023423	2	55	GO:0000027	ribosomal large subunit assembly	0.101436
-3240	0.0234322	4	17	GO:0007113	endomitotic cell cycle	0.101436
-2916	0.0234066	4	21	GO:0070734	histone H3-K27 methylation	0.101436
-1610	0.0234705	3	69	GO:0098659;GO:0099587	inorganic cation import across plasma membrane	0.10154
-1418	0.0234876	6	89	GO:1901016;GO:1901379	regulation of potassium ion transmembrane transport	0.101553
1929	0.0235094	3	48	GO:0032892	positive regulation of organic acid transport	0.101586
-622	0.0235921	2	471	GO:0090287	regulation of cellular response to growth factor stimulus	0.101882
936	0.0236559	2	205	GO:0006970	response to osmotic stress	0.101972
2478	0.0236525	7	29	GO:0007176	regulation of epidermal growth factor-activated receptor activity	0.101972
-1494	0.0236555	4	80	GO:0060976	coronary vasculature development	0.101972
2981	0.0237382	4	20	GO:0006616	SRP-dependent cotranslational protein targeting to membrane, translocation	0.102266
-2977	0.0239315	6	20	GO:0016545;GO:0048065;GO:0045433	male courtship behavior, veined wing extension	0.102975
-2517	0.0239285	3	28	GO:0060004	reflex	0.102975
4705	0.0239623	2	8	GO:0042182	ketone catabolic process	0.103014
3327	0.0239696	2	16	GO:0043054;GO:0071981	dauer exit	0.103014
4012	0.0239854	4	11	GO:0009298	GDP-mannose biosynthetic process	0.103021
-1428	0.0240787	2	87	GO:0051298	centrosome duplication	0.103359
-1461	0.024183	2	83	GO:0034501;GO:0071459	protein localization to chromosome, centromeric region	0.103745
-1826	0.0242287	7	53	GO:0035025	positive regulation of Rho protein signal transduction	0.103879
2279	0.0242617	5	34	GO:0019430;GO:0071450;GO:0071451	cellular response to superoxide	0.103958
-1311	0.024307	2	103	GO:0099172	presynapse organization	0.10409
2554	0.0243919	2	27	GO:0009299	mRNA transcription	0.104391
-1001	0.0244091	2	177	GO:0009914	hormone transport	0.104402
4689	0.0244342	3	8	GO:0070424;GO:0070432	regulation of nucleotide-binding oligomerization domain containing 2 signaling pathway	0.104447
-3541	0.0245874	2	14	GO:1900239;GO:1905915;GO:1905930	regulation of phenotypic switching	0.105039
-409	0.0246058	3	1111	GO:0045596	negative regulation of cell differentiation	0.105055
1156	0.0246254	4	132	GO:0006879;GO:0055072	iron ion homeostasis	0.105076
4682	0.0246483	2	8	GO:0019085;GO:0019086	late viral transcription	0.105111
676	0.0247244	2	391	GO:0001889;GO:0061008	hepaticobiliary system development	0.105373
1562	0.024782	4	72	GO:0032212;GO:1904358;GO:0051973	positive regulation of telomere maintenance via telomere lengthening	0.105556
1819	0.0248379	3	53	GO:0019432;GO:0046463;GO:0046460	triglyceride biosynthetic process	0.105731
5912	0.0248947	5	5	GO:0019102	male somatic sex determination	0.10591
2338	0.0249482	3	32	GO:0001836	release of cytochrome c from mitochondria	0.106074
726	0.0249983	2	337	GO:0034250;GO:0045727	positive regulation of cellular amide metabolic process	0.106185
-1694	0.025004	2	61	GO:0046676	negative regulation of insulin secretion	0.106185
-2882	0.0251102	3	21	GO:0003417	growth plate cartilage development	0.106258
-1736	0.0251054	3	58	GO:0043652	engulfment of apoptotic cell	0.106258
-1426	0.0250926	2	86	GO:0045056	transcytosis	0.106258
3301	0.0251044	2	16	GO:0048313	Golgi inheritance	0.106258
-4402	0.0250518	2	9	GO:0060267	positive regulation of respiratory burst	0.106258
2039	0.0251027	4	42	GO:2000643	positive regulation of early endosome to late endosome transport	0.106258
-793	0.0251326	4	281	GO:0048705	skeletal system morphogenesis	0.106274
1798	0.0251437	2	54	GO:0097499	protein localization to non-motile cilium	0.106274
-2333	0.02522	4	32	GO:0090200	positive regulation of release of cytochrome c from mitochondria	0.106534
-2231	0.0252628	2	35	GO:2000352	negative regulation of endothelial cell apoptotic process	0.106652
-925	0.0253416	5	205	GO:0010743;GO:0050663;GO:0055094;GO:0071402;GO:0071404	cellular response to lipoprotein particle stimulus	0.106858
-3656	0.0253341	3	13	GO:0030587;GO:0090702;GO:0099120	non-reproductive fruiting body development	0.106858
-4166	0.025413	2	10	GO:0060244	negative regulation of cell proliferation involved in contact inhibition	0.107097
875	0.0255194	2	229	GO:0010508	positive regulation of autophagy	0.107482
2807	0.0255415	2	22	GO:0032352;GO:0046886	positive regulation of hormone metabolic process	0.107511
984	0.0257413	2	180	GO:0030879	mammary gland development	0.108162
3646	0.025739	5	13	GO:0070973;GO:0090166;GO:0097111;GO:1903420	Golgi disassembly	0.108162
1084	0.0257244	2	148	GO:1903707	negative regulation of hemopoiesis	0.108162
1102	0.0258268	2	143	GO:0009132	nucleoside diphosphate metabolic process	0.108457
-3186	0.0258435	7	17	GO:0006842;GO:0015746;GO:0035674	tricarboxylic acid transmembrane transport	0.108464
-3960	0.0258592	2	11	GO:0007501	mesodermal cell fate specification	0.108466
-5871	0.0259207	2	5	GO:0042631	cellular response to water deprivation	0.108661
-2626	0.0259618	4	25	GO:0042474	middle ear morphogenesis	0.108706
-4375	0.025957	4	9	GO:0070654;GO:1990399	sensory epithelium regeneration	0.108706
3281	0.0259987	2	16	GO:1900102	negative regulation of endoplasmic reticulum unfolded protein response	0.108796
457	0.0260358	6	859	GO:0009150;GO:0006163;GO:0009259;GO:0072521;GO:0019693	purine-containing compound metabolic process	0.108888
-4147	0.0260775	7	10	GO:0034091;GO:0034182	regulation of maintenance of sister chromatid cohesion	0.108935
-1803	0.0260728	2	53	GO:0050879;GO:0050881	multicellular organismal movement	0.108935
-1856	0.0261299	4	50	GO:0010955;GO:1903318	negative regulation of protein maturation	0.108946
-2128	0.026141	2	38	GO:0032225	regulation of synaptic transmission, dopaminergic	0.108946
891	0.0261128	3	219	GO:0051293;GO:0051653;GO:0040001	spindle localization	0.108946
3279	0.0261125	3	16	GO:0061086	negative regulation of histone H3-K27 methylation	0.108946
-4369	0.0261658	5	9	GO:0046901	tetrahydrofolylpolyglutamate biosynthetic process	0.108986
-1558	0.026182	5	71	GO:0009642	response to light intensity	0.10899
2622	0.0262195	4	25	GO:0090649;GO:0090650;GO:1990910	cellular response to oxygen-glucose deprivation	0.109083
4632	0.0262409	3	8	GO:2000395;GO:2000397	positive regulation of ubiquitin-dependent endocytosis	0.109109
-2522	0.0262782	2	27	GO:0051001	negative regulation of nitric-oxide synthase activity	0.109153
-2793	0.026282	2	22	GO:0089709;GO:1990822	basic amino acid transmembrane transport	0.109153
4141	0.0262981	2	10	GO:0035726	common myeloid progenitor cell proliferation	0.109156
-779	0.026386	2	286	GO:0008306	associative learning	0.109298
2183	0.026378	2	36	GO:0031664	regulation of lipopolysaccharide-mediated signaling pathway	0.109298
2568	0.0263933	2	26	GO:2001044	regulation of integrin-mediated signaling pathway	0.109298
4139	0.0263744	3	10	GO:2001269	positive regulation of cysteine-type endopeptidase activity involved in apoptotic signaling pathway	0.109298
-607	0.0264546	2	475	GO:0019932	second-messenger-mediated signaling	0.109488
-3173	0.0264823	2	17	GO:2000481	positive regulation of cAMP-dependent protein kinase activity	0.10954
-3495	0.0265227	2	14	GO:0006655	phosphatidylglycerol biosynthetic process	0.109626
5338	0.0265339	2	6	GO:0097039	protein linear polyubiquitination	0.109626
-1421	0.0265615	2	85	GO:0016339	calcium-dependent cell-cell adhesion via plasma membrane cell adhesion molecules	0.109677
2851	0.0266806	7	21	GO:0006409;GO:0051031;GO:0071431	tRNA transport	0.109803
2563	0.0266599	5	26	GO:0030708;GO:0048139	germarium-derived female germ-line cyst encapsulation	0.109803
-528	0.0266913	3	630	GO:0043687	post-translational protein modification	0.109803
3081	0.0266285	2	18	GO:0046548	retinal rod cell development	0.109803
-2241	0.0267147	2	34	GO:0060977	coronary vasculature morphogenesis	0.109803
-1343	0.0267094	5	95	GO:0071277	cellular response to calcium ion	0.109803
372	0.0266959	2	1320	GO:0080135	regulation of cellular response to stress	0.109803
4132	0.0266485	2	10	GO:1902498	regulation of protein autoubiquitination	0.109803
2996	0.0267492	5	19	GO:0043217	myelin maintenance	0.109882
-2848	0.0268485	6	21	GO:0015744;GO:0071422	succinate transport	0.110227
-2917	0.0269151	4	20	GO:0060008;GO:0060009	Sertoli cell differentiation	0.110437
-2116	0.0269818	8	38	GO:0007095	mitotic G2 DNA damage checkpoint	0.110647
-2089	0.027005	8	39	GO:0002042;GO:0043534	blood vessel endothelial cell migration	0.110679
932	0.0271353	5	197	GO:0006906;GO:0090174	organelle membrane fusion	0.111078
2507	0.02718	2	27	GO:0043302	positive regulation of leukocyte degranulation	0.111078
1527	0.0271466	5	73	GO:0048536	spleen development	0.111078
5315	0.0271682	3	6	GO:0060988	lipid tube assembly	0.111078
2842	0.0271715	5	21	GO:1900739;GO:1900740	positive regulation of protein insertion into mitochondrial membrane involved in apoptotic signaling pathway	0.111078
1476	0.0272668	2	78	GO:0007249	I-kappaB kinase/NF-kappaB signaling	0.111369
666	0.0272998	3	389	GO:0001819	positive regulation of cytokine production	0.11144
3067	0.0273255	2	18	GO:1903608	protein localization to cytoplasmic stress granule	0.111482
-1323	0.0274473	5	97	GO:0002027	regulation of heart rate	0.111622
1456	0.027448	5	80	GO:0032435;GO:2000059	negative regulation of ubiquitin-dependent protein catabolic process	0.111622
443	0.0274535	4	899	GO:0032870	cellular response to hormone stimulus	0.111622
-1878	0.0274371	3	48	GO:0033198	response to ATP	0.111622
-3064	0.0274404	3	18	GO:0051255;GO:0051256	spindle midzone assembly	0.111622
-2458	0.0273808	3	28	GO:0097264	self proteolysis	0.111622
705	0.0274757	2	345	GO:0009408	response to heat	0.111649
-5303	0.0275317	2	6	GO:0051835	positive regulation of synapse structural plasticity	0.111813
1165	0.0275808	2	125	GO:0042180	cellular ketone metabolic process	0.111949
-3150	0.0276044	3	17	GO:0021527	spinal cord association neuron differentiation	0.111982
3747	0.0276854	2	12	GO:2000515	negative regulation of CD4-positive, alpha-beta T cell activation	0.112247
2977	0.0277332	4	19	GO:0046874	quinolinate metabolic process	0.112377
-4583	0.0278449	2	8	GO:0006311;GO:0035822	gene conversion	0.112702
-1347	0.0278346	4	93	GO:0021515;GO:0021517;GO:0021522	cell differentiation in spinal cord	0.112702
-2542	0.0279221	2	26	GO:0071313;GO:0071415	cellular response to purine-containing compound	0.11295
-1674	0.0280043	2	60	GO:0048521	negative regulation of behavior	0.113219
-1732	0.0280972	3	56	GO:0021904	dorsal/ventral neural tube patterning	0.113499
-1931	0.0281053	4	45	GO:0032026	response to magnesium ion	0.113499
-1398	0.0281562	2	86	GO:0030423	targeting of mRNA for destruction involved in RNA interference	0.113641
-782	0.0282064	2	277	GO:0007528	neuromuscular junction development	0.113779
1974	0.0282279	2	43	GO:2000272	negative regulation of signaling receptor activity	0.113802
-3231	0.0283624	2	16	GO:0048537;GO:0048541	mucosal-associated lymphoid tissue development	0.11428
-1182	0.0284171	2	120	GO:0030717;GO:0061988	oocyte karyosome formation	0.114371
-3895	0.0284141	2	11	GO:0060017	parathyroid gland development	0.114371
-728	0.0285349	2	319	GO:0006766;GO:0006767	vitamin metabolic process	0.114781
-2887	0.0285555	2	20	GO:0003413	chondrocyte differentiation involved in endochondral bone morphogenesis	0.114799
3449	0.0285966	2	14	GO:1903233	regulation of calcium ion-dependent exocytosis of neurotransmitter	0.1149
650	0.0288463	2	400	GO:0007264;GO:0007265	small GTPase mediated signal transduction	0.115775
-3221	0.0288468	2	16	GO:2000767	positive regulation of cytoplasmic translation	0.115775
-2811	0.0289093	3	21	GO:0072215	regulation of metanephros development	0.115961
-1330	0.0289847	3	94	GO:0002251;GO:0002385	organ or tissue specific immune response	0.116047
-4864	0.0289955	3	7	GO:0021637;GO:0022035;GO:0035441;GO:0038190;GO:0060301;GO:0060666;GO:0060980;GO:0097102;GO:1902287;GO:1902336;GO:1902378;GO:1905040	trigeminal nerve structural organization	0.116047
4290	0.0289875	4	9	GO:0044333	Wnt signaling pathway involved in digestive tract morphogenesis	0.116047
2745	0.0289828	5	22	GO:0045026	plasma membrane fusion	0.116047
3215	0.0291387	3	16	GO:0032887	regulation of spindle elongation	0.116555
-873	0.0292067	2	219	GO:0007338;GO:0009566	fertilization	0.116724
-4544	0.0292136	6	8	GO:0090259	regulation of retinal ganglion cell axon guidance	0.116724
2008	0.0292925	2	41	GO:0030588	pseudocleavage	0.116909
3029	0.0292867	4	18	GO:1900119	positive regulation of execution phase of apoptosis	0.116909
2872	0.0293955	2	20	GO:0048715	negative regulation of oligodendrocyte differentiation	0.117254
5739	0.029441	4	5	GO:0046948	hydroxylysine catabolic process	0.11737
-2384	0.0294641	2	29	GO:0060333	interferon-gamma-mediated signaling pathway	0.117397
-1764	0.0294972	4	53	GO:0016059;GO:0022400	regulation of rhodopsin mediated signaling pathway	0.117404
1816	0.0294985	4	50	GO:0018992	germ-line sex determination	0.117404
3429	0.0295328	6	14	GO:1901407	regulation of phosphorylation of RNA polymerase II C-terminal domain	0.117475
-1069	0.0295797	4	145	GO:0010827;GO:0046324	regulation of glucose transmembrane transport	0.117531
-1913	0.0295697	5	45	GO:0046464;GO:0046461	acylglycerol catabolic process	0.117531
-632	0.0296432	2	420	GO:0051054	positive regulation of DNA metabolic process	0.117718
-693	0.0297093	3	348	GO:0060041	retina development in camera-type eye	0.117915
986	0.0297383	3	170	GO:0042177	negative regulation of protein catabolic process	0.117965
365	0.0297961	4	1315	GO:0051338	regulation of transferase activity	0.118129
2339	0.0298397	4	30	GO:0090136	epithelial cell-cell adhesion	0.118236
-800	0.0299827	2	259	GO:0035023	regulation of Rho protein signal transduction	0.118671
1510	0.0299677	3	72	GO:0045685	regulation of glial cell differentiation	0.118671
3298	0.030254	2	15	GO:0035092	sperm chromatin condensation	0.119679
-2073	0.0303049	2	38	GO:0019934	cGMP-mediated signaling	0.119814
4255	0.0303411	2	9	GO:0036438	maintenance of lens transparency	0.119891
-1341	0.0303714	2	91	GO:0048366;GO:0048827;GO:0099402;GO:0048367;GO:1905392;GO:0009825;GO:0009926;GO:0060918;GO:0009933;GO:0009956;GO:0009965;GO:0010016;GO:0010051;GO:0010305;GO:0010540;GO:0048507	plant organ development	0.119944
2853	0.0304497	2	20	GO:0015780;GO:0090481	nucleotide-sugar transmembrane transport	0.120139
3683	0.0304543	3	12	GO:2000630	positive regulation of miRNA metabolic process	0.120139
1677	0.0304867	2	58	GO:0045738;GO:2000780	negative regulation of DNA repair	0.120201
2783	0.0305133	2	21	GO:0046931;GO:0051292	pore complex assembly	0.12024
-1706	0.0305333	2	56	GO:0031572	G2 DNA damage checkpoint	0.120252
2550	0.0305852	7	25	GO:0002825;GO:0002827	regulation of T-helper 1 type immune response	0.12039
-3406	0.0306507	2	14	GO:0007344;GO:0035044;GO:0071485;GO:1990603;GO:2000625;GO:2000626	pronuclear fusion	0.120521
-5201	0.0306521	3	6	GO:0048341	paraxial mesoderm formation	0.120521
1296	0.0307178	3	97	GO:0030901	midbrain development	0.120713
1593	0.030874	3	64	GO:2000008	regulation of protein localization to cell surface	0.12126
-1580	0.0309169	2	65	GO:0042311	vasodilation	0.121296
-2598	0.0309003	4	24	GO:0045875	negative regulation of sister chromatid cohesion	0.121296
4022	0.0309643	6	10	GO:0015709;GO:0015729;GO:1902356	oxaloacetate(2-) transmembrane transport	0.121415
1106	0.031015	2	133	GO:0010906	regulation of glucose metabolic process	0.121481
2712	0.0310024	4	22	GO:0042478;GO:0045314	regulation of eye photoreceptor cell development	0.121481
2284	0.0310393	3	31	GO:0072678	T cell migration	0.12151
422	0.0310952	2	951	GO:0007444;GO:0007560;GO:0048563	imaginal disc development	0.121657
2595	0.0311109	2	24	GO:0032069	regulation of nuclease activity	0.121657
2445	0.0311682	3	27	GO:0006572	tyrosine catabolic process	0.121762
5185	0.0311717	2	6	GO:0055012;GO:0055015	ventricular cardiac muscle cell differentiation	0.121762
2708	0.0312032	3	22	GO:0002715;GO:0042269	regulation of natural killer cell mediated immunity	0.121812
2771	0.0312527	2	21	GO:0006474	N-terminal protein amino acid acetylation	0.121812
5183	0.0312504	2	6	GO:1902110	positive regulation of mitochondrial membrane permeability involved in apoptotic process	0.121812
2708	0.0312444	6	22	GO:1990440	positive regulation of transcription from RNA polymerase II promoter in response to endoplasmic reticulum stress	0.121812
-4231	0.0312838	2	9	GO:0032926	negative regulation of activin receptor signaling pathway	0.121867
-1412	0.0313452	3	81	GO:0007413;GO:0106030	neuron projection fasciculation	0.12204
1448	0.0313969	5	77	GO:0060071	Wnt signaling pathway, planar cell polarity pathway	0.122175
-4484	0.0314164	2	8	GO:0031938	regulation of chromatin silencing at telomere	0.122185
1394	0.0314465	2	83	GO:0031929	TOR signaling	0.122235
5669	0.0314938	4	5	GO:0034036;GO:0050428	purine ribonucleoside bisphosphate biosynthetic process	0.122353
-4481	0.0315349	2	8	GO:0007451	dorsal/ventral lineage restriction, imaginal disc	0.122379
2644	0.0315324	3	23	GO:0048096	chromatin-mediated maintenance of transcription	0.122379
-2834	0.0315589	6	20	GO:0045191;GO:0045830	regulation of isotype switching	0.122406
-5666	0.0315869	2	5	GO:0038018	Wnt receptor catabolic process	0.122448
-1933	0.0316866	9	43	GO:0035278;GO:0040033;GO:0045974	miRNA mediated inhibition of translation	0.122769
3268	0.0317878	2	15	GO:0048268	clathrin coat assembly	0.123027
-5659	0.0317857	7	5	GO:1901979	regulation of inward rectifier potassium channel activity	0.123027
-2904	0.0318106	4	19	GO:1990573	potassium ion import across plasma membrane	0.123049
5653	0.0319856	4	5	GO:0019076;GO:0035891;GO:0035890;GO:0052126;GO:0052192	exit from host cell	0.123462
-2827	0.0319817	6	20	GO:0051574	positive regulation of histone H3-K9 methylation	0.123462
2827	0.0319863	3	20	GO:0090097;GO:0090098	regulation of decapentaplegic signaling pathway	0.123462
2310	0.0319426	2	30	GO:1903204	negative regulation of oxidative stress-induced neuron death	0.123462
3263	0.032075	3	15	GO:0070640	vitamin D3 metabolic process	0.123738
-2167	0.0321572	3	34	GO:0030728	ovulation	0.123884
4209	0.0321649	7	9	GO:0043321;GO:0043323	positive regulation of natural killer cell degranulation	0.123884
967	0.0321381	4	172	GO:0046165	alcohol biosynthetic process	0.123884
-590	0.0322431	4	468	GO:0001822	kidney development	0.124052
1580	0.0322427	4	64	GO:0003383	apical constriction	0.124052
922	0.0323212	2	189	GO:0030217	T cell differentiation	0.124175
4768	0.0323271	8	7	GO:0042104;GO:0070235;GO:0070236	negative regulation of activation-induced cell death of T cells	0.124175
-3258	0.0322954	7	15	GO:1901213	regulation of transcription from RNA polymerase II promoter involved in heart development	0.124175
5639	0.0324009	6	5	GO:1903984	positive regulation of TRAIL-activated apoptotic signaling pathway	0.124392
296	0.0325772	2	2006	GO:0009968	negative regulation of signal transduction	0.125002
689	0.0326	2	340	GO:0009615	response to virus	0.125022
1576	0.0326714	3	64	GO:0090311	regulation of protein deacetylation	0.125229
-737	0.0327333	5	296	GO:0030516;GO:0061387	regulation of extent of cell growth	0.125345
899	0.0327522	3	198	GO:1902600	proton transmembrane transport	0.125345
4756	0.0327543	3	7	GO:1902713;GO:1902715	regulation of interferon-gamma secretion	0.125345
-862	0.0327958	4	215	GO:0032392;GO:0032508	DNA geometric change	0.125437
4754	0.0328487	2	7	GO:0110104	mRNA alternative polyadenylation	0.125572
-1538	0.0329047	2	67	GO:0061045	negative regulation of wound healing	0.125719
1729	0.0329523	2	53	GO:0007446	imaginal disc growth	0.125834
-1463	0.0330403	3	74	GO:0008049	male courtship behavior	0.125968
-590	0.0330207	2	464	GO:0010632	regulation of epithelial cell migration	0.125968
-3789	0.0330237	2	11	GO:0071362	cellular response to ether	0.125968
-3787	0.0330911	4	11	GO:0006171;GO:0007195;GO:0072658;GO:0072660;GO:1904116;GO:1904117	cAMP biosynthetic process	0.126049
3357	0.0330966	2	14	GO:0006964;GO:0061057	peptidoglycan recognition protein signaling pathway	0.126049
2331	0.0332499	4	29	GO:0048687;GO:0048691	positive regulation of sprouting of injured axon	0.126565
-3240	0.0332879	2	15	GO:0003404;GO:0035474;GO:0035475;GO:0035476;GO:1903847;GO:1905651;GO:1903849;GO:1905653	optic vesicle morphogenesis	0.126575
-1583	0.0332832	3	63	GO:0060425	lung morphogenesis	0.126575
635	0.0333833	3	398	GO:0030258	lipid modification	0.126871
-1534	0.0334534	2	67	GO:0010002	cardioblast differentiation	0.126935
-4179	0.0334182	4	9	GO:0097623;GO:0099625	potassium ion export across plasma membrane	0.126935
2804	0.0334512	3	20	GO:1902931	negative regulation of alcohol biosynthetic process	0.126935
2089	0.0335436	2	36	GO:0006044	N-acetylglucosamine metabolic process	0.127064
1281	0.0335534	2	96	GO:0006165;GO:0046939	nucleotide phosphorylation	0.127064
1890	0.0335584	2	44	GO:0010662;GO:0010665	regulation of striated muscle cell apoptotic process	0.127064
-1849	0.0335489	3	46	GO:0045606;GO:0045684	positive regulation of epidermis development	0.127064
-1478	0.0336076	2	72	GO:0060384	innervation	0.127116
-3348	0.0336008	6	14	GO:1901077	regulation of relaxation of muscle	0.127116
-3037	0.0336432	3	17	GO:0030240	skeletal muscle thin filament assembly	0.127183
-2367	0.0336699	2	28	GO:0040037	negative regulation of fibroblast growth factor receptor signaling pathway	0.127217
2059	0.0337007	2	37	GO:0000266	mitochondrial fission	0.127266
689	0.0338532	2	335	GO:0007030	Golgi organization	0.127708
2554	0.0338424	8	24	GO:0046006;GO:0046007	regulation of activated T cell proliferation	0.127708
421	0.0339062	3	924	GO:0008285	negative regulation of cell population proliferation	0.12784
2608	0.033924	2	23	GO:0010603	regulation of cytoplasmic mRNA processing body assembly	0.12784
1366	0.0339604	4	84	GO:0006515;GO:0051788;GO:0071218	protein quality control for misfolded or incompletely synthesized proteins	0.127843
-1350	0.033948	2	86	GO:0046426;GO:1904893	negative regulation of receptor signaling pathway via JAK-STAT	0.127843
-1342	0.0339942	2	87	GO:0031103	axon regeneration	0.127902
1564	0.034063	3	64	GO:0032943;GO:0070661;GO:0046651	mononuclear cell proliferation	0.128094
-956	0.0341866	5	172	GO:0007044;GO:0031581	cell-substrate junction assembly	0.128491
4412	0.0342282	5	8	GO:1903750;GO:1903751	regulation of intrinsic apoptotic signaling pathway in response to hydrogen peroxide	0.12858
-2279	0.0342658	3	30	GO:0015801	aromatic amino acid transport	0.128654
1146	0.0343761	3	119	GO:0006754;GO:0009206;GO:0009145;GO:0009201	ribonucleoside triphosphate biosynthetic process	0.128872
2660	0.0343594	5	22	GO:0061085	regulation of histone H3-K27 methylation	0.128872
3943	0.034378	2	10	GO:0061541	rhabdomere morphogenesis	0.128872
-3756	0.0345691	2	11	GO:0042699	follicle-stimulating hormone signaling pathway	0.129315
805	0.0345818	2	242	GO:0043487;GO:0043488	regulation of RNA stability	0.129315
1060	0.034563	2	139	GO:0048013	ephrin receptor signaling pathway	0.129315
889	0.0345864	3	198	GO:0062013	positive regulation of small molecule metabolic process	0.129315
3022	0.034585	2	17	GO:1902237	positive regulation of endoplasmic reticulum stress-induced intrinsic apoptotic signaling pathway	0.129315
-5083	0.0346373	2	6	GO:0005991	trehalose metabolic process	0.129438
575	0.034714	6	480	GO:0050773	regulation of dendrite development	0.129657
-1762	0.0347407	2	50	GO:2000279	negative regulation of DNA biosynthetic process	0.129689
-3111	0.0347609	5	16	GO:0048340	paraxial mesoderm morphogenesis	0.129697
2854	0.0348537	2	19	GO:2001046	positive regulation of integrin-mediated signaling pathway	0.129975
2198	0.0349708	3	32	GO:0051443	positive regulation of ubiquitin-protein transferase activity	0.130344
-4695	0.0350522	2	7	GO:0006264	mitochondrial DNA replication	0.130512
4393	0.0350352	3	8	GO:0006880;GO:0097577	intracellular sequestering of iron ion	0.130512
2348	0.0350889	2	28	GO:0050847	progesterone receptor signaling pathway	0.13058
-3744	0.0351421	3	11	GO:0006867;GO:0006868;GO:0015803;GO:0015821	branched-chain amino acid transport	0.13059
2849	0.0351939	4	19	GO:0007253	cytoplasmic sequestering of NF-kappaB	0.13059
-900	0.035149	2	192	GO:0007277	pole cell development	0.13059
-1382	0.035216	5	81	GO:0008154	actin polymerization or depolymerization	0.13059
-1349	0.0352141	6	85	GO:0008542	visual learning	0.13059
2709	0.0352374	4	21	GO:0016093;GO:0016094	polyprenol metabolic process	0.13059
3206	0.0352064	5	15	GO:0039022	pronephric duct development	0.13059
3583	0.0352307	3	12	GO:0060022	hard palate development	0.13059
1756	0.0353101	2	50	GO:0006534	cysteine metabolic process	0.130738
4386	0.0353139	4	8	GO:0006562;GO:0019470	4-hydroxyproline catabolic process	0.130738
5062	0.0353801	4	6	GO:0002934	desmosome organization	0.130915
-3201	0.035491	4	15	GO:0035813	regulation of renal sodium excretion	0.131258
392	0.0356333	5	1050	GO:0031347	regulation of defense response	0.131716
-532	0.0356547	4	556	GO:0042692;GO:0051146	muscle cell differentiation	0.131727
5053	0.035726	3	6	GO:1903379	regulation of mitotic chromosome condensation	0.131923
5532	0.0358392	6	5	GO:0019441;GO:0019442	tryptophan catabolic process to acetyl-CoA	0.132258
-1344	0.0358536	2	85	GO:0030720;GO:0000335;GO:0000337;GO:0009951	oocyte localization involved in germarium-derived egg chamber formation	0.132258
1640	0.035932	2	57	GO:0016476	regulation of embryonic cell shape	0.132478
5525	0.0360607	3	5	GO:0048042	regulation of post-mating oviposition	0.132851
2635	0.0360701	2	22	GO:0051957	positive regulation of amino acid transport	0.132851
613	0.0361281	5	414	GO:0007051	spindle organization	0.132996
2219	0.0361831	2	31	GO:0032462	regulation of protein homooligomerization	0.13313
3902	0.0363169	6	10	GO:0006183;GO:1901070	guanosine-containing compound biosynthetic process	0.133443
5517	0.036324	5	5	GO:0060935;GO:0060936;GO:0060938;GO:0060939;GO:0060940	cardiac fibroblast cell development	0.133443
-2520	0.0362916	2	24	GO:0071072	negative regulation of phospholipid biosynthetic process	0.133443
1296	0.03639	2	91	GO:0090181;GO:0045540;GO:0106118	regulation of cholesterol metabolic process	0.133617
-5033	0.0364762	2	6	GO:0032487	regulation of Rap protein signal transduction	0.133865
747	0.0367164	4	275	GO:0030098	lymphocyte differentiation	0.134677
-5024	0.0368063	2	6	GO:0032053	ciliary basal body organization	0.134938
-3289	0.0368397	4	14	GO:1905340;GO:1905342	positive regulation of protein localization to kinetochore	0.134991
-2141	0.0370445	2	33	GO:0040010	positive regulation of growth rate	0.135603
1876	0.0370444	2	43	GO:2000036	regulation of stem cell population maintenance	0.135603
4645	0.037071	2	7	GO:0016255	attachment of GPI anchor to protein	0.13563
997	0.0371589	3	153	GO:0043506;GO:0043507	regulation of JUN kinase activity	0.135882
5013	0.0372082	2	6	GO:1901387	positive regulation of voltage-gated calcium channel activity	0.135993
2817	0.0372527	2	19	GO:0090324	negative regulation of oxidative phosphorylation	0.13607
1392	0.0372673	3	78	GO:1901659	glycosyl compound biosynthetic process	0.13607
620	0.0373536	2	399	GO:0001700	embryonic development via the syncytial blastoderm	0.136284
1548	0.0373638	8	63	GO:0007223	Wnt signaling pathway, calcium modulating pathway	0.136284
632	0.0374991	2	384	GO:0019748;GO:0042440	pigment metabolic process	0.136708
-1356	0.0375414	2	82	GO:0042749;GO:0045187	regulation of circadian sleep/wake cycle	0.136722
2168	0.0375314	2	32	GO:0043519	regulation of myosin II filament organization	0.136722
1381	0.0375695	2	79	GO:0071548;GO:0071549	response to dexamethasone	0.136755
2741	0.037593	5	20	GO:0044417;GO:0051836;GO:0046784	viral mRNA export from host cell nucleus	0.136771
2316	0.0376828	3	28	GO:0090148	membrane fission	0.137028
3062	0.0377243	2	16	GO:0007318	pole plasm protein localization	0.137033
2201	0.0377111	8	31	GO:0033212	iron import into cell	0.137033
4999	0.0377606	2	6	GO:0036228	protein localization to nuclear inner membrane	0.137033
3397	0.0377562	3	13	GO:0071033	nuclear retention of pre-mRNA at the site of transcription	0.137033
-1354	0.0377876	3	82	GO:1902669	positive regulation of axon guidance	0.137061
-1175	0.0378496	2	109	GO:0060563;GO:0042491	neuroepithelial cell differentiation	0.137147
-962	0.03784	2	163	GO:2000779	regulation of double-strand break repair	0.137147
2314	0.0378708	2	28	GO:0046487	glyoxylate metabolic process	0.137155
4326	0.037897	5	8	GO:0031268	pseudopodium organization	0.13718
-2400	0.037922	3	26	GO:0086019	cell-cell signaling involved in cardiac conduction	0.137201
-2967	0.038006	5	17	GO:0000738	DNA catabolic process, exonucleolytic	0.137228
-2012	0.0379678	2	37	GO:0001975	response to amphetamine	0.137228
2669	0.0380021	4	21	GO:0006531	aspartate metabolic process	0.137228
2447	0.0379647	3	25	GO:0006735;GO:0061621;GO:0061718	NADH regeneration	0.137228
-4991	0.0380362	6	6	GO:0045004	DNA replication proofreading	0.137268
514	0.0380946	2	582	GO:0048639	positive regulation of developmental growth	0.137409
-4984	0.038307	4	6	GO:0072044;GO:0072205	collecting duct development	0.138106
-1695	0.0383293	3	52	GO:0032652	regulation of interleukin-1 production	0.138116
-3262	0.0383886	2	14	GO:0060242	contact inhibition	0.138261
1333	0.0386002	2	84	GO:0001954	positive regulation of cell-matrix adhesion	0.138466
2958	0.0385689	4	17	GO:0002279;GO:0045576;GO:0002448;GO:0043303	mast cell activation	0.138466
-2545	0.0384713	2	23	GO:0010446	response to alkaline pH	0.138466
-4608	0.0385966	2	7	GO:0022605	mammalian oogenesis stage	0.138466
-1799	0.0385844	4	46	GO:0030809;GO:0030812;GO:0045820;GO:0051198;GO:2001170;GO:0051195;GO:1900372	negative regulation of cofactor metabolic process	0.138466
3522	0.0384891	6	12	GO:0034514	mitochondrial unfolded protein response	0.138466
-1820	0.0385391	2	45	GO:0042559	pteridine-containing compound biosynthetic process	0.138466
2191	0.0385892	7	31	GO:0045736;GO:1904030	negative regulation of cyclin-dependent protein serine/threonine kinase activity	0.138466
-3517	0.0387447	3	12	GO:1901555;GO:1905705	response to paclitaxel	0.138915
-1760	0.0387818	2	48	GO:0001702	gastrulation with mouth forming second	0.138978
[truncated: 5,162 more rows]

## Sheet: TableS20
Table S20 | GO MWU test Orbicella faveolata host
delta.rank	pval	level	nseqs	term	name	p.adj
4925	1.46368e-54	2	286	GO:0090083;GO:0090084	regulation of inclusion body assembly	9.95744e-51
3115	7.43842e-46	2	608	GO:0006457	protein folding	2.53018e-42
-1974	7.56374e-26	2	839	GO:0007411;GO:0097485	neuron projection guidance	1.7152e-22
-1610	1.16316e-23	3	1169	GO:0007409;GO:0061564	axon development	1.97824e-20
-1764	4.03902e-23	2	937	GO:0007155;GO:0022610	biological adhesion	5.49549e-20
-1442	2.71181e-21	3	1311	GO:0006935;GO:0042330	taxis	3.07474e-18
-2084	9.45935e-21	2	586	GO:0098609	cell-cell adhesion	9.19313e-18
-1264	4.10435e-20	2	1636	GO:0010975;GO:0045664;GO:0120035;GO:0031344	regulation of cell projection organization	3.49024e-17
-1183	1.43369e-19	2	1835	GO:0016477;GO:0048870	cell motility	1.08371e-16
-1244	5.38693e-19	3	1582	GO:0040012	regulation of locomotion	3.66473e-16
-1148	1.19233e-18	2	1849	GO:0051960;GO:0050767	regulation of nervous system development	7.37404e-16
-1286	1.64249e-17	5	1335	GO:0030334;GO:2000145;GO:0051270	regulation of cellular component movement	9.31153e-15
-1635	7.86474e-16	3	713	GO:0050808	synapse organization	4.11568e-13
-1924	9.02968e-16	3	507	GO:0050770	regulation of axonogenesis	4.38778e-13
-988	9.72843e-16	2	2104	GO:0000902;GO:0000904;GO:0048812;GO:0120039;GO:0048858;GO:0032990;GO:0031175;GO:0048667	cell morphogenesis	4.41217e-13
1146	3.68491e-14	4	1328	GO:0006259	DNA metabolic process	1.56678e-11
-1521	5.39636e-14	2	718	GO:0010769	regulation of cell morphogenesis involved in differentiation	2.1595e-11
-1137	7.38302e-14	2	1315	GO:0006897;GO:0098657	import into cell	2.79037e-11
-2218	3.69393e-13	3	308	GO:0098742	cell-cell adhesion via plasma-membrane adhesion molecules	1.32262e-10
973	4.34856e-13	4	1728	GO:0051276	chromosome organization	1.47916e-10
2130	6.67319e-13	2	327	GO:0006260	DNA replication	2.1618e-10
-957	1.31143e-12	2	1708	GO:0007417;GO:0007420;GO:0060322	central nervous system development	3.87897e-10
-1001	1.26538e-12	2	1550	GO:0022603	regulation of anatomical structure morphogenesis	3.87897e-10
-970	2.24225e-12	3	1622	GO:0003002;GO:0007389	pattern specification process	6.35584e-10
2134	2.53818e-12	4	309	GO:0000075;GO:0007093	cell cycle checkpoint	6.9069e-10
-1016	3.86214e-12	3	1430	GO:0048598	embryonic morphogenesis	1.01054e-09
-2138	4.36444e-12	3	301	GO:1905039;GO:1903825	carboxylic acid transmembrane transport	1.09968e-09
-2585	6.07159e-12	2	202	GO:0007156	homophilic cell adhesion via plasma membrane adhesion molecules	1.47518e-09
1079	7.348e-12	2	1219	GO:0006974	cellular response to DNA damage stimulus	1.72374e-09
-2874	1.28745e-11	3	158	GO:0006026;GO:0006027	aminoglycan catabolic process	2.91951e-09
1737	1.69934e-11	2	434	GO:0140013	meiotic nuclear division	3.72924e-09
-4976	3.76614e-11	2	50	GO:0051823	regulation of synapse structural plasticity	8.00658e-09
-1059	7.09102e-11	2	1140	GO:0051962;GO:0010720;GO:0050769	positive regulation of cell development	1.46182e-08
-5001	7.37927e-11	4	48	GO:0007390	germ-band shortening	1.47651e-08
-1075	9.04951e-11	5	1090	GO:0007167;GO:0007169	enzyme linked receptor protein signaling pathway	1.75897e-08
-1166	9.3429e-11	2	916	GO:0045666;GO:0031346;GO:0010976	positive regulation of cell projection organization	1.76555e-08
-1712	1.05096e-10	6	411	GO:0050773	regulation of dendrite development	1.93234e-08
-2425	1.85777e-10	2	197	GO:0009620	response to fungus	3.3259e-08
2225	2.13599e-10	2	233	GO:0000723;GO:0032200	telomere organization	3.72594e-08
-3049	2.6519e-10	2	122	GO:0002431;GO:0002433;GO:0038094;GO:0038096	immune response-regulating cell surface receptor signaling pathway involved in phagocytosis	4.51022e-08
-1382	2.82683e-10	3	608	GO:0050804;GO:0099177	modulation of chemical synaptic transmission	4.69048e-08
-1883	3.74614e-10	3	318	GO:1901136	carbohydrate derivative catabolic process	6.06786e-08
1805	3.86643e-10	2	346	GO:0006302	double-strand break repair	6.11705e-08
-843	4.35756e-10	2	1707	GO:0006955	immune response	6.61999e-08
-2229	4.37894e-10	2	224	GO:0010171	body morphogenesis	6.61999e-08
1301	4.80919e-10	2	671	GO:0033044	regulation of chromosome organization	7.11237e-08
2217	5.3852e-10	2	224	GO:0006261	DNA-dependent DNA replication	7.79479e-08
-806	6.46815e-10	1	1843	GO:0007610	behavior	9.16725e-08
-1062	7.22756e-10	2	1004	GO:0022604	regulation of cell morphogenesis	1.00345e-07
-1502	7.39197e-10	4	487	GO:0045216;GO:0034330	cell junction organization	1.00575e-07
-1663	1.00672e-09	4	389	GO:0022612	gland morphogenesis	1.34289e-07
-800	1.10467e-09	2	1816	GO:0002009;GO:0048729	tissue morphogenesis	1.44521e-07
-2486	1.26412e-09	4	170	GO:0051180;GO:0035461	vitamin transport	1.6226e-07
-1959	1.57796e-09	2	272	GO:0006022;GO:0030203	aminoglycan metabolic process	1.98794e-07
-3049	1.66595e-09	2	111	GO:0050885	neuromuscular process controlling balance	2.06063e-07
-1683	1.89145e-09	2	367	GO:0050920	regulation of chemotaxis	2.29778e-07
-4302	2.02637e-09	2	55	GO:0035641	locomotory exploration behavior	2.41848e-07
-896	2.11941e-09	2	1363	GO:0007267	cell-cell signaling	2.48592e-07
-1512	2.21268e-09	2	453	GO:0046942;GO:0015849	carboxylic acid transport	2.55133e-07
-1295	4.16141e-09	2	601	GO:0007626	locomotory behavior	4.71835e-07
-2180	4.33861e-09	7	207	GO:1902667	regulation of axon guidance	4.83862e-07
-1424	4.51751e-09	4	492	GO:0030198	extracellular matrix organization	4.95687e-07
-3504	4.94952e-09	2	79	GO:0030517	negative regulation of axon extension	5.3447e-07
-1139	5.03526e-09	3	776	GO:0030155	regulation of cell adhesion	5.35232e-07
1203	5.41939e-09	2	690	GO:1903046;GO:0051321	meiotic cell cycle	5.67201e-07
-2676	6.27502e-09	2	134	GO:0030537	larval behavior	6.38369e-07
-1814	6.28704e-09	3	294	GO:0050900	leukocyte migration	6.38369e-07
1060	6.79027e-09	4	887	GO:0006281	DNA repair	6.79326e-07
1548	7.20104e-09	3	403	GO:0097190	apoptotic signaling pathway	7.09981e-07
-866	7.95093e-09	2	1353	GO:0002252	immune effector process	7.72716e-07
-4596	9.9471e-09	3	44	GO:2000274	regulation of epithelial cell migration, open tracheal system	9.531e-07
849	1.11013e-08	3	1383	GO:1903047;GO:0000278	mitotic cell cycle	1.04892e-06
-1174	1.35966e-08	2	686	GO:0005975	carbohydrate metabolic process	1.26709e-06
1098	1.87993e-08	3	773	GO:0000280;GO:0048285	organelle fission	1.71822e-06
1799	1.89426e-08	2	280	GO:0006888	endoplasmic reticulum to Golgi vesicle-mediated transport	1.71822e-06
-3189	1.94108e-08	2	88	GO:0019991	septate junction assembly	1.73753e-06
-2444	2.00395e-08	2	150	GO:0050805	negative regulation of synaptic transmission	1.7478e-06
-3450	1.99898e-08	2	75	GO:0110111	negative regulation of animal organ morphogenesis	1.7478e-06
-997	2.31385e-08	2	934	GO:0006820;GO:0015711	anion transport	1.99254e-06
803	2.79513e-08	5	1469	GO:0051129	negative regulation of cellular component organization	2.33901e-06
-2222	2.81932e-08	2	178	GO:0051965	positive regulation of synapse assembly	2.33901e-06
-1170	2.80312e-08	2	660	GO:0098656	anion transmembrane transport	2.33901e-06
-1544	2.98319e-08	4	371	GO:0034329	cell junction assembly	2.44514e-06
-2156	3.0926e-08	2	188	GO:0030510	regulation of BMP signaling pathway	2.50464e-06
-2836	3.1915e-08	6	108	GO:0051966	regulation of synaptic transmission, glutamatergic	2.55433e-06
-865	3.34372e-08	4	1234	GO:0072359	circulatory system development	2.64504e-06
1958	3.93847e-08	2	225	GO:0000724;GO:0000725	recombinational repair	3.0797e-06
-4923	4.3372e-08	2	35	GO:0009957	epidermal cell fate specification	3.35295e-06
-822	4.51321e-08	2	1348	GO:0045597	positive regulation of cell differentiation	3.44982e-06
-1560	4.83569e-08	3	352	GO:0030336;GO:2000146;GO:0040013;GO:0051271	negative regulation of locomotion	3.65525e-06
-846	5.81082e-08	2	1245	GO:0090066	regulation of anatomical structure size	4.34406e-06
-1404	6.16347e-08	2	430	GO:0008037;GO:0008038	cell recognition	4.55762e-06
-1366	6.30317e-08	2	454	GO:0090287	regulation of cellular response to growth factor stimulus	4.61081e-06
1492	6.47694e-08	2	378	GO:0006310	DNA recombination	4.68752e-06
-2180	6.60839e-08	2	175	GO:0006665	sphingolipid metabolic process	4.7323e-06
-4190	6.67975e-08	5	47	GO:0097374	sensory neuron axon guidance	4.73358e-06
-3314	7.00763e-08	2	75	GO:0035640	exploration behavior	4.91473e-06
-1432	7.26291e-08	3	408	GO:0007368;GO:0009855;GO:0009799	specification of symmetry	5.04179e-06
-2064	9.26696e-08	2	191	GO:0003014	renal system process	6.36799e-06
-1229	9.56574e-08	3	548	GO:0006898	receptor-mediated endocytosis	6.50758e-06
1430	9.6862e-08	2	401	GO:0044772;GO:0044770	cell cycle phase transition	6.52428e-06
-796	9.85038e-08	2	1365	GO:0006952	defense response	6.56981e-06
-3334	1.07135e-07	2	72	GO:0060291	long-term synaptic potentiation	7.07614e-06
-3500	1.14602e-07	6	65	GO:2000826;GO:2000136	regulation of heart morphogenesis	7.49649e-06
-1615	1.17756e-07	2	309	GO:0015893;GO:0006855	drug transport	7.62947e-06
-1204	1.23256e-07	2	562	GO:0016331	morphogenesis of embryonic epithelium	7.76397e-06
-2289	1.22169e-07	3	152	GO:0022029;GO:0021885	forebrain cell migration	7.76397e-06
-4194	1.22754e-07	2	45	GO:0060037	pharyngeal system development	7.76397e-06
-3897	1.28173e-07	4	52	GO:0060055;GO:0070527	platelet aggregation	7.99963e-06
1910	1.31157e-07	3	218	GO:0007140	male meiotic nuclear division	8.11147e-06
-2313	1.33242e-07	7	148	GO:0048013	ephrin receptor signaling pathway	8.16615e-06
-1183	1.4211e-07	3	577	GO:0008361	regulation of cell size	8.63194e-06
1053	1.64904e-07	2	727	GO:0072594	establishment of protein localization to organelle	9.92778e-06
-1251	1.70391e-07	2	507	GO:0009953	dorsal/ventral pattern formation	9.99287e-06
-2905	1.67839e-07	2	92	GO:0048681;GO:0070571	negative regulation of neuron projection regeneration	9.99287e-06
-709	1.69209e-07	2	1689	GO:0060562;GO:0035239	tube morphogenesis	9.99287e-06
4488	1.97558e-07	2	38	GO:0016233	telomere capping	1.14871e-05
-1999	1.99651e-07	2	193	GO:0051181	cofactor transport	1.15104e-05
-4304	2.20473e-07	2	41	GO:0015804	neutral amino acid transport	1.2604e-05
1848	2.27356e-07	3	224	GO:0006606;GO:0051170	import into nucleus	1.28892e-05
-4130	2.60894e-07	3	44	GO:0060788	ectodermal placode formation	1.46683e-05
-1152	2.68705e-07	3	581	GO:0045087	innate immune response	1.49836e-05
-1597	2.77273e-07	2	297	GO:0048167	regulation of synaptic plasticity	1.53357e-05
-1316	2.93084e-07	4	439	GO:0010977;GO:0031345;GO:0045665	negative regulation of neuron differentiation	1.59738e-05
-2962	2.93507e-07	2	85	GO:0048521;GO:2000252	negative regulation of behavior	1.59738e-05
-2276	3.05618e-07	4	144	GO:0050832	defense response to fungus	1.6501e-05
1864	3.15741e-07	2	215	GO:0031570;GO:0000077	DNA integrity checkpoint	1.67812e-05
1005	3.1343e-07	2	763	GO:0045786	negative regulation of cell cycle	1.67812e-05
-3370	3.30824e-07	5	65	GO:0006004	fucose metabolic process	1.74465e-05
-2450	3.4649e-07	2	123	GO:0048010	vascular endothelial growth factor receptor signaling pathway	1.81321e-05
-2552	3.56645e-07	4	113	GO:0010172	embryonic body morphogenesis	1.8521e-05
1692	3.78181e-07	5	258	GO:0097193	intrinsic apoptotic signaling pathway	1.94906e-05
-938	4.06439e-07	4	863	GO:0007186	G protein-coupled receptor signaling pathway	2.07895e-05
-1006	4.2574e-07	2	744	GO:0035107;GO:0048736	appendage development	2.16142e-05
3047	4.31777e-07	3	78	GO:0010824	regulation of centrosome duplication	2.17584e-05
-925	4.43242e-07	2	884	GO:0040017	positive regulation of locomotion	2.21719e-05
3282	4.48811e-07	2	67	GO:0006111	regulation of gluconeogenesis	2.22866e-05
-1940	4.85018e-07	2	192	GO:0007631	feeding behavior	2.37379e-05
-5057	4.82971e-07	3	28	GO:0035161	imaginal disc lineage restriction	2.37379e-05
-1272	5.08631e-07	2	451	GO:0003007	heart morphogenesis	2.47158e-05
-2648	5.18804e-07	5	102	GO:0016198;GO:0016199	axon midline choice point recognition	2.50314e-05
-2176	5.84464e-07	4	150	GO:0045887;GO:1904398	positive regulation of neuromuscular junction development	2.80008e-05
-927	5.97535e-07	2	859	GO:0032535	regulation of cellular component size	2.84268e-05
-2006	6.17765e-07	2	176	GO:0038093	Fc receptor signaling pathway	2.91851e-05
-1770	7.21853e-07	3	224	GO:0050680	negative regulation of epithelial cell proliferation	3.38673e-05
-1818	7.31044e-07	6	212	GO:0035735;GO:0042073;GO:0098840;GO:0099118	protein transport along microtubule	3.40636e-05
-1885	8.26109e-07	3	195	GO:0016052	carbohydrate catabolic process	3.82314e-05
-1640	8.51912e-07	3	258	GO:0008045	motor neuron axon guidance	3.91592e-05
-2794	8.62017e-07	4	88	GO:0046466	membrane lipid catabolic process	3.93577e-05
-1656	8.98366e-07	4	252	GO:0002429;GO:0002768	immune response-regulating cell surface receptor signaling pathway	4.07439e-05
-1194	9.4584e-07	3	489	GO:0016358;GO:0048813	dendrite development	4.26129e-05
-6317	9.58141e-07	2	17	GO:0015747;GO:0043252;GO:2001142	urate transport	4.28831e-05
-2125	1.06714e-06	2	150	GO:0030239	myofibril assembly	4.74495e-05
-1398	1.09165e-06	4	350	GO:0021915	neural tube development	4.82239e-05
-4442	1.11246e-06	3	34	GO:0060831	smoothened signaling pathway involved in dorsal/ventral neural tube patterning	4.88261e-05
1236	1.13105e-06	3	449	GO:0010948	negative regulation of cell cycle process	4.93241e-05
-3487	1.17036e-06	3	55	GO:0035212	cell competition in a multicellular organism	5.07131e-05
-2463	1.2524e-06	4	110	GO:0051491	positive regulation of filopodium assembly	5.39245e-05
1001	1.27463e-06	2	687	GO:0051052	regulation of DNA metabolic process	5.45364e-05
-1730	1.34923e-06	2	223	GO:0001708	cell fate specification	5.70111e-05
-2251	1.34639e-06	3	131	GO:0035904;GO:0060840	artery development	5.70111e-05
-610	1.36712e-06	2	1985	GO:0051241;GO:0051093	negative regulation of multicellular organismal process	5.74107e-05
3402	1.38717e-06	3	57	GO:0006278;GO:0007004;GO:0010833	telomere maintenance via telomere lengthening	5.75422e-05
702	1.38067e-06	3	1449	GO:0006396	RNA processing	5.75422e-05
-985	1.4712e-06	4	702	GO:0009952	anterior/posterior pattern specification	6.06581e-05
-759	1.51097e-06	5	1214	GO:0045055;GO:0006887	exocytosis	6.17592e-05
-2240	1.51607e-06	2	131	GO:0060042	retina morphogenesis in camera-type eye	6.17592e-05
-3945	1.53424e-06	4	42	GO:0048688;GO:0048692	negative regulation of axon extension involved in regeneration	6.21275e-05
1570	1.64851e-06	2	267	GO:2001251	negative regulation of chromosome organization	6.636e-05
1115	1.6827e-06	3	536	GO:0006913;GO:0051169	nuclear transport	6.73378e-05
-2120	1.84002e-06	2	144	GO:0007044	cell-substrate junction assembly	7.27771e-05
-3278	1.83191e-06	5	60	GO:0072383;GO:0072386	plus-end-directed organelle transport along microtubule	7.27771e-05
-3387	1.90479e-06	2	56	GO:0002679;GO:0045730	respiratory burst	7.49035e-05
1006	2.13323e-06	2	650	GO:1901990;GO:1901987	regulation of cell cycle phase transition	8.34045e-05
-2233	2.16292e-06	3	128	GO:0006865	amino acid transport	8.40819e-05
-3034	2.18821e-06	4	69	GO:0033628	regulation of cell adhesion mediated by integrin	8.45817e-05
-4748	2.29769e-06	4	28	GO:0015882;GO:0070837;GO:0070904	dehydroascorbic acid transport	8.83116e-05
1019	2.35573e-06	2	627	GO:0007005	mitochondrion organization	8.95307e-05
-3922	2.3435e-06	2	41	GO:1905905	pharyngeal gland morphogenesis	8.95307e-05
3515	2.38171e-06	3	51	GO:0010288	response to lead ion	9.00153e-05
-4904	2.56457e-06	3	26	GO:0040005	chitin-based cuticle attachment to epithelium	9.58613e-05
-3286	2.56356e-06	2	58	GO:0045123	cellular extravasation	9.58613e-05
3812	2.61541e-06	5	43	GO:0031145	anaphase-promoting complex-dependent catabolic process	9.72274e-05
2567	2.64087e-06	3	95	GO:0008630	intrinsic apoptotic signaling pathway in response to DNA damage	9.76405e-05
-2447	2.80541e-06	4	104	GO:0014042;GO:1904801	positive regulation of neuron maturation	0.000103163
797	2.92449e-06	2	1029	GO:0016071	mRNA metabolic process	0.000106378
-2409	2.91617e-06	2	107	GO:0031581	hemidesmosome assembly	0.000106378
832	2.93974e-06	2	939	GO:0034660	ncRNA metabolic process	0.000106378
-949	2.99661e-06	2	712	GO:0007018	microtubule-based movement	0.000107862
-805	3.12727e-06	2	1002	GO:0030031;GO:0044782;GO:0060271;GO:0120031	cell projection assembly	0.000111387
-6011	3.12029e-06	3	17	GO:0042816	vitamin B6 metabolic process	0.000111387
-1003	3.29525e-06	2	628	GO:0001667	ameboidal-type cell migration	0.000116321
-3195	3.30002e-06	3	60	GO:0055115	entry into diapause	0.000116321
-2601	3.60679e-06	2	90	GO:0003333;GO:0015807;GO:1902475	amino acid transmembrane transport	0.000126479
-1534	3.78527e-06	6	260	GO:0001841;GO:0001843;GO:0060606;GO:0014020	neural tube formation	0.000132057
-2353	4.00851e-06	5	109	GO:0048168	regulation of neuronal synaptic plasticity	0.000139132
-2708	4.1141e-06	2	82	GO:0046849	bone remodeling	0.000142072
-651	4.2705e-06	4	1536	GO:0007423;GO:0001654	sensory organ development	0.000146728
-3326	4.34847e-06	4	54	GO:0051968	positive regulation of synaptic transmission, glutamatergic	0.000148656
1521	4.73563e-06	2	259	GO:0010389;GO:1902749	regulation of cell cycle G2/M phase transition	0.000161082
-1322	4.9749e-06	2	343	GO:0010632	regulation of epithelial cell migration	0.000167546
-3277	4.95284e-06	2	55	GO:0048169	regulation of long-term neuronal synaptic plasticity	0.000167546
2751	5.04606e-06	2	78	GO:0033077	T cell differentiation in thymus	0.000169105
1691	5.2544e-06	2	207	GO:0071897	DNA biosynthetic process	0.000175224
1417	5.28929e-06	2	296	GO:0017038	protein import	0.000175527
-2677	5.32027e-06	2	82	GO:0022611	dormancy process	0.000175698
-3349	5.63633e-06	5	52	GO:0061311	cell surface receptor signaling pathway involved in heart development	0.000185236
-920	6.21146e-06	3	708	GO:0043062	extracellular structure organization	0.000203157
-1105	6.2804e-06	4	484	GO:1905952	regulation of lipid localization	0.000204428
3746	6.4976e-06	2	41	GO:0006999	nuclear pore organization	0.000208506
-3152	6.45092e-06	3	58	GO:0018996	molting cycle, collagen and cuticulin-based cuticle	0.000208506
-4703	6.47446e-06	3	26	GO:0043616	keratinocyte proliferation	0.000208506
-1285	6.53503e-06	2	354	GO:0018108;GO:0018212	peptidyl-tyrosine modification	0.000208722
-1243	6.60961e-06	2	379	GO:0001503	ossification	0.000208978
-951	6.60432e-06	2	657	GO:0097435	supramolecular fiber organization	0.000208978
-4303	6.63519e-06	2	31	GO:1905489	regulation of sensory neuron axon guidance	0.000208978
-3453	6.90603e-06	2	48	GO:0040016	embryonic cleavage	0.000216506
2003	7.09437e-06	3	143	GO:0032204	regulation of telomere maintenance	0.00022139
-2004	7.57842e-06	2	142	GO:0006835	dicarboxylic acid transport	0.000235416
-5191	7.64261e-06	2	21	GO:0033632	regulation of cell-cell adhesion mediated by integrin	0.00023633
-1775	7.69581e-06	2	181	GO:0021510	spinal cord development	0.000236899
-3178	7.84714e-06	3	56	GO:0014065	phosphatidylinositol 3-kinase signaling	0.000240469
-2479	8.03436e-06	5	92	GO:0006687	glycosphingolipid metabolic process	0.000245102
-905	8.18594e-06	2	713	GO:0030335;GO:2000147;GO:0051272	positive regulation of cellular component movement	0.000248612
2516	8.32028e-06	2	89	GO:0002377;GO:0002440	production of molecular mediator of immune response	0.000250455
-3228	8.29056e-06	2	54	GO:0070723;GO:0071397	response to cholesterol	0.000250455
4735	8.449e-06	8	25	GO:0071044	histone mRNA catabolic process	0.000253209
-915	8.5237e-06	2	695	GO:0002065;GO:0002066;GO:0030707	columnar/cuboidal epithelial cell differentiation	0.000254328
-2041	8.66346e-06	2	135	GO:0060998	regulation of dendritic spine development	0.000257369
-1251	9.10185e-06	2	362	GO:0001763;GO:0048754;GO:0061138	morphogenesis of a branching structure	0.000267121
-754	9.08723e-06	2	1037	GO:0002274;GO:0002263;GO:0002275;GO:0002366;GO:0002283;GO:0042119;GO:0036230;GO:0002443;GO:0002444;GO:0002446;GO:0043299;GO:0043312	cell activation involved in immune response	0.000267121
-2864	9.10953e-06	4	68	GO:0030513	positive regulation of BMP signaling pathway	0.000267121
-2690	9.25118e-06	3	77	GO:0010884	positive regulation of lipid storage	0.000269614
-4811	9.2738e-06	5	24	GO:0045955;GO:1903306	negative regulation of regulated secretory pathway	0.000269614
4618	9.4912e-06	3	26	GO:1901673	regulation of mitotic spindle assembly	0.00027476
-1915	9.60715e-06	7	152	GO:0048679;GO:0070570	regulation of neuron projection regeneration	0.000276938
1183	9.64834e-06	3	404	GO:0007088;GO:0051783	regulation of nuclear division	0.000276952
-805	9.80248e-06	2	895	GO:0048592;GO:0090596	sensory organ morphogenesis	0.000280194
-2687	1.08444e-05	3	76	GO:0010842	retina layer formation	0.00030868
-3126	1.10292e-05	2	56	GO:0030149	sphingolipid catabolic process	0.000312631
855	1.18268e-05	3	773	GO:0006511;GO:0019941;GO:0043632	modification-dependent macromolecule catabolic process	0.000331103
-1194	1.17793e-05	2	388	GO:0016311	dephosphorylation	0.000331103
-3513	1.18216e-05	2	44	GO:0045572	positive regulation of imaginal disc growth	0.000331103
-2183	1.22331e-05	4	114	GO:0001776;GO:0002260	leukocyte homeostasis	0.000341072
-1542	1.27146e-05	2	229	GO:0030308	negative regulation of cell growth	0.000353051
-3384	1.29162e-05	3	47	GO:0021904	dorsal/ventral neural tube patterning	0.000357192
3099	1.30723e-05	3	56	GO:0008334	histone mRNA metabolic process	0.000359551
-995	1.31073e-05	3	558	GO:0043010	camera-type eye development	0.000359551
727	1.35373e-05	2	1074	GO:0008219;GO:0006915;GO:0012501	cell death	0.00036691
-897	1.34922e-05	2	691	GO:0098542	defense response to other organism	0.00036691
1019	1.35143e-05	3	530	GO:0098813;GO:0007059	chromosome segregation	0.00036691
-4822	1.36336e-05	2	23	GO:0097254	renal tubular secretion	0.000368054
3751	1.37469e-05	5	38	GO:0033151	V(D)J recombination	0.000369645
2249	1.38955e-05	2	106	GO:0033260;GO:0044786	cell cycle DNA replication	0.000372171
-788	1.44713e-05	4	898	GO:0007507	heart development	0.000386072
-1325	1.46085e-05	3	307	GO:0006766;GO:0006767	vitamin metabolic process	0.000388208
3505	1.5498e-05	6	43	GO:0042402;GO:0009310	cellular biogenic amine catabolic process	0.000410244
-3186	1.57484e-05	3	52	GO:0001779;GO:0002279;GO:0045576;GO:0002448;GO:0002551;GO:0097531;GO:0010818;GO:0048247;GO:0033029;GO:0033031;GO:0033034;GO:0035747;GO:0035754;GO:0043303;GO:0060074;GO:0060374;GO:0072672	mast cell activation	0.000414515
-1810	1.57812e-05	2	162	GO:0001952	regulation of cell-matrix adhesion	0.000414515
3423	1.58614e-05	2	45	GO:0090342;GO:2000772	regulation of cell aging	0.000415019
-858	1.67561e-05	3	741	GO:0007268;GO:0098916;GO:0099537;GO:0099536	synaptic signaling	0.00043675
632	1.69607e-05	5	1415	GO:0033365	protein localization to organelle	0.000440396
-1388	1.70592e-05	2	275	GO:0010810	regulation of cell-substrate adhesion	0.000440422
-774	1.71008e-05	2	918	GO:1901615	organic hydroxy compound metabolic process	0.000440422
1429	1.71559e-05	4	259	GO:1901991;GO:1901988	negative regulation of cell cycle phase transition	0.000440422
-3370	1.73318e-05	2	46	GO:0034356	NAD biosynthesis via nicotinamide riboside salvage pathway	0.000443263
-1155	1.82237e-05	3	397	GO:0032102	negative regulation of response to external stimulus	0.000464329
1903	1.8505e-05	2	144	GO:0044774;GO:0044773	mitotic DNA integrity checkpoint	0.000469737
-2781	1.89935e-05	3	67	GO:0008345	larval locomotory behavior	0.000480346
-1723	1.95919e-05	6	175	GO:0010771;GO:0050771	negative regulation of cell morphogenesis involved in differentiation	0.000493642
1184	1.99791e-05	3	374	GO:0051054	positive regulation of DNA metabolic process	0.000501542
-1369	2.01879e-05	5	278	GO:0001738	morphogenesis of a polarized epithelium	0.00050333
-918	2.01983e-05	3	630	GO:0050803;GO:0050807	regulation of synapse structure or activity	0.00050333
1899	2.07311e-05	3	143	GO:0042770	signal transduction in response to DNA damage	0.000514721
-579	2.15021e-05	2	1671	GO:0009791	post-embryonic development	0.000530728
-1318	2.15318e-05	5	298	GO:0030326;GO:0035108;GO:0035113;GO:0060173	limb development	0.000530728
-2611	2.1636e-05	2	75	GO:0016139;GO:0019377	glycoside catabolic process	0.000531372
1025	2.30876e-05	2	495	GO:0090305	nucleic acid phosphodiester bond hydrolysis	0.000564981
1104	2.3413e-05	2	424	GO:0045930	negative regulation of mitotic cell cycle	0.00057089
-1524	2.35171e-05	4	220	GO:0003341	cilium movement	0.000571382
972	2.4239e-05	3	549	GO:0042254	ribosome biogenesis	0.000585557
-2165	2.42727e-05	2	108	GO:0060976	coronary vasculature development	0.000585557
5790	2.45089e-05	7	15	GO:0009750	response to fructose	0.000589167
-3308	2.46896e-05	2	46	GO:0007475	apposition of dorsal and ventral imaginal disc-derived wing surfaces	0.000591421
-1449	2.49296e-05	3	242	GO:0050806	positive regulation of synaptic transmission	0.000595075
-2122	2.50492e-05	2	112	GO:1901658	glycosyl compound catabolic process	0.00059558
-3788	2.51259e-05	6	35	GO:1904350;GO:1905165	regulation of lysosomal protein catabolic process	0.00059558
-4774	2.52556e-05	4	22	GO:0060447;GO:0060739	mesenchymal-epithelial cell signaling involved in prostate gland development	0.000596575
7456	2.56136e-05	3	9	GO:0001555	oocyte growth	0.000602938
1097	2.64533e-05	3	424	GO:0031647	regulation of protein stability	0.000620559
-1493	2.67047e-05	2	226	GO:0035050	embryonic heart tube development	0.000622164
-3407	2.66792e-05	2	43	GO:0043650	dicarboxylic acid biosynthetic process	0.000622164
2074	2.782e-05	2	116	GO:0007006	mitochondrial membrane organization	0.000643371
-1294	2.78235e-05	4	301	GO:0048705	skeletal system morphogenesis	0.000643371
-1334	2.78986e-05	2	283	GO:1903429	regulation of cell maturation	0.000643371
2252	2.85925e-05	3	98	GO:0007131;GO:0035825	reciprocal meiotic recombination	0.000657145
-1342	2.91701e-05	2	278	GO:0030278	regulation of ossification	0.000666444
-575	2.91931e-05	2	1635	GO:0050877	nervous system process	0.000666444
-826	3.02563e-05	2	751	GO:0048568	embryonic organ development	0.000686224
-2635	3.02612e-05	7	71	GO:0051932	synaptic transmission, GABAergic	0.000686224
3047	3.06579e-05	3	53	GO:0006271;GO:0022616	DNA strand elongation	0.000692549
953	3.07586e-05	4	557	GO:0062012	regulation of small molecule metabolic process	0.000692549
1859	3.08456e-05	5	143	GO:0072331	signal transduction by p53 class mediator	0.000692549
-1926	3.11282e-05	2	133	GO:0097529;GO:0097530	myeloid leukocyte migration	0.000696596
-1587	3.20532e-05	5	196	GO:0061053	somite development	0.000714944
2500	3.37853e-05	2	78	GO:0002200;GO:0002562;GO:0016444	somatic diversification of immune receptors	0.000751115
658	3.45589e-05	5	1195	GO:0010564	regulation of cell cycle process	0.000765812
-3175	3.5523e-05	5	48	GO:0008362	chitin-based embryonic cuticle biosynthetic process	0.00078462
7751	3.69905e-05	4	8	GO:0051257	meiotic spindle midzone assembly	0.000814389
-2787	3.7227e-05	5	62	GO:0001702	gastrulation with mouth forming second	0.000816952
-874	3.742e-05	4	651	GO:0072358;GO:0001568;GO:0001944;GO:0048514	cardiovascular system development	0.000818547
-1864	3.76254e-05	3	139	GO:0060179	male mating behavior	0.000820402
-1114	3.81788e-05	3	394	GO:0010927	cellular component assembly involved in morphogenesis	0.000829809
-2613	3.9972e-05	2	70	GO:0072678;GO:0072676	lymphocyte migration	0.000866018
-1112	4.05668e-05	5	393	GO:0048640	negative regulation of developmental growth	0.000876115
-1327	4.08181e-05	2	274	GO:0072659	protein localization to plasma membrane	0.000878752
-3449	4.11521e-05	3	40	GO:0048665	neuron fate specification	0.000883147
-2517	4.23388e-05	2	75	GO:0010002	cardioblast differentiation	0.000905758
-5128	4.2582e-05	2	18	GO:0000101	sulfur amino acid transport	0.000907415
2273	4.2683e-05	2	92	GO:0001510	RNA methylation	0.000907415
-4106	4.37875e-05	6	28	GO:0060982	coronary artery morphogenesis	0.000927995
-917	4.5278e-05	2	577	GO:0002119	nematode larval development	0.000950697
-1993	4.52552e-05	5	119	GO:0019359;GO:0019363;GO:0072525	pyridine-containing compound biosynthetic process	0.000950697
-1143	4.5197e-05	2	367	GO:1903034	regulation of response to wounding	0.000950697
-3198	4.55758e-05	4	46	GO:0007414;GO:0007415	axonal defasciculation	0.000951081
3614	4.5442e-05	2	36	GO:0019068	virion assembly	0.000951081
-3036	4.59289e-05	2	51	GO:2000108	positive regulation of leukocyte apoptotic process	0.000955517
-654	4.76337e-05	2	1166	GO:0032101	regulation of response to external stimulus	0.000987963
2219	4.8977e-05	2	95	GO:2000779	regulation of double-strand break repair	0.00101274
3808	5.08943e-05	5	32	GO:0090344;GO:2000773	negative regulation of cell aging	0.00104919
-546	5.25729e-05	2	1707	GO:0032940	secretion by cell	0.00107852
-4388	5.26342e-05	3	24	GO:1905906;GO:1905907	regulation of amyloid fibril formation	0.00107852
-2732	5.31238e-05	4	62	GO:0048686;GO:0048690	regulation of axon extension involved in regeneration	0.00108352
-2175	5.31963e-05	3	98	GO:0048844	artery morphogenesis	0.00108352
-1117	5.34626e-05	5	377	GO:1990778	protein localization to cell periphery	0.00108569
-820	5.39033e-05	2	712	GO:0001558	regulation of cell growth	0.00109138
-4208	5.4385e-05	2	26	GO:0071622;GO:1902622	regulation of granulocyte chemotaxis	0.00109787
-4205	5.50261e-05	3	26	GO:1904352;GO:1905167	positive regulation of lysosomal protein catabolic process	0.00110752
-2658	5.67811e-05	2	65	GO:0071696;GO:0071697	ectodermal placode development	0.00113947
-4906	5.74295e-05	5	19	GO:1902624;GO:0071624;GO:0090022;GO:0090023	regulation of neutrophil chemotaxis	0.0011491
-3609	5.94261e-05	3	35	GO:0051182	coenzyme transport	0.00118556
8039	6.26408e-05	3	7	GO:0030954	astral microtubule nucleation	0.00124604
831	6.30795e-05	3	680	GO:0006412;GO:0043043	peptide biosynthetic process	0.00125111
-971	6.53519e-05	4	490	GO:0007517	muscle organ development	0.00129241
-2357	6.7815e-05	3	81	GO:0010499;GO:0035092;GO:0035093	sperm chromatin condensation	0.00133337
-4324	6.76822e-05	2	24	GO:0051386	regulation of neurotrophin TRK receptor signaling pathway	0.00133337
2355	6.8585e-05	3	81	GO:0007080;GO:0051310	metaphase plate congression	0.00134462
-667	6.91852e-05	3	1065	GO:0045596	negative regulation of cell differentiation	0.00135249
-1297	7.02658e-05	7	269	GO:0030516;GO:0061387	regulation of extent of cell growth	0.00136968
1176	7.11182e-05	2	328	GO:0000819;GO:0000070	sister chromatid segregation	0.00138234
-2083	7.27785e-05	7	103	GO:0038095	Fc-epsilon receptor signaling pathway	0.00141058
4837	7.30903e-05	6	19	GO:0001731	formation of translation preinitiation complex	0.00141198
1123	7.32663e-05	3	359	GO:0006611;GO:0051168;GO:0006405;GO:0071166;GO:0071426	nuclear export	0.00141198
1241	7.51465e-05	2	292	GO:0043543	protein acylation	0.00144006
1538	7.5052e-05	2	189	GO:0046822	regulation of nucleocytoplasmic transport	0.00144006
3719	7.60756e-05	2	32	GO:0046599	regulation of centriole replication	0.00145377
3902	7.75047e-05	2	29	GO:0055070;GO:0006878	copper ion homeostasis	0.00147693
1584	8.25769e-05	3	176	GO:1900180	regulation of protein localization to nucleus	0.00156919
-1692	8.32817e-05	4	154	GO:1903431	positive regulation of cell maturation	0.00157818
-2208	8.36242e-05	4	90	GO:0032233;GO:0051496	positive regulation of actin filament bundle assembly	0.00158027
-2257	8.50978e-05	4	86	GO:0008587	imaginal disc-derived wing margin morphogenesis	0.00159542
-2244	8.51297e-05	2	87	GO:0022617	extracellular matrix disassembly	0.00159542
4021	8.51109e-05	2	27	GO:1902186;GO:1902188	regulation of viral release from host cell	0.00159542
-1342	8.58593e-05	2	245	GO:0006814;GO:0035725	sodium ion transport	0.00160467
-1593	8.65071e-05	5	173	GO:0016525;GO:2000181;GO:1901343	negative regulation of vasculature development	0.00160803
-2061	8.65116e-05	2	103	GO:0035335	peptidyl-tyrosine dephosphorylation	0.00160803
-3145	8.79465e-05	2	44	GO:2000535	regulation of entry of bacterium into host cell	0.00163025
-1684	8.96793e-05	2	154	GO:0060259	regulation of feeding behavior	0.00165785
-3468	9.11349e-05	6	36	GO:0061000	negative regulation of dendritic spine development	0.00168019
-3791	9.41327e-05	3	30	GO:0045920	negative regulation of exocytosis	0.00173077
-3162	9.69472e-05	3	43	GO:0007412	axon target recognition	0.00177771
1581	9.77595e-05	3	173	GO:2000278	regulation of DNA biosynthetic process	0.00178779
6240	9.85473e-05	5	11	GO:0045589	regulation of regulatory T cell differentiation	0.00179256
-1467	9.85403e-05	4	201	GO:0050905	neuromuscular process	0.00179256
2673	9.96599e-05	2	60	GO:0051984	positive regulation of chromosome segregation	0.00180796
-1060	0.000102602	2	387	GO:0001838;GO:0072175;GO:0035148	tube formation	0.00185639
-777	0.000103157	3	734	GO:0010721;GO:0050768;GO:0051961	negative regulation of nervous system development	0.00186147
-3440	0.000104217	2	36	GO:0030207;GO:0061580;GO:0061582	chondroitin sulfate catabolic process	0.00187468
2008	0.00010444	4	106	GO:1900182	positive regulation of protein localization to nucleus	0.00187468
-1727	0.000108246	2	143	GO:0050673	epithelial cell proliferation	0.00193788
-3036	0.000108737	6	46	GO:0048846;GO:1902284	axon extension involved in axon guidance	0.00194158
-2460	0.000110474	2	70	GO:0009629;GO:0042332	response to gravity	0.00196742
-3955	0.000111003	2	27	GO:0001840	neural plate development	0.00197167
931	0.000113561	3	499	GO:0006605	protein targeting	0.00201187
-2455	0.000114359	3	70	GO:0060323;GO:0060325	head morphogenesis	0.00201834
-3745	0.00011452	2	30	GO:1905331	negative regulation of morphogenesis of an epithelium	0.00201834
2141	0.000115109	3	92	GO:0042773;GO:0042775	ATP synthesis coupled electron transport	0.00202348
3513	0.000117285	2	34	GO:0032211	negative regulation of telomere maintenance via telomerase	0.00205642
-3088	0.000117873	4	44	GO:0060439	trachea morphogenesis	0.00206141
4363	0.000118562	2	22	GO:0051418	microtubule nucleation by microtubule organizing center	0.00206814
-1565	0.0001202	5	172	GO:1903035	negative regulation of response to wounding	0.00209135
-3191	0.000122497	4	41	GO:0051683	establishment of Golgi localization	0.00212588
6451	0.000123888	5	10	GO:0044789;GO:0044791	modulation by host of viral release from host cell	0.00214456
-1203	0.000126473	2	291	GO:0007528	neuromuscular junction development	0.00218375
-2749	0.000127394	2	55	GO:0051645	Golgi localization	0.00219408
-503	0.0001282	2	1813	GO:0006629;GO:0044255	lipid metabolic process	0.00219702
-876	0.000128534	3	556	GO:0006909	phagocytosis	0.00219702
-1120	0.000128218	3	336	GO:0090092	regulation of transmembrane receptor protein serine/threonine kinase signaling pathway	0.00219702
-3142	0.000129202	5	42	GO:0015851	nucleobase transport	0.00220292
-2234	0.00013222	4	83	GO:0003401	axis elongation	0.00223473
1845	0.000132037	2	122	GO:0006414	translational elongation	0.00223473
-3651	0.000131787	2	31	GO:0007432	salivary gland boundary specification	0.00223473
3436	0.000132382	2	35	GO:0035459;GO:0090110	vesicle cargo loading	0.00223473
-1627	0.000133293	2	157	GO:0048644	muscle organ morphogenesis	0.00224453
-3833	0.000136482	4	28	GO:0010889	regulation of sequestering of triglyceride	0.00227571
2929	0.000136296	4	48	GO:0031648	protein destabilization	0.00227571
-3586	0.000136034	3	32	GO:0060896;GO:0072111	neural plate pattern specification	0.00227571
1136	0.000136122	4	324	GO:2001252	positive regulation of chromosome organization	0.00227571
2408	0.000138223	3	71	GO:0006977;GO:0072431;GO:1902400;GO:1902402;GO:1902403;GO:0072413	signal transduction involved in mitotic cell cycle checkpoint	0.00228988
-1623	0.000138342	3	157	GO:0047496;GO:0099518	vesicle cytoskeletal trafficking	0.00228988
-2597	0.000137981	3	61	GO:0097205;GO:0097206	renal filtration	0.00228988
-623	0.000138844	2	1123	GO:0048589;GO:0040007	growth	0.00229262
-2891	0.000142169	2	49	GO:0050853	B cell receptor signaling pathway	0.00234183
-981	0.000143969	2	434	GO:1905114;GO:0016055;GO:0198738	cell surface receptor signaling pathway involved in cell-cell signaling	0.00236575
4305	0.000145546	4	22	GO:0006273	lagging strand elongation	0.00238016
5828	0.000145405	4	12	GO:0060715	syncytiotrophoblast cell differentiation involved in labyrinthine layer development	0.00238016
-2450	0.000147128	2	68	GO:0003148	outflow tract septum morphogenesis	0.00240026
-1595	0.000149537	4	161	GO:0051489	regulation of filopodium assembly	0.00243374
-3404	0.000152613	2	35	GO:0003306;GO:0044335;GO:0061316;GO:2000053	Wnt signaling pathway involved in heart development	0.00247786
3873	0.00015366	3	27	GO:0042762	regulation of sulfur metabolic process	0.00248893
-2599	0.000155252	3	60	GO:1901890	positive regulation of cell junction assembly	0.00250874
-1089	0.000156499	2	347	GO:0051495;GO:1902905	positive regulation of cytoskeleton organization	0.0025229
-687	0.000157867	2	898	GO:0061061	muscle structure development	0.00253894
-884	0.000158721	4	530	GO:0001501	skeletal system development	0.00254665
1162	0.000159788	4	303	GO:0006399	tRNA metabolic process	0.00255173
-1482	0.000159475	2	185	GO:0035088;GO:0061245;GO:0045197	establishment or maintenance of bipolar cell polarity	0.00255173
-1514	0.000161314	2	177	GO:1900076;GO:0046626	regulation of cellular response to insulin stimulus	0.00257007
1184	0.000165651	2	290	GO:0010212	response to ionizing radiation	0.002633
-827	0.000167836	3	605	GO:0035114;GO:0035120;GO:0048737;GO:0035220;GO:0007472;GO:0007476	wing disc development	0.0026615
1445	0.000170771	4	193	GO:0032781;GO:0043462	regulation of ATPase activity	0.00270176
-2323	0.000174241	2	74	GO:0036335	intestinal stem cell homeostasis	0.00274389
-860	0.000174235	2	554	GO:0045926	negative regulation of growth	0.00274389
-2387	0.000175224	6	70	GO:0009435	NAD biosynthetic process	0.00275254
-754	0.0001756	2	728	GO:0070848;GO:0071363	response to growth factor	0.00275254
4068	0.000178124	3	24	GO:0002701	negative regulation of production of molecular mediator of immune response	0.0027857
-586	0.000179372	3	1238	GO:0030855	epithelial cell differentiation	0.00279878
-6000	0.000180813	2	11	GO:0019676;GO:0019740	ammonia assimilation cycle	0.00281481
-2213	0.000183337	2	81	GO:0008643;GO:0015749;GO:0034219	carbohydrate transport	0.00284759
-2135	0.000183997	2	87	GO:0035019	somatic stem cell population maintenance	0.00285132
1476	0.000184686	2	183	GO:0000086;GO:0044839	cell cycle G2/M phase transition	0.0028555
1716	0.000185112	6	135	GO:0007143	female meiotic nuclear division	0.00285559
-657	0.00018706	2	963	GO:0002165;GO:0009886;GO:0007552;GO:0048707	instar larval or pupal development	0.00287912
-2655	0.00018893	3	56	GO:0030101	natural killer cell activation	0.00290134
6611	0.000189961	4	9	GO:0032055	negative regulation of translation in response to stress	0.00291059
4224	0.000194068	3	22	GO:0039702;GO:0046755	viral budding	0.00296684
2033	0.000198665	3	95	GO:0002244	hematopoietic progenitor cell differentiation	0.00300337
5485	0.000198448	3	13	GO:0002326;GO:0097681	double-strand break repair via alternative nonhomologous end joining	0.00300337
-1575	0.000197409	4	159	GO:0006582;GO:0035006;GO:0035010;GO:0035011	melanin metabolic process	0.00300337
-1589	0.000198568	3	156	GO:0009914	hormone transport	0.00300337
-3445	0.000197986	2	33	GO:0051601	exocyst localization	0.00300337
-2598	0.000201091	2	58	GO:0030536	larval feeding behavior	0.0030333
2435	0.000201659	3	66	GO:0048149	behavioral response to ethanol	0.00303515
-1429	0.000202461	7	193	GO:0006879;GO:0055072	iron ion homeostasis	0.00304049
-1007	0.000204955	5	392	GO:0050678	regulation of epithelial cell proliferation	0.00306441
-1031	0.0002046	2	374	GO:1905954;GO:0032368;GO:0032370	positive regulation of lipid localization	0.00306441
-1034	0.000207111	2	371	GO:0019098	reproductive behavior	0.00308986
-3379	0.000211405	2	34	GO:0090522;GO:0099022	vesicle tethering	0.00314702
-1216	0.000222133	2	264	GO:0007162	negative regulation of cell adhesion	0.00329949
-2269	0.000223347	2	75	GO:0015695	organic cation transport	0.0033103
-2576	0.000227789	4	58	GO:0001662;GO:0002209;GO:0042596	fear response	0.0033688
3025	0.000228319	5	42	GO:0006505;GO:0006506	GPI anchor metabolic process	0.00336931
3770	0.000229132	2	27	GO:0006266	DNA ligation	0.003374
3990	0.000235997	2	24	GO:0035046	pronuclear migration	0.00346757
-799	0.000241075	2	617	GO:0032956;GO:1902903;GO:0032970	regulation of actin filament-based process	0.00353456
-1985	0.000242248	5	97	GO:0031290	retinal ganglion cell axon guidance	0.00354412
4873	0.000245459	4	16	GO:0002638	negative regulation of immunoglobulin production	0.00358339
-1216	0.00025372	2	259	GO:0007618;GO:0007617	mating	0.00369606
-4856	0.000257873	2	16	GO:0015801;GO:0089709	aromatic amino acid transport	0.00374114
-860	0.000257915	2	524	GO:0048562	embryonic organ morphogenesis	0.00374114
4705	0.000262542	2	17	GO:0007284	spermatogonial cell division	0.00377606
-991	0.000262023	2	391	GO:0007605;GO:0050954	sensory perception of mechanical stimulus	0.00377606
763	0.000262138	2	670	GO:0034470	ncRNA processing	0.00377606
-1307	0.000262239	6	223	GO:0048593	camera-type eye morphogenesis	0.00377606
-1213	0.00026394	2	259	GO:0001764	neuron migration	0.00378541
-2861	0.000264306	4	46	GO:0007436;GO:0033032	larval salivary gland morphogenesis	0.00378541
-2209	0.000272181	4	77	GO:0060438	trachea development	0.00389002
-2633	0.000276455	3	54	GO:0016601	Rac protein signal transduction	0.00393456
-648	0.000276432	2	937	GO:0030036;GO:0030029	actin filament-based process	0.00393456
-2052	0.000278906	2	89	GO:0021532	neural tube patterning	0.00396116
-1637	0.000281146	7	140	GO:0008089	anterograde axonal transport	0.00398466
1629	0.000287518	3	141	GO:0034605	cellular response to heat	0.0040665
-4017	0.000290074	2	23	GO:0007395	dorsal closure, spreading of leading edge cells	0.00408566
1841	0.000290031	2	110	GO:0032210;GO:1904356	regulation of telomere maintenance via telomere lengthening	0.00408566
-2322	0.000290765	2	69	GO:0010717	regulation of epithelial to mesenchymal transition	0.00408694
-1734	0.000292589	2	124	GO:0060443;GO:0060603;GO:0061180	mammary gland epithelium development	0.00410408
3574	0.000294723	4	29	GO:2000781	positive regulation of double-strand break repair	0.00412551
-3566	0.000304616	6	29	GO:0019317;GO:0042354;GO:0042355	L-fucose metabolic process	0.00425524
4797	0.000306125	5	16	GO:0033313	meiotic cell cycle checkpoint	0.00426756
4795	0.000307824	2	16	GO:0000920	septum digestion after cytokinesis	0.00427373
2004	0.000307728	2	92	GO:0007569	cell aging	0.00427373
-2416	0.000314327	6	63	GO:0001782	B cell homeostasis	0.00435513
-3386	0.000315934	2	32	GO:0007448;GO:0048100	anterior/posterior pattern specification, imaginal disc	0.00436274
-7813	0.000316159	2	6	GO:0042817	pyridoxal metabolic process	0.00436274
768	0.000321295	2	641	GO:0010639	negative regulation of organelle organization	0.0044068
-3104	0.000320354	3	38	GO:0019852	L-ascorbic acid metabolic process	0.0044068
-2169	0.000320905	2	78	GO:0021515;GO:0021517;GO:0021522	cell differentiation in spinal cord	0.0044068
4490	0.00033853	5	18	GO:0016340	calcium-dependent cell-matrix adhesion	0.00462996
-1050	0.000338927	5	335	GO:2000027	regulation of animal organ morphogenesis	0.00462996
2120	0.00034006	2	81	GO:0007062	sister chromatid cohesion	0.00463613
-1079	0.000343119	3	316	GO:0060041	retina development in camera-type eye	0.00466847
1810	0.000345474	2	111	GO:0050000;GO:0051303	chromosome localization	0.00469114
-1272	0.000346321	2	226	GO:0090288	negative regulation of cellular response to growth factor stimulus	0.00469328
-3470	0.000350706	3	30	GO:0007445;GO:0010157;GO:0021997;GO:0035225;GO:0048099;GO:0072203	anterior/posterior lineage restriction, imaginal disc	0.00473761
6007	0.000350985	2	10	GO:0010510;GO:0050812	regulation of acetyl-CoA biosynthetic process from pyruvate	0.00473761
-2587	0.000353872	2	54	GO:0060278;GO:0060279	regulation of ovulation	0.00475769
1840	0.000353621	5	107	GO:0072422;GO:0072401;GO:0072395;GO:0031571;GO:0044783;GO:0044819	signal transduction involved in cell cycle checkpoint	0.00475769
1312	0.000360092	2	211	GO:0006890	retrograde vesicle-mediated transport, Golgi to endoplasmic reticulum	0.00483177
-2001	0.000365045	2	90	GO:0043550;GO:0043551	regulation of lipid kinase activity	0.00488859
2161	0.000368134	2	77	GO:0006284	base-excision repair	0.00492027
-4461	0.000370199	2	18	GO:0060242;GO:0060244	contact inhibition	0.0049285
-4036	0.000370003	4	22	GO:0060263	regulation of respiratory burst	0.0049285
-724	0.000374703	3	708	GO:0009798	axis specification	0.00497871
-581	0.000378327	4	1127	GO:0055082;GO:0006873;GO:0030003;GO:0055080;GO:0098771	cellular chemical homeostasis	0.00501707
2421	0.000379731	2	61	GO:0045943	positive regulation of transcription by RNA polymerase I	0.00502589
-4027	0.000380668	2	22	GO:0035385	Roundabout signaling pathway	0.00502852
1962	0.000382405	2	93	GO:0051298	centrosome duplication	0.00503192
7134	0.000382188	3	7	GO:0097411	hypoxia-inducible factor-1alpha signaling pathway	0.00503192
-1138	0.000386337	3	279	GO:0006643	membrane lipid metabolic process	0.00507385
2324	0.000388724	2	66	GO:0006891	intra-Golgi vesicle-mediated transport	0.00509535
-1587	0.000392025	2	142	GO:0048015;GO:0048017	inositol lipid-mediated signaling	0.00512874
1418	0.000396128	2	178	GO:0006140;GO:1903578;GO:1900542	regulation of nucleotide metabolic process	0.00517248
-1648	0.000403793	5	131	GO:0014041;GO:1904799	regulation of neuron maturation	0.00526246
-2426	0.000412685	3	60	GO:0060465	pharynx development	0.00536806
1340	0.000414047	6	198	GO:0006406;GO:0051028;GO:0071427	mRNA transport	0.0053755
-618	0.000417677	4	970	GO:0007600	sensory perception	0.00539175
-3611	0.000416573	2	27	GO:0060059	embryonic retina morphogenesis in camera-type eye	0.00539175
1746	0.000417207	5	116	GO:0140053;GO:0032543	mitochondrial gene expression	0.00539175
5649	0.000422877	2	11	GO:0051775	response to redox state	0.00541777
-1606	0.000422251	4	137	GO:0090100	positive regulation of transmembrane receptor protein serine/threonine kinase signaling pathway	0.00541777
-3126	0.000420546	4	36	GO:0097264	self proteolysis	0.00541777
-3996	0.000422091	2	22	GO:2001262	positive regulation of semaphorin-plexin signaling pathway	0.00541777
-3307	0.000435548	3	32	GO:0042730	fibrinolysis	0.00555916
-1031	0.000435355	2	335	GO:2000243	positive regulation of reproductive process	0.00555916
-905	0.000439784	2	436	GO:0060560	developmental growth involved in morphogenesis	0.00560271
7621	0.000443337	2	6	GO:0014805	smooth muscle adaptation	0.00563743
-2103	0.000446982	2	79	GO:0045668	negative regulation of osteoblast differentiation	0.00567317
-3237	0.000470355	2	33	GO:0051894;GO:1903393	positive regulation of adherens junction organization	0.0059587
1701	0.000472875	2	120	GO:0043255	regulation of carbohydrate biosynthetic process	0.0059684
-2904	0.000472074	2	41	GO:0050922	negative regulation of chemotaxis	0.0059684
3098	0.00047428	2	36	GO:0090169	regulation of spindle assembly	0.00597505
-1909	0.000478141	3	95	GO:0045056	transcytosis	0.00600146
-2361	0.000478086	2	62	GO:1900024;GO:1900026	regulation of substrate adhesion-dependent cell spreading	0.00600146
1970	0.000483138	2	89	GO:0040020	regulation of meiotic nuclear division	0.00605302
1655	0.000494108	6	126	GO:0050848	regulation of calcium-mediated signaling	0.00617908
3131	0.000496348	2	35	GO:0060706	cell differentiation involved in embryonic placenta development	0.0061957
5335	0.000505986	3	12	GO:0002566;GO:0016446	somatic diversification of immune receptors via somatic mutation	0.00630443
-3170	0.000510168	3	34	GO:0002029;GO:0022401	negative adaptation of signaling pathway	0.00634492
-914	0.000519566	3	416	GO:0042742	defense response to bacterium	0.00643827
1118	0.000519128	2	276	GO:0071478	cellular response to radiation	0.00643827
-2877	0.000533983	2	41	GO:0042386	hemocyte differentiation	0.00660489
2304	0.00053496	3	64	GO:0007099;GO:0098534	centriole assembly	0.00660496
1291	0.000543347	3	205	GO:0007127	meiosis I	0.00668425
-898	0.000543209	3	429	GO:0051963;GO:0008582;GO:1904396	regulation of synapse assembly	0.00668425
-1941	0.000545534	4	90	GO:0009949;GO:0065001	specification of axis polarity	0.00669904
1919	0.00054902	2	92	GO:0010972;GO:1902750	negative regulation of cell cycle G2/M phase transition	0.0067297
2548	0.000554461	3	52	GO:2000279	negative regulation of DNA biosynthetic process	0.00678417
-3532	0.000556152	3	27	GO:0060911	cardiac cell fate commitment	0.00679264
-1193	0.000562341	2	239	GO:0000187	activation of MAPK activity	0.00685593
1837	0.000563516	3	100	GO:0071479	cellular response to ionizing radiation	0.00685796
6478	0.000564899	3	8	GO:0036490	regulation of translation in response to endoplasmic reticulum stress	0.00686252
-1509	0.000576402	4	148	GO:0045793	positive regulation of cell size	0.00697734
5075	0.000575947	2	13	GO:0051255;GO:0051256	spindle midzone assembly	0.00697734
-622	0.000578887	6	909	GO:0098660;GO:0098662;GO:0098655	cation transmembrane transport	0.00699497
690	0.000592186	2	728	GO:0000375;GO:0008380;GO:0000377;GO:0000398;GO:0006397	mRNA processing	0.00714299
-1867	0.000596338	4	96	GO:0030514	negative regulation of BMP signaling pathway	0.00718034
-2356	0.00060382	3	60	GO:0035090;GO:0045199	maintenance of apical/basal cell polarity	0.00724856
-3224	0.000604135	3	32	GO:2000095	regulation of Wnt signaling pathway, planar cell polarity pathway	0.00724856
-1295	0.00060791	2	200	GO:0030004;GO:0055067	monovalent inorganic cation homeostasis	0.00728101
-2686	0.00061521	2	46	GO:0060996	dendritic spine development	0.00735549
1193	0.000625674	2	235	GO:0050792	regulation of viral process	0.00746747
1350	0.000626826	2	183	GO:0000082;GO:0044843	cell cycle G1/S phase transition	0.00746813
-1465	0.000628219	3	155	GO:0120192;GO:0120193;GO:0043297	apical junction assembly	0.00747163
-1412	0.000630596	3	167	GO:0010811	positive regulation of cell-substrate adhesion	0.00748682
-5036	0.000634483	2	13	GO:0015811	L-cystine transport	0.00751984
1819	0.000639529	5	100	GO:0000212	meiotic spindle organization	0.00756572
-1230	0.000640578	2	220	GO:0051896	regulation of protein kinase B signaling	0.00756572
942	0.000644146	4	378	GO:2001020	regulation of response to DNA damage stimulus	0.00759468
1904	0.000647484	3	91	GO:0065002;GO:0071806	protein transmembrane transport	0.00762081
592	0.000650574	3	988	GO:0002520;GO:0030097;GO:0048534	immune system development	0.00764396
-1914	0.000651941	3	90	GO:0030850	prostate gland development	0.00764681
-671	0.00065393	2	759	GO:0060541	respiratory system development	0.00765695
-865	0.00065921	3	449	GO:0010631;GO:0090130;GO:0090132	tissue migration	0.0077055
-1840	0.000670941	2	97	GO:0051969;GO:0051971	regulation of transmission of nerve impulse	0.00782918
-1554	0.000678845	3	136	GO:0003151	outflow tract morphogenesis	0.00790785
-696	0.000680187	2	699	GO:0007163	establishment or maintenance of cell polarity	0.00790993
3611	0.000684027	2	25	GO:0006107	oxaloacetate metabolic process	0.00794101
2456	0.000695662	2	54	GO:0009247	glycolipid biosynthetic process	0.00806233
1731	0.000696996	2	109	GO:0006626;GO:0072655;GO:0070585	protein localization to mitochondrion	0.00806406
-456	0.000703157	2	1717	GO:0007281	germ cell development	0.00812153
-1736	0.000708302	2	108	GO:0007447;GO:0035222	imaginal disc pattern formation	0.00816708
1484	0.000710883	4	148	GO:0006282	regulation of DNA repair	0.00818297
1236	0.000713886	2	214	GO:0032392;GO:0032508	DNA geometric change	0.0081987
-1542	0.000714659	2	137	GO:0050851;GO:0050852	antigen receptor-mediated signaling pathway	0.0081987
5685	0.00071739	4	10	GO:0006768	biotin metabolic process	0.00821616
-1444	0.000724343	2	156	GO:0031646	positive regulation of neurological system process	0.00828186
-2106	0.000725982	2	73	GO:0009954	proximal/distal pattern formation	0.00828667
2772	0.000730602	3	42	GO:0090306	spindle assembly involved in meiosis	0.00832543
1287	0.000739995	5	196	GO:0002181	cytoplasmic translation	0.00841837
-1470	0.000741537	2	150	GO:0016319	mushroom body development	0.00842183
-936	0.000743688	3	374	GO:0110053	regulation of actin filament organization	0.00843218
-1541	0.000752327	3	136	GO:0042074	cell migration involved in gastrulation	0.00851594
-2277	0.000753959	2	62	GO:0001935	endothelial cell proliferation	0.00852024
-2415	0.000761522	2	55	GO:0033212	iron import into cell	0.00859143
-1433	0.000765012	2	157	GO:0002573	myeloid leukocyte differentiation	0.00861106
1297	0.000765793	3	192	GO:0009063;GO:1901606	cellular amino acid catabolic process	0.00861106
1172	0.000780093	2	235	GO:0014074	response to purine-containing compound	0.00874334
1589	0.000780127	2	127	GO:0048524	positive regulation of viral process	0.00874334
-2345	0.000790064	2	58	GO:0006144	purine nucleobase metabolic process	0.00884014
3567	0.000794426	4	25	GO:0019695;GO:0042426	choline metabolic process	0.00887435
465	0.000800823	2	1608	GO:0006886	intracellular protein transport	0.00893115
1958	0.00080709	4	83	GO:0050864	regulation of B cell activation	0.0089863
-562	0.00081182	5	1062	GO:0006812;GO:0030001	cation transport	0.0090242
-421	0.000814949	2	2002	GO:0006811;GO:0034220;GO:0055085	ion transport	0.00903579
2654	0.000815519	2	45	GO:0030488	tRNA methylation	0.00903579
-1080	0.000819269	2	275	GO:0007416	synapse assembly	0.00906258
-5355	0.000832988	5	11	GO:0035810	positive regulation of urine volume	0.00919938
-1072	0.00084128	2	278	GO:0001578;GO:0035082	microtubule bundle formation	0.00926156
2039	0.000841341	3	76	GO:0032205;GO:1904357	negative regulation of telomere maintenance	0.00926156
-7225	0.000866751	6	6	GO:0060272	embryonic skeletal joint morphogenesis	0.00952586
5896	0.000872793	2	9	GO:0006432	phenylalanyl-tRNA aminoacylation	0.0095768
-2668	0.000876311	2	44	GO:0072488	ammonium transmembrane transport	0.00959991
1473	0.0008829	2	145	GO:0006119;GO:0022904	respiratory electron transport chain	0.00962559
2179	0.000882148	2	66	GO:0008156	negative regulation of DNA replication	0.00962559
3687	0.0008814	3	23	GO:0045722	positive regulation of gluconeogenesis	0.00962559
-548	0.000893168	4	1105	GO:0048638	regulation of developmental growth	0.00972196
7202	0.000900111	2	6	GO:0035357	peroxisome proliferator activated receptor signaling pathway	0.00978188
-601	0.000914209	2	902	GO:0002164	larval development	0.00991924
2572	0.00091853	2	47	GO:0018196;GO:0018279	peptidyl-asparagine modification	0.00995026
1612	0.000925764	2	120	GO:0051196;GO:1900371;GO:0030808	regulation of nucleotide biosynthetic process	0.00999679
5307	0.000925598	5	11	GO:1904896;GO:1904903	ESCRT complex disassembly	0.00999679
-1288	0.000970932	3	187	GO:0061014;GO:1903313	positive regulation of mRNA metabolic process	0.0104679
-2455	0.000983017	3	51	GO:0015886;GO:1901678	heme transport	0.0105814
-3652	0.000985275	2	23	GO:0021562;GO:0021648	vestibulocochlear nerve development	0.010589
-1674	0.000988398	3	110	GO:0045843;GO:0048635;GO:1901862	negative regulation of muscle organ development	0.0106058
-797	0.000994779	2	495	GO:0007369	gastrulation	0.0106407
-2125	0.000994463	3	68	GO:0033563	dorsal/ventral axon guidance	0.0106407
-1516	0.000998187	3	134	GO:0098876	vesicle-mediated transport to the plasma membrane	0.0106604
-1409	0.0010081	3	155	GO:0007608	sensory perception of smell	0.0107479
-2092	0.00100954	4	70	GO:0040034	regulation of development, heterochronic	0.0107479
938	0.00101856	4	353	GO:0031056;GO:1902275	regulation of chromatin organization	0.010827
-3904	0.00102196	3	20	GO:0030878	thyroid gland development	0.0108293
-1426	0.00102112	2	151	GO:0051897	positive regulation of protein kinase B signaling	0.0108293
-1485	0.00102367	4	139	GO:0006029	proteoglycan metabolic process	0.0108305
2727	0.00102782	2	41	GO:0060669;GO:0060670;GO:0060713	embryonic placenta morphogenesis	0.0108575
-1737	0.00104867	3	101	GO:0006672	ceramide metabolic process	0.011034
-3236	0.00104627	6	29	GO:0040037	negative regulation of fibroblast growth factor receptor signaling pathway	0.011034
-584	0.00104939	2	935	GO:0044089	positive regulation of cellular component biogenesis	0.011034
-1057	0.00105649	2	275	GO:0009950	dorsal/ventral axis specification	0.0110915
-1664	0.00106	3	110	GO:0003407	neural retina development	0.0111112
3030	0.00106513	2	33	GO:0051231	spindle elongation	0.0111479
-2388	0.00108361	2	53	GO:1900078	positive regulation of cellular response to insulin stimulus	0.0113239
1510	0.00109085	2	133	GO:0014823	response to activity	0.0113731
4814	0.00109167	6	13	GO:0090521	glomerular visceral epithelial cell migration	0.0113731
6134	0.0010961	4	8	GO:0035044;GO:0071485;GO:1990603;GO:2000625;GO:2000626	regulation of miRNA catabolic process	0.0114018
7754	0.00110283	2	5	GO:0046832	negative regulation of RNA export from nucleus	0.0114543
2645	0.00111191	2	43	GO:0010042	response to manganese ion	0.0115309
-703	0.00112083	2	628	GO:0000578;GO:0009948;GO:0007350;GO:0007351;GO:0008595	blastoderm segmentation	0.0115897
-2257	0.00112098	4	59	GO:0021591	ventricular system development	0.0115897
2739	0.00112765	3	40	GO:0010569	regulation of double-strand break repair via homologous recombination	0.0116233
5219	0.00112671	2	11	GO:0070243	regulation of thymocyte apoptotic process	0.0116233
1654	0.00113464	2	110	GO:0000726;GO:0006303	non-recombinational repair	0.0116601
-2117	0.00113406	4	67	GO:0009311	oligosaccharide metabolic process	0.0116601
3108	0.00113667	2	31	GO:1904037	positive regulation of epithelial cell apoptotic process	0.0116633
-1217	0.00114112	3	204	GO:0050921	positive regulation of chemotaxis	0.0116798
-1596	0.00114171	5	118	GO:0072337	modified amino acid transport	0.0116798
1123	0.00114464	3	240	GO:0006473;GO:0006475;GO:0016573;GO:0018393;GO:0018394	protein acetylation	0.0116854
2806	0.0011457	8	38	GO:0043162	ubiquitin-dependent protein catabolic process via the multivesicular body sorting pathway	0.0116854
-588	0.00115246	3	908	GO:0002064	epithelial cell development	0.0117368
1722	0.00115865	2	101	GO:0030183	B cell differentiation	0.0117822
-3600	0.00116266	3	23	GO:0007213;GO:0095500;GO:1903831;GO:1905144;GO:1905145	signal transduction involved in cellular response to ammonium ion	0.0117877
-2352	0.00116158	3	54	GO:0045604	regulation of epidermal cell differentiation	0.0117877
-2159	0.00117114	3	64	GO:0045570	regulation of imaginal disc growth	0.0118561
-1559	0.00118046	7	123	GO:0007193	adenylate cyclase-inhibiting G protein-coupled receptor signaling pathway	0.0118973
-2572	0.00118012	2	45	GO:0051782	negative regulation of cell division	0.0118973
-1257	0.0011772	3	190	GO:1905515	non-motile cilium assembly	0.0118973
-950	0.00118758	3	335	GO:0003012;GO:0006936	muscle system process	0.0119514
-6505	0.00120006	6	7	GO:0021826;GO:0021843;GO:0021892;GO:0021894	cerebral cortex GABAergic interneuron differentiation	0.0120591
4600	0.00120193	2	14	GO:0016254	preassembly of GPI anchor in ER membrane	0.0120601
-5181	0.00122255	2	11	GO:0007194;GO:0031280;GO:0051350	negative regulation of lyase activity	0.0122489
6491	0.00122942	2	7	GO:0014038	regulation of Schwann cell differentiation	0.0122997
-1220	0.00123394	2	200	GO:0001736;GO:0007164	establishment of tissue polarity	0.0123268
-760	0.00123974	2	524	GO:0003013;GO:0008015	circulatory system process	0.0123474
-630	0.00124145	2	775	GO:0035282;GO:0009880	segmentation	0.0123474
-1534	0.00123795	2	126	GO:0046843	dorsal appendage formation	0.0123474
-602	0.00125185	2	851	GO:0045165	cell fate commitment	0.0124326
1831	0.00125796	2	88	GO:0010332	response to gamma radiation	0.012475
-1735	0.00126505	2	98	GO:0051017;GO:0061572	actin filament bundle organization	0.0125272
-1683	0.00127196	3	104	GO:0019320;GO:0046365	monosaccharide catabolic process	0.0125437
1122	0.00127188	2	236	GO:0033045;GO:0051983	regulation of chromosome segregation	0.0125437
-4750	0.00127226	2	13	GO:0051835	positive regulation of synapse structural plasticity	0.0125437
3828	0.00127973	4	20	GO:0034113	heterotypic cell-cell adhesion	0.0125809
-3358	0.00127792	3	26	GO:0140058	neuron projection arborization	0.0125809
3827	0.00128312	4	20	GO:0070417	cellular response to cold	0.012596
-1859	0.00129032	2	85	GO:0016137	glycoside metabolic process	0.0126485
-2852	0.00129349	5	36	GO:0042891	antibiotic transport	0.0126613
4412	0.00130359	2	15	GO:0015959	diadenosine polyphosphate metabolic process	0.0127373
-616	0.001305	2	803	GO:0021700	developmental maturation	0.0127373
4564	0.00131456	2	14	GO:0003150;GO:0007199;GO:0060022	G protein-coupled receptor signaling pathway coupled to cGMP nucleotide second messenger	0.0128123
-3117	0.00132165	2	30	GO:0045200	establishment of neuroblast polarity	0.0128629
2770	0.00132372	5	38	GO:0006589;GO:0046333;GO:0019614;GO:0042415;GO:0042420;GO:0042424;GO:0042421	norepinephrine metabolic process	0.0128646
2262	0.00133167	2	57	GO:0048536	spleen development	0.0129234
-3479	0.00134782	8	24	GO:0032793	positive regulation of CREB transcription factor activity	0.0130616
-2220	0.00135195	6	59	GO:0043051	regulation of pharyngeal pumping	0.013083
1770	0.00135442	5	93	GO:0030330	DNA damage response, signal transduction by p53 class mediator	0.0130875
-3060	0.00135627	3	31	GO:0060997	dendritic spine morphogenesis	0.0130875
6944	0.00136927	5	6	GO:0019072;GO:0019074	viral genome packaging	0.0131756
1697	0.00136837	4	101	GO:0046824	positive regulation of nucleocytoplasmic transport	0.0131756
-1042	0.00138052	2	270	GO:0044262	cellular carbohydrate metabolic process	0.013259
-1525	0.00138184	3	125	GO:0098693	regulation of synaptic vesicle cycle	0.013259
-1478	0.00139463	3	133	GO:0006023;GO:0006024	aminoglycan biosynthetic process	0.0133463
-1902	0.00139486	2	80	GO:0007158	neuron cell-cell adhesion	0.0133463
6411	0.00141338	2	7	GO:0000056	ribosomal small subunit export from nucleus	0.0135045
1159	0.0014368	4	216	GO:0045333	cellular respiration	0.013709
-3786	0.00144813	-1	20	GO:2001275	obsolete positive regulation of glucose import in response to insulin stimulus	0.0137978
442	0.00145604	2	1600	GO:0045892;GO:1903507;GO:1902679;GO:0051253;GO:0045934	negative regulation of nucleobase-containing compound metabolic process	0.0138537
2167	0.00146944	3	61	GO:0016445;GO:0016447	somatic diversification of immunoglobulins	0.0139617
-5095	0.0014746	2	11	GO:1901585	regulation of acid-sensing ion channel activity	0.0139912
5629	0.00148375	2	9	GO:0060718	chorionic trophoblast cell differentiation	0.0140584
-1902	0.00149454	5	79	GO:0010633	negative regulation of epithelial cell migration	0.0141358
-1667	0.00149607	2	103	GO:0036092	phosphatidylinositol-3-phosphate biosynthetic process	0.0141358
2575	0.00150037	2	43	GO:0000729	DNA double-strand break processing	0.0141567
-1913	0.00150701	5	78	GO:0035137	hindlimb morphogenesis	0.0141997
-1843	0.00151061	2	84	GO:0031623	receptor internalization	0.0142029
6882	0.00151153	5	6	GO:2000489;GO:2000491	regulation of hepatic stellate cell activation	0.0142029
1705	0.00152868	6	98	GO:0033108	mitochondrial respiratory chain complex assembly	0.0143443
-1595	0.00153847	3	112	GO:0090303	positive regulation of wound healing	0.0144163
1862	0.00154283	2	82	GO:0032206	positive regulation of telomere maintenance	0.0144372
-3124	0.00155546	2	29	GO:0015701	bicarbonate transport	0.0145354
-797	0.00157329	3	455	GO:0010970;GO:0030705;GO:0099111	cytoskeleton-dependent intracellular transport	0.0146617
-2228	0.00157154	2	57	GO:0030574;GO:0032963	collagen metabolic process	0.0146617
-3174	0.00158233	2	28	GO:0060269	centripetally migrating follicle cell migration	0.0147258
-996	0.00158867	4	288	GO:0055002;GO:0055001	muscle cell development	0.0147646
967	0.00159649	2	306	GO:0006997	nucleus organization	0.0148171
-1165	0.00165788	2	208	GO:0007043	cell-cell junction assembly	0.0153659
-7472	0.00166598	2	5	GO:0060136	embryonic process involved in female pregnancy	0.0154199
-2465	0.00167109	2	46	GO:0071526	semaphorin-plexin signaling pathway	0.0154463
-2059	0.00167463	4	66	GO:0030593;GO:0071621	neutrophil chemotaxis	0.0154579
-1485	0.00169259	2	127	GO:0030595	leukocyte chemotaxis	0.0156026
2996	0.00170512	3	31	GO:0002183	cytoplasmic translational initiation	0.0156968
-1466	0.00171886	2	130	GO:0030279	negative regulation of ossification	0.0158019
-817	0.00172934	3	425	GO:0032147	activation of protein kinase activity	0.0158768
-980	0.00173958	2	293	GO:0009913	epidermal cell differentiation	0.0159493
-3039	0.00174672	5	30	GO:0003128;GO:0003139	heart field specification	0.0159717
1863	0.00174626	2	80	GO:0006998	nuclear envelope organization	0.0159717
-4444	0.00175526	4	14	GO:0006031;GO:0006034;GO:0006035	chitin biosynthetic process	0.0160282
-1234	0.00176408	2	183	GO:0120034	positive regulation of plasma membrane bounded cell projection assembly	0.0160872
-2893	0.00177948	2	33	GO:0006020	inositol metabolic process	0.0162059
-820	0.00180418	2	418	GO:0040014	regulation of multicellular organism growth	0.0164089
-1517	0.00182172	6	120	GO:0006821;GO:0098661;GO:1902476	inorganic anion transmembrane transport	0.0165242
-3027	0.00182104	7	30	GO:0018095	protein polyglutamylation	0.0165242
-1695	0.00182643	6	96	GO:0001657;GO:0072164;GO:0072163;GO:0001823	mesonephric epithelium development	0.0165449
-1660	0.00183495	5	100	GO:0001656	metanephros development	0.0165999
5851	0.00184488	3	8	GO:0021952	central nervous system projection neuron axonogenesis	0.0166676
-1305	0.00185355	5	162	GO:0051952	regulation of amine transport	0.0167238
412	0.00187074	4	1783	GO:0045893;GO:1903508;GO:1902680;GO:0045944	positive regulation of RNA biosynthetic process	0.0168565
1177	0.00188183	2	199	GO:0006275	regulation of DNA replication	0.0169339
-3444	0.00189322	3	23	GO:0061550;GO:0061551	cranial ganglion development	0.017014
-3441	0.00190875	3	23	GO:0006030	chitin metabolic process	0.0171309
1143	0.00192857	2	210	GO:0009451	RNA modification	0.017286
-4119	0.00193784	4	16	GO:0042684	cardioblast cell fate commitment	0.0173462
-3779	0.0019429	3	19	GO:0060068;GO:0061156;GO:0070445;GO:0070447;GO:0140075;GO:0140077	vagina development	0.0173687
-2484	0.00194708	2	44	GO:0036065	fucosylation	0.0173832
-787	0.00197645	2	447	GO:0001709	cell fate determination	0.0176057
1112	0.00197718	6	221	GO:0051262	protein tetramerization	0.0176057
5809	0.00198792	4	8	GO:0035288	anterior head segmentation	0.0176782
3352	0.00200837	3	24	GO:1902969	mitotic DNA replication	0.0178367
-2504	0.00201938	2	43	GO:0016080	synaptic vesicle targeting	0.0179111
1460	0.00202637	3	127	GO:0010965;GO:1905818;GO:0030071;GO:1902099	regulation of chromosome separation	0.0179497
-3579	0.00203122	3	21	GO:0048548	regulation of pinocytosis	0.0179693
-2731	0.00206373	7	36	GO:0034392;GO:0003307	negative regulation of smooth muscle cell apoptotic process	0.018219
2252	0.0020648	2	53	GO:1903747	regulation of establishment of protein localization to mitochondrion	0.018219
-463	0.00207287	2	1347	GO:0019725	cellular homeostasis	0.0182665
4221	0.00210246	5	15	GO:0002568;GO:0002681;GO:0033153	somatic recombination of T cell receptor gene segments	0.0185033
-2313	0.00211079	2	50	GO:0010596	negative regulation of endothelial cell migration	0.0185526
-3846	0.00214168	3	18	GO:1901073	glucosamine-containing compound biosynthetic process	0.0187998
-2108	0.00215471	3	60	GO:0071679	commissural neuron axon guidance	0.0188899
-5756	0.00218562	2	8	GO:0007196	adenylate cyclase-inhibiting G protein-coupled glutamate receptor signaling pathway	0.019127
-7280	0.00218739	2	5	GO:0021831;GO:0032707	embryonic olfactory bulb interneuron precursor migration	0.019127
3733	0.00220361	2	19	GO:0000083	regulation of transcription involved in G1/S transition of mitotic cell cycle	0.0192269
-3255	0.00220446	2	25	GO:0015697	quaternary ammonium group transport	0.0192269
-1070	0.00221313	2	234	GO:0007606	sensory perception of chemical stimulus	0.0192778
982	0.002235	2	278	GO:0090501	RNA phosphodiester bond hydrolysis	0.0194434
4688	0.00224547	3	12	GO:0006121	mitochondrial electron transport, succinate to ubiquinone	0.0195095
-660	0.00226058	4	626	GO:0010506	regulation of autophagy	0.0195683
-1724	0.00225691	3	89	GO:0046879	hormone secretion	0.0195683
-3542	0.00226087	3	21	GO:1901213;GO:0003157	endocardium development	0.0195683
-1573	0.00226746	2	107	GO:0046627;GO:1900077	negative regulation of cellular response to insulin stimulus	0.0196004
-2344	0.00227269	4	48	GO:0070983	dendrite guidance	0.0196207
491	0.00228286	2	1165	GO:0007346	regulation of mitotic cell cycle	0.0196835
-6126	0.00228986	2	7	GO:0015803	branched-chain amino acid transport	0.0197189
-3010	0.00229766	2	29	GO:0060644	mammary gland epithelial cell differentiation	0.019761
7242	0.00230723	2	5	GO:1903562	microtubule bundle formation involved in mitotic spindle midzone assembly	0.0198183
-995	0.00233742	6	268	GO:0015718	monocarboxylic acid transport	0.0200523
2625	0.00234743	3	38	GO:0000002	mitochondrial genome maintenance	0.0201128
1736	0.00236079	2	87	GO:0006415;GO:0070125;GO:0070126	translational termination	0.0201765
-4320	0.0023585	3	14	GO:0006537	glutamate biosynthetic process	0.0201765
1498	0.00236757	2	117	GO:0042306;GO:1904589	regulation of protein import	0.020209
-1090	0.00237621	3	222	GO:0006470	protein dephosphorylation	0.0202574
2382	0.00239074	3	46	GO:0044818	mitotic G2/M transition checkpoint	0.0203557
6096	0.00240556	2	7	GO:0043163	cell envelope organization	0.0204563
6580	0.00241911	9	6	GO:0010607;GO:0034428	nuclear-transcribed mRNA catabolic process, exonucleolytic, 5'-3'	0.0205256
392	0.00241975	2	1880	GO:0018130;GO:0034654;GO:0019438	aromatic compound biosynthetic process	0.0205256
3516	0.00243752	2	21	GO:0032042	mitochondrial DNA metabolic process	0.0206506
2894	0.00244148	4	31	GO:1901028;GO:1901030	regulation of mitochondrial outer membrane permeabilization involved in apoptotic signaling pathway	0.0206584
-4158	0.0024465	2	15	GO:0038189;GO:0090135	neuropilin signaling pathway	0.0206752
-2546	0.00246865	2	40	GO:0032252;GO:0032253;GO:0099519;GO:1901950;GO:1990048	secretory granule localization	0.0208365
-1227	0.0024937	3	173	GO:0030838;GO:0032273	positive regulation of protein polymerization	0.0210219
3350	0.00251095	2	23	GO:0006116	NADH oxidation	0.0211411
-4451	0.00253372	2	13	GO:0051917	regulation of fibrinolysis	0.0213065
747	0.0025716	3	472	GO:0006364;GO:0016072	rRNA metabolic process	0.0215982
2416	0.00259186	6	44	GO:1903203;GO:1903204	regulation of oxidative stress-induced neuron death	0.0217416
1973	0.00259755	4	66	GO:0042149	cellular response to glucose starvation	0.0217625
-3080	0.00261273	2	27	GO:0007185	transmembrane receptor protein tyrosine phosphatase signaling pathway	0.0218627
-2469	0.00262512	2	42	GO:0060914	heart formation	0.0219395
-3022	0.00263205	2	28	GO:0009113	purine nucleobase biosynthetic process	0.0219704
-718	0.00263977	3	509	GO:0007286;GO:0048515	spermatid differentiation	0.0220078
1066	0.00265288	2	227	GO:0010565	regulation of cellular ketone metabolic process	0.02209
1755	0.00268382	2	83	GO:0042136	neurotransmitter biosynthetic process	0.0222659
1030	0.00268249	3	243	GO:0065004	protein-DNA complex assembly	0.0222659
-1938	0.00268067	2	68	GO:1901046	positive regulation of oviposition	0.0222659
-6028	0.00268908	4	7	GO:0010593;GO:0060753;GO:0097628	negative regulation of lamellipodium assembly	0.0222823
737	0.00269466	2	480	GO:0034504	protein localization to nucleus	0.0223014
-1204	0.00270046	2	177	GO:0007422	peripheral nervous system development	0.0223176
-3867	0.00270317	2	17	GO:0035480;GO:0090381;GO:0035481;GO:1901321	regulation of heart induction	0.0223176
1855	0.00272555	3	74	GO:0051972	regulation of telomerase activity	0.0224751
549	0.00275232	2	881	GO:0006351;GO:0097659;GO:0032774;GO:0006366	RNA biosynthetic process	0.0224903
1637	0.00274577	3	95	GO:0008355	olfactory learning	0.0224903
-2654	0.00274734	3	36	GO:0045472	response to ether	0.0224903
-4416	0.00273575	2	13	GO:0051388	positive regulation of neurotrophin TRK receptor signaling pathway	0.0224903
-2324	0.00274968	3	47	GO:0051923	sulfation	0.0224903
-1166	0.00275207	3	188	GO:0071774;GO:0008543;GO:0044344	response to fibroblast growth factor	0.0224903
4413	0.00275384	2	13	GO:1990511	piRNA biosynthetic process	0.0224903
3562	0.00273247	2	20	GO:2000353	positive regulation of endothelial cell apoptotic process	0.0224903
-2252	0.00276135	3	50	GO:0002688;GO:0002690	regulation of leukocyte chemotaxis	0.0225245
2478	0.00284819	3	41	GO:0007379	segment specification	0.0231773
2067	0.00284715	3	59	GO:0045981;GO:1900544;GO:1903580	positive regulation of purine nucleotide metabolic process	0.0231773
-584	0.00286252	2	768	GO:0006875;GO:0055065	metal ion homeostasis	0.0232661
813	0.00288311	2	387	GO:0046395;GO:0016054	carboxylic acid catabolic process	0.0234055
-2196	0.00291546	5	52	GO:0023058	adaptation of signaling pathway	0.0236399
2440	0.00295168	3	42	GO:0051447	negative regulation of meiotic cell cycle	0.0239051
2113	0.00295772	4	56	GO:0031000;GO:0036270	response to diuretic	0.0239256
1704	0.00299611	2	86	GO:0007614	short-term memory	0.0242073
-1149	0.00301042	3	190	GO:0002168	instar larval development	0.0242366
-1393	0.00300682	4	129	GO:0003015;GO:0060047	heart process	0.0242366
-2327	0.00300792	2	46	GO:0035099	hemocyte migration	0.0242366
-1207	0.00301592	2	172	GO:0048704;GO:0048706	embryonic skeletal system development	0.0242521
-4370	0.00303171	4	13	GO:0097688	glutamate receptor clustering	0.0243503
1884	0.00307003	6	70	GO:0002637	regulation of immunoglobulin production	0.024629
1273	0.00307545	2	154	GO:0006901;GO:0048194;GO:0048199;GO:0048207;GO:0048208;GO:0090114	Golgi vesicle budding	0.0246434
-2346	0.00309222	2	45	GO:0045744	negative regulation of G protein-coupled receptor signaling pathway	0.0247487
3210	0.0030973	3	24	GO:0002320;GO:0002328;GO:0033152	immunoglobulin V(D)J recombination	0.0247602
-1495	0.00311107	5	111	GO:0021795	cerebral cortex cell migration	0.024812
-1338	0.00310744	4	139	GO:0050830	defense response to Gram-positive bacterium	0.024812
1420	0.00312557	2	123	GO:0009060	aerobic respiration	0.0248985
5228	0.0031654	3	9	GO:1900402	regulation of carbohydrate metabolic process by regulation of transcription from RNA polymerase II promoter	0.0251862
2962	0.00319617	2	28	GO:0000737;GO:0006309	DNA catabolic process, endonucleolytic	0.0254013
957	0.00320682	2	272	GO:0006109;GO:0010675	regulation of carbohydrate metabolic process	0.0254562
-4947	0.00324093	3	10	GO:0042819	vitamin B6 biosynthetic process	0.025697
2281	0.00328632	2	47	GO:0006120	mitochondrial electron transport, NADH to ubiquinone	0.025974
-4710	0.00328732	4	11	GO:0035318	imaginal disc-derived wing hair outgrowth	0.025974
-1302	0.00328463	4	145	GO:0042733	embryonic digit morphogenesis	0.025974
-1334	0.00330126	3	138	GO:0006941	striated muscle contraction	0.0260539
3677	0.00333949	5	18	GO:0001928;GO:0106020;GO:0014043;GO:1904800	negative regulation of neuron maturation	0.0263251
-2085	0.0033581	2	56	GO:0048873	homeostasis of number of cells within a tissue	0.0264412
1892	0.00337734	3	68	GO:1904591;GO:0042307	positive regulation of protein import	0.0265619
1673	0.00338782	4	87	GO:1903902	positive regulation of viral life cycle	0.0266136
-382	0.00340434	2	1848	GO:0007010	cytoskeleton organization	0.0267125
2941	0.0034235	7	28	GO:1902914	regulation of protein polyubiquitination	0.0268319
6342	0.00346168	3	6	GO:0008056;GO:0061541	rhabdomere morphogenesis	0.0270999
-987	0.00348113	3	251	GO:2000377	regulation of reactive oxygen species metabolic process	0.0272208
-1899	0.00349281	3	67	GO:0008090	retrograde axonal transport	0.0272808
-1899	0.00350121	3	67	GO:0060740;GO:0060512	prostate gland epithelium morphogenesis	0.0273151
1149	0.00351001	2	184	GO:0042133	neurotransmitter metabolic process	0.0273309
4906	0.00351128	7	10	GO:0097201	negative regulation of transcription from RNA polymerase II promoter in response to stress	0.0273309
-865	0.00352486	3	327	GO:0007015	actin filament organization	0.027374
1155	0.00352221	2	182	GO:0008033	tRNA processing	0.027374
802	0.00353677	2	381	GO:0045471	response to ethanol	0.0274352
-538	0.00355996	3	869	GO:0009896;GO:0031331	positive regulation of catabolic process	0.0275836
-805	0.00358314	2	377	GO:0030307	positive regulation of cell growth	0.0277316
1493	0.00359629	2	108	GO:0006099;GO:0006101;GO:0072350	tricarboxylic acid metabolic process	0.0278017
-2477	0.00362601	2	39	GO:0032429	regulation of phospholipase A2 activity	0.0279997
4886	0.00364568	2	10	GO:0010838	positive regulation of keratinocyte proliferation	0.0281197
-899	0.00366733	2	300	GO:0007308;GO:0007309	oocyte construction	0.0281959
1504	0.00366475	3	106	GO:0019915	lipid storage	0.0281959
3861	0.003668	2	16	GO:0032025	response to cobalt ion	0.0281959
-633	0.00369452	3	615	GO:0030900	forebrain development	0.0283677
-2352	0.00373691	3	43	GO:0002118	aggressive behavior	0.0285996
-2606	0.00374343	7	35	GO:0014912	negative regulation of smooth muscle cell migration	0.0285996
511	0.00374574	2	959	GO:0022613	ribonucleoprotein complex biogenesis	0.0285996
3978	0.00374382	4	15	GO:0060992	response to fungicide	0.0285996
-3146	0.00374246	5	24	GO:2000251	positive regulation of actin cytoskeleton reorganization	0.0285996
2079	0.00376046	2	55	GO:0006584;GO:0009712;GO:0042417	catecholamine metabolic process	0.0286197
-578	0.00375875	2	738	GO:0043410	positive regulation of MAPK cascade	0.0286197
-5444	0.00376099	2	8	GO:0043988;GO:0043990	histone H3-S28 phosphorylation	0.0286197
-1792	0.00378134	3	74	GO:0002220;GO:0002223	innate immune response activating cell surface receptor signaling pathway	0.0286435
-1626	0.00378339	4	90	GO:0008586	imaginal disc-derived wing vein morphogenesis	0.0286435
1320	0.00377233	3	137	GO:0010906	regulation of glucose metabolic process	0.0286435
6883	0.00377491	2	5	GO:0018312	peptidyl-serine ADP-ribosylation	0.0286435
3531	0.00378516	3	19	GO:0050873	brown fat cell differentiation	0.0286435
-3529	0.00380396	5	19	GO:0038179	neurotrophin signaling pathway	0.0287537
-4110	0.00380936	3	14	GO:0061642;GO:0061643	chemorepulsion of axon	0.0287625
-1733	0.00382252	2	79	GO:0009187	cyclic nucleotide metabolic process	0.0287922
-2528	0.00383022	2	37	GO:0045606;GO:0045684	positive regulation of epidermis development	0.0287922
-832	0.00382213	3	348	GO:0120032;GO:0060491	regulation of plasma membrane bounded cell projection assembly	0.0287922
-5123	0.00382884	2	9	GO:1903054	negative regulation of extracellular matrix organization	0.0287922
-1211	0.0038677	2	162	GO:0048771	tissue remodeling	0.0290419
-4101	0.00388729	2	14	GO:0048012	hepatocyte growth factor receptor signaling pathway	0.0291568
-1798	0.00389895	6	73	GO:0001954	positive regulation of cell-matrix adhesion	0.0291799
-721	0.0038979	3	464	GO:0050795	regulation of behavior	0.0291799
-4427	0.00390647	2	12	GO:0042685;GO:0060912	cardiac cell fate specification	0.0292041
3264	0.0039758	3	22	GO:0034975	protein folding in endoplasmic reticulum	0.0296898
-2166	0.00398443	2	50	GO:1904412;GO:0003308;GO:0021874;GO:0021943;GO:0035261;GO:0044340;GO:0060534;GO:0060535;GO:0060596;GO:0061307;GO:0061310;GO:0061324;GO:1901963;GO:0090009;GO:0090118;GO:0090244;GO:0090245;GO:1901219;GO:1901220;GO:1904413;GO:1905277;GO:2000055;GO:2000148;GO:2000159;GO:2000149;GO:2000160;GO:2000150;GO:2000151;GO:2000161;GO:2000162;GO:2000163;GO:2000164;GO:2000165;GO:2000166;GO:2000167;GO:2000168	primitive streak formation	0.0297216
-4244	0.00399048	3	13	GO:0098711;GO:1990461	iron ion import across plasma membrane	0.0297341
2625	0.00399499	2	34	GO:0031937	positive regulation of chromatin silencing	0.0297351
-911	0.00400157	3	286	GO:0048863	stem cell differentiation	0.0297516
2306	0.00402987	4	44	GO:0007094;GO:0045841;GO:0071173;GO:0071174;GO:1902100;GO:2000816;GO:1905819;GO:0031577	negative regulation of metaphase/anaphase transition of cell cycle	0.0299292
-1344	0.00405217	2	130	GO:0072348	sulfur compound transport	0.0300621
-1093	0.00407228	2	197	GO:0072384	organelle transport along microtubule	0.0301783
4405	0.00408934	3	12	GO:1901993;GO:1902102;GO:1905132	regulation of meiotic cell cycle phase transition	0.0302718
-479	0.00409512	4	1075	GO:0060627	regulation of vesicle-mediated transport	0.0302817
1514	0.0041078	4	102	GO:0090329	regulation of DNA-dependent DNA replication	0.0303424
-3181	0.00411493	2	23	GO:0007214	gamma-aminobutyric acid signaling pathway	0.0303621
1825	0.00413017	3	70	GO:0000722;GO:0006312	mitotic recombination	0.0304415
-715	0.0041652	2	465	GO:0015672	monovalent inorganic cation transport	0.0306665
-402	0.00417651	2	1565	GO:0043207;GO:0009607;GO:0051707;GO:0009617	response to biotic stimulus	0.0307165
4393	0.00419031	2	12	GO:0002693	positive regulation of cellular extravasation	0.0307847
757	0.00421343	4	413	GO:0034976	response to endoplasmic reticulum stress	0.0309212
-624	0.00422031	2	613	GO:0001655;GO:0072001	urogenital system development	0.0309383
-3583	0.00423919	4	18	GO:0042340	keratan sulfate catabolic process	0.0310433
-1173	0.00426522	2	169	GO:0010827;GO:0046324	regulation of glucose transmembrane transport	0.0311649
692	0.00427159	2	495	GO:0015931;GO:0050657;GO:0050658;GO:0051236	nucleobase-containing compound transport	0.0311649
3485	0.00426975	6	19	GO:1900739;GO:1900740	regulation of protein insertion into mitochondrial membrane involved in apoptotic signaling pathway	0.0311649
-1712	0.00427412	4	79	GO:2000369	regulation of clathrin-dependent endocytosis	0.0311649
-1529	0.00429882	6	99	GO:1990266	neutrophil migration	0.0313114
-2921	0.00430659	2	27	GO:0007625	grooming behavior	0.0313344
-3792	0.00431816	2	16	GO:0007394	dorsal closure, elongation of leading edge cells	0.0313851
-679	0.00433482	2	512	GO:0051146;GO:0042692	muscle cell differentiation	0.0314726
-709	0.00436036	2	468	GO:0032103	positive regulation of response to external stimulus	0.0316242
1752	0.00438078	2	75	GO:0000079;GO:1904029	regulation of cyclin-dependent protein kinase activity	0.0316374
5724	0.00437376	6	7	GO:0032057;GO:0036499;GO:1990737	PERK-mediated unfolded protein response	0.0316374
1881	0.00437787	2	65	GO:0045005;GO:0031297	DNA-dependent DNA replication maintenance of fidelity	0.0316374
-3911	0.00437234	3	15	GO:0090219	negative regulation of lipid kinase activity	0.0316374
1728	0.00439004	3	77	GO:0006094;GO:0019319;GO:0046364	monosaccharide biosynthetic process	0.0316707
-2560	0.00440685	3	35	GO:0001504	neurotransmitter uptake	0.0317348
1852	0.00440826	3	67	GO:0060711	labyrinthine layer development	0.0317348
-2337	0.00441455	2	42	GO:0001937	negative regulation of endothelial cell proliferation	0.0317465
-2968	0.00441983	2	26	GO:0046349	amino sugar biosynthetic process	0.0317509
-1070	0.00443427	3	202	GO:2001236	regulation of extrinsic apoptotic signaling pathway	0.031821
-1037	0.00444687	3	215	GO:0003205;GO:0003279	cardiac chamber development	0.0318778
-3084	0.00448748	4	24	GO:0006145;GO:0009115;GO:0046110	purine nucleobase catabolic process	0.0321013
-3664	0.00448625	5	17	GO:0043497	regulation of protein heterodimerization activity	0.0321013
4034	0.00451046	2	14	GO:0048081	positive regulation of cuticle pigmentation	0.0322318
-2388	0.00451937	2	40	GO:1904948;GO:1904953	midbrain dopaminergic neuron differentiation	0.0322616
4184	0.00452973	3	13	GO:0046600	negative regulation of centriole replication	0.0323016
2852	0.00454094	2	28	GO:0051081;GO:0030397	nuclear envelope disassembly	0.0323477
-1252	0.00457149	4	146	GO:0006826	iron ion transport	0.0325312
1667	0.00459564	2	82	GO:0006356	regulation of transcription by RNA polymerase I	0.0326689
-3456	0.00460175	2	19	GO:0002031	G protein-coupled receptor internalization	0.0326782
-1645	0.00463712	4	84	GO:0043647	inositol phosphate metabolic process	0.032895
-800	0.00474728	2	359	GO:0010883	regulation of lipid storage	0.0336414
2573	0.00477782	4	34	GO:0002756;GO:0035666	MyD88-independent toll-like receptor signaling pathway	0.0337523
-826	0.00477021	2	336	GO:0005996	monosaccharide metabolic process	0.0337523
-1379	0.00477699	3	119	GO:0099173	postsynapse organization	0.0337523
-5298	0.00480138	3	8	GO:0003174;GO:0003183	mitral valve morphogenesis	0.0338748
-2402	0.00480511	2	39	GO:0046477;GO:0046479;GO:0046514	glycosphingolipid catabolic process	0.0338748
-1951	0.00485001	2	59	GO:0042953;GO:0044872	lipoprotein transport	0.0341559
-2778	0.00490158	2	29	GO:0015813;GO:0070778	L-glutamate transmembrane transport	0.0344834
-1644	0.00491284	3	83	GO:0010160;GO:0048859	formation of anatomical boundary	0.0345269
-5646	0.00494071	2	7	GO:0014707	branchiomeric skeletal muscle development	0.0346869
6679	0.0049469	5	5	GO:1902010	negative regulation of translation in response to endoplasmic reticulum stress	0.0346946
970	0.00496617	2	240	GO:0050821	protein stabilization	0.0347939
-2014	0.00498913	4	55	GO:0015800	acidic amino acid transport	0.0349188
-1446	0.00501356	2	107	GO:0001556	oocyte maturation	0.0350251
6668	0.00501462	6	5	GO:1903722;GO:1903723	negative regulation of centriole elongation	0.0350251
6084	0.00504085	2	6	GO:0031282;GO:0031284	regulation of guanylate cyclase activity	0.0351722
-1735	0.0050566	4	74	GO:0045682	regulation of epidermis development	0.035246
1221	0.00506214	3	150	GO:0042177;GO:1903363	negative regulation of protein catabolic process	0.0352485
-749	0.00506797	5	404	GO:0045995	regulation of embryonic development	0.035253
2088	0.00507728	3	51	GO:0044743	protein transmembrane import into intracellular organelle	0.0352817
-1821	0.00510986	4	67	GO:0010656	negative regulation of muscle cell apoptotic process	0.0354718
-2126	0.00514447	3	49	GO:0015740	C4-dicarboxylate transport	0.0356756
-635	0.00515051	2	566	GO:0050878	regulation of body fluid levels	0.0356812
2715	0.00516565	4	30	GO:1902101;GO:1905820	positive regulation of chromosome separation	0.0357496
-2628	0.00517397	2	32	GO:0021861;GO:0060019	radial glial cell differentiation	0.0357708
2626	0.00520819	2	32	GO:0030970;GO:0032527;GO:1903513	protein exit from endoplasmic reticulum	0.0359709
-1527	0.00521772	3	95	GO:0051124	synaptic growth at neuromuscular junction	0.0360002
1631	0.00525112	3	83	GO:0031935	regulation of chromatin silencing	0.0361939
-977	0.00529087	5	233	GO:0007297;GO:0007298	ovarian follicle cell migration	0.0364006
-1983	0.00529716	5	56	GO:0060977	coronary vasculature morphogenesis	0.0364006
2908	0.00529557	5	26	GO:0071287	cellular response to manganese ion	0.0364006
-3025	0.00531348	2	24	GO:0021783;GO:0048486	parasympathetic nervous system development	0.0364759
-394	0.00533079	3	1542	GO:0040008	regulation of growth	0.036521
3824	0.00532768	2	15	GO:0045217	cell-cell junction maintenance	0.036521
-1771	0.00538658	2	70	GO:0044332	Wnt signaling pathway involved in dorsal/ventral axis specification	0.0368661
-1782	0.0054169	5	69	GO:1904263	positive regulation of TORC1 signaling	0.0370363
1249	0.00543054	2	141	GO:0072593	reactive oxygen species metabolic process	0.0370924
1253	0.00543777	5	140	GO:0007032	endosome organization	0.0371045
2898	0.00544819	2	26	GO:0070199	establishment of protein localization to chromosome	0.0371383
-588	0.00546277	5	653	GO:0001894;GO:0048871	multicellular organismal homeostasis	0.0372004
-5213	0.00552971	2	8	GO:0099550	trans-synaptic signaling, modulating synaptic transmission	0.0376186
1195	0.00558275	2	153	GO:0043624	cellular protein complex disassembly	0.0379415
3004	0.00563196	2	24	GO:0007056	spindle assembly involved in female meiosis	0.0382378
-815	0.00563818	3	332	GO:0010770	positive regulation of cell morphogenesis involved in differentiation	0.0382418
3675	0.00568394	2	16	GO:0007464;GO:0048056	R3/R4 cell fate commitment	0.0384755
699	0.00568061	2	453	GO:0044419;GO:0044403;GO:0016032	interspecies interaction between organisms	0.0384755
892	0.00573641	2	275	GO:0051053	negative regulation of DNA metabolic process	0.0387921
-819	0.0057446	4	327	GO:0042063	gliogenesis	0.0388089
-4422	0.00578648	2	11	GO:0016060	metarhodopsin inactivation	0.039053
-2677	0.00581594	2	30	GO:0010718	positive regulation of epithelial to mesenchymal transition	0.0392129
-1602	0.00583173	2	84	GO:0010828;GO:0046326	positive regulation of glucose transmembrane transport	0.0392804
-2410	0.00584754	11	37	GO:0020028	endocytic hemoglobin import	0.039348
6549	0.00585577	2	5	GO:0043150	DNA synthesis involved in double-strand break repair via homologous recombination	0.0393644
866	0.00587443	3	290	GO:0071241	cellular response to inorganic substance	0.0394509
2183	0.00590205	8	45	GO:0070228	regulation of lymphocyte apoptotic process	0.0395973
-823	0.00593091	2	321	GO:0043583;GO:0048839	ear development	0.0397517
-5968	0.0059386	7	6	GO:0034633;GO:0046865;GO:0046864;GO:0071938;GO:0071939	terpenoid transport	0.0397641
1973	0.00596464	4	55	GO:0007141	male meiosis I	0.0398992
-1305	0.00599986	2	126	GO:0009268	response to pH	0.0400951
-2229	0.00600734	6	43	GO:0035909	aorta morphogenesis	0.0400951
2281	0.0060234	2	41	GO:0036257;GO:0036258	multivesicular body organization	0.0400951
1747	0.006021	2	70	GO:0050850	positive regulation of calcium-mediated signaling	0.0400951
-3265	0.00601819	3	20	GO:0060837;GO:0060839;GO:0060846	blood vessel endothelial cell differentiation	0.0400951
-3264	0.00603521	5	20	GO:0007564;GO:0048082	regulation of chitin-based cuticle tanning	0.0400952
2178	0.00603274	3	45	GO:0032239;GO:0046831	regulation of nucleobase-containing compound transport	0.0400952
1885	0.00607992	6	60	GO:0032212;GO:1904358	positive regulation of telomere maintenance via telomere lengthening	0.0403529
3760	0.00614672	2	15	GO:0033567	DNA replication, Okazaki fragment processing	0.0407168
-3433	0.00614484	3	18	GO:0060159	regulation of dopamine receptor signaling pathway	0.0407168
2248	0.00615372	3	42	GO:1905562;GO:1905564	regulation of vascular endothelial cell proliferation	0.0407235
-729	0.00616024	5	407	GO:0001754;GO:0046530	photoreceptor cell differentiation	0.0407271
-1573	0.00617307	2	86	GO:0006929	substrate-dependent cell migration	0.0407722
-3102	0.00619586	2	22	GO:0007392	initiation of dorsal closure	0.040883
1384	0.00620634	2	111	GO:0060401	cytosolic calcium ion transport	0.0409125
1233	0.00623696	2	140	GO:0006333;GO:0031497	chromatin assembly or disassembly	0.0410373
-2145	0.00623733	3	46	GO:0014029	neural crest formation	0.0410373
5137	0.00625505	3	8	GO:0070194	synaptonemal complex disassembly	0.0411141
4840	0.00629217	2	9	GO:0019626	short-chain fatty acid catabolic process	0.0411989
1961	0.00628172	2	55	GO:0021696	cerebellar cortex morphogenesis	0.0411989
-2492	0.00627936	2	34	GO:0046628	positive regulation of insulin receptor signaling pathway	0.0411989
-4840	0.00628678	3	9	GO:0097154	GABAergic neuron differentiation	0.0411989
2960	0.00637624	3	24	GO:0035234	ectopic germ cell programmed cell death	0.0417092
-1623	0.0063887	2	80	GO:0045466	R7 cell differentiation	0.0417506
725	0.00649096	3	407	GO:0018205	peptidyl-lysine modification	0.0423143
-945	0.00649363	4	237	GO:0031032	actomyosin structure organization	0.0423143
1770	0.00649357	2	67	GO:0042304	regulation of fatty acid biosynthetic process	0.0423143
848	0.00655336	2	295	GO:0006497;GO:0042157;GO:0042158	lipoprotein metabolic process	0.0426627
-1705	0.00658564	2	72	GO:0002053;GO:0010464	regulation of mesenchymal cell proliferation	0.0426826
-2683	0.00658778	5	29	GO:0034453	microtubule anchoring	0.0426826
-3730	0.00657172	2	15	GO:0048549	positive regulation of pinocytosis	0.0426826
-1345	0.00658335	3	116	GO:0048663	neuron fate commitment	0.0426826
3861	0.00656769	2	14	GO:0060231	mesenchymal to epithelial transition	0.0426826
-4353	0.00659822	8	11	GO:0032488	Cdc42 protein signal transduction	0.0427095
2945	0.00664384	2	24	GO:0072710;GO:0072711	response to hydroxyurea	0.0429639
-1929	0.00667502	2	56	GO:0032400;GO:0051875;GO:0032401;GO:0051905;GO:0032402;GO:0051904	pigment granule localization	0.0431222
-476	0.006681	4	969	GO:0090407	organophosphate biosynthetic process	0.0431222
1158	0.00670084	2	156	GO:0033047	regulation of mitotic sister chromatid segregation	0.0432093
-6441	0.00671989	2	5	GO:0055111	ingression involved in gastrulation with mouth forming second	0.0432911
-1547	0.00674205	3	87	GO:0007317;GO:1902875;GO:1904580	regulation of embryonic pattern specification	0.0433928
-1262	0.00675775	2	131	GO:1903305	regulation of regulated secretory pathway	0.0434527
1108	0.00679958	3	170	GO:0002700	regulation of production of molecular mediator of immune response	0.0435322
-1352	0.00677667	3	114	GO:0032890	regulation of organic acid transport	0.0435322
5437	0.00679402	4	7	GO:0035038	female pronucleus assembly	0.0435322
-5085	0.0068021	3	8	GO:0060143	positive regulation of syncytium formation by plasma membrane fusion	0.0435322
-3068	0.00678784	2	22	GO:0060539	diaphragm development	0.0435322
1380	0.00686242	3	109	GO:0051784;GO:0045839	negative regulation of nuclear division	0.0438769
-2363	0.00688713	2	37	GO:0034755	iron ion transmembrane transport	0.0439936
-1525	0.00689932	3	89	GO:0010591;GO:1902743;GO:0010592;GO:1902745	regulation of lamellipodium organization	0.0440301
3134	0.00690872	2	21	GO:0032780	negative regulation of ATPase activity	0.0440478
677	0.00691505	3	461	GO:0071214;GO:0104004	cellular response to abiotic stimulus	0.0440478
-2163	0.00699988	4	44	GO:0007312;GO:0051663;GO:0051237;GO:0072382;GO:0072385;GO:0098958	oocyte nucleus localization involved in oocyte dorsal/ventral axis specification	0.0445465
-1429	0.00702278	2	101	GO:0008347	glial cell migration	0.0446505
-4132	0.00707158	3	12	GO:1902744	negative regulation of lamellipodium organization	0.0449187
2318	0.0072088	5	38	GO:0030810;GO:2001171;GO:1900373	positive regulation of purine nucleotide biosynthetic process	0.0456624
2979	0.00720598	3	23	GO:0043555	regulation of translation in response to stress	0.0456624
2451	0.00720493	6	34	GO:0071428;GO:0000054;GO:0033750	rRNA-containing ribonucleoprotein complex export from nucleus	0.0456624
-418	0.00724606	5	1253	GO:0050801	ion homeostasis	0.0458557
-5391	0.00727612	5	7	GO:0002692	negative regulation of cellular extravasation	0.045878
-5391	0.00727612	4	7	GO:0010908;GO:0010909;GO:1902730	positive regulation of proteoglycan biosynthetic process	0.045878
-2316	0.0072737	3	38	GO:0120033	negative regulation of plasma membrane bounded cell projection assembly	0.045878
-1772	0.00727654	2	65	GO:2000171	negative regulation of dendrite development	0.045878
-1092	0.00731042	4	172	GO:0006664;GO:1903509	liposaccharide metabolic process	0.0460063
-5819	0.00730945	6	6	GO:1900118;GO:2001271	negative regulation of execution phase of apoptosis	0.0460063
2410	0.00735151	2	35	GO:0019432;GO:0046463;GO:0046460	acylglycerol biosynthetic process	0.0462221
-4745	0.00738908	2	9	GO:1904059	regulation of locomotor rhythm	0.0464154
-1048	0.00743951	3	186	GO:0030879	mammary gland development	0.0466891
-4494	0.00748989	3	10	GO:0006150;GO:0009114;GO:0045602;GO:0097184;GO:2001213	negative regulation of endothelial cell differentiation	0.0469357
-2788	0.00749342	2	26	GO:0021604	cranial nerve structural organization	0.0469357
1439	0.00750641	3	98	GO:0042246	tissue regeneration	0.0469357
1954	0.00750315	2	53	GO:0046825	regulation of protein export from nucleus	0.0469357
1290	0.00753131	4	122	GO:2000573	positive regulation of DNA biosynthetic process	0.0470482
4491	0.00753924	6	10	GO:0090074	negative regulation of protein homodimerization activity	0.0470545
6346	0.00757073	2	5	GO:0018201	peptidyl-glycine modification	0.0472078
3025	0.00760473	3	22	GO:0006450	regulation of translational fidelity	0.0473764
1211	0.00765238	3	138	GO:0006906;GO:0090174	organelle membrane fusion	0.0475091
-1380	0.00765099	2	106	GO:0008039	synaptic target recognition	0.0475091
-2364	0.00764791	3	36	GO:0042339	keratan sulfate metabolic process	0.0475091
-5357	0.00765397	2	7	GO:0071529	cementum mineralization	0.0475091
-458	0.00767512	2	1014	GO:0048732	gland development	0.0475596
2047	0.0076761	2	48	GO:0050871	positive regulation of B cell activation	0.0475596
2067	0.00771692	2	47	GO:0032201	telomere maintenance via semi-conservative replication	0.0477691
-3784	0.00772967	4	14	GO:0006848;GO:1901475	pyruvate transmembrane transport	0.0478045
-949	0.00776651	2	225	GO:0018958	phenol-containing compound metabolic process	0.0479887
-1059	0.00777363	2	180	GO:0048259	regulation of receptor-mediated endocytosis	0.0479891
2498	0.00788092	3	32	GO:0045003	double-strand break repair via synthesis-dependent strand annealing	0.0486074
1516	0.00791151	2	87	GO:2000242	negative regulation of reproductive process	0.0487518
3423	0.00793551	2	17	GO:0000741;GO:0007344	karyogamy	0.0488113
5760	0.00792883	4	6	GO:2000395;GO:2000397	positive regulation of ubiquitin-dependent endocytosis	0.0488113
1851	0.00807912	5	58	GO:0009074	aromatic amino acid family catabolic process	0.0496049
-2286	0.00807185	2	38	GO:0031294;GO:0031295	lymphocyte costimulation	0.0496049
5744	0.00810764	2	6	GO:0071528	tRNA re-export from nucleus	0.0497351
-522	0.00811534	4	758	GO:0044057	regulation of system process	0.0497375
-1050	0.00813163	3	181	GO:0042471;GO:0042472	ear morphogenesis	0.0497925
-1477	0.00813959	4	91	GO:0002251;GO:0002385	mucosal immune response	0.0497959
4059	0.00814683	2	12	GO:0033169	histone H3-K9 demethylation	0.0497959
-2010	0.00817961	2	49	GO:0006677	glycosylceramide metabolic process	0.0499514
-4237	0.00819518	2	11	GO:0061055	myotome development	0.0500017
4234	0.00823789	5	11	GO:0000290	deadenylation-dependent decapping of nuclear-transcribed mRNA	0.0502172
6276	0.00826299	2	5	GO:0006598	polyamine catabolic process	0.0502911
4438	0.00826573	3	10	GO:0042026	protein refolding	0.0502911
-2309	0.00827219	5	37	GO:0045117	azole transport	0.0502911
-3219	0.00830787	6	19	GO:0015744;GO:0071422	succinate transport	0.0504629
-1962	0.00844198	2	51	GO:0060444	branching involved in mammary gland duct morphogenesis	0.0512317
4426	0.00845279	6	10	GO:0015961	diadenosine polyphosphate catabolic process	0.0512516
2271	0.00848166	2	38	GO:2000104	negative regulation of DNA-dependent DNA replication	0.0513446
4424	0.00848322	2	10	GO:2000629	negative regulation of miRNA metabolic process	0.0513446
1640	0.00849792	2	73	GO:0060236;GO:0090224	regulation of spindle organization	0.0513879
2270	0.00850841	5	38	GO:0071539;GO:1905508	protein localization to microtubule organizing center	0.0514056
-1280	0.00853588	2	120	GO:0060411	cardiac septum morphogenesis	0.0514868
-2553	0.00853698	2	30	GO:0061548	ganglion development	0.0514868
-4417	0.00857584	2	10	GO:0035627	ceramide transport	0.0516753
-4031	0.0086091	2	12	GO:0006117	acetaldehyde metabolic process	0.0518298
-2181	0.00863655	2	41	GO:0007566	embryo implantation	0.0518574
-4208	0.00863201	3	11	GO:0032687;GO:0034164;GO:0051387	negative regulation of neurotrophin TRK receptor signaling pathway	0.0518574
-1573	0.00862453	3	79	GO:0036342	post-anal tail morphogenesis	0.0518574
2549	0.00864599	4	30	GO:1901535;GO:1901537	positive regulation of DNA demethylation	0.0518683
2015	0.00867876	3	48	GO:0010971;GO:1902751	positive regulation of cell cycle G2/M phase transition	0.052019
-709	0.00869206	5	395	GO:0007612	learning	0.0520529
1882	0.0087062	2	55	GO:0044380;GO:0072698	protein localization to cytoskeleton	0.0520917
3486	0.00871402	3	16	GO:2000234	positive regulation of rRNA processing	0.0520927
-1126	0.00879653	4	154	GO:0019751	polyol metabolic process	0.0525398
1348	0.00885167	2	107	GO:0051209;GO:0051283;GO:0097553;GO:0060402	calcium ion transport into cytosol	0.0528227
-1987	0.00892095	3	49	GO:0009826	unidimensional cell growth	0.0531429
-344	0.0089138	2	1810	GO:0042127	regulation of cell population proliferation	0.0531429
-669	0.00893963	2	441	GO:0021537;GO:0021543	telencephalon development	0.0532076
-1398	0.00902817	2	99	GO:0035316;GO:0035317	non-sensory hair organization	0.0536876
-477	0.00903971	3	888	GO:0007548;GO:0061458;GO:0048608	reproductive system development	0.0537093
2222	0.00906608	2	39	GO:0045737;GO:1904031	positive regulation of cyclin-dependent protein kinase activity	0.053819
436	0.00909162	2	1071	GO:0080135	regulation of cellular response to stress	0.0539235
-2669	0.00910541	3	27	GO:0015884;GO:0098838;GO:1904447	folic acid transport	0.0539492
1224	0.00911193	3	129	GO:0033206	meiotic cytokinesis	0.0539492
723	0.00912766	6	375	GO:0034249	negative regulation of cellular amide metabolic process	0.0539492
2668	0.00912472	3	27	GO:0046689	response to mercury ion	0.0539492
-3178	0.00916971	2	19	GO:0035634	response to stilbenoid	0.0541506
-3835	0.00927922	2	13	GO:0006477	protein sulfation	0.0546259
849	0.00929005	2	269	GO:0006839	mitochondrial transport	0.0546259
1018	0.00929034	2	186	GO:0006900	vesicle budding from membrane	0.0546259
4609	0.0092699	2	9	GO:0035079	polytene chromosome puffing	0.0546259
1111	0.00927517	2	156	GO:0051445	regulation of meiotic cell cycle	0.0546259
-1704	0.00930993	2	66	GO:0050975	sensory perception of touch	0.0546938
-1631	0.00934335	2	72	GO:0001539;GO:0060285	cilium or flagellum-dependent cell motility	0.0547483
5221	0.00934245	2	7	GO:0044803;GO:0046786	multi-organism membrane organization	0.0547483
-4166	0.00932902	2	11	GO:0060789	hair follicle placode formation	0.0547483
1587	0.00936165	3	76	GO:0032760;GO:1903557	positive regulation of tumor necrosis factor production	0.054808
2709	0.00936965	2	26	GO:0055089	fatty acid homeostasis	0.054808
-3689	0.00941239	2	14	GO:0015742;GO:0015912;GO:0015913;GO:0071718;GO:0071720;GO:0097744	alpha-ketoglutarate transport	0.0549654
3451	0.00941272	2	16	GO:0051103	DNA ligation involved in DNA repair	0.0549654
1456	0.00947718	2	90	GO:0009409	response to cold	0.0552944
977	0.00953635	2	201	GO:0017148	negative regulation of translation	0.0555919
-1515	0.00956345	3	83	GO:0035924	cellular response to vascular endothelial growth factor stimulus	0.0557022
2648	0.00966754	2	27	GO:0009047	dosage compensation by hyperactivation of X chromosome	0.0562056
380	0.00968293	3	1416	GO:0034622	cellular protein-containing complex assembly	0.0562056
-1339	0.00967766	2	106	GO:0036314	response to sterol	0.0562056
3156	0.00965919	3	19	GO:0051204;GO:0090151	establishment of protein localization to mitochondrial membrane	0.0562056
-983	0.00978884	2	197	GO:0072073	kidney epithelium development	0.0567637
-1051	0.00979577	2	172	GO:1903036	positive regulation of response to wounding	0.0567637
-1172	0.00986387	2	138	GO:0040015	negative regulation of multicellular organism growth	0.0570127
-1342	0.0098472	5	105	GO:0045792	negative regulation of cell size	0.0570127
-1730	0.00985844	3	63	GO:0097061;GO:0106027	neuron projection organization	0.0570127
1395	0.00989667	8	97	GO:0006418;GO:0043039;GO:0043038	tRNA aminoacylation for protein translation	0.0571537
-1098	0.00993855	3	157	GO:0006885;GO:0030641;GO:0051453	regulation of pH	0.057264
759	0.00994103	3	332	GO:0015980	energy derivation by oxidation of organic compounds	0.057264
-342	0.00993554	2	1771	GO:0048878	chemical homeostasis	0.057264
-2500	0.0100186	2	30	GO:0046847	filopodium assembly	0.0576591
-1296	0.0100429	4	112	GO:0070286	axonemal dynein complex assembly	0.0576591
2420	0.0100422	2	32	GO:1903749	positive regulation of establishment of protein localization to mitochondrion	0.0576591
-2684	0.0100435	2	26	GO:1990791;GO:0021561;GO:0021610;GO:0021612;GO:0021649;GO:0021824;GO:0021828;GO:0021856;GO:0021855;GO:0021886;GO:0021888;GO:0036484;GO:0036486;GO:0061549;GO:0061552;GO:0097490;GO:0097491;GO:1901166;GO:1902285;GO:1903375;GO:1904835	dorsal root ganglion development	0.0576591
-2457	0.0101014	5	31	GO:0003176;GO:1905314;GO:0003177;GO:0003272	semi-lunar valve development	0.0579423
1581	0.0101291	4	75	GO:0045621	positive regulation of lymphocyte differentiation	0.0580526
-3050	0.0102876	2	20	GO:0061299	retina vasculature morphogenesis in camera-type eye	0.0589113
-1874	0.0103444	2	53	GO:0045467	R7 cell development	0.0591865
4107	0.010373	2	11	GO:0002367;GO:0002369	cytokine production involved in immune response	0.0593005
1946	0.0104338	2	49	GO:0045448	mitotic cell cycle, embryonic	0.0595977
2007	0.0104849	2	46	GO:0006270	DNA replication initiation	0.0598396
5139	0.0105117	3	7	GO:0060382;GO:0060383;GO:1905462;GO:1905464;GO:1905774;GO:1905776	regulation of DNA duplex unwinding	0.0599422
427	0.0105797	4	1075	GO:0043604;GO:0006518	amide biosynthetic process	0.0602289
-2966	0.0105759	2	21	GO:0051482	positive regulation of cytosolic calcium ion concentration involved in phospholipase C-activating G protein-coupled signaling pathway	0.0602289
-2480	0.0106235	3	30	GO:0071907	determination of digestive tract left/right asymmetry	0.060428
-1388	0.0106545	2	96	GO:0006893	Golgi to plasma membrane transport	0.0605533
585	0.0106874	2	555	GO:0006091	generation of precursor metabolites and energy	0.0606245
3626	0.0106901	6	14	GO:0034514	mitochondrial unfolded protein response	0.0606245
-1185	0.0106937	3	132	GO:0048645	animal organ formation	0.0606245
5531	0.0107857	2	6	GO:1903365;GO:2000822	regulation of fear response	0.061095
4789	0.0108126	3	8	GO:0042487	regulation of odontogenesis of dentin-containing tooth	0.0611962
-1157	0.0108333	2	138	GO:0045667	regulation of osteoblast differentiation	0.061224
-3756	0.0108355	2	13	GO:0098664	G protein-coupled serotonin receptor signaling pathway	0.061224
-6052	0.0108768	6	5	GO:0006015;GO:0046391	5-phosphoribose 1-diphosphate biosynthetic process	0.0614066
-1916	0.0108975	3	50	GO:0052652;GO:0009190;GO:0006182	cyclic nucleotide biosynthetic process	0.0614723
-1033	0.0109067	2	173	GO:0021675	nerve development	0.0614733
-1356	0.010926	3	100	GO:0007289	spermatid nucleus differentiation	0.061531
584	0.01097	2	553	GO:0010038	response to metal ion	0.0617276
1690	0.0110783	5	64	GO:0036297	interstrand cross-link repair	0.0622855
-1450	0.0111137	2	87	GO:0007200	phospholipase C-activating G protein-coupled receptor signaling pathway	0.0624334
1626	0.011148	2	69	GO:0000462	maturation of SSU-rRNA from tricistronic rRNA transcript (SSU-rRNA, 5.8S rRNA, LSU-rRNA)	0.0625159
3180	0.011156	2	18	GO:0006616	SRP-dependent cotranslational protein targeting to membrane, translocation	0.0625159
3741	0.0111534	2	13	GO:0034756;GO:0034759	regulation of iron ion transport	0.0625159
4766	0.011194	2	8	GO:0002467	germinal center formation	0.0626254
-870	0.0111854	3	243	GO:0008589	regulation of smoothened signaling pathway	0.0626254
-2593	0.01127	2	27	GO:0003223	ventricular compact myocardium morphogenesis	0.0629967
-2872	0.0112788	3	22	GO:0051877	pigment granule aggregation in cell center	0.0629967
3265	0.0113181	2	17	GO:0032352;GO:0046886	positive regulation of hormone metabolic process	0.0631639
-3007	0.0114102	4	20	GO:0002148;GO:0002149;GO:0002215;GO:0032674;GO:0032693;GO:0032714;GO:0034368;GO:0034369;GO:0034374;GO:0072677	protein-lipid complex remodeling	0.0635562
-1576	0.0114108	2	73	GO:0046173	polyol biosynthetic process	0.0635562
-2154	0.0114164	2	39	GO:2000249	regulation of actin cytoskeleton reorganization	0.0635562
4053	0.011426	2	11	GO:0006527	arginine catabolic process	0.0635579
-2306	0.0114704	3	34	GO:0006907	pinocytosis	0.0637524
2338	0.0115357	2	33	GO:0048132;GO:0098728	germline stem cell asymmetric division	0.0640634
-1541	0.0116188	3	76	GO:0051893;GO:0090109;GO:1903391	regulation of adherens junction organization	0.0644719
732	0.0116909	4	341	GO:0032984	protein-containing complex disassembly	0.0648194
-1041	0.011737	2	167	GO:0050775;GO:1900006	positive regulation of dendrite development	0.0650216
3246	0.0117964	2	17	GO:0006809	nitric oxide biosynthetic process	0.0650525
-532	0.0118051	2	656	GO:0030100	regulation of endocytosis	0.0650525
949	0.0117663	2	201	GO:0031123	RNA 3'-end processing	0.0650525
-1348	0.0117907	2	99	GO:0035162	embryonic hemopoiesis	0.0650525
-911	0.0118275	2	218	GO:0035264	multicellular organism growth	0.0650525
3862	0.0118249	3	12	GO:0070200	establishment of protein localization to telomere	0.0650525
-2853	0.0118192	2	22	GO:0072578	neurotransmitter-gated ion channel clustering	0.0650525
-2994	0.0117698	5	20	GO:1903385;GO:1903386	regulation of homophilic cell adhesion	0.0650525
3862	0.0118286	2	12	GO:1903862	positive regulation of oxidative phosphorylation	0.0650525
2329	0.0118717	7	33	GO:0008535;GO:0033617	respiratory chain complex IV assembly	0.0652367
-2064	0.0119261	4	42	GO:0044719	regulation of imaginal disc-derived wing size	0.0654827
2198	0.0119389	7	37	GO:0030888	regulation of B cell proliferation	0.0655005
-1105	0.0119855	2	147	GO:0019229	regulation of vasoconstriction	0.0656722
5971	0.0119895	5	5	GO:0036017;GO:0071879;GO:1990478	response to erythropoietin	0.0656722
-3237	0.0120333	2	17	GO:0035188;GO:0001835	hatching	0.065859
-3236	0.0120684	4	17	GO:0006880;GO:0097577;GO:0051238	sequestering of metal ion	0.0659979
-977	0.0120858	2	188	GO:0007224	smoothened signaling pathway	0.0660399
-896	0.0120968	4	224	GO:0008088;GO:0098930	axo-dendritic transport	0.0660467
1449	0.0121294	2	85	GO:0006458	'de novo' protein folding	0.0660626
-482	0.0121494	2	800	GO:0007444;GO:0007560;GO:0048563	imaginal disc development	0.0660626
-1196	0.012111	2	125	GO:0014910	regulation of smooth muscle cell migration	0.0660626
-1799	0.0121579	2	55	GO:0035249	synaptic transmission, glutamatergic	0.0660626
5961	0.0121261	6	5	GO:0097052	L-kynurenine metabolic process	0.0660626
3441	0.0121537	2	15	GO:1903332	regulation of protein folding	0.0660626
-2393	0.0122073	2	31	GO:0033690	positive regulation of osteoblast proliferation	0.0662253
-4016	0.0122006	7	11	GO:0035442;GO:0042938	dipeptide transport	0.0662253
-1942	0.0123085	3	47	GO:0046655	folic acid metabolic process	0.0667208
-1266	0.0123429	2	111	GO:0045880	positive regulation of smoothened signaling pathway	0.0668543
-729	0.0123644	2	339	GO:0042440	pigment metabolic process	0.0668893
325	0.0123691	3	1857	GO:2000113;GO:0010558;GO:0031327;GO:0009890	negative regulation of biosynthetic process	0.0668893
2280	0.0124016	2	34	GO:0000912;GO:0000915	assembly of actomyosin apparatus involved in cytokinesis	0.066959
2077	0.0123935	4	41	GO:0017004	cytochrome complex assembly	0.066959
5021	0.0124268	5	7	GO:0003406	retinal pigment epithelium development	0.0670414
5019	0.0124617	3	7	GO:0006114;GO:0019401;GO:0046015;GO:0046327;GO:0046898	glycerol biosynthetic process	0.0671769
-3221	0.0124795	3	17	GO:0032354;GO:0071371;GO:0071372	cellular response to gonadotropin stimulus	0.0672196
4693	0.0125044	2	8	GO:1902498	regulation of protein autoubiquitination	0.0673002
-910	0.0125406	3	215	GO:0003143;GO:0001947;GO:0061371	determination of heart left/right asymmetry	0.0673885
659	0.0125346	2	415	GO:0046649	lymphocyte activation	0.0673885
495	0.0125816	2	749	GO:0016050	vesicle organization	0.0675553
-2068	0.0127697	2	41	GO:0007398	ectoderm development	0.0684032
-3418	0.0127629	3	15	GO:0034163	regulation of toll-like receptor 9 signaling pathway	0.0684032
2823	0.0127515	2	22	GO:1900037	regulation of cellular response to hypoxia	0.0684032
-4409	0.0128066	2	9	GO:0046671;GO:0046673	negative regulation of retinal cell programmed cell death	0.0685471
1159	0.0128623	2	131	GO:0051289	protein homotetramerization	0.0687912
-3413	0.0128901	4	15	GO:0009946;GO:0010085;GO:0048560	proximal/distal axis specification	0.0688853
2544	0.012901	2	27	GO:0001833	inner cell mass cell proliferation	0.0688899
5906	0.0129396	2	5	GO:0042738	exogenous drug catabolic process	0.0690145
1365	0.0129447	3	94	GO:0071108	protein K48-linked deubiquitination	0.0690145
1498	0.0129753	2	78	GO:0033048;GO:0033046;GO:0051985	negative regulation of chromosome segregation	0.0690695
-2144	0.0129693	2	38	GO:0050690	regulation of defense response to virus by virus	0.0690695
-489	0.0130467	2	759	GO:0045927;GO:0048639	positive regulation of growth	0.0693953
2494	0.0130637	2	28	GO:0032241;GO:0046833	positive regulation of nucleobase-containing compound transport	0.0694313
670	0.0131302	2	395	GO:0032259;GO:0043414	methylation	0.069685
-923	0.0131319	2	206	GO:0035315	hair cell differentiation	0.069685
-2537	0.0131522	2	27	GO:0061687	detoxification of inorganic compound	0.0697386
3195	0.0131991	2	17	GO:0000022	mitotic spindle elongation	0.069824
3105	0.0131954	2	18	GO:0000055	ribosomal large subunit export from nucleus	0.069824
-1566	0.0131944	2	71	GO:0000186	activation of MAPKK activity	0.069824
1717	0.0132169	2	59	GO:0046902;GO:0090559	regulation of membrane permeability	0.0698636
-2033	0.013255	4	42	GO:0017085	response to insecticide	0.0700104
3968	0.0132725	2	11	GO:0071284	cellular response to lead ion	0.0700325
-1220	0.0132797	2	117	GO:0090175	regulation of establishment of planar polarity	0.0700325
2533	0.0133061	2	27	GO:0006570	tyrosine metabolic process	0.070063
-795	0.0133041	2	278	GO:0019748	secondary metabolic process	0.070063
982	0.0133202	4	181	GO:0045069;GO:1903900	regulation of viral life cycle	0.0700753
-1064	0.013329	2	154	GO:0098739	import across plasma membrane	0.0700753
638	0.0133501	2	435	GO:0000209	protein polyubiquitination	0.0700775
5880	0.013346	2	5	GO:0061511	centriole elongation	0.0700775
1043	0.0134011	2	160	GO:1901992;GO:1901989	positive regulation of cell cycle phase transition	0.0702911
-745	0.0134608	2	316	GO:0008064;GO:0030832;GO:0030833;GO:0032271	regulation of protein polymerization	0.07055
-1212	0.0134841	2	118	GO:0043113	receptor clustering	0.0705635
-2801	0.0134774	2	22	GO:0045601	regulation of endothelial cell differentiation	0.0705635
2738	0.0135157	10	23	GO:0000463	maturation of LSU-rRNA from tricistronic rRNA transcript (SSU-rRNA, 5.8S rRNA, LSU-rRNA)	0.0706255
-1402	0.0135167	6	88	GO:0030423	targeting of mRNA for destruction involved in RNA interference	0.0706255
4959	0.013554	6	7	GO:0071543;GO:1901906;GO:1901907;GO:1901908;GO:1901909;GO:1901910;GO:1901911	diadenosine pentaphosphate metabolic process	0.0707657
-2795	0.0136555	2	22	GO:0043101	purine-containing compound salvage	0.0712409
4143	0.0136843	2	10	GO:0030948	negative regulation of vascular endothelial growth factor receptor signaling pathway	0.0713368
3499	0.0137628	5	14	GO:0006335;GO:0034723	DNA replication-dependent nucleosome assembly	0.0716362
-4364	0.0137553	2	9	GO:0009437	carnitine metabolic process	0.0716362
3947	0.0137823	4	11	GO:2000383;GO:2000384;GO:0060054;GO:0044339;GO:0044338;GO:0072497;GO:0035425;GO:0042665;GO:0042666	canonical Wnt signaling pathway involved in osteoblast differentiation	0.0716825
2243	0.0139066	2	34	GO:0031061	negative regulation of histone methylation	0.0722742
3772	0.0139586	5	12	GO:0070481	nuclear-transcribed mRNA catabolic process, non-stop decay	0.072489
4617	0.0139942	2	8	GO:0048136	male germ-line cyst formation	0.0726184
2148	0.014011	3	37	GO:0007064	mitotic sister chromatid cohesion	0.072642
479	0.0140598	2	774	GO:0019216	regulation of lipid metabolic process	0.072642
2612	0.0140402	2	25	GO:0032649;GO:0032729	regulation of interferon-gamma production	0.072642
2346	0.014032	2	31	GO:0032954	regulation of cytokinetic process	0.072642
-4127	0.01407	2	10	GO:0043987	histone H3-S10 phosphorylation	0.072642
4613	0.0140735	4	8	GO:0051709;GO:0051712	regulation of killing of cells of other organism	0.072642
1356	0.0140682	2	93	GO:2000142;GO:0060260	regulation of DNA-templated transcription, initiation	0.072642
-4613	0.0140892	2	8	GO:0038180	nerve growth factor signaling pathway	0.0726676
-344	0.0141413	4	1574	GO:1901701	cellular response to oxygen-containing compound	0.0728814
1776	0.0141605	2	54	GO:0051973	positive regulation of telomerase activity	0.0729248
2464	0.0141923	3	28	GO:0051205	protein insertion into membrane	0.0730335
-2989	0.0142479	2	19	GO:0031427	response to methotrexate	0.0732643
-692	0.0143736	6	360	GO:0009260;GO:0046390;GO:0006164;GO:0072522;GO:0009152	ribose phosphate biosynthetic process	0.0737988
5311	0.0143665	2	6	GO:0035457	cellular response to interferon-alpha	0.0737988
-2552	0.0143882	8	26	GO:0009092;GO:0019346;GO:0001780;GO:0009256;GO:0009257;GO:0035713	homoserine metabolic process	0.0738182
-4112	0.0144151	2	10	GO:0032218	riboflavin transport	0.0739004
3917	0.0144963	2	11	GO:0018342;GO:0097354;GO:0018344	protein prenylation	0.0742609
-1437	0.0145186	3	82	GO:0051899	membrane depolarization	0.0742634
3151	0.0145086	2	17	GO:0072718	response to cisplatin	0.0742634
-1437	0.0145346	2	82	GO:0071709;GO:0097090;GO:0097105;GO:0099054	presynapse assembly	0.0742891
1982	0.0145577	2	43	GO:0031365	N-terminal protein amino acid modification	0.0743512
4905	0.0145928	2	7	GO:0036093	germ cell proliferation	0.074457
2135	0.0146003	2	37	GO:0071480	cellular response to gamma radiation	0.074457
-1471	0.0146663	2	78	GO:0048841	regulation of axon extension involved in axon guidance	0.0747378
2899	0.0147175	7	20	GO:0051123	RNA polymerase II preinitiation complex assembly	0.0748863
-1552	0.0147145	2	70	GO:0060999	positive regulation of dendritic spine development	0.0748863
4092	0.0148909	3	10	GO:1904289	regulation of mitotic DNA damage checkpoint	0.0757122
-2189	0.0149059	2	35	GO:0008053	mitochondrial fusion	0.0757318
-1506	0.0149229	3	74	GO:0036315	cellular response to sterol	0.0757617
-1618	0.0149872	3	64	GO:0030032;GO:0097581	lamellipodium organization	0.0759892
-2187	0.0149901	2	35	GO:0031579	membrane raft organization	0.0759892
-4086	0.0150386	4	10	GO:0006037	cell wall chitin metabolic process	0.0761782
-521	0.0150983	2	635	GO:0006790	sulfur compound metabolic process	0.076424
-2398	0.0151416	4	29	GO:0045988	negative regulation of striated muscle contraction	0.076586
867	0.015189	4	224	GO:0006352;GO:0006367	DNA-templated transcription, initiation	0.076725
2282	0.0151916	2	32	GO:0070830	bicellular tight junction assembly	0.076725
-1217	0.0152075	2	113	GO:1903649	regulation of cytoplasmic transport	0.0767482
-2064	0.0153724	2	39	GO:0021854	hypothalamus development	0.0775228
-1331	0.0154075	3	94	GO:0007619;GO:0008049	courtship behavior	0.0776181
-1266	0.0154255	7	104	GO:0060211;GO:1900151;GO:0060213;GO:1900153	regulation of nuclear-transcribed mRNA poly(A) tail shortening	0.0776181
-5255	0.0154178	5	6	GO:0060661;GO:0071336;GO:0071338	regulation of hair follicle cell proliferation	0.0776181
1623	0.0154937	2	63	GO:0010257;GO:0032981	NADH dehydrogenase complex assembly	0.0778462
-4288	0.0154934	2	9	GO:0031272;GO:0031274	regulation of pseudopodium assembly	0.0778462
-1821	0.0155274	6	50	GO:0002386;GO:0002404;GO:0002406;GO:0002412	antigen transcytosis by M cells in mucosal-associated lymphoid tissue	0.0778981
3566	0.0155499	2	13	GO:0008592;GO:0045751	regulation of Toll signaling pathway	0.0778981
2240	0.0155375	5	33	GO:0034471;GO:0000966	RNA 5'-end processing	0.0778981
963	0.0155408	2	180	GO:0062013	positive regulation of small molecule metabolic process	0.0778981
5745	0.0156207	2	5	GO:0033622	integrin activation	0.0781956
927	0.0156393	2	194	GO:0045132	meiotic chromosome segregation	0.0782308
-856	0.0156652	4	228	GO:0015698	inorganic anion transport	0.0783029
1063	0.0156824	2	147	GO:0042274	ribosomal small subunit biogenesis	0.0783314
-2471	0.0157459	2	27	GO:0010940	positive regulation of necrotic cell death	0.0785472
-4850	0.0157487	2	7	GO:0042247	establishment of planar polarity of follicular epithelium	0.0785472
3704	0.0157713	2	12	GO:0008216	spermidine metabolic process	0.0786024
1936	0.0157886	3	44	GO:0045836	positive regulation of meiotic nuclear division	0.078631
-1243	0.0158474	2	107	GO:0030859;GO:0035089;GO:0045198;GO:0090162	establishment of epithelial cell polarity	0.0788663
3700	0.0158905	2	12	GO:0032790	ribosome disassembly	0.0789222
-1377	0.015884	2	87	GO:0044091	membrane biogenesis	0.0789222
2733	0.0158935	4	22	GO:0071107;GO:0071374	response to parathyroid hormone	0.0789222
1163	0.0159333	2	122	GO:0035821;GO:0051817	modification of morphology or physiology of other organism	0.0790622
-4528	0.015956	6	8	GO:0030241	skeletal muscle myosin thick filament assembly	0.0791171
3422	0.015991	2	14	GO:0032731;GO:0050706;GO:0050718	positive regulation of interleukin-1 beta production	0.0792329
-3303	0.0161019	8	15	GO:0048936	peripheral nervous system neuron axonogenesis	0.0797245
-3856	0.0161204	4	11	GO:0007441;GO:0048615	embryonic anterior midgut (ectodermal) morphogenesis	0.0797579
2375	0.016168	2	29	GO:0032012	regulation of ARF protein signal transduction	0.0798771
-1866	0.0161593	5	47	GO:0036150;GO:0036151;GO:0036152	phosphatidylcholine acyl-chain remodeling	0.0798771
1599	0.0162191	2	64	GO:0072332	intrinsic apoptotic signaling pathway by p53 class mediator	0.0800717
-1007	0.0163392	2	162	GO:1903510	mucopolysaccharide metabolic process	0.0806062
-3007	0.0163811	3	18	GO:0007630;GO:0010248	establishment or maintenance of transmembrane electrochemical gradient	0.0807542
-487	0.0164511	5	711	GO:0072657	protein localization to membrane	0.0810404
4817	0.0164688	4	7	GO:1902845	negative regulation of mitotic spindle elongation	0.0810687
-4028	0.0165256	2	10	GO:0006624	vacuolar protein processing	0.0812896
-2780	0.0165505	2	21	GO:0046415	urate metabolic process	0.0813535
2252	0.0166018	4	32	GO:0043403	skeletal muscle tissue regeneration	0.0815467
2655	0.0166162	2	23	GO:0000733	DNA strand renaturation	0.0815583
-2598	0.016659	2	24	GO:0015942	formate metabolic process	0.0817094
-1801	0.016678	2	50	GO:0021511;GO:0021513	spinal cord patterning	0.0817436
-1534	0.016697	2	69	GO:0060632	regulation of microtubule-based movement	0.0817781
3835	0.0167109	3	11	GO:0051342	regulation of cyclic-nucleotide phosphodiesterase activity	0.0817871
-794	0.0167332	4	260	GO:0021953	central nervous system neuron differentiation	0.0818373
-3830	0.0168302	3	11	GO:0002318;GO:0005991;GO:0010764;GO:0020021;GO:0035171;GO:0042387;GO:0070413	plasmatocyte differentiation	0.0822527
1015	0.0168541	2	158	GO:0097711	ciliary basal body-plasma membrane docking	0.0823103
349	0.0169348	2	1433	GO:0032269;GO:0051248	negative regulation of protein metabolic process	0.0826255
1104	0.0169429	2	133	GO:2000134;GO:1902807	negative regulation of G1/S transition of mitotic cell cycle	0.0826255
-841	0.0170652	2	230	GO:0008344	adult locomotory behavior	0.0831621
-1206	0.0170915	2	111	GO:0071242	cellular response to ammonium ion	0.0832308
1310	0.0171251	3	94	GO:0010676;GO:0045913	positive regulation of carbohydrate metabolic process	0.0832757
2834	0.0171252	4	20	GO:0043102;GO:0071265;GO:0071267	L-methionine biosynthetic process	0.0832757
-1849	0.0171528	3	47	GO:0034063	stress granule assembly	0.0833506
-1933	0.0171777	3	43	GO:0048865	stem cell fate commitment	0.083412
5168	0.0172087	2	6	GO:1903461	Okazaki fragment processing involved in mitotic DNA replication	0.0834939
786	0.0172192	4	263	GO:2001242	regulation of intrinsic apoptotic signaling pathway	0.0834939
3510	0.0172482	2	13	GO:1905936;GO:2000254	regulation of germ cell proliferation	0.0835156
3816	0.017239	8	11	GO:2001267	regulation of cysteine-type endopeptidase activity involved in apoptotic signaling pathway	0.0835156
-1649	0.0172929	2	59	GO:0031113	regulation of microtubule polymerization	0.0836724
1739	0.0173127	4	53	GO:0009713;GO:0046189;GO:0042423	phenol-containing compound biosynthetic process	0.0837086
-1366	0.0173368	4	86	GO:0030193;GO:0050818;GO:1900046	regulation of coagulation	0.0837659
-1927	0.0175431	4	43	GO:0003352;GO:0003356	regulation of cilium movement	0.0847026
1926	0.0175602	4	43	GO:0002474	antigen processing and presentation of peptide antigen via MHC class I	0.084725
-770	0.0176519	3	272	GO:0007405;GO:0061351;GO:0072089	neural precursor cell proliferation	0.0850467
-1617	0.0176395	2	61	GO:1902803;GO:2000300	regulation of synaptic vesicle transport	0.0850467
1081	0.0180597	2	136	GO:0098781	ncRNA transcription	0.0869499
1185	0.0181191	2	113	GO:0042273	ribosomal large subunit biogenesis	0.0871739
-838	0.0182111	2	227	GO:0007178	transmembrane receptor protein serine/threonine kinase signaling pathway	0.0873696
-1179	0.0181951	2	114	GO:0051705	multi-organism behavior	0.0873696
3481	0.0181907	4	13	GO:0061051	positive regulation of cell growth involved in cardiac muscle cell development	0.0873696
5612	0.018205	2	5	GO:0098917	retrograde trans-synaptic signaling	0.0873696
-1985	0.0182612	2	40	GO:0035178;GO:0034607	turning behavior	0.0875483
-1002	0.0182863	3	158	GO:0030168	platelet activation	0.087607
2008	0.0183573	5	39	GO:0006336;GO:0034724	DNA replication-independent nucleosome organization	0.087708
1707	0.0183844	2	54	GO:0006734	NADH metabolic process	0.087708
5116	0.0183637	2	6	GO:0030252	growth hormone secretion	0.087708
-880	0.0183848	4	205	GO:0032231;GO:0051492;GO:0110020	regulation of actomyosin structure organization	0.087708
-4430	0.0183801	2	8	GO:0032667	regulation of interleukin-23 production	0.087708
3780	0.0183395	4	11	GO:1901894	regulation of calcium-transporting ATPase activity	0.087708
-3773	0.0185339	4	11	GO:0034505	tooth mineralization	0.0883576
1058	0.0185502	4	141	GO:0006576;GO:0044106;GO:0009308	amine metabolic process	0.0883733
-674	0.0185806	4	351	GO:0048872	homeostasis of number of cells	0.0884559
5103	0.0186662	3	6	GO:0031958;GO:0042921	glucocorticoid receptor signaling pathway	0.0888016
2320	0.0187668	7	29	GO:0032469	endoplasmic reticulum calcium ion homeostasis	0.0891631
-5585	0.0187684	2	5	GO:0071966	fungal-type cell wall polysaccharide metabolic process	0.0891631
-1539	0.0187969	2	66	GO:2000179	positive regulation of neural precursor cell proliferation	0.0892359
5095	0.0188463	2	6	GO:0016561;GO:1901090;GO:1901091;GO:1901093;GO:1901094	regulation of protein tetramerization	0.0892838
-1326	0.0188401	5	89	GO:0030204;GO:0050654	chondroitin sulfate proteoglycan metabolic process	0.0892838
-2943	0.0188294	3	18	GO:0034454;GO:0072393	microtubule anchoring at microtubule organizing center	0.0892838
-3026	0.0189276	2	17	GO:0005984	disaccharide metabolic process	0.0896063
-517	0.0189411	7	601	GO:0071900	regulation of protein serine/threonine kinase activity	0.0896079
1269	0.0189608	6	97	GO:0006090	pyruvate metabolic process	0.0896389
3333	0.018974	5	14	GO:1904044	response to aldosterone	0.0896391
-444	0.0190318	4	824	GO:0007611;GO:0050890	cognition	0.0897357
-2315	0.0190472	2	29	GO:0010719	negative regulation of epithelial to mesenchymal transition	0.0897357
4153	0.0190471	5	9	GO:0031991	regulation of actomyosin contractile ring contraction	0.0897357
1713	0.0190604	2	53	GO:0035206	regulation of hemocyte proliferation	0.0897357
-2544	0.0190547	3	24	GO:0060479;GO:0060487	lung cell differentiation	0.0897357
-2491	0.0191701	2	25	GO:0046519;GO:0006670;GO:0046520;GO:0046512	sphingoid metabolic process	0.0901897
4148	0.0191918	2	9	GO:0106071	positive regulation of adenylate cyclase-activating G protein-coupled receptor signaling pathway	0.0902295
-4147	0.0192209	2	9	GO:0006867;GO:0006868;GO:0015808;GO:0032328	alanine transport	0.0902857
3213	0.0192303	2	15	GO:0071233	cellular response to leucine	0.0902857
-1292	0.0193645	3	93	GO:0017158	regulation of calcium ion-dependent exocytosis	0.0908529
-1251	0.0194277	7	99	GO:0010660	regulation of muscle cell apoptotic process	0.0910092
3928	0.0194379	2	10	GO:0050904;GO:0003366;GO:0060710;GO:0061032;GO:1903236;GO:1904994;GO:1903238;GO:1904996;GO:1990771	diapedesis	0.0910092
1814	0.0194328	2	47	GO:2000401;GO:2000404	regulation of lymphocyte migration	0.0910092
-4139	0.0194531	4	9	GO:0097494	regulation of vesicle size	0.0910176
1775	0.0194956	6	49	GO:0046823	negative regulation of nucleocytoplasmic transport	0.0911538
-1416	0.0195724	2	77	GO:0008078	mesodermal cell migration	0.0914501
-1483	0.0197168	6	70	GO:0055010;GO:0003229	ventricular cardiac muscle tissue development	0.0920614
-597	0.0197968	4	440	GO:0008544	epidermis development	0.092308
-3734	0.0197839	2	11	GO:0048011	neurotrophin TRK receptor signaling pathway	0.092308
-2527	0.0199017	2	24	GO:0010955;GO:1903318	negative regulation of protein processing	0.0926538
2767	0.0199254	6	20	GO:0034214	protein hexamerization	0.0926538
-2700	0.0199179	4	21	GO:0035907;GO:0035912;GO:0060847;GO:0097101;GO:0009912;GO:0060120;GO:0032633;GO:0060486;GO:0060844;GO:0060853;GO:0061344;GO:0072554;GO:0072602;GO:1901187;GO:1901189;GO:1901295;GO:1905066;GO:1901297;GO:1905068	endothelial cell fate specification	0.0926538
2526	0.0199221	3	24	GO:0045835	negative regulation of meiotic nuclear division	0.0926538
4373	0.0199412	4	8	GO:0052205;GO:0044359;GO:0052204;GO:0044362;GO:0052203	modulation of molecular function in other organism involved in symbiotic interaction	0.092664
1118	0.0199749	2	123	GO:0008333	endosome to lysosome transport	0.0927573
415	0.0199901	3	934	GO:0031400;GO:0045936;GO:0010563	negative regulation of protein modification process	0.0927646
1430	0.0200073	3	75	GO:1901976	regulation of cell cycle checkpoint	0.0927811
-3725	0.0200841	2	11	GO:0003161	cardiac conduction system development	0.0930102
3567	0.0200719	2	12	GO:0035287	head segmentation	0.0930102
1427	0.0202302	2	75	GO:0006476;GO:0016575	protein deacetylation	0.0936232
-3900	0.0203008	2	10	GO:0048664	neuron fate determination	0.0938862
740	0.0203158	2	282	GO:0046890	regulation of lipid biosynthetic process	0.0938914
-1281	0.0203453	3	93	GO:0044273	sulfur compound catabolic process	0.093964
-762	0.0203866	5	265	GO:0031644	regulation of neurological system process	0.0940909
-449	0.0204538	3	785	GO:0010817	regulation of hormone levels	0.0943372
5504	0.0205558	7	5	GO:0048219	inter-Golgi cisterna vesicle-mediated transport	0.0947432
-1453	0.0205893	5	72	GO:0040036	regulation of fibroblast growth factor receptor signaling pathway	0.0948337
1117	0.0206517	5	122	GO:0031057;GO:1905268	negative regulation of chromatin organization	0.0950565
-580	0.0206716	4	460	GO:0009165;GO:1901293	nucleoside phosphate biosynthetic process	0.0950836
4098	0.0206997	2	9	GO:0022417	protein maturation by protein folding	0.0951485
-2897	0.0207443	4	18	GO:0046033	AMP metabolic process	0.0952895
-5493	0.0208122	6	5	GO:0016998;GO:0044347	cell wall polysaccharide catabolic process	0.0955237
-2980	0.0208234	6	17	GO:0046836	glycolipid transport	0.0955237
-3406	0.0208455	2	13	GO:0010891	negative regulation of sequestering of triglyceride	0.0955607
2455	0.0209666	2	25	GO:0090070	positive regulation of ribosome biogenesis	0.0960508
2240	0.0210426	3	30	GO:0051084	'de novo' posttranslational protein folding	0.0963341
-4085	0.0211029	2	9	GO:0010312	detoxification of zinc ion	0.0965297
-3875	0.0211137	2	10	GO:0051450	myoblast proliferation	0.0965297
5477	0.021175	8	5	GO:0033168;GO:0036404	conversion of ds siRNA to ss siRNA involved in RNA interference	0.0967453
-1446	0.0212148	2	72	GO:0060972	left/right pattern formation	0.0968617
399	0.0212461	2	993	GO:0010256	endomembrane system organization	0.0969398
-4994	0.0213209	3	6	GO:1905279	regulation of retrograde transport, endosome to Golgi	0.097216
1825	0.0213475	2	45	GO:0051402;GO:0070997	neuron death	0.0972718
2234	0.0213938	2	30	GO:0033301;GO:0035186	cell cycle comprising mitosis without cytokinesis	0.0974179
5467	0.0214168	6	5	GO:0035947;GO:0035948	positive regulation of gluconeogenesis by positive regulation of transcription from RNA polymerase II promoter	0.0974571
-799	0.0214851	2	237	GO:0007028;GO:0007314;GO:0007315;GO:0008358	maternal determination of anterior/posterior axis, embryo	0.0976376
-939	0.0214768	3	171	GO:0030317;GO:0097722	sperm motility	0.0976376
1110	0.021506	2	122	GO:0016073	snRNA metabolic process	0.0976493
4319	0.0215164	4	8	GO:0045654	positive regulation of megakaryocyte differentiation	0.0976493
3862	0.0215721	4	10	GO:0045046	protein import into peroxisome membrane	0.0978366
2395	0.0216089	3	26	GO:0070198	protein localization to chromosome, telomeric region	0.0979384
2442	0.0216347	2	25	GO:0016338	calcium-independent cell-cell adhesion via plasma membrane cell-adhesion molecules	0.0979901
1493	0.0216789	6	67	GO:0015722;GO:0046618	canalicular bile acid transport	0.0981249
-1166	0.0217219	3	110	GO:0007266	Rho protein signal transduction	0.098254
-439	0.0217667	3	806	GO:0008285	negative regulation of cell population proliferation	0.0983911
2872	0.0219012	2	18	GO:0009209;GO:0009148;GO:0009208;GO:0009147	pyrimidine nucleoside triphosphate metabolic process	0.0988716
3852	0.0219117	2	10	GO:0031077	post-embryonic camera-type eye development	0.0988716
-1601	0.0219166	4	58	GO:0072132	mesenchyme morphogenesis	0.0988716
972	0.0219945	3	158	GO:0019217	regulation of fatty acid metabolic process	0.0991342
-1381	0.0220039	4	78	GO:0032228	regulation of synaptic transmission, GABAergic	0.0991342
-832	0.0221082	2	216	GO:0006892	post-Golgi vesicle-mediated transport	0.0993756
2867	0.0221159	4	18	GO:0010992	ubiquitin recycling	0.0993756
-1096	0.0221013	5	124	GO:0030951;GO:0030952	establishment or maintenance of cytoskeleton polarity	0.0993756
-1523	0.0220833	3	64	GO:0055026	negative regulation of cardiac muscle tissue development	0.0993756
-2118	0.0221624	5	33	GO:0009226	nucleotide-sugar biosynthetic process	0.0995189
4297	0.0222007	2	8	GO:0010286	heat acclimation	0.0995592
-2865	0.0221922	3	18	GO:0010644;GO:0060081	cell communication by electrical coupling	0.0995592
-3370	0.0222624	2	13	GO:0071675	regulation of mononuclear cell migration	0.0997701
-656	0.022301	3	349	GO:0001525	angiogenesis	0.0998773
1852	0.0223911	2	43	GO:1900034	regulation of cellular response to heat	0.100149
-3366	0.022388	4	13	GO:1902804;GO:2000301	negative regulation of synaptic vesicle exocytosis	0.100149
1111	0.0224497	5	120	GO:2001243	negative regulation of intrinsic apoptotic signaling pathway	0.100345
-754	0.0224942	3	262	GO:0010508	positive regulation of autophagy	0.100457
-323	0.0225042	2	1532	GO:0071495	cellular response to endogenous stimulus	0.100457
1717	0.0225195	3	50	GO:0035149	lumen formation, open tracheal system	0.100459
-1636	0.0226099	3	55	GO:0034629	cellular protein-containing complex localization	0.100796
-1440	0.0226538	6	71	GO:0000335;GO:0000337;GO:0009951;GO:0030720	polarity specification of dorsal/ventral axis	0.100926
1540	0.0226883	2	62	GO:0043489;GO:1902369	negative regulation of RNA catabolic process	0.101013
-1391	0.0227156	6	76	GO:1902669	positive regulation of axon guidance	0.101069
1390	0.022804	2	76	GO:0009163;GO:1901659;GO:0042455	glycosyl compound biosynthetic process	0.101396
819	0.0228193	3	221	GO:0022900	electron transport chain	0.101396
1891	0.0228339	2	41	GO:0031572	G2 DNA damage checkpoint	0.101396
3121	0.0229651	2	15	GO:0000727	double-strand break repair via break-induced replication	0.101696
3821	0.0229854	2	10	GO:0001178	regulation of transcriptional start site selection at RNA polymerase II promoter	0.101696
-1205	0.0229657	2	101	GO:0030011	maintenance of cell polarity	0.101696
-2639	0.0229343	4	21	GO:0061052	negative regulation of cell growth involved in cardiac muscle cell development	0.101696
-2418	0.0229441	2	25	GO:0086009;GO:0086011;GO:0086013;GO:0099622	membrane repolarization	0.101696
3488	0.0229911	3	12	GO:2000009	negative regulation of protein localization to cell surface	0.101696
848	0.0230128	2	205	GO:0043200	response to amino acid	0.101726
-1466	0.0230935	2	68	GO:0001658;GO:0060675;GO:0072171;GO:0072078;GO:0072088;GO:0072028	nephron epithelium morphogenesis	0.101776
2465	0.0231139	3	24	GO:0002068;GO:0003323	glandular epithelial cell development	0.101776
-3819	0.0230572	2	10	GO:0003108;GO:0042429;GO:1901161;GO:0060160	negative regulation of the force of heart contraction by chemical signal	0.101776
-3228	0.0230582	2	14	GO:0003334	keratinocyte development	0.101776
2283	0.0230787	3	28	GO:0031341;GO:0031343;GO:0001910;GO:0001912	regulation of cell killing	0.101776
-778	0.0231087	6	244	GO:0046496;GO:0019362;GO:0006733;GO:0072524	pyridine-containing compound metabolic process	0.101776
-2517	0.0231544	2	23	GO:0099563	modification of synaptic structure	0.101888
2768	0.0232	2	19	GO:0046323	glucose import	0.102023
-1908	0.0232696	2	40	GO:0030073	insulin secretion	0.102197
-316	0.0232677	4	1595	GO:0070925	organelle assembly	0.102197
4261	0.0233284	2	8	GO:0071440;GO:0071442	regulation of histone H3-K14 acetylation	0.102389
-4258	0.0234463	5	8	GO:0097017	renal protein absorption	0.102774
603	0.0234452	2	408	GO:1902115	regulation of organelle assembly	0.102774
3340	0.0234759	5	13	GO:2000622;GO:2000623	regulation of nuclear-transcribed mRNA catabolic process, nonsense-mediated decay	0.102838
1519	0.0235169	2	63	GO:0007112	male meiosis cytokinesis	0.102951
1420	0.0235843	4	72	GO:0000291;GO:0043928	nuclear-transcribed mRNA catabolic process, exonucleolytic	0.103179
-2406	0.0236423	5	25	GO:0007016	cytoskeletal anchoring at plasma membrane	0.103367
-4544	0.0236628	6	7	GO:0070650	actin filament bundle distribution	0.10339
1813	0.0237543	2	44	GO:0051353	positive regulation of oxidoreductase activity	0.103723
-1701	0.0237705	2	50	GO:0050667	homocysteine metabolic process	0.103727
-2032	0.0237945	3	35	GO:0055022;GO:0061117	negative regulation of heart growth	0.103765
930	0.0238499	2	168	GO:1902107;GO:1903708	positive regulation of hemopoiesis	0.10394
-2684	0.0239355	2	20	GO:0001502	cartilage condensation	0.104247
1147	0.0240396	3	110	GO:0046889	positive regulation of lipid biosynthetic process	0.104633
-2309	0.0240561	3	27	GO:0032305;GO:2000193;GO:0032306;GO:0032308	positive regulation of fatty acid transport	0.104638
-5360	0.024101	3	5	GO:0015821	methionine transport	0.104731
1435	0.0241084	2	70	GO:0055006;GO:0055013	cardiac cell development	0.104731
-1455	0.024191	4	68	GO:0032418	lysosome localization	0.105023
2905	0.0242528	2	17	GO:0006572	tyrosine catabolic process	0.105157
2152	0.0242464	2	31	GO:0051043	regulation of membrane protein ectodomain proteolysis	0.105157
-1678	0.0242748	2	51	GO:0030858	positive regulation of epithelial cell differentiation	0.105186
-2224	0.0242937	4	29	GO:0048670;GO:0048671	regulation of collateral sprouting	0.105201
1847	0.0243941	2	42	GO:0007007;GO:0042407	inner mitochondrial membrane organization	0.105568
497	0.0244501	2	598	GO:0034655	nucleobase-containing compound catabolic process	0.105743
-2989	0.0245013	2	16	GO:0006563;GO:0006564	L-serine metabolic process	0.105897
430	0.0245375	2	809	GO:1902532	negative regulation of intracellular signal transduction	0.105986
-5341	0.0245935	2	5	GO:0015816	glycine transport	0.106094
-1519	0.0245781	3	62	GO:0021602	cranial nerve morphogenesis	0.106094
-748	0.0247242	7	258	GO:0048814	regulation of dendrite morphogenesis	0.10659
-2217	0.0247613	3	29	GO:0033210;GO:0044320;GO:0044321	response to leptin	0.106682
-1819	0.0248938	6	43	GO:0010715	regulation of extracellular matrix disassembly	0.107185
1639	0.0249213	2	53	GO:0010907	positive regulation of glucose metabolic process	0.107233
-823	0.0249363	3	212	GO:0061041	regulation of wound healing	0.107233
1091	0.0249871	2	120	GO:0006487	protein N-linked glycosylation	0.107383
2175	0.0250351	6	30	GO:0000076	DNA replication checkpoint	0.107521
-1796	0.0250844	2	44	GO:0034105;GO:0045780;GO:0046852	positive regulation of tissue remodeling	0.107665
2292	0.0251044	2	27	GO:0010603	regulation of cytoplasmic mRNA processing body assembly	0.107683
-499	0.025167	2	586	GO:0051051	negative regulation of transport	0.107884
595	0.0252104	6	409	GO:0031396;GO:1903320	regulation of protein modification by small protein conjugation or removal	0.107934
-1047	0.0252095	2	130	GO:0033059	cellular pigmentation	0.107934
2102	0.0253326	4	32	GO:1904467;GO:1904469	regulation of tumor necrosis factor secretion	0.108389
-1835	0.0254057	2	42	GO:0090314	positive regulation of protein targeting to membrane	0.108633
3174	0.0254701	3	14	GO:0009109	coenzyme catabolic process	0.10884
2966	0.0256138	9	16	GO:0002902	regulation of B cell apoptotic process	0.109385
-582	0.0256829	2	424	GO:0002253;GO:0002757;GO:0002764	activation of immune response	0.109611
-2420	0.0257661	4	24	GO:0003171	atrioventricular valve development	0.109829
-2202	0.025764	2	29	GO:0032958	inositol phosphate biosynthetic process	0.109829
-1694	0.0258463	4	49	GO:0007427	epithelial cell migration, open tracheal system	0.110102
2648	0.025891	2	20	GO:0007077	mitotic nuclear envelope disassembly	0.110168
4832	0.0259104	4	6	GO:0010753	positive regulation of cGMP-mediated signaling	0.110168
-775	0.025904	2	236	GO:0034250;GO:0045727	positive regulation of cellular amide metabolic process	0.110168
4185	0.0259331	2	8	GO:0060819	inactivation of X chromosome by genetic imprinting	0.110195
-804	0.0259903	2	219	GO:0046928;GO:0051588	regulation of neurotransmitter transport	0.11037
4182	0.026011	2	8	GO:0009061	anaerobic respiration	0.110389
-2523	0.0260285	5	22	GO:0071362	cellular response to ether	0.110394
1197	0.0261644	2	98	GO:0001892	embryonic placenta development	0.110774
-5285	0.0261492	2	5	GO:0062028;GO:0062030	regulation of stress granule assembly	0.110774
3737	0.0261669	5	10	GO:0071332;GO:1904640	response to methionine	0.110774
-2123	0.0262348	4	31	GO:0048702	embryonic neurocranium morphogenesis	0.110992
-868	0.0262884	5	187	GO:1905330	regulation of morphogenesis of an epithelium	0.11115
585	0.0263263	2	416	GO:0002521	leukocyte differentiation	0.111241
2361	0.0263609	7	25	GO:0006558;GO:1902221;GO:0006559;GO:1902222	erythrose 4-phosphate/phosphoenolpyruvate family amino acid metabolic process	0.111318
4813	0.0265062	3	6	GO:0036155	acylglycerol acyl-chain remodeling	0.111862
3728	0.0265298	2	10	GO:0016255	attachment of GPI anchor to protein	0.11187
-1994	0.0265409	3	35	GO:0045838	positive regulation of membrane potential	0.11187
1066	0.0266357	2	123	GO:0031397;GO:1903321	negative regulation of protein modification by small protein conjugation or removal	0.112126
2857	0.0266842	4	17	GO:0043558	regulation of translational initiation in response to stress	0.112126
-5267	0.0266547	3	5	GO:0048739	cardiac muscle fiber development	0.112126
579	0.0266423	6	423	GO:0051260	protein homooligomerization	0.112126
-2634	0.0266836	2	20	GO:0070293	renal absorption	0.112126
1198	0.0267143	5	97	GO:1901799;GO:1903051	negative regulation of proteolysis involved in cellular protein catabolic process	0.112184
-1013	0.0267558	2	136	GO:0010466;GO:0010951	negative regulation of peptidase activity	0.112288
1818	0.0267801	2	42	GO:0035561	regulation of chromatin binding	0.112321
-714	0.0268076	2	276	GO:0060538	skeletal muscle organ development	0.112367
2223	0.0269307	3	28	GO:0030150	protein import into mitochondrial matrix	0.112814
4155	0.0270102	3	8	GO:0061635	regulation of protein complex stability	0.113077
-633	0.0270824	3	351	GO:0006836	neurotransmitter transport	0.11331
795	0.0271021	2	221	GO:0006986;GO:0034620	response to unfolded protein	0.113322
3256	0.0272025	2	13	GO:0090232;GO:1901978;GO:0090267	positive regulation of spindle checkpoint	0.113672
1025	0.0272281	3	132	GO:0006400	tRNA modification	0.113709
-3136	0.0272843	2	14	GO:0003181	atrioventricular valve morphogenesis	0.113874
1329	0.0275276	2	78	GO:0009072	aromatic amino acid family metabolic process	0.114694
2140	0.0274995	2	30	GO:0046209;GO:2001057	reactive nitrogen species metabolic process	0.114694
-2443	0.0275313	6	23	GO:1903564;GO:1903566	regulation of protein localization to cilium	0.114694
847	0.0276489	2	193	GO:1901216	positive regulation of neuron death	0.115113
492	0.0276878	4	585	GO:0016569;GO:0016570	covalent chromatin modification	0.115182
-580	0.0276993	2	416	GO:0045785	positive regulation of cell adhesion	0.115182
4134	0.0277841	3	8	GO:2000617	positive regulation of histone H3-K9 acetylation	0.115464
961	0.0278736	4	149	GO:0006625;GO:0043574;GO:0072663;GO:0072662;GO:0007031	peroxisome organization	0.11576
-1949	0.0279038	2	36	GO:0033630	positive regulation of cell adhesion mediated by integrin	0.11576
-744	0.0279063	2	250	GO:1903531;GO:0051048	negative regulation of secretion	0.11576
-945	0.0279345	3	154	GO:0022408	negative regulation of cell-cell adhesion	0.115807
4414	0.0279576	2	7	GO:0015755	fructose transmembrane transport	0.115832
-742	0.0280137	5	251	GO:0016485	protein processing	0.115993
-2335	0.0281074	4	25	GO:0003214	cardiac left ventricle morphogenesis	0.11624
2751	0.0280916	3	18	GO:0034379	very-low-density lipoprotein particle assembly	0.11624
-567	0.0281658	4	433	GO:0052547;GO:0052548	regulation of peptidase activity	0.116411
-898	0.028281	3	170	GO:0007294;GO:0030716;GO:0030706	oocyte fate determination	0.116816
2605	0.0283896	8	20	GO:0006398	mRNA 3'-end processing by stem-loop binding and cleavage	0.117182
2330	0.0284041	4	25	GO:0072520	seminiferous tubule development	0.117182
409	0.0284258	3	850	GO:0019439;GO:0044270;GO:0046700;GO:1901361	organic cyclic compound catabolic process	0.117201
-924	0.0284506	2	160	GO:0060070	canonical Wnt signaling pathway	0.117223
-1384	0.0284658	3	71	GO:0060795	cell fate commitment involved in formation of primary germ layer	0.117223
2540	0.0285561	2	21	GO:0032875;GO:0032876	regulation of DNA endoreduplication	0.117524
-1336	0.0286886	2	76	GO:0051954	positive regulation of amine transport	0.117998
-1734	0.0287664	2	45	GO:0045453	bone resorption	0.118247
-1862	0.0288262	2	39	GO:0007205	protein kinase C-activating G protein-coupled receptor signaling pathway	0.118421
916	0.0288559	2	162	GO:0019058	viral life cycle	0.118471
-3221	0.0289026	2	13	GO:0048845	venous blood vessel morphogenesis	0.118591
-753	0.0291022	2	240	GO:0021987	cerebral cortex development	0.119338
-1933	0.0292167	3	36	GO:0050779;GO:0061157	RNA destabilization	0.119736
4094	0.0293127	3	8	GO:1905937;GO:2000255	negative regulation of male germ cell proliferation	0.120057
2894	0.0294062	3	16	GO:0051573	negative regulation of histone H3-K9 methylation	0.120367
2525	0.0295108	4	21	GO:0048087	positive regulation of developmental pigmentation	0.120723
-3855	0.0295494	2	9	GO:0060684	epithelial-mesenchymal cell signaling	0.120808
-2726	0.0295795	3	18	GO:0006707;GO:0016127	cholesterol catabolic process	0.120859
767	0.0296047	2	230	GO:0009411	response to UV	0.120889
1256	0.0296509	2	85	GO:0051341	regulation of oxidoreductase activity	0.121005
-1705	0.0296872	2	46	GO:0050433	regulation of catecholamine secretion	0.121008
2724	0.029681	2	18	GO:1904668	positive regulation of ubiquitin protein ligase activity	0.121008
4715	0.0297352	5	6	GO:1905443;GO:1905445	regulation of clathrin coat assembly	0.121131
1743	0.0297709	4	44	GO:0006984	ER-nucleus signaling pathway	0.121204
1587	0.0298546	3	53	GO:0010803	regulation of tumor necrosis factor-mediated signaling pathway	0.121327
-1070	0.0298289	3	117	GO:0032467	positive regulation of cytokinesis	0.121327
-2265	0.029847	2	26	GO:0046929	negative regulation of neurotransmitter secretion	0.121327
-989	0.0300254	2	137	GO:0040025	vulval development	0.121948
-1343	0.0300466	4	74	GO:0090325	regulation of locomotion involved in locomotory behavior	0.121961
2795	0.0301402	3	17	GO:0006207;GO:0019856	'de novo' pyrimidine nucleobase biosynthetic process	0.122268
2975	0.0301936	6	15	GO:0033183;GO:1901314;GO:1901315	regulation of histone H2A K63-linked ubiquitination	0.122412
-4699	0.0303001	5	6	GO:0009448	gamma-aminobutyric acid metabolic process	0.122764
-2513	0.0303165	2	21	GO:0031987	locomotion involved in locomotory behavior	0.122764
5141	0.0305124	6	5	GO:0051344	negative regulation of cyclic-nucleotide phosphodiesterase activity	0.123484
968	0.0306038	2	142	GO:0010623	programmed cell death involved in cell development	0.123768
3830	0.030619	3	9	GO:0042997	negative regulation of Golgi to plasma membrane protein transport	0.123768
-2211	0.0307258	2	27	GO:0055075	potassium ion homeostasis	0.124095
-2097	0.0307364	3	30	GO:0071801;GO:0071803	regulation of podosome assembly	0.124095
-2210	0.0308156	2	27	GO:0032653;GO:0032673;GO:0032753	regulation of interleukin-10 production	0.124341
-1059	0.0309021	4	118	GO:0007316;GO:0019094;GO:0060811;GO:0060810;GO:0045451	intracellular mRNA localization involved in pattern specification process	0.124616
2094	0.030998	2	30	GO:0045577	regulation of B cell differentiation	0.124929
1372	0.0310592	3	70	GO:0045739	positive regulation of DNA repair	0.125101
2701	0.0310896	2	18	GO:0006086	acetyl-CoA biosynthetic process from pyruvate	0.125149
-2247	0.031158	2	26	GO:0008343	adult feeding behavior	0.125351
-711	0.0312293	2	263	GO:0061326	renal tubule development	0.125563
2776	0.0312891	3	17	GO:0034124	regulation of MyD88-dependent toll-like receptor signaling pathway	0.125581
4325	0.0312753	3	7	GO:0045128;GO:0110029	negative regulation of reciprocal meiotic recombination	0.125581
-820	0.031289	4	197	GO:0050772	positive regulation of axonogenesis	0.125581
1558	0.0314007	2	54	GO:0045582	positive regulation of T cell differentiation	0.125882
2125	0.0314173	3	29	GO:0046931	pore complex assembly	0.125882
3448	0.0314196	3	11	GO:0061355	Wnt protein secretion	0.125882
3168	0.0316187	2	13	GO:0031954	positive regulation of protein autophosphorylation	0.126605
-2158	0.0317052	5	28	GO:0040010	positive regulation of growth rate	0.126877
1262	0.031833	2	82	GO:0045815	positive regulation of gene expression, epigenetic	0.127313
-4311	0.0318523	2	7	GO:0023021	termination of signal transduction	0.127316
-2489	0.0319354	2	21	GO:0003198;GO:0003160;GO:0003256;GO:0060379;GO:0060842;GO:0061314;GO:0061419	endocardium morphogenesis	0.127573
1681	0.0321148	2	46	GO:0006779;GO:0033014;GO:0006783	tetrapyrrole biosynthetic process	0.127919
-2115	0.0321537	2	29	GO:0007439;GO:0048611	ectodermal digestive tract development	0.127919
3287	0.0321501	2	12	GO:0007468	regulation of rhodopsin gene expression	0.127919
1780	0.0320873	3	41	GO:0019048;GO:0044003	modification by symbiont of host morphology or physiology	0.127919
-1825	0.032123	4	39	GO:0021800;GO:0021825	substrate-dependent cerebral cortex tangential migration	0.127919
-2376	0.0320713	4	23	GO:0021979	hypothalamus cell differentiation	0.127919
-3044	0.0321364	4	14	GO:0042761	very long-chain fatty acid biosynthetic process	0.127919
1153	0.0321829	3	98	GO:0032007	negative regulation of TOR signaling	0.12796
2611	0.0322556	3	19	GO:0031468	nuclear envelope reassembly	0.1281
-955	0.0322502	3	143	GO:0043112	receptor metabolic process	0.1281
-1846	0.0324149	4	38	GO:0001746;GO:0055034	Bolwig's organ morphogenesis	0.128582
-4020	0.0324045	4	8	GO:0008377	light-induced release of internally sequestered calcium ion	0.128582
698	0.0324715	2	269	GO:0035966;GO:0035967	response to topologically incorrect protein	0.128732
-579	0.0326291	4	393	GO:0001700	embryonic development via the syncytial blastoderm	0.129281
-559	0.0326819	2	422	GO:0006954	inflammatory response	0.129343
-2838	0.0326827	2	16	GO:0072215	regulation of metanephros development	0.129343
-2930	0.0327418	4	15	GO:0051895;GO:1903392	negative regulation of adherens junction organization	0.129502
-687	0.0327866	2	277	GO:0030323;GO:0030324	respiratory tube development	0.129603
3587	0.0328327	2	10	GO:0009838	abscission	0.12971
2183	0.0328682	2	27	GO:0051443	positive regulation of ubiquitin-protein transferase activity	0.129775
479	0.0329118	3	579	GO:0040029	regulation of gene expression, epigenetic	0.129872
1197	0.0329499	2	90	GO:0031109	microtubule polymerization or depolymerization	0.129947
417	0.0329878	2	771	GO:0034248	regulation of cellular amide metabolic process	0.130021
-1972	0.033126	2	33	GO:0001878	response to yeast	0.13049
2471	0.0331554	8	21	GO:1900044;GO:1900045;GO:1902915	regulation of protein K63-linked ubiquitination	0.13053
1971	0.0332601	2	33	GO:0045738;GO:2000780	negative regulation of DNA repair	0.130784
-2470	0.033264	4	21	GO:0046664	dorsal closure, amnioserosa morphology change	0.130784
4618	0.0332776	3	6	GO:2001013	epithelial cell proliferation involved in renal tubule morphogenesis	0.130784
453	0.0334097	5	644	GO:0048193	Golgi vesicle transport	0.131227
2664	0.033462	2	18	GO:0032310	prostaglandin secretion	0.131357
-1372	0.0335212	3	68	GO:0045138	nematode male tail tip morphogenesis	0.131514
1765	0.0335987	3	41	GO:0060631	regulation of meiosis I	0.131742
1435	0.0337484	2	62	GO:0006471	protein ADP-ribosylation	0.132187
-1856	0.0337512	3	37	GO:1900150	regulation of defense response to fungus	0.132187
-3987	0.0338227	2	8	GO:0007386	compartment pattern specification	0.132391
2733	0.0339837	3	17	GO:0015679;GO:0035434	copper ion transmembrane transport	0.132945
-786	0.0341924	2	207	GO:0060348	bone development	0.133684
2905	0.0342885	7	15	GO:0051045	negative regulation of membrane protein ectodomain proteolysis	0.133983
4591	0.0343318	6	6	GO:0000710	meiotic mismatch repair	0.133998
2581	0.0343193	6	19	GO:0090036	regulation of protein kinase C signaling	0.133998
-5028	0.0343646	2	5	GO:0034418	urate biosynthetic process	0.13405
-380	0.0343967	2	922	GO:0048569	post-embryonic animal organ development	0.134098
-873	0.0344804	2	167	GO:0036445;GO:0048103;GO:0055057	somatic stem cell division	0.134347
2344	0.0345044	3	23	GO:0033197	response to vitamin E	0.134364
2081	0.0351077	2	29	GO:0007095	mitotic G2 DNA damage checkpoint	0.136635
-842	0.0353219	2	178	GO:0050906	detection of stimulus involved in sensory perception	0.13739
1919	0.0354077	2	34	GO:0021955	central nervous system neuron axonogenesis	0.137645
-2633	0.0355615	6	18	GO:0010310	regulation of hydrogen peroxide metabolic process	0.138085
-1200	0.0355522	6	87	GO:0060048	cardiac muscle contraction	0.138085
1888	0.0356804	4	35	GO:0000289	nuclear-transcribed mRNA poly(A) tail shortening	0.13828
-690	0.0357166	3	265	GO:0015918;GO:0030301;GO:0032365;GO:0032366;GO:0032367	sterol transport	0.13828
2149	0.0357165	2	27	GO:0016556;GO:0080009	mRNA modification	0.13828
-1944	0.035714	2	33	GO:0035751	regulation of lysosomal lumen pH	0.13828
-1888	0.0357056	2	35	GO:0046113	nucleobase catabolic process	0.13828
-1861	0.0357338	7	36	GO:0048008	platelet-derived growth factor receptor signaling pathway	0.13828
-833	0.0357782	2	181	GO:0090101	negative regulation of transmembrane receptor protein serine/threonine kinase signaling pathway	0.138295
-2707	0.0357702	3	17	GO:0097376	interneuron axon guidance	0.138295
-1242	0.0358396	3	81	GO:1903998	regulation of eating behavior	0.138453
-2107	0.0360071	2	28	GO:0003230	cardiac atrium development	0.138943
-626	0.0359963	2	322	GO:0006575	cellular modified amino acid metabolic process	0.138943
-575	0.0361049	2	383	GO:0022407	regulation of cell-cell adhesion	0.139205
1911	0.0361159	5	34	GO:2000403;GO:2000406	positive regulation of lymphocyte migration	0.139205
-678	0.036372	5	273	GO:0042462;GO:0042461	photoreceptor cell development	0.14
731	0.036384	4	234	GO:0048284;GO:0061025	membrane fusion	0.14
-4203	0.0363746	5	7	GO:1902337	regulation of apoptotic process involved in morphogenesis	0.14
917	0.0364351	2	148	GO:0046605	regulation of centrosome cycle	0.140117
1187	0.0364914	2	88	GO:0071711	basement membrane organization	0.140195
4970	0.0364964	3	5	GO:1990893	mitotic chromosome centromere condensation	0.140195
2369	0.0366295	2	22	GO:0051974	negative regulation of telomerase activity	0.140627
-1062	0.0366861	2	110	GO:0032008	positive regulation of TOR signaling	0.140685
-3080	0.0366831	7	13	GO:0051127;GO:2000601	positive regulation of actin nucleation	0.140685
1850	0.0369131	4	36	GO:0006085	acetyl-CoA biosynthetic process	0.141476
604	0.0369654	3	343	GO:0009408	response to heat	0.141596
2312	0.0369974	3	23	GO:0000706	meiotic DNA double-strand break processing	0.14164
-2174	0.0370715	7	26	GO:1900117	regulation of execution phase of apoptosis	0.141843
2133	0.0371181	2	27	GO:0035563	positive regulation of chromatin binding	0.141942
-628	0.0372388	3	316	GO:0045765;GO:1901342	regulation of vasculature development	0.142323
824	0.0373515	2	182	GO:0035152	regulation of tube architecture, open tracheal system	0.142674
-935	0.0374573	2	141	GO:0007632	visual behavior	0.142998
-1687	0.037563	2	43	GO:0003197;GO:0003203	endocardial cushion development	0.143321
-2018	0.0376069	4	30	GO:0048485	sympathetic nervous system development	0.143408
2410	0.0377658	5	21	GO:0000730;GO:0090735;GO:0042148	DNA repair complex assembly	0.143933
-1490	0.0378306	2	55	GO:0060441;GO:0060602;GO:0060638	branch elongation of an epithelium	0.1441
775	0.0379333	5	205	GO:0006289	nucleotide-excision repair	0.14441
-1813	0.0380664	2	37	GO:0032528	microvillus organization	0.144512
1094	0.0380517	2	102	GO:0043618;GO:0043620	regulation of DNA-templated transcription in response to stress	0.144512
-760	0.0380199	3	213	GO:0048675;GO:1990138	neuron projection extension	0.144512
-1018	0.0380512	2	118	GO:0048747	muscle fiber development	0.144512
-1413	0.0380375	2	61	GO:1902473	regulation of protein localization to synapse	0.144512
-2755	0.0381288	4	16	GO:0072752;GO:1901355	response to rapamycin	0.144668
-1765	0.0381906	2	39	GO:0040009	regulation of growth rate	0.144822
3894	0.0382134	5	8	GO:1905446;GO:1905448	regulation of mitochondrial ATP synthesis coupled electron transport	0.144828
-3670	0.0382773	2	9	GO:0072498	embryonic skeletal joint development	0.144989
3888	0.0384963	4	8	GO:0034138;GO:0036462	toll-like receptor 3 signaling pathway	0.145657
-2294	0.0384849	4	23	GO:0035545	determination of left/right asymmetry in nervous system	0.145657
1387	0.0385913	2	63	GO:0043628	ncRNA 3'-end processing	0.145935
-1604	0.0386869	2	47	GO:2000191	regulation of fatty acid transport	0.146215
-2837	0.0387388	4	15	GO:0008069	dorsal/ventral axis specification, ovarian follicular epithelium	0.14633
-2197	0.0387793	7	25	GO:0002152;GO:0019530;GO:0019694	taurine metabolic process	0.146402
-1972	0.0388941	2	31	GO:0006750;GO:0019184	nonribosomal peptide biosynthetic process	0.14651
-2835	0.0388741	4	15	GO:0006853	carnitine shuttle	0.14651
-1620	0.0388537	3	46	GO:0032743	positive regulation of interleukin-2 production	0.14651
3045	0.0388547	2	13	GO:1990253	cellular response to leucine starvation	0.14651
-776	0.0389528	2	202	GO:0060281;GO:1905879	regulation of oogenesis	0.14665
-1128	0.0389954	2	95	GO:0007076	mitotic chromosome condensation	0.146729
3469	0.0390273	2	10	GO:0045876	positive regulation of sister chromatid cohesion	0.146768
1804	0.0391123	2	37	GO:0018345	protein palmitoylation	0.146775
-770	0.0391155	3	205	GO:0030703;GO:0007304;GO:0007306	eggshell formation	0.146775
-860	0.0390941	2	164	GO:0031532	actin cytoskeleton reorganization	0.146775
-1058	0.0390681	2	108	GO:0042475	odontogenesis of dentin-containing tooth	0.146775
1303	0.0391391	6	71	GO:0032435;GO:2000059	negative regulation of ubiquitin-dependent protein catabolic process	0.146782
-2110	0.0391985	2	27	GO:0048240	sperm capacitation	0.146924
2926	0.0393837	2	14	GO:0010040	response to iron(II) ion	0.147537
-1851	0.0394613	3	35	GO:0010614;GO:0014741	negative regulation of muscle hypertrophy	0.14773
-1081	0.0394785	3	103	GO:0061162;GO:0061339	establishment of monopolar cell polarity	0.14773
457	0.0396505	3	591	GO:0006403	RNA localization	0.148292
604	0.0396999	2	333	GO:0009199;GO:0009141;GO:0046034;GO:0009205;GO:0009144	nucleoside triphosphate metabolic process	0.148395
-1503	0.0397668	2	53	GO:0034391	regulation of smooth muscle cell apoptotic process	0.148563
298	0.0397972	5	1455	GO:0070647	protein modification by small protein conjugation or removal	0.148595
-2507	0.0398231	3	19	GO:0009814;GO:0009817;GO:0009861;GO:0046136;GO:1900367;GO:2000068;GO:1904965;GO:1904966;GO:1905034;GO:1905036	positive regulation of vitamin metabolic process	0.14861
4125	0.0400163	3	7	GO:0000711	meiotic DNA repair synthesis	0.14911
-2440	0.0400602	2	20	GO:0010642	negative regulation of platelet-derived growth factor receptor signaling pathway	0.14911
-1423	0.0400253	5	59	GO:0019896	axonal transport of mitochondrion	0.14911
2063	0.0400665	5	28	GO:0031573	intra-S DNA damage checkpoint	0.14911
-889	0.0399816	2	152	GO:0042051	compound eye photoreceptor development	0.14911
1959	0.0401968	2	31	GO:1903430	negative regulation of cell maturation	0.149513
545	0.0404661	2	408	GO:0140014	mitotic nuclear division	0.150432
-2095	0.0405711	3	27	GO:1903863	P granule assembly	0.150721
-1456	0.0405882	7	56	GO:1904809;GO:1904811	regulation of dense core granule transport	0.150721
2176	0.0406721	2	25	GO:0090308;GO:0090309	regulation of methylation-dependent chromatin silencing	0.15095
3138	0.0407928	5	12	GO:0006290	pyrimidine dimer repair	0.151316
2267	0.0408539	2	23	GO:0070979	protein K11-linked ubiquitination	0.15146
2636	0.0408865	2	17	GO:0000052;GO:0019240	citrulline metabolic process	0.151498
3136	0.0409268	2	12	GO:2000615	regulation of histone H3-K9 acetylation	0.151565
346	0.0409889	5	1042	GO:0051603;GO:0030163;GO:0044257	protein catabolic process	0.151678
-4104	0.0410018	4	7	GO:0072513	positive regulation of secondary heart field cardioblast proliferation	0.151678
1147	0.0410629	3	90	GO:0021695	cerebellar cortex development	0.151821
1338	0.0411121	5	66	GO:0006369	termination of RNA polymerase II transcription	0.151838
-1309	0.0410982	2	69	GO:0007339;GO:0035036;GO:0009988	cell-cell recognition	0.151838
-3132	0.0412391	2	12	GO:2001046	positive regulation of integrin-mediated signaling pathway	0.152224
3429	0.0413004	4	10	GO:0009646	response to absence of light	0.152368
-1450	0.041365	2	56	GO:0010837;GO:0010839	regulation of keratinocyte proliferation	0.152386
2312	0.0413723	2	22	GO:0045842;GO:1901970	positive regulation of mitotic sister chromatid separation	0.152386
823	0.0413655	4	175	GO:0046683;GO:0051591	response to organophosphorus	0.152386
-1583	0.041404	2	47	GO:0009084	glutamine family amino acid biosynthetic process	0.15242
2896	0.0414984	2	14	GO:0019042;GO:0019043;GO:0075713	viral latency	0.152684
-3829	0.0415385	2	8	GO:0060161	positive regulation of dopamine receptor signaling pathway	0.15275
1858	0.0416247	7	34	GO:0034587	piRNA metabolic process	0.152984
-649	0.0416909	2	282	GO:0008306	associative learning	0.153144
-3826	0.0417152	8	8	GO:2001270	regulation of cysteine-type endopeptidase activity involved in execution phase of apoptosis	0.153151
-920	0.0419176	4	139	GO:0001756	somitogenesis	0.153645
3822	0.0419026	2	8	GO:0016560	protein import into peroxisome matrix, docking	0.153645
-1803	0.041896	2	36	GO:0038084	vascular endothelial growth factor signaling pathway	0.153645
-1911	0.0420811	2	32	GO:0051593	response to folic acid	0.154161
3255	0.0422059	2	11	GO:0035156	fusion cell fate specification	0.154535
3816	0.0422693	4	8	GO:1901995;GO:1902104;GO:1905134	positive regulation of meiotic chromosome separation	0.154684
4404	0.042337	2	6	GO:1902527	positive regulation of protein monoubiquitination	0.154849
2883	0.0423989	2	14	GO:0032471	negative regulation of endoplasmic reticulum calcium ion concentration	0.154992
-856	0.042458	2	160	GO:0042059;GO:1901185	negative regulation of ERBB signaling pathway	0.155124
-2615	0.0424871	2	17	GO:0060142	regulation of syncytium formation by plasma membrane fusion	0.155147
1906	0.042609	3	32	GO:0010226	response to lithium ion	0.155426
-4399	0.0425875	4	6	GO:0021978;GO:0021796	telencephalon regionalization	0.155426
-1822	0.042644	2	35	GO:0031638	zymogen activation	0.15547
2351	0.0426894	3	21	GO:0021694;GO:0021702	cerebellar Purkinje cell layer formation	0.155552
-1074	0.0428339	3	101	GO:0060324	face development	0.155995
-888	0.0428936	5	148	GO:0010453;GO:0042659	regulation of cell fate commitment	0.156046
-2610	0.0428749	5	17	GO:2001044	regulation of integrin-mediated signaling pathway	0.156046
1702	0.0429555	3	40	GO:0045454	cell redox homeostasis	0.156187
-853	0.0430637	2	160	GO:0035567	non-canonical Wnt signaling pathway	0.156413
-2070	0.0430636	2	27	GO:0061298	retina vasculature development in camera-type eye	0.156413
2242	0.043122	2	23	GO:0031281;GO:0051349	positive regulation of cyclase activity	0.156542
3103	0.0431525	3	12	GO:0007542	primary sex determination, germ-line	0.156569
1180	0.043468	7	83	GO:0050868;GO:0051250;GO:1903038	negative regulation of lymphocyte activation	0.157629
2868	0.0434987	2	14	GO:0070365	hepatocyte differentiation	0.157657
-2461	0.0435606	4	19	GO:0033605	positive regulation of catecholamine secretion	0.157724
1618	0.0435636	3	44	GO:0070212	protein poly-ADP-ribosylation	0.157724
-2974	0.0436384	3	13	GO:0010649	regulation of cell communication by electrical coupling	0.157827
1927	0.043633	2	31	GO:2000542;GO:0003149	membranous septum morphogenesis	0.157827
-2601	0.043669	3	17	GO:0032688	negative regulation of interferon-beta production	0.157854
-3788	0.0437879	3	8	GO:0045603	positive regulation of endothelial cell differentiation	0.158199
-884	0.0438456	2	148	GO:0035418	protein localization to synapse	0.158324
-2673	0.044266	5	16	GO:0051764	actin crosslink formation	0.159672
-1545	0.0442444	4	48	GO:0071599;GO:0071600	otic vesicle development	0.159672
-1712	0.0444358	4	39	GO:0014047	glutamate secretion	0.160089
1984	0.0444522	-1	29	GO:0033158;GO:0033160	obsolete regulation of protein import into nucleus, translocation	0.160089
-4037	0.0444163	2	7	GO:0045662	negative regulation of myoblast differentiation	0.160089
2451	0.0444839	6	19	GO:0090231;GO:0090266;GO:1903504	regulation of spindle checkpoint	0.160118
-2018	0.0446286	3	28	GO:0048227	plasma membrane to endosome transport	0.160554
-530	0.0447575	3	414	GO:0071695	anatomical structure maturation	0.160933
-1687	0.0448405	2	40	GO:0016334	establishment or maintenance of polarity of follicular epithelium	0.160976
-736	0.0448325	3	212	GO:0035051	cardiocyte differentiation	0.160976
1466	0.0448177	6	53	GO:0035158	regulation of tube diameter, open tracheal system	0.160976
3077	0.04487	5	12	GO:0046601;GO:0097742;GO:0098535	positive regulation of centriole replication	0.160997
4350	0.0449483	2	6	GO:0019100	male germ-line sex determination	0.161108
882	0.0449392	3	147	GO:0090502	RNA phosphodiester bond hydrolysis, endonucleolytic	0.161108
-2270	0.0451623	3	22	GO:0060830	ciliary receptor clustering involved in smoothened signaling pathway	0.16179
-703	0.0452078	2	232	GO:0022404	molting cycle process	0.161868
1364	0.0452916	2	61	GO:0035166;GO:0035167	post-embryonic hemopoiesis	0.162083
-3363	0.0453669	4	10	GO:0030186;GO:0030187;GO:0042435;GO:0046219;GO:1905940;GO:2000018;GO:2000019	indole-containing compound biosynthetic process	0.162226
1605	0.0453793	3	44	GO:0071312	cellular response to alkaloid	0.162226
-700	0.0455806	3	233	GO:0019318	hexose metabolic process	0.16286
993	0.0456809	2	115	GO:0032088	negative regulation of NF-kappaB transcription factor activity	0.163117
1034	0.0457726	2	106	GO:0032680;GO:1903555	regulation of tumor necrosis factor production	0.163117
-3065	0.0457325	4	12	GO:0044324;GO:0048561;GO:0060923;GO:0061317	cardiac muscle cell fate commitment	0.163117
4747	0.0457634	2	5	GO:0048296	regulation of isotype switching to IgA isotypes	0.163117
2214	0.0457591	2	23	GO:2001228;GO:2001229	regulation of response to gamma radiation	0.163117
-2043	0.0458319	2	27	GO:0015812	gamma-aminobutyric acid transport	0.16322
2167	0.0458493	2	24	GO:0044806	G-quadruplex DNA unwinding	0.16322
-4743	0.0459464	3	5	GO:0070836;GO:0072584	caveolin-mediated endocytosis	0.16348
-4329	0.0460101	2	6	GO:0006003	fructose 2,6-bisphosphate metabolic process	0.163573
-2500	0.0460207	2	18	GO:0140115	export across plasma membrane	0.163573
3748	0.0460484	2	8	GO:0006777;GO:0019720	Mo-molybdopterin cofactor biosynthetic process	0.163586
1846	0.0461022	3	33	GO:0090398	cellular senescence	0.163692
-833	0.0461543	4	163	GO:0042490;GO:0060113	mechanoreceptor differentiation	0.163791
-4737	0.0462174	6	5	GO:0006542	glutamine biosynthetic process	0.16393
-1676	0.0463028	2	40	GO:0050908;GO:0050962	detection of light stimulus involved in sensory perception	0.164147
1392	0.0463715	2	58	GO:0032509;GO:0071985	multivesicular body sorting pathway	0.164305
1872	0.046396	4	32	GO:0033198	response to ATP	0.164306
-3053	0.0466089	3	12	GO:0051967	negative regulation of synaptic transmission, glutamatergic	0.16495
-1199	0.0466264	2	78	GO:1901071;GO:0006040	amino sugar metabolic process	0.16495
-2644	0.046653	2	16	GO:0045622	regulation of T-helper cell differentiation	0.164958
-4315	0.0467013	2	6	GO:0061502	early endosome to recycling endosome transport	0.165044
341	0.0468404	3	1018	GO:0006325	chromatin organization	0.165449
2727	0.0469307	6	15	GO:0006545	glycine biosynthetic process	0.165682
-843	0.0471072	2	158	GO:0006813;GO:0071805	potassium ion transport	0.166219
463	0.0472534	2	534	GO:0016579;GO:0070646	protein modification by small protein removal	0.166649
-672	0.0475276	6	249	GO:0001751	compound eye photoreceptor cell differentiation	0.167529
3722	0.0476019	2	8	GO:0010705	meiotic DNA double-strand break processing involved in reciprocal meiotic recombination	0.167704
-1625	0.0476769	2	42	GO:0097065	anterior head development	0.167881
4294	0.0477675	2	6	GO:0015680	protein maturation by copper ion transfer	0.168113
2025	0.0478268	4	27	GO:0010847;GO:0031445;GO:0031453;GO:0045799	regulation of chromatin assembly	0.168235
2916	0.0478827	4	13	GO:0038034;GO:0097192	signal transduction in absence of ligand	0.168344
-1013	0.0481429	2	108	GO:0001837	epithelial to mesenchymal transition	0.168887
1142	0.0481143	2	85	GO:0006334	nucleosome assembly	0.168887
-282	0.048157	3	1515	GO:0019637	organophosphate metabolic process	0.168887
-2808	0.0480961	2	14	GO:0022038	corpus callosum development	0.168887
2547	0.0481611	2	17	GO:1904491	protein localization to ciliary transition zone	0.168887
-2474	0.0482924	3	18	GO:0097151;GO:0098828	positive regulation of inhibitory postsynaptic potential	0.16926
2143	0.0483404	6	24	GO:0070202;GO:0070203;GO:1904814;GO:1904816;GO:1904851	regulation of establishment of protein localization to chromosome	0.169341
2188	0.0483698	4	23	GO:0045477	regulation of nurse cell apoptotic process	0.169356
1773	0.0485143	2	35	GO:0001672	regulation of chromatin assembly or disassembly	0.169722
3962	0.0485241	4	7	GO:0010742	macrophage derived foam cell differentiation	0.169722
4687	0.0485882	2	5	GO:0003360	brainstem development	0.169859
-2542	0.0486599	3	17	GO:0035799;GO:0072189	ureter development	0.170005
-2800	0.0486799	4	14	GO:0093002;GO:1902097	response to nematicide	0.170005
-457	0.0487086	5	540	GO:0006874;GO:0055074;GO:0072503;GO:0072507	divalent inorganic cation homeostasis	0.170018
1291	0.0488018	5	66	GO:0002230;GO:0050691	regulation of defense response to virus by host	0.170256
-479	0.0488579	2	490	GO:0008406;GO:0045137	gonad development	0.170323
3956	0.048874	5	7	GO:0008626	granzyme-mediated apoptotic signaling pathway	0.170323
2703	0.0488962	2	15	GO:0048280	vesicle fusion with Golgi apparatus	0.170323
-2094	0.0489386	4	25	GO:0048934;GO:0048935	peripheral nervous system neuron differentiation	0.170384
-785	0.0490574	3	179	GO:0034332	adherens junction organization	0.17071
-1879	0.049185	2	31	GO:0002042;GO:0043534	blood vessel endothelial cell migration	0.171066
565	0.0492327	2	349	GO:0032872;GO:0070302;GO:0046328	regulation of stress-activated MAPK cascade	0.171114
-3695	0.0492492	7	8	GO:1990049	retrograde neuronal dense core vesicle transport	0.171114
3016	0.0493045	2	12	GO:2000253	positive regulation of feeding behavior	0.171219
2792	0.0493771	3	14	GO:0051208	sequestering of calcium ion	0.171384
2895	0.0495125	3	13	GO:0071499	cellular response to laminar fluid shear stress	0.171766
-2333	0.0496522	3	20	GO:0003209	cardiac atrium morphogenesis	0.172075
-434	0.049634	2	596	GO:0048469	cell maturation	0.172075
-2459	0.0497234	2	18	GO:0007400	neuroblast fate determination	0.172234
2692	0.0497926	2	15	GO:0106074	aminoacyl-tRNA metabolism involved in translational fidelity	0.172386
-3683	0.0499369	3	8	GO:0015825;GO:0032329	serine transport	0.172798
2083	0.0500629	2	25	GO:0000098	sulfur amino acid catabolic process	0.173058
1537	0.0500568	3	46	GO:0006277;GO:0007307	DNA amplification	0.173058
-926	0.0502276	4	127	GO:0001707;GO:0048332	mesoderm morphogenesis	0.173539
-797	0.0503317	3	172	GO:0001942;GO:0022405;GO:0042633;GO:0098773	hair cycle	0.173811
1042	0.0505352	4	100	GO:0000288	nuclear-transcribed mRNA catabolic process, deadenylation-dependent decay	0.174336
-1187	0.0505135	5	77	GO:0048048;GO:0031076;GO:0048596	embryonic camera-type eye development	0.174336
-1624	0.0505938	3	41	GO:0007428	primary branching, open tracheal system	0.17445
1898	0.0506307	2	30	GO:0019054;GO:0044068	modulation by symbiont of host cellular process	0.174469
-3925	0.0506507	5	7	GO:0061042	vascular wound healing	0.174469
-3670	0.0507507	4	8	GO:0071878;GO:0106072;GO:0140199	negative regulation of adenylate cyclase-activating adrenergic receptor signaling pathway	0.174725
-2321	0.0508683	2	20	GO:0031442	positive regulation of mRNA 3'-end processing	0.175041
-424	0.0509019	4	619	GO:0051650;GO:0051648	vesicle localization	0.175068
4634	0.0511857	2	5	GO:0010804	negative regulation of tumor necrosis factor-mediated signaling pathway	0.175689
-1044	0.0511185	2	99	GO:0015696	ammonium transport	0.175689
3125	0.0511734	2	11	GO:0031990	mRNA export from nucleus in response to heat stress	0.175689
-685	0.0511509	5	232	GO:0043524	negative regulation of neuron apoptotic process	0.175689
1481	0.0513488	3	49	GO:0016180;GO:0034472	snRNA processing	0.17616
-1317	0.0514098	5	62	GO:0032663	regulation of interleukin-2 production	0.176281
-1776	0.0514984	2	34	GO:0051956;GO:0051953	negative regulation of amine transport	0.176495
2670	0.0516707	2	15	GO:1903251	multi-ciliated epithelial cell differentiation	0.176997
3908	0.0516981	4	7	GO:0099093	calcium export from the mitochondrion	0.177001
-1888	0.0517666	2	30	GO:0030834	regulation of actin filament depolymerization	0.177147
-858	0.0518625	2	146	GO:0040003	chitin-based cuticle development	0.177386
-2026	0.0520362	2	26	GO:0003009	skeletal muscle contraction	0.177745
1447	0.0520457	2	51	GO:0046785;GO:0007020	microtubule polymerization	0.177745
-949	0.0520245	3	119	GO:1901998	toxin transport	0.177745
-1186	0.0521204	3	76	GO:0030148	sphingolipid biosynthetic process	0.17791
-871	0.052512	3	141	GO:0007179	transforming growth factor beta receptor signaling pathway	0.179157
1882	0.0525873	2	30	GO:0007144	female meiosis I	0.179305
-1822	0.0526346	2	32	GO:0046654;GO:0009396	folic acid-containing compound biosynthetic process	0.179305
-2973	0.0526218	2	12	GO:1901048	transforming growth factor beta receptor signaling pathway involved in regulation of multicellular organism growth	0.179305
-4202	0.0527585	3	6	GO:0007477;GO:0048802;GO:1902442;GO:1902443	notum development	0.179368
[truncated: 4,805 more rows]

## Sheet: TableS21
Table S21 | GO MWU test Siderastrea radians host
delta.rank	pval	level	nseqs	term	name	p.adj
5209	3.38302e-33	2	389	GO:0090083;GO:0090084	regulation of inclusion body assembly	2.53186e-29
-1402	1.06448e-12	2	1996	GO:0006518;GO:0043604	amide biosynthetic process	3.98328e-09
-2050	5.29594e-12	5	842	GO:0006605	protein targeting	1.32116e-08
1260	7.13364e-12	2	2316	GO:0051129	negative regulation of cellular component organization	1.3347e-08
-1189	4.73e-11	4	2404	GO:0043603	cellular amide metabolic process	7.07986e-08
-5083	2.00421e-09	2	101	GO:0006012;GO:0019388	galactose metabolic process	2.49991e-06
-1515	2.61478e-09	4	1161	GO:0072594	establishment of protein localization to organelle	2.79557e-06
-3201	4.12502e-09	7	246	GO:0006613;GO:0006614	cotranslational protein targeting to membrane	3.85896e-06
-959	6.3352e-09	2	2936	GO:0044265;GO:0009057	macromolecule catabolic process	5.26807e-06
-2077	1.3871e-08	4	550	GO:0090150	establishment of protein localization to membrane	1.0381e-05
-2375	1.80037e-08	2	412	GO:0006612;GO:0045047;GO:0072599;GO:0070972	protein localization to endoplasmic reticulum	1.12283e-05
1991	1.73586e-08	2	591	GO:0098742	cell-cell adhesion via plasma-membrane adhesion molecules	1.12283e-05
2675	3.41337e-08	3	311	GO:0007156	homophilic cell adhesion via plasma membrane adhesion molecules	1.96505e-05
-1300	4.20957e-08	2	1346	GO:0006412;GO:0043043	peptide biosynthetic process	2.25032e-05
2607	6.83693e-08	3	313	GO:0033700	phospholipid efflux	3.19798e-05
-5174	6.64044e-08	2	79	GO:0042340	keratan sulfate catabolic process	3.19798e-05
-1036	1.03242e-07	2	2046	GO:0002263;GO:0002274;GO:0002275;GO:0002366;GO:0002283;GO:0042119;GO:0036230;GO:0002443;GO:0002444;GO:0002446;GO:0043299;GO:0043312	cell activation involved in immune response	4.5451e-05
2804	1.49915e-07	2	256	GO:0032392;GO:0032508	DNA geometric change	6.23314e-05
-2287	2.72243e-07	3	370	GO:0006665	sphingolipid metabolic process	0.000107235
-2007	3.05927e-07	3	478	GO:0019318	hexose metabolic process	0.000114478
-902	3.93687e-07	2	2488	GO:0006887;GO:0045055	exocytosis	0.000140303
1447	5.34667e-07	2	894	GO:0006457	protein folding	0.000181884
-812	7.94005e-07	2	2959	GO:1901135	carbohydrate derivative metabolic process	0.000258362
-1888	8.53585e-07	6	500	GO:0002181	cytoplasmic translation	0.000263447
2205	8.80032e-07	6	364	GO:0035023	regulation of Rho protein signal transduction	0.000263447
-2452	1.11526e-06	2	288	GO:0044273	sulfur compound catabolic process	0.000314197
1277	1.13353e-06	3	1089	GO:0098609	cell-cell adhesion	0.000314197
5419	1.89222e-06	2	56	GO:0035025	positive regulation of Rho protein signal transduction	0.000503461
2612	1.95088e-06	5	242	GO:0035904;GO:0060840	artery development	0.000503461
-7499	2.07316e-06	2	29	GO:0006031;GO:1901073	glucosamine-containing compound biosynthetic process	0.000517183
2933	3.95103e-06	5	180	GO:0072499	photoreceptor cell axon guidance	0.000953854
-1865	4.17845e-06	3	447	GO:0006413	translational initiation	0.000977234
2424	6.07052e-06	3	254	GO:1901074;GO:1901076	regulation of engulfment of apoptotic cell	0.00137672
2437	6.71018e-06	3	249	GO:0018149	peptide cross-linking	0.00147703
-2660	6.92205e-06	2	208	GO:0006687	glycosphingolipid metabolic process	0.00148013
1926	7.98024e-06	2	394	GO:0006497;GO:0042157;GO:0042158	lipoprotein metabolic process	0.00161417
-823	7.88305e-06	4	2304	GO:0006886	intracellular protein transport	0.00161417
2197	8.47406e-06	2	300	GO:0071300	cellular response to retinoic acid	0.00166894
2936	9.76808e-06	5	165	GO:0048844	artery morphogenesis	0.00187447
1510	1.0631e-05	2	628	GO:0015748;GO:0015914;GO:0034204;GO:0097035;GO:0045332	organophosphate ester transport	0.00198907
6096	1.31414e-05	2	37	GO:0042684;GO:0042685;GO:0060912	cardioblast cell fate commitment	0.00234167
-5472	1.29487e-05	3	46	GO:0060674;GO:0060716	placenta blood vessel development	0.00234167
-2165	1.35311e-05	8	295	GO:0000184	nuclear-transcribed mRNA catabolic process, nonsense-mediated decay	0.00235066
841	1.382e-05	2	2073	GO:0006935;GO:0042330	taxis	0.00235066
-1898	1.45724e-05	3	382	GO:0007565	female pregnancy	0.00237087
4446	1.43628e-05	3	69	GO:0097329	response to antimetabolite	0.00237087
1010	1.57982e-05	4	1383	GO:0007411;GO:0097485	neuron projection guidance	0.00251561
-3885	1.87003e-05	2	88	GO:0090313;GO:0090314	regulation of protein targeting to membrane	0.00291569
1597	2.17146e-05	5	520	GO:0006310	DNA recombination	0.00328129
-895	2.23032e-05	2	1720	GO:0051603;GO:0030163;GO:0044257	protein catabolic process	0.00328129
1066	2.23605e-05	4	1190	GO:0098656	anion transmembrane transport	0.00328129
942	2.56938e-05	4	1518	GO:0060249	anatomical structure homeostasis	0.00369793
1679	2.9108e-05	4	455	GO:0015698	inorganic anion transport	0.00403415
-1057	2.86847e-05	2	1179	GO:0072657	protein localization to membrane	0.00403415
5075	2.99188e-05	4	49	GO:0050765	negative regulation of phagocytosis	0.00407113
1853	3.32286e-05	2	367	GO:0001895;GO:0045494	retina homeostasis	0.00439328
1393	3.34836e-05	2	655	GO:0009581;GO:0009582	detection of abiotic stimulus	0.00439328
2452	3.40473e-05	2	208	GO:0015721;GO:0015722;GO:0046618	bile acid and bile salt transport	0.00439328
2202	3.55962e-05	2	257	GO:0032365;GO:0032366;GO:0032367	intracellular lipid transport	0.00451528
-6207	3.68044e-05	2	32	GO:1901585	regulation of acid-sensing ion channel activity	0.00459074
4528	3.78921e-05	2	60	GO:0015732	prostaglandin transport	0.00464893
4072	3.88147e-05	3	74	GO:0007282	cystoblast division	0.00468531
-3104	4.04082e-05	2	127	GO:0060135;GO:0001893	maternal process involved in female pregnancy	0.00480024
2560	4.24412e-05	2	186	GO:0099133	ATP hydrolysis coupled anion transmembrane transport	0.00496296
-1252	4.84483e-05	2	782	GO:0005996	monosaccharide metabolic process	0.00552572
828	4.87303e-05	4	1851	GO:0006259	DNA metabolic process	0.00552572
2258	5.2014e-05	2	234	GO:0016319	mushroom body development	0.00581005
2487	5.59472e-05	3	191	GO:1902001;GO:0006857;GO:0015911;GO:0034635;GO:0042939;GO:0034775;GO:0035443;GO:0035672;GO:0099039;GO:1905699;GO:1905701	oligopeptide transport	0.00615748
-3255	5.67819e-05	2	111	GO:0002673	regulation of acute inflammatory response	0.00615878
3443	5.78727e-05	4	99	GO:0010160	formation of animal organ boundary	0.00618468
2613	5.86735e-05	2	172	GO:0016339	calcium-dependent cell-cell adhesion via plasma membrane cell adhesion molecules	0.00618468
-650	6.11738e-05	2	3053	GO:0006508	proteolysis	0.00635868
2073	6.65693e-05	7	270	GO:0032371;GO:0032373;GO:0032374;GO:0032376;GO:0010874;GO:0010875	regulation of cholesterol transport	0.00682472
1960	7.13592e-05	3	300	GO:0001959;GO:0060759	regulation of response to cytokine stimulus	0.00721692
-1725	7.34936e-05	5	387	GO:0006026;GO:0006027	aminoglycan catabolic process	0.00733368
-1083	7.63605e-05	5	998	GO:0010498;GO:0043161	proteasomal protein catabolic process	0.00751197
6864	7.72878e-05	2	24	GO:0061626	pharyngeal arch artery morphogenesis	0.00751197
-1700	8.92633e-05	5	389	GO:0045834	positive regulation of lipid metabolic process	0.00856469
1721	0.000121072	5	365	GO:0007603;GO:0009584	detection of visible light	0.0114697
1379	0.000123982	6	571	GO:0007601;GO:0050953	sensory perception of light stimulus	0.0115468
-2309	0.000124972	6	201	GO:0070613;GO:1903317	regulation of protein maturation	0.0115468
-7679	0.000128194	4	18	GO:0006034;GO:0006035	cuticle chitin biosynthetic process	0.0116722
-13290	0.000129448	4	6	GO:0006982;GO:0071449	response to lipid hydroperoxide	0.0116722
-5260	0.000138574	4	38	GO:0006030	chitin metabolic process	0.0123463
-3177	0.000142996	6	104	GO:0002886	regulation of myeloid leukocyte mediated immunity	0.0125904
2505	0.000154136	2	166	GO:0007277	pole cell development	0.0133627
-4057	0.000155339	3	63	GO:0045454	cell redox homeostasis	0.0133627
-2573	0.000163359	2	156	GO:0009225	nucleotide-sugar metabolic process	0.0137802
-4447	0.000164868	2	52	GO:0036257;GO:0036258	multivesicular body organization	0.0137802
4445	0.000165715	2	52	GO:0072382;GO:0072385	minus-end-directed organelle transport along microtubule	0.0137802
1303	0.000175913	5	612	GO:0015850	organic hydroxy compound transport	0.0141563
1356	0.000175457	2	564	GO:0018108;GO:0018212	peptidyl-tyrosine modification	0.0141563
4058	0.000174626	3	62	GO:0035385	Roundabout signaling pathway	0.0141563
1591	0.000183422	3	405	GO:0032526	response to retinoic acid	0.0146035
2332	0.000193085	2	186	GO:0046605	regulation of centrosome cycle	0.0152111
2502	0.000197013	2	161	GO:0060760	positive regulation of response to cytokine stimulus	0.0152571
1221	0.000197747	2	687	GO:0071103	DNA conformation change	0.0152571
4229	0.000201012	6	56	GO:0003223;GO:0070445;GO:0070447	ventricular compact myocardium morphogenesis	0.0153507
1391	0.00021148	2	522	GO:0060041	retina development in camera-type eye	0.015987
-2638	0.000226405	4	142	GO:0006749	glutathione metabolic process	0.0168997
755	0.00022807	2	1832	GO:0007155;GO:0022610	biological adhesion	0.0168997
-1306	0.000234501	2	585	GO:0044706	multi-multicellular organism process	0.0172059
-1301	0.000243638	4	586	GO:0006022;GO:0030203	aminoglycan metabolic process	0.0173656
3068	0.000239483	3	104	GO:0030723;GO:0045478	fusome organization	0.0173656
1915	0.000242366	3	268	GO:2001022	positive regulation of response to DNA damage stimulus	0.0173656
-941	0.000249335	2	1139	GO:0044282	small molecule catabolic process	0.017604
1791	0.000257509	6	304	GO:0000724;GO:0000725	recombinational repair	0.0178874
-2752	0.000258129	4	128	GO:0042339	keratan sulfate metabolic process	0.0178874
-1209	0.000260792	4	675	GO:1901136	carbohydrate derivative catabolic process	0.0179061
3602	0.000273446	3	74	GO:0048521	negative regulation of behavior	0.0186043
3808	0.000279346	2	66	GO:0003179	heart valve morphogenesis	0.0188345
-2801	0.000282256	5	122	GO:0065002;GO:0071806	protein transmembrane transport	0.0188608
4179	0.000308831	4	54	GO:0003203;GO:0003272	endocardial cushion morphogenesis	0.0197872
-3300	0.0003017	2	87	GO:0006829;GO:0071577	zinc ion transport	0.0197872
-1997	0.000307692	2	238	GO:0046686	response to cadmium ion	0.0197872
-1479	0.000306414	2	437	GO:0046890	regulation of lipid biosynthetic process	0.0197872
2930	0.00030934	4	110	GO:0070983	dendrite guidance	0.0197872
2721	0.000320667	2	127	GO:0097374	sensory neuron axon guidance	0.0203379
-4050	0.000328143	3	57	GO:0002888	positive regulation of myeloid leukocyte mediated immunity	0.0204652
3794	0.000326729	2	65	GO:0030719;GO:1903863	P granule organization	0.0204652
1173	0.000355366	3	686	GO:0007613	memory	0.0219798
3052	0.000363188	2	99	GO:0008345	larval locomotory behavior	0.0222795
-11454	0.000366396	2	7	GO:0048625	myoblast fate commitment	0.0222935
-971	0.000372363	4	1005	GO:0006631	fatty acid metabolic process	0.0224687
4281	0.000375279	5	50	GO:2000252	negative regulation of feeding behavior	0.0224687
-1310	0.000428787	2	532	GO:0034599	cellular response to oxidative stress	0.025268
-919	0.00042757	2	1101	GO:0043687	post-translational protein modification	0.025268
1340	0.000438595	6	506	GO:0006302	double-strand break repair	0.0256155
2531	0.000441528	2	140	GO:0048859	formation of anatomical boundary	0.0256155
-865	0.000456792	3	1237	GO:0006790	sulfur compound metabolic process	0.0260964
-3674	0.000454526	2	66	GO:0043248	proteasome assembly	0.0260964
1148	0.000466096	7	688	GO:0001523;GO:0016101;GO:0006721;GO:0006720	isoprenoid metabolic process	0.0263748
-3289	0.000468714	4	82	GO:0030449;GO:2000257	regulation of complement activation	0.0263748
-4480	0.00047948	2	44	GO:0006465	signal peptide processing	0.0267793
2732	0.000495961	2	118	GO:0044719	regulation of imaginal disc-derived wing size	0.0268969
3472	0.000494657	3	73	GO:0046602;GO:0046604;GO:0046607	positive regulation of centrosome cycle	0.0268969
-3627	0.000487975	3	67	GO:0050892	intestinal absorption	0.0268969
-10479	0.000492228	6	8	GO:2000515	negative regulation of CD4-positive, alpha-beta T cell activation	0.0268969
1432	0.00051991	2	431	GO:0055081	anion homeostasis	0.0279929
-935	0.000533825	2	1027	GO:0009100	glycoprotein metabolic process	0.0285367
2322	0.000550846	2	161	GO:0030537	larval behavior	0.0292378
-3998	0.000556952	2	54	GO:0044794;GO:0044829	positive regulation by host of viral process	0.0293537
-3284	0.000562559	2	80	GO:0002532	production of molecular mediator involved in inflammatory response	0.0294419
2000	0.000571162	2	216	GO:0006835	dicarboxylic acid transport	0.0296846
-2385	0.000586366	2	151	GO:0046470	phosphatidylcholine metabolic process	0.0302646
1340	0.00063938	3	477	GO:0006855	drug transmembrane transport	0.0321149
2012	0.000632599	7	210	GO:0007131;GO:0035825	reciprocal meiotic recombination	0.0321149
4239	0.000639271	2	47	GO:0031427	response to methotrexate	0.0321149
2078	0.000630183	2	197	GO:0048532	anatomical structure arrangement	0.0321149
1382	0.00064718	4	447	GO:0007602;GO:0009583	detection of light stimulus	0.0322899
-1801	0.0006728	5	260	GO:0019320;GO:0046365	monosaccharide catabolic process	0.0333459
3098	0.000690571	3	87	GO:0040005	chitin-based cuticle attachment to epithelium	0.0335599
4568	0.000686245	2	40	GO:0045589	regulation of regulatory T cell differentiation	0.0335599
-2629	0.000688921	2	121	GO:1903428	positive regulation of reactive oxygen species biosynthetic process	0.0335599
4209	0.000697686	5	47	GO:1905489	regulation of sensory neuron axon guidance	0.033687
2816	0.000704935	3	105	GO:0034501;GO:0071459	protein localization to chromosome, centromeric region	0.0338188
-1254	0.00072778	2	534	GO:0006643	membrane lipid metabolic process	0.0342585
870	0.000727832	2	1133	GO:0006869;GO:0010876	lipid localization	0.0342585
2662	0.000725314	8	117	GO:0014042;GO:1904799;GO:1904801	positive regulation of neuron maturation	0.0342585
-2275	0.000738664	3	160	GO:0007569	cell aging	0.034551
1812	0.000754346	3	252	GO:0034405	response to fluid shear stress	0.0350654
1165	0.000763785	2	616	GO:0001503	ossification	0.0351728
-9050	0.000766057	3	10	GO:0006876;GO:0055073;GO:0015675;GO:0015676;GO:0015692;GO:0015707;GO:0032632;GO:0035444;GO:0045342;GO:0070839;GO:0098705;GO:1902023	L-arginine transport	0.0351728
2822	0.000774003	2	103	GO:0010996	response to auditory stimulus	0.035321
-7633	0.000786269	7	14	GO:0015677	copper ion import	0.0356633
2355	0.00080922	3	147	GO:0001960;GO:0060761	negative regulation of response to cytokine stimulus	0.0359867
-2506	0.000799165	4	130	GO:0006515;GO:0051788;GO:0071218	protein quality control for misfolded or incompletely synthesized proteins	0.0359867
-3005	0.000816084	2	90	GO:0019954	asexual reproduction	0.0359867
2363	0.000811653	5	146	GO:0036297	interstrand cross-link repair	0.0359867
11621	0.000817443	5	6	GO:2001295	malonyl-CoA biosynthetic process	0.0359867
-3448	0.000838288	3	68	GO:0006047;GO:0046349;GO:0006048	amino sugar biosynthetic process	0.0365841
-5017	0.000850565	4	32	GO:0034367	protein-containing complex remodeling	0.0365841
-2737	0.000842553	4	108	GO:0044126;GO:0044130;GO:0044146;GO:0044144	regulation of growth of symbiont in host	0.0365841
4331	0.000846796	4	43	GO:1903350;GO:1903351	cellular response to dopamine	0.0365841
-8524	0.000888081	3	11	GO:0006663;GO:0031620;GO:0031622	platelet activating factor biosynthetic process	0.0379794
-6461	0.000931086	3	19	GO:0043129;GO:0048875	chemical homeostasis within a tissue	0.0395923
2450	0.000957124	2	132	GO:0007310	oocyte dorsal/ventral axis specification	0.0399336
1400	0.000960454	2	408	GO:0008045	motor neuron axon guidance	0.0399336
-2649	0.000948031	5	113	GO:0071963	establishment or maintenance of cell polarity regulating cell shape	0.0399336
-10617	0.000957902	7	7	GO:0120113	protein localization by the NVT pathway	0.0399336
-2313	0.0010036	3	147	GO:0006094;GO:0019319;GO:0046364	monosaccharide biosynthetic process	0.0412691
-3095	0.000999254	5	82	GO:0006656	phosphatidylcholine biosynthetic process	0.0412691
2899	0.00102809	2	93	GO:0003170	heart valve development	0.0417739
-12481	0.00103263	2	5	GO:0072755;GO:1901561	cellular response to benomyl	0.0417739
-2364	0.00103182	3	140	GO:1901264	carbohydrate derivative transport	0.0417739
-2912	0.00104162	3	92	GO:0009226	nucleotide-sugar biosynthetic process	0.0419112
3178	0.00105624	2	77	GO:0003197	endocardial cushion development	0.0422423
-1975	0.00106114	5	200	GO:0090207	regulation of triglyceride metabolic process	0.0422423
1611	0.00107357	2	301	GO:2000425;GO:2000427	regulation of apoptotic cell clearance	0.0425111
6051	0.00111556	3	21	GO:0010430	fatty acid omega-oxidation	0.0438446
1767	0.00111896	5	248	GO:0017121;GO:0006659;GO:0010911;GO:0010912;GO:0035455;GO:0060368;GO:0070782;GO:1902231;GO:2000371;GO:2000373	regulation of isomerase activity	0.0438446
-677	0.00113886	2	1772	GO:0009117;GO:0006753;GO:0055086	nucleobase-containing small molecule metabolic process	0.0443362
930	0.00114336	2	911	GO:0034329;GO:0034330	cell junction organization	0.0443362
-1563	0.00115187	4	316	GO:0001890	placenta development	0.0444362
-3455	0.00116593	2	64	GO:0042759	long-chain fatty acid biosynthetic process	0.0447479
2172	0.00118466	2	162	GO:0035456	response to interferon-beta	0.0452345
-2083	0.00119258	6	176	GO:2000379	positive regulation of reactive oxygen species metabolic process	0.0453059
3206	0.00120066	5	74	GO:0007432;GO:2000274	regulation of epithelial cell migration, open tracheal system	0.0453824
2067	0.00122566	2	178	GO:0031290	retinal ganglion cell axon guidance	0.0460948
643	0.00126195	2	1940	GO:0007409;GO:0061564	axon development	0.046911
1675	0.00127244	3	270	GO:0010559;GO:1903018	regulation of glycoprotein metabolic process	0.046911
-5982	0.00127042	2	21	GO:0060143;GO:1901741	positive regulation of syncytium formation by plasma membrane fusion	0.046911
1666	0.00127068	2	273	GO:0072337	modified amino acid transport	0.046911
1083	0.00130189	3	652	GO:0008038	neuron recognition	0.0477616
7576	0.0013209	4	13	GO:0010572	positive regulation of platelet activation	0.0482226
-5462	0.00132788	2	25	GO:0075522	IRES-dependent viral translational initiation	0.0482422
-1802	0.00136365	2	230	GO:0140029	exocytic process	0.0492732
-5559	0.00136943	3	24	GO:1901685;GO:1901687	glutathione derivative metabolic process	0.0492732
5676	0.00137631	6	23	GO:1903999	negative regulation of eating behavior	0.0492838
3064	0.00138379	2	79	GO:0019048;GO:0044003	modification by symbiont of host morphology or physiology	0.0493158
-7014	0.00140451	2	15	GO:1903551	regulation of extracellular exosome assembly	0.0498167
-5655	0.00143281	2	23	GO:0045730	respiratory burst	0.0505809
6057	0.00145264	2	20	GO:0050923;GO:0050925	regulation of negative chemotaxis	0.0508016
1582	0.0014504	2	296	GO:0060099;GO:1905153;GO:0060100;GO:1905155	regulation of phagocytosis, engulfment	0.0508016
682	0.00150077	2	1657	GO:0006820;GO:0015711	anion transport	0.051999
-698	0.00149522	3	1578	GO:0032787	monocarboxylic acid metabolic process	0.051999
-1371	0.00151309	2	392	GO:1901657	glycosyl compound metabolic process	0.0521843
-6188	0.00152046	5	19	GO:0034227	tRNA thio-modification	0.0521977
-4625	0.00152886	2	34	GO:0034755	iron ion transmembrane transport	0.0522466
-4482	0.00157664	3	36	GO:0002437	inflammatory response to antigenic stimulus	0.0536344
-1801	0.001629	2	223	GO:0007029	endoplasmic reticulum organization	0.0551648
-6678	0.00168907	5	16	GO:0046469	platelet activating factor metabolic process	0.0566659
3266	0.00168677	5	67	GO:0051295;GO:0051296	establishment of meiotic spindle localization	0.0566659
673	0.00169604	3	1666	GO:1901615	organic hydroxy compound metabolic process	0.0566659
-8046	0.00170511	2	11	GO:1901090	regulation of protein tetramerization	0.0567158
-3533	0.00172601	2	57	GO:0046697	decidualization	0.057157
-3929	0.00174268	2	46	GO:0050779;GO:0061157	RNA destabilization	0.0574547
-4434	0.00176739	2	36	GO:0034205;GO:0035333	amyloid-beta formation	0.0578396
-7107	0.00176981	2	14	GO:0035309	wing and notum subfield formation	0.0578396
-1978	0.00180951	3	181	GO:0007032	endosome organization	0.0588799
11832	0.00186552	3	5	GO:0007311	maternal specification of dorsal/ventral axis, oocyte, germ-line encoded	0.0604395
6822	0.00189421	2	15	GO:0048075;GO:0048078	positive regulation of eye pigmentation	0.0608425
-7967	0.00189349	2	11	GO:0055071	manganese ion homeostasis	0.0608425
1463	0.00190541	2	329	GO:0003151	outflow tract morphogenesis	0.0609405
3406	0.0019411	2	60	GO:0045003	double-strand break repair via synthesis-dependent strand annealing	0.0618179
1171	0.00195855	3	514	GO:0051495;GO:1902905	positive regulation of cytoskeleton organization	0.0621092
776	0.0020006	4	1192	GO:0006281	DNA repair	0.0624611
1597	0.00200303	2	273	GO:0034332	adherens junction organization	0.0624611
8314	0.00199502	4	10	GO:0042791	5S class rRNA transcription by RNA polymerase III	0.0624611
-7292	0.00199431	4	13	GO:0097332;GO:0097338	response to antipsychotic drug	0.0624611
-7918	0.00201923	2	11	GO:0046015	regulation of transcription by glucose	0.0627052
-4258	0.00203946	2	38	GO:0006882	cellular zinc ion homeostasis	0.0630715
1776	0.00207672	3	219	GO:0007157	heterophilic cell-cell adhesion via plasma membrane cell adhesion molecules	0.0639597
3901	0.00210649	2	45	GO:0070255	regulation of mucus secretion	0.0646107
-2410	0.00212041	2	118	GO:0045070	positive regulation of viral genome replication	0.064772
2398	0.00213741	2	119	GO:0001961	positive regulation of cytokine-mediated signaling pathway	0.065026
-2649	0.00219	2	97	GO:0006654;GO:0046473	phosphatidic acid metabolic process	0.0660416
-1610	0.00219125	2	264	GO:0009116;GO:0009119	nucleoside metabolic process	0.0660416
1544	0.00219727	2	287	GO:0050688	regulation of defense response to virus	0.0660416
1452	0.00220724	3	325	GO:1903793	positive regulation of anion transport	0.066076
-3716	0.00223973	2	49	GO:0042987;GO:0042982	amyloid precursor protein metabolic process	0.0665544
10612	0.00224101	2	6	GO:0060710	chorio-allantoic fusion	0.0665544
8661	0.00225113	2	9	GO:0035178	turning behavior	0.0665908
1039	0.00228073	3	637	GO:0071216;GO:0071219;GO:0071222	cellular response to biotic stimulus	0.0672007
-8636	0.00231839	2	9	GO:0006824	cobalt ion transport	0.0677766
1578	0.00231221	2	272	GO:0040003	chitin-based cuticle development	0.0677766
1027	0.00236391	2	647	GO:0015893	drug transport	0.0686905
1068	0.00236801	2	598	GO:0071229	cellular response to acid chemical	0.0686905
-2350	0.00241444	2	121	GO:0007566	embryo implantation	0.0697619
-4081	0.00242358	5	40	GO:0032048	cardiolipin metabolic process	0.0697619
7441	0.00244309	3	12	GO:0031936	negative regulation of chromatin silencing	0.070054
4959	0.00245606	5	27	GO:0035480;GO:0090381;GO:0035481;GO:1901321	regulation of heart induction	0.070157
2200	0.00251561	2	137	GO:0014041	regulation of neuron maturation	0.071585
-820	0.00253813	2	1014	GO:0034655	nucleobase-containing compound catabolic process	0.0719522
-7111	0.00257458	3	13	GO:0050916	sensory perception of sweet taste	0.07271
770	0.00263915	2	1145	GO:0001667	ameboidal-type cell migration	0.0742533
2728	0.00265757	3	88	GO:1904350;GO:1905165	regulation of protein catabolic process in the vacuole	0.0744917
-495	0.00267107	2	2949	GO:0001775;GO:0002252;GO:0045321	immune effector process	0.0745358
-1016	0.00267907	2	645	GO:0007034;GO:0007041	vacuolar transport	0.0745358
3378	0.00273743	4	57	GO:1904352;GO:1905167	positive regulation of lysosomal protein catabolic process	0.0758776
-2312	0.00283535	3	121	GO:0006626;GO:0072655	establishment of protein localization to mitochondrion	0.0783017
2504	0.00285558	4	103	GO:0007427	epithelial cell migration, open tracheal system	0.0785704
2333	0.00293329	2	118	GO:0030422	production of siRNA involved in RNA interference	0.0803057
-8943	0.00294011	3	8	GO:1901091;GO:1901093;GO:1901094	negative regulation of protein tetramerization	0.0803057
989	0.00299536	2	666	GO:0045216	cell-cell junction organization	0.0815173
-4265	0.00302456	2	35	GO:0016479	negative regulation of transcription by RNA polymerase I	0.0817712
-7604	0.00302654	4	11	GO:0032056;GO:0032058;GO:0060733;GO:0071262;GO:0071264	positive regulation of translation in response to stress	0.0817712
4253	0.00310601	3	35	GO:0003180;GO:0003184	pulmonary valve morphogenesis	0.0824728
2544	0.00310761	2	98	GO:0009933;GO:0048507;GO:0009825;GO:0009926;GO:0060918;GO:0009956;GO:0009965;GO:0010016;GO:0010051;GO:0010305;GO:0010540	meristem development	0.0824728
-5627	0.00309256	3	20	GO:0033327	Leydig cell differentiation	0.0824728
5136	0.00310308	2	24	GO:1900121	negative regulation of receptor binding	0.0824728
1387	0.00308361	2	333	GO:2001251	negative regulation of chromosome organization	0.0824728
-1883	0.00313849	2	179	GO:0002920	regulation of humoral immune response	0.0829981
2014	0.00317261	2	156	GO:0048134	germ-line cyst formation	0.0836051
-877	0.00320918	2	839	GO:0006874;GO:0055074;GO:0072503;GO:0072507	divalent inorganic cation homeostasis	0.0840652
2877	0.00322377	3	76	GO:0060330;GO:0060334	regulation of response to interferon-gamma	0.0840652
2100	0.00322346	4	143	GO:1903431	positive regulation of cell maturation	0.0840652
2768	0.00325022	3	82	GO:0048036	central complex development	0.0844606
5002	0.0032834	4	25	GO:0051567	histone H3-K9 methylation	0.0850276
1479	0.00330343	2	288	GO:0033363	secretory granule organization	0.0852513
4987	0.00337863	6	25	GO:0060101;GO:1905154;GO:1901075;GO:2000426	negative regulation of membrane invagination	0.0868922
-986	0.00345871	7	650	GO:0000956;GO:0006402;GO:0006401	RNA catabolic process	0.0883446
-498	0.00345	3	2740	GO:0044255	cellular lipid metabolic process	0.0883446
1385	0.00358702	2	323	GO:0046717	acid secretion	0.0913104
-5280	0.00360361	3	22	GO:0006560	proline metabolic process	0.0914219
6379	0.00367945	2	15	GO:0035844	cloaca development	0.0930305
-4662	0.00373815	6	28	GO:0039702;GO:0046755	viral budding	0.0941965
5254	0.00376939	6	22	GO:0000354	cis assembly of pre-catalytic spliceosome	0.0943731
-2342	0.00377038	3	111	GO:0048286	lung alveolus development	0.0943731
-7109	0.00378848	2	12	GO:0003032	detection of oxygen	0.0945099
-633	0.0038177	2	1591	GO:0019439;GO:0044270;GO:0046700;GO:1901361	organic cyclic compound catabolic process	0.0946082
6578	0.00380939	3	14	GO:0042373	vitamin K metabolic process	0.0946082
3938	0.00384902	7	39	GO:1901838	positive regulation of transcription of nucleolar large rRNA by RNA polymerase I	0.0950696
-1114	0.00389089	4	494	GO:0044242	cellular lipid catabolic process	0.0957875
-3171	0.0039137	1	60	GO:0001906;GO:0001909	cell killing	0.0960332
1413	0.00400668	4	303	GO:0010888;GO:1905953	negative regulation of lipid localization	0.0974112
-2812	0.00398948	7	76	GO:0010955;GO:1903318	negative regulation of protein maturation	0.0974112
-4467	0.00403258	3	30	GO:0015802	basic amino acid transport	0.0974112
3426	0.00404796	3	51	GO:0019054;GO:0044068	modulation by symbiont of host cellular process	0.0974112
448	0.00404428	2	3343	GO:0031175;GO:0000902;GO:0000904;GO:0048812;GO:0120039;GO:0048858;GO:0032990;GO:0048667	cell morphogenesis	0.0974112
7063	0.004022	2	12	GO:0035457	cellular response to interferon-alpha	0.0974112
-3295	0.0040877	2	55	GO:0002675	positive regulation of acute inflammatory response	0.0977392
5925	0.00408211	5	17	GO:0006121	mitochondrial electron transport, succinate to ubiquinone	0.0977392
-2899	0.00412147	2	71	GO:0051205	protein insertion into membrane	0.0982328
-5454	0.00413821	2	20	GO:0007542	primary sex determination, germ-line	0.0983186
-1955	0.0041932	2	156	GO:0046889	positive regulation of lipid biosynthetic process	0.0993097
-685	0.00427491	2	1316	GO:0006511;GO:0019941;GO:0043632	modification-dependent macromolecule catabolic process	0.100608
1778	0.00426344	3	188	GO:0034502	protein localization to chromosome	0.100608
-1352	0.00431324	2	326	GO:0001676	long-chain fatty acid metabolic process	0.100876
-3191	0.00430832	2	58	GO:0060142	regulation of syncytium formation by plasma membrane fusion	0.100876
2787	0.00432864	3	76	GO:0071867;GO:0071868;GO:0071869;GO:0071870	response to monoamine	0.100921
-1779	0.00434853	6	187	GO:0072665	protein localization to vacuole	0.10107
-7309	0.00437178	2	11	GO:0071494	cellular response to UV-C	0.101295
-3101	0.00443978	2	61	GO:0042244;GO:0071940;GO:0070726;GO:0070590	cell wall assembly	0.102553
7646	0.00447358	2	10	GO:0075044;GO:0075071	autophagy of host cells involved in interaction with symbiont	0.103016
815	0.00450317	6	906	GO:0033044	regulation of chromosome organization	0.103379
3561	0.00453791	2	46	GO:0046599	regulation of centriole replication	0.103858
2103	0.00458194	2	132	GO:0046579;GO:0051057	positive regulation of small GTPase mediated signal transduction	0.104547
1494	0.00463995	2	262	GO:0003231;GO:0003281	cardiac ventricle development	0.105548
9091	0.00468249	4	7	GO:0071378	cellular response to growth hormone stimulus	0.106193
2264	0.00472886	2	113	GO:2000779	regulation of double-strand break repair	0.106921
-1795	0.00475706	3	180	GO:0002449	lymphocyte mediated immunity	0.107234
-1839	0.00479491	2	171	GO:0002028	regulation of sodium ion transport	0.107595
-3237	0.00480182	3	55	GO:0033194	response to hydroperoxide	0.107595
3048	0.00481762	4	62	GO:0070212	protein poly-ADP-ribosylation	0.107627
-5111	0.00483401	6	22	GO:0010225	response to UV-C	0.107672
-3204	0.00485164	2	56	GO:0043162	ubiquitin-dependent protein catabolic process via the multivesicular body sorting pathway	0.107744
-1264	0.00488193	3	363	GO:0006664;GO:1903509	liposaccharide metabolic process	0.107978
-4047	0.00489105	5	35	GO:0019081	viral translation	0.107978
-1759	0.00493023	3	186	GO:0042278;GO:0046128	purine nucleoside metabolic process	0.108523
-10685	0.00496603	5	5	GO:2000289	regulation of photoreceptor cell axon guidance	0.108991
-2048	0.005077	2	136	GO:0006165;GO:0046939	nucleotide phosphorylation	0.1111
3182	0.00515444	2	56	GO:0009303	rRNA transcription	0.112466
937	0.0051762	2	658	GO:0009612	response to mechanical stimulus	0.112613
3625	0.00521673	-1	43	GO:0033160	obsolete positive regulation of protein import into nucleus, translocation	0.113165
-2520	0.00524368	2	89	GO:0060428	lung epithelium development	0.113421
-5931	0.0052888	2	16	GO:0007175	negative regulation of epidermal growth factor-activated receptor activity	0.114067
599	0.00533045	3	1654	GO:0009314;GO:0009416	response to radiation	0.114635
1087	0.00539513	2	481	GO:0010212	response to ionizing radiation	0.115363
-10584	0.00538962	4	5	GO:1901608	regulation of vesicle transport along microtubule	0.115363
-3526	0.00544202	2	45	GO:0010447;GO:0071468	response to acidic pH	0.115705
-6105	0.00543889	2	15	GO:0015809	arginine transport	0.115705
1775	0.00548192	3	178	GO:0072002	Malpighian tubule development	0.116223
-6810	0.00554965	3	12	GO:0006114;GO:0019401	glycerol biosynthetic process	0.116341
10555	0.00552077	2	5	GO:0045656	negative regulation of monocyte differentiation	0.116341
-4820	0.00551083	3	24	GO:0046033	AMP metabolic process	0.116341
3407	0.00554595	4	48	GO:0048087	positive regulation of developmental pigmentation	0.116341
690	0.005569	3	1215	GO:0051493	regulation of cytoskeleton organization	0.11642
-2292	0.00561372	2	106	GO:0046532	regulation of photoreceptor cell differentiation	0.117028
6286	0.0056913	5	14	GO:0000733	DNA strand renaturation	0.117336
3434	0.00567122	2	47	GO:0006336;GO:0034724	DNA replication-independent nucleosome organization	0.117336
2178	0.00568908	2	117	GO:0007475	apposition of dorsal and ventral imaginal disc-derived wing surfaces	0.117336
1042	0.00567851	2	518	GO:0008203;GO:0016125;GO:1902652	secondary alcohol metabolic process	0.117336
-4158	0.00570687	2	32	GO:0060992	response to fungicide	0.117336
-10499	0.00577545	3	5	GO:0014022;GO:0022007;GO:1905384;GO:1905386	regulation of protein localization to presynapse	0.118095
-1584	0.00579114	2	221	GO:0030207;GO:0051597;GO:0061580;GO:0061582;GO:0097065	response to methylmercury	0.118095
-5535	0.00577113	2	18	GO:1904491	protein localization to ciliary transition zone	0.118095
1188	0.00581856	2	395	GO:0042335	cuticle development	0.118144
495	0.00582513	2	2442	GO:0051276	chromosome organization	0.118144
-5241	0.00586806	2	20	GO:0010872	regulation of cholesterol esterification	0.118285
-1007	0.0058795	2	551	GO:0030258	lipid modification	0.118285
-4510	0.00587503	2	27	GO:2000010	positive regulation of protein localization to cell surface	0.118285
-7405	0.00590061	7	10	GO:0080129;GO:0021534;GO:0021924;GO:0021930	proteasome core complex assembly	0.118392
[truncated: 7,111 more rows]

## Sheet: TableS22
Table S22 | GO MWU test Pseudodiploria clivosa symbiont (Breviolum faviinorum)
[truncated: 3,324 more rows]

[truncated: 2 more sheets: TableS23, TableS24]
