# Supplementary material for: Elucidating gene expression adaptation of phylogenetically divergent coral holobionts under heat stress
Source: Nat Commun. 2021 Sep 30;12:5731. doi: 10.1038/s41467-021-25950-4 (PMC8484447; doi:10.1038/s41467-021-25950-4)
Supplement: Supplementary file 7 — Source Data [file 41467_2021_25950_MOESM7_ESM.xlsx]

## Sheet: Fig1b&d
Sym density	Species host	Species photosymbiont	tank	code	reflectance	Absorbance	a*symb
2600000	Pseudodiploria clivosa	Breviolum faviinorum	CONTROL	Pcliv1-2	0.0701712	1.15384	0.0102185
4700000	Pseudodiploria clivosa	Breviolum faviinorum	CONTROL	Pcliv2-2	0.0749252	1.12537	0.00551333
3275000	Pseudodiploria clivosa	Breviolum faviinorum	CONTROL	Pcliv3-2	0.0658266	1.1816	0.00830758
3400000	Pseudodiploria clivosa	Breviolum faviinorum	CONTROL	Pcliv4-2	0.0970722	1.01291	0.00685971
3437500	Pseudodiploria clivosa	Breviolum faviinorum	CONTROL	Pcliv5-2	0.0427628	1.36893	0.00916971
2125000	Pseudodiploria clivosa	Breviolum faviinorum	TREATMENT	Pcliv1-1	0.212897	0.671831	0.00727975
2787500	Pseudodiploria clivosa	Breviolum faviinorum	TREATMENT	Pcliv2-1	0.197327	0.704815	0.00582205
1800000	Pseudodiploria clivosa	Breviolum faviinorum	TREATMENT	Pcliv3-1	0.13285	0.87664	0.0112141
1812500	Pseudodiploria clivosa	Breviolum faviinorum	TREATMENT	Pcliv4-1	0.118289	0.927055	0.0117772
2162500	Pseudodiploria clivosa	Breviolum faviinorum	TREATMENT	Pcliv5-1	0.188731	0.724157	0.00771068
1437500	Orbicella faveolata	Symbiodinium 'A3'	CONTROL	Ofav1-2	0.0885012	1.05305	0.0168678
1712500	Orbicella faveolata	Symbiodinium 'A3'	CONTROL	Ofav2-2	0.0593448	1.22662	0.0164928
1562500	Orbicella faveolata	Symbiodinium 'A3'	CONTROL	Ofav3-2	0.0713017	1.1469	0.0169013
2012500	Orbicella faveolata	Symbiodinium 'A3'	CONTROL	Ofav4-2	0.054914	1.26032	0.0144198
1450000	Orbicella faveolata	Symbiodinium 'A3'	CONTROL	Ofav5-2	0.0625251	1.20395	0.0191185
737500	Orbicella faveolata	Symbiodinium 'A3'	TREATMENT	Ofav1-1	0.0944851	1.02464	0.0319907
637500	Orbicella faveolata	Symbiodinium 'A3'	TREATMENT	Ofav2-1	0.136029	0.86637	0.0312924
762500	Orbicella faveolata	Symbiodinium 'A3'	TREATMENT	Ofav3-1	0.232517	0.633545	0.0191317
712500	Orbicella faveolata	Symbiodinium 'A3'	TREATMENT	Ofav4-1	0.18463	0.733697	0.0237109
625000	Orbicella faveolata	Symbiodinium 'A3'	TREATMENT	Ofav5-1	0.161587	0.791593	0.0291634
2525000	Siderastrea radians	Breviolum 'B5'	CONTROL	Sid9	0.230755	0.636849	0.00580752
3175000	Siderastrea radians	Breviolum 'B5'	CONTROL	Sid11	0.103626	0.984529	0.00714004
4662500	Siderastrea radians	Breviolum 'B5'	CONTROL	Sid12	0.182122	0.739638	0.00365271
2775000	Siderastrea radians	Breviolum 'B5'	CONTROL	Sid13	0.206948	0.684139	0.00567671
3562500	Siderastrea radians	Breviolum 'B5'	TREATMENT	Sid1	0.213694	0.670209	0.00433182
3537500	Siderastrea radians	Breviolum 'B5'	TREATMENT	Sid3	0.254414	0.594459	0.00386937
5400000	Siderastrea radians	Breviolum 'B5'	TREATMENT	Sid4	0.200896	0.697028	0.00297216
2950000	Siderastrea radians	Breviolum 'B5'	TREATMENT	Sid5	0.219421	0.658722	0.00514157
2412500	Siderastrea radians	Breviolum 'B5'	TREATMENT	Sid6	0.27021	0.568299	0.00542407

## Sheet: Fig1c
Fv/Fm	experiment (Control or Heat)	species host	species photosymbiont	day	Code
0.675	C	Siderastrea radians	Breviolum 'B5'	1	Sid9
0.631	C	Siderastrea radians	Breviolum 'B5'	1	Sid11
0.647	C	Siderastrea radians	Breviolum 'B5'	1	Sid12
0.682	C	Siderastrea radians	Breviolum 'B5'	1	Sid13
0.626	C	Siderastrea radians	Breviolum 'B5'	1	Sid14
0.656	H	Siderastrea radians	Breviolum 'B5'	1	Sid1
0.673	H	Siderastrea radians	Breviolum 'B5'	1	Sid3
0.659	H	Siderastrea radians	Breviolum 'B5'	1	Sid4
0.666	H	Siderastrea radians	Breviolum 'B5'	1	Sid5
0.66	H	Siderastrea radians	Breviolum 'B5'	1	Sid6
0.677	C	Siderastrea radians	Breviolum 'B5'	2	Sid9
0.658	C	Siderastrea radians	Breviolum 'B5'	2	Sid11
0.661	C	Siderastrea radians	Breviolum 'B5'	2	Sid12
0.672	C	Siderastrea radians	Breviolum 'B5'	2	Sid13
0.657	C	Siderastrea radians	Breviolum 'B5'	2	Sid14
0.644	H	Siderastrea radians	Breviolum 'B5'	2	Sid1
0.652	H	Siderastrea radians	Breviolum 'B5'	2	Sid3
0.641	H	Siderastrea radians	Breviolum 'B5'	2	Sid4
0.668	H	Siderastrea radians	Breviolum 'B5'	2	Sid5
0.658	H	Siderastrea radians	Breviolum 'B5'	2	Sid6
0.695	C	Siderastrea radians	Breviolum 'B5'	3	Sid9
0.646	C	Siderastrea radians	Breviolum 'B5'	3	Sid11
0.652	C	Siderastrea radians	Breviolum 'B5'	3	Sid12
0.664	C	Siderastrea radians	Breviolum 'B5'	3	Sid13
0.652	C	Siderastrea radians	Breviolum 'B5'	3	Sid14
0.593	H	Siderastrea radians	Breviolum 'B5'	3	Sid1
0.612	H	Siderastrea radians	Breviolum 'B5'	3	Sid3
0.598	H	Siderastrea radians	Breviolum 'B5'	3	Sid4
0.63	H	Siderastrea radians	Breviolum 'B5'	3	Sid5
0.608	H	Siderastrea radians	Breviolum 'B5'	3	Sid6
0.676	C	Siderastrea radians	Breviolum 'B5'	4	Sid9
0.642	C	Siderastrea radians	Breviolum 'B5'	4	Sid11
0.659	C	Siderastrea radians	Breviolum 'B5'	4	Sid12
0.675	C	Siderastrea radians	Breviolum 'B5'	4	Sid13
0.652	C	Siderastrea radians	Breviolum 'B5'	4	Sid14
0.618	H	Siderastrea radians	Breviolum 'B5'	4	Sid1
0.629	H	Siderastrea radians	Breviolum 'B5'	4	Sid3
0.594	H	Siderastrea radians	Breviolum 'B5'	4	Sid4
0.639	H	Siderastrea radians	Breviolum 'B5'	4	Sid5
0.61	H	Siderastrea radians	Breviolum 'B5'	4	Sid6
0.668	C	Siderastrea radians	Breviolum 'B5'	5	Sid9
0.641	C	Siderastrea radians	Breviolum 'B5'	5	Sid11
0.661	C	Siderastrea radians	Breviolum 'B5'	5	Sid12
0.667	C	Siderastrea radians	Breviolum 'B5'	5	Sid13
0.646	C	Siderastrea radians	Breviolum 'B5'	5	Sid14
0.613	H	Siderastrea radians	Breviolum 'B5'	5	Sid1
0.594	H	Siderastrea radians	Breviolum 'B5'	5	Sid3
0.581	H	Siderastrea radians	Breviolum 'B5'	5	Sid4
0.611	H	Siderastrea radians	Breviolum 'B5'	5	Sid5
0.568	H	Siderastrea radians	Breviolum 'B5'	5	Sid6
0.674	C	Siderastrea radians	Breviolum 'B5'	7	Sid9
0.644	C	Siderastrea radians	Breviolum 'B5'	7	Sid11
0.656	C	Siderastrea radians	Breviolum 'B5'	7	Sid12
0.671	C	Siderastrea radians	Breviolum 'B5'	7	Sid13
0.655	C	Siderastrea radians	Breviolum 'B5'	7	Sid14
0.588	H	Siderastrea radians	Breviolum 'B5'	7	Sid1
0.602	H	Siderastrea radians	Breviolum 'B5'	7	Sid3
0.575	H	Siderastrea radians	Breviolum 'B5'	7	Sid4
0.618	H	Siderastrea radians	Breviolum 'B5'	7	Sid5
0.608	H	Siderastrea radians	Breviolum 'B5'	7	Sid6
0.671	C	Siderastrea radians	Breviolum 'B5'	8	Sid9
0.642	C	Siderastrea radians	Breviolum 'B5'	8	Sid11
0.659	C	Siderastrea radians	Breviolum 'B5'	8	Sid12
0.664	C	Siderastrea radians	Breviolum 'B5'	8	Sid13
0.648	C	Siderastrea radians	Breviolum 'B5'	8	Sid14
0.524	H	Siderastrea radians	Breviolum 'B5'	8	Sid1
0.518	H	Siderastrea radians	Breviolum 'B5'	8	Sid3
0.506	H	Siderastrea radians	Breviolum 'B5'	8	Sid4
0.563	H	Siderastrea radians	Breviolum 'B5'	8	Sid5
0.533	H	Siderastrea radians	Breviolum 'B5'	8	Sid6
0.672	C	Siderastrea radians	Breviolum 'B5'	9	Sid9
0.636	C	Siderastrea radians	Breviolum 'B5'	9	Sid11
0.672	C	Siderastrea radians	Breviolum 'B5'	9	Sid12
0.661	C	Siderastrea radians	Breviolum 'B5'	9	Sid13
0.637	C	Siderastrea radians	Breviolum 'B5'	9	Sid14
0.54	H	Siderastrea radians	Breviolum 'B5'	9	Sid1
0.541	H	Siderastrea radians	Breviolum 'B5'	9	Sid3
0.518	H	Siderastrea radians	Breviolum 'B5'	9	Sid4
0.549	H	Siderastrea radians	Breviolum 'B5'	9	Sid5
0.568	H	Siderastrea radians	Breviolum 'B5'	9	Sid6
0.708	C	Orbicella faveolata	Symbiodinium 'A3'	1	Ofav1-2
0.701	C	Orbicella faveolata	Symbiodinium 'A3'	1	Ofav2-2
0.696	C	Orbicella faveolata	Symbiodinium 'A3'	1	Ofav3-2
0.714	C	Orbicella faveolata	Symbiodinium 'A3'	1	Ofav4-2
0.714	C	Orbicella faveolata	Symbiodinium 'A3'	1	Ofav5-2
0.694	H	Orbicella faveolata	Symbiodinium 'A3'	1	Ofav1-1
0.695	H	Orbicella faveolata	Symbiodinium 'A3'	1	Ofav2-1
0.687	H	Orbicella faveolata	Symbiodinium 'A3'	1	Ofav3-1
0.683	H	Orbicella faveolata	Symbiodinium 'A3'	1	Ofav4-1
0.719	H	Orbicella faveolata	Symbiodinium 'A3'	1	Ofav5-1
0.726	C	Orbicella faveolata	Symbiodinium 'A3'	2	Ofav1-2
0.7	C	Orbicella faveolata	Symbiodinium 'A3'	2	Ofav2-2
0.707	C	Orbicella faveolata	Symbiodinium 'A3'	2	Ofav3-2
0.733	C	Orbicella faveolata	Symbiodinium 'A3'	2	Ofav4-2
0.715	C	Orbicella faveolata	Symbiodinium 'A3'	2	Ofav5-2
0.681	H	Orbicella faveolata	Symbiodinium 'A3'	2	Ofav1-1
0.693	H	Orbicella faveolata	Symbiodinium 'A3'	2	Ofav2-1
0.68	H	Orbicella faveolata	Symbiodinium 'A3'	2	Ofav3-1
0.692	H	Orbicella faveolata	Symbiodinium 'A3'	2	Ofav4-1
0.704	H	Orbicella faveolata	Symbiodinium 'A3'	2	Ofav5-1
0.698	C	Orbicella faveolata	Symbiodinium 'A3'	3	Ofav1-2
0.705	C	Orbicella faveolata	Symbiodinium 'A3'	3	Ofav2-2
0.709	C	Orbicella faveolata	Symbiodinium 'A3'	3	Ofav3-2
0.691	C	Orbicella faveolata	Symbiodinium 'A3'	3	Ofav4-2
0.691	C	Orbicella faveolata	Symbiodinium 'A3'	3	Ofav5-2
0.652	H	Orbicella faveolata	Symbiodinium 'A3'	3	Ofav1-1
0.643	H	Orbicella faveolata	Symbiodinium 'A3'	3	Ofav2-1
0.599	H	Orbicella faveolata	Symbiodinium 'A3'	3	Ofav3-1
0.637	H	Orbicella faveolata	Symbiodinium 'A3'	3	Ofav4-1
0.655	H	Orbicella faveolata	Symbiodinium 'A3'	3	Ofav5-1
0.709	C	Orbicella faveolata	Symbiodinium 'A3'	4	Ofav1-2
0.695	C	Orbicella faveolata	Symbiodinium 'A3'	4	Ofav2-2
0.707	C	Orbicella faveolata	Symbiodinium 'A3'	4	Ofav3-2
0.708	C	Orbicella faveolata	Symbiodinium 'A3'	4	Ofav4-2
0.706	C	Orbicella faveolata	Symbiodinium 'A3'	4	Ofav5-2
0.62	H	Orbicella faveolata	Symbiodinium 'A3'	4	Ofav1-1
0.649	H	Orbicella faveolata	Symbiodinium 'A3'	4	Ofav2-1
0.599	H	Orbicella faveolata	Symbiodinium 'A3'	4	Ofav3-1
0.618	H	Orbicella faveolata	Symbiodinium 'A3'	4	Ofav4-1
0.632	H	Orbicella faveolata	Symbiodinium 'A3'	4	Ofav5-1
0.704	C	Orbicella faveolata	Symbiodinium 'A3'	5	Ofav1-2
0.7	C	Orbicella faveolata	Symbiodinium 'A3'	5	Ofav2-2
0.698	C	Orbicella faveolata	Symbiodinium 'A3'	5	Ofav3-2
0.707	C	Orbicella faveolata	Symbiodinium 'A3'	5	Ofav4-2
0.705	C	Orbicella faveolata	Symbiodinium 'A3'	5	Ofav5-2
0.614	H	Orbicella faveolata	Symbiodinium 'A3'	5	Ofav1-1
0.632	H	Orbicella faveolata	Symbiodinium 'A3'	5	Ofav2-1
0.55	H	Orbicella faveolata	Symbiodinium 'A3'	5	Ofav3-1
0.595	H	Orbicella faveolata	Symbiodinium 'A3'	5	Ofav4-1
0.644	H	Orbicella faveolata	Symbiodinium 'A3'	5	Ofav5-1
0.71	C	Orbicella faveolata	Symbiodinium 'A3'	7	Ofav1-2
0.706	C	Orbicella faveolata	Symbiodinium 'A3'	7	Ofav2-2
0.713	C	Orbicella faveolata	Symbiodinium 'A3'	7	Ofav3-2
0.71	C	Orbicella faveolata	Symbiodinium 'A3'	7	Ofav4-2
0.703	C	Orbicella faveolata	Symbiodinium 'A3'	7	Ofav5-2
0.614	H	Orbicella faveolata	Symbiodinium 'A3'	7	Ofav1-1
0.642	H	Orbicella faveolata	Symbiodinium 'A3'	7	Ofav2-1
0.519	H	Orbicella faveolata	Symbiodinium 'A3'	7	Ofav3-1
0.535	H	Orbicella faveolata	Symbiodinium 'A3'	7	Ofav4-1
0.626	H	Orbicella faveolata	Symbiodinium 'A3'	7	Ofav5-1
0.714	C	Orbicella faveolata	Symbiodinium 'A3'	8	Ofav1-2
0.704	C	Orbicella faveolata	Symbiodinium 'A3'	8	Ofav2-2
0.709	C	Orbicella faveolata	Symbiodinium 'A3'	8	Ofav3-2
0.705	C	Orbicella faveolata	Symbiodinium 'A3'	8	Ofav4-2
0.706	C	Orbicella faveolata	Symbiodinium 'A3'	8	Ofav5-2
0.529	H	Orbicella faveolata	Symbiodinium 'A3'	8	Ofav1-1
0.579	H	Orbicella faveolata	Symbiodinium 'A3'	8	Ofav2-1
0.444	H	Orbicella faveolata	Symbiodinium 'A3'	8	Ofav3-1
0.44	H	Orbicella faveolata	Symbiodinium 'A3'	8	Ofav4-1
0.53	H	Orbicella faveolata	Symbiodinium 'A3'	8	Ofav5-1
0.707	C	Orbicella faveolata	Symbiodinium 'A3'	9	Ofav1-2
0.671	C	Orbicella faveolata	Symbiodinium 'A3'	9	Ofav2-2
0.7	C	Orbicella faveolata	Symbiodinium 'A3'	9	Ofav3-2
0.694	C	Orbicella faveolata	Symbiodinium 'A3'	9	Ofav4-2
0.679	C	Orbicella faveolata	Symbiodinium 'A3'	9	Ofav5-2
0.488	H	Orbicella faveolata	Symbiodinium 'A3'	9	Ofav1-1
0.531	H	Orbicella faveolata	Symbiodinium 'A3'	9	Ofav2-1
0.424	H	Orbicella faveolata	Symbiodinium 'A3'	9	Ofav3-1
0.384	H	Orbicella faveolata	Symbiodinium 'A3'	9	Ofav4-1
0.461	H	Orbicella faveolata	Symbiodinium 'A3'	9	Ofav5-1
0.632	C	Pseudiploria clivosa	Breviolum faviinorum	1	Pcliv1-2
0.663	C	Pseudiploria clivosa	Breviolum faviinorum	1	Pcliv2-2
0.682	C	Pseudiploria clivosa	Breviolum faviinorum	1	Pcliv3-2
0.65	C	Pseudiploria clivosa	Breviolum faviinorum	1	Pcliv4-2
0.666	C	Pseudiploria clivosa	Breviolum faviinorum	1	Pcliv5-2
0.663	C	Pseudiploria clivosa	Breviolum faviinorum	1	Pcliv6-2
0.7	H	Pseudiploria clivosa	Breviolum faviinorum	1	Pcliv1-1
0.672	H	Pseudiploria clivosa	Breviolum faviinorum	1	Pcliv2-1
0.666	H	Pseudiploria clivosa	Breviolum faviinorum	1	Pcliv3-1
0.668	H	Pseudiploria clivosa	Breviolum faviinorum	1	Pcliv4-1
0.676	H	Pseudiploria clivosa	Breviolum faviinorum	1	Pcliv5-1
0.673	H	Pseudiploria clivosa	Breviolum faviinorum	1	Pcliv6-1
0.63	C	Pseudiploria clivosa	Breviolum faviinorum	2	Pcliv1-2
0.677	C	Pseudiploria clivosa	Breviolum faviinorum	2	Pcliv2-2
0.668	C	Pseudiploria clivosa	Breviolum faviinorum	2	Pcliv3-2
0.664	C	Pseudiploria clivosa	Breviolum faviinorum	2	Pcliv4-2
0.659	C	Pseudiploria clivosa	Breviolum faviinorum	2	Pcliv5-2
0.662	C	Pseudiploria clivosa	Breviolum faviinorum	2	Pcliv6-2
0.657	H	Pseudiploria clivosa	Breviolum faviinorum	2	Pcliv1-1
0.65	H	Pseudiploria clivosa	Breviolum faviinorum	2	Pcliv2-1
0.676	H	Pseudiploria clivosa	Breviolum faviinorum	2	Pcliv3-1
0.664	H	Pseudiploria clivosa	Breviolum faviinorum	2	Pcliv4-1
0.672	H	Pseudiploria clivosa	Breviolum faviinorum	2	Pcliv5-1
0.634	H	Pseudiploria clivosa	Breviolum faviinorum	2	Pcliv6-1
0.627	C	Pseudiploria clivosa	Breviolum faviinorum	3	Pcliv1-2
0.667	C	Pseudiploria clivosa	Breviolum faviinorum	3	Pcliv2-2
0.659	C	Pseudiploria clivosa	Breviolum faviinorum	3	Pcliv3-2
0.643	C	Pseudiploria clivosa	Breviolum faviinorum	3	Pcliv4-2
0.634	C	Pseudiploria clivosa	Breviolum faviinorum	3	Pcliv5-2
0.651	C	Pseudiploria clivosa	Breviolum faviinorum	3	Pcliv6-2
0.628	H	Pseudiploria clivosa	Breviolum faviinorum	3	Pcliv1-1
0.598	H	Pseudiploria clivosa	Breviolum faviinorum	3	Pcliv2-1
0.594	H	Pseudiploria clivosa	Breviolum faviinorum	3	Pcliv3-1
0.558	H	Pseudiploria clivosa	Breviolum faviinorum	3	Pcliv4-1
0.619	H	Pseudiploria clivosa	Breviolum faviinorum	3	Pcliv5-1
0.554	H	Pseudiploria clivosa	Breviolum faviinorum	3	Pcliv6-1
0.645	C	Pseudiploria clivosa	Breviolum faviinorum	4	Pcliv1-2
0.666	C	Pseudiploria clivosa	Breviolum faviinorum	4	Pcliv2-2
0.66	C	Pseudiploria clivosa	Breviolum faviinorum	4	Pcliv3-2
0.663	C	Pseudiploria clivosa	Breviolum faviinorum	4	Pcliv4-2
0.666	C	Pseudiploria clivosa	Breviolum faviinorum	4	Pcliv5-2
0.664	C	Pseudiploria clivosa	Breviolum faviinorum	4	Pcliv6-2
0.61	H	Pseudiploria clivosa	Breviolum faviinorum	4	Pcliv1-1
0.6	H	Pseudiploria clivosa	Breviolum faviinorum	4	Pcliv2-1
0.587	H	Pseudiploria clivosa	Breviolum faviinorum	4	Pcliv3-1
0.56	H	Pseudiploria clivosa	Breviolum faviinorum	4	Pcliv4-1
0.59	H	Pseudiploria clivosa	Breviolum faviinorum	4	Pcliv5-1
0.565	H	Pseudiploria clivosa	Breviolum faviinorum	4	Pcliv6-1
0.648	C	Pseudiploria clivosa	Breviolum faviinorum	5	Pcliv1-2
0.664	C	Pseudiploria clivosa	Breviolum faviinorum	5	Pcliv2-2
0.654	C	Pseudiploria clivosa	Breviolum faviinorum	5	Pcliv3-2
0.664	C	Pseudiploria clivosa	Breviolum faviinorum	5	Pcliv4-2
0.665	C	Pseudiploria clivosa	Breviolum faviinorum	5	Pcliv5-2
0.662	C	Pseudiploria clivosa	Breviolum faviinorum	5	Pcliv6-2
0.607	H	Pseudiploria clivosa	Breviolum faviinorum	5	Pcliv1-1
0.609	H	Pseudiploria clivosa	Breviolum faviinorum	5	Pcliv2-1
0.584	H	Pseudiploria clivosa	Breviolum faviinorum	5	Pcliv3-1
0.541	H	Pseudiploria clivosa	Breviolum faviinorum	5	Pcliv4-1
0.573	H	Pseudiploria clivosa	Breviolum faviinorum	5	Pcliv5-1
0.527	H	Pseudiploria clivosa	Breviolum faviinorum	5	Pcliv6-1
0.653	C	Pseudiploria clivosa	Breviolum faviinorum	7	Pcliv1-2
0.676	C	Pseudiploria clivosa	Breviolum faviinorum	7	Pcliv2-2
0.661	C	Pseudiploria clivosa	Breviolum faviinorum	7	Pcliv3-2
0.662	C	Pseudiploria clivosa	Breviolum faviinorum	7	Pcliv4-2
0.676	C	Pseudiploria clivosa	Breviolum faviinorum	7	Pcliv5-2
0.656	C	Pseudiploria clivosa	Breviolum faviinorum	7	Pcliv6-2
0.584	H	Pseudiploria clivosa	Breviolum faviinorum	7	Pcliv1-1
0.59	H	Pseudiploria clivosa	Breviolum faviinorum	7	Pcliv2-1
0.548	H	Pseudiploria clivosa	Breviolum faviinorum	7	Pcliv3-1
0.543	H	Pseudiploria clivosa	Breviolum faviinorum	7	Pcliv4-1
0.563	H	Pseudiploria clivosa	Breviolum faviinorum	7	Pcliv5-1
0.528	H	Pseudiploria clivosa	Breviolum faviinorum	7	Pcliv6-1
0.652	C	Pseudiploria clivosa	Breviolum faviinorum	8	Pcliv1-2
0.662	C	Pseudiploria clivosa	Breviolum faviinorum	8	Pcliv2-2
0.648	C	Pseudiploria clivosa	Breviolum faviinorum	8	Pcliv3-2
0.65	C	Pseudiploria clivosa	Breviolum faviinorum	8	Pcliv4-2
0.661	C	Pseudiploria clivosa	Breviolum faviinorum	8	Pcliv5-2
0.658	C	Pseudiploria clivosa	Breviolum faviinorum	8	Pcliv6-2
0.449	H	Pseudiploria clivosa	Breviolum faviinorum	8	Pcliv1-1
0.505	H	Pseudiploria clivosa	Breviolum faviinorum	8	Pcliv2-1
0.379	H	Pseudiploria clivosa	Breviolum faviinorum	8	Pcliv3-1
0.322	H	Pseudiploria clivosa	Breviolum faviinorum	8	Pcliv4-1
0.369	H	Pseudiploria clivosa	Breviolum faviinorum	8	Pcliv5-1
0.301	H	Pseudiploria clivosa	Breviolum faviinorum	8	Pcliv6-1
0.635	C	Pseudiploria clivosa	Breviolum faviinorum	9	Pcliv1-2
0.657	C	Pseudiploria clivosa	Breviolum faviinorum	9	Pcliv2-2
0.652	C	Pseudiploria clivosa	Breviolum faviinorum	9	Pcliv3-2
0.657	C	Pseudiploria clivosa	Breviolum faviinorum	9	Pcliv4-2
0.672	C	Pseudiploria clivosa	Breviolum faviinorum	9	Pcliv5-2
0.675	C	Pseudiploria clivosa	Breviolum faviinorum	9	Pcliv6-2
0.385	H	Pseudiploria clivosa	Breviolum faviinorum	9	Pcliv1-1
0.373	H	Pseudiploria clivosa	Breviolum faviinorum	9	Pcliv2-1
0.323	H	Pseudiploria clivosa	Breviolum faviinorum	9	Pcliv3-1
0.332	H	Pseudiploria clivosa	Breviolum faviinorum	9	Pcliv4-1
0.299	H	Pseudiploria clivosa	Breviolum faviinorum	9	Pcliv5-1
0.286	H	Pseudiploria clivosa	Breviolum faviinorum	9	Pcliv6-1

## Sheet: Fig3
id	baseMean	log2FoldChange	lfcSE	stat	pvalue	padj	KO	Description	GO	Species
TRINITY_DN69788_c0_g2	146.247	-10.4704	1.65059	-6.34343	2.24703e-10	3.55717e-07	-	-	-	Symbiodinium 'A3'
TRINITY_DN19131_c0_g1	125.82	-10.2525	1.90697	-5.37631	7.60274e-08	4.24207e-05	-	RNA-binding protein mei2 homologue	-	Symbiodinium 'A3'
TRINITY_DN48606_c0_g1	26.9519	-8.033	1.53289	-5.24044	1.60195e-07	7.42236e-05	K01070,K09795	yeiG, Serine hydrolase involved in the detoxification of formaldehyde	-	Symbiodinium 'A3'
TRINITY_DN29380_c0_g1	26.9536	-8.02095	1.53342	-5.23077	1.6881e-07	7.75844e-05	-	-	-	Symbiodinium 'A3'
TRINITY_DN68465_c0_g1	24.2031	-7.8901	1.55527	-5.07313	3.91333e-07	0.000155959	-	-	-	Symbiodinium 'A3'
TRINITY_DN54874_c0_g2	24.3087	-7.8829	1.54318	-5.10823	3.25198e-07	0.000136272	-	-	-	Symbiodinium 'A3'
TRINITY_DN6716_c0_g1	23.8929	-7.86662	1.5503	-5.07427	3.88995e-07	0.000155959	K06641	DUN1, Belongs to the protein kinase superfamily	GO:0000075,GO:0000077,GO:0003674,GO:0003824,GO:0004672,GO:0004674,GO:0004683,GO:0005488,GO:0005515,GO:0005516,GO:0005575,GO:0005622,GO:0005623,GO:0005634,GO:0006139,GO:0006259,GO:0006260,GO:0006261,GO:0006275,GO:0006464,GO:0006468,GO:0006725,GO:0006793,GO:0006796,GO:0006807,GO:0006950,GO:0006974,GO:0006979,GO:0007154,GO:0007165,GO:0008150,GO:0008152,GO:0008156,GO:0009058,GO:0009059,GO:0009889,GO:…	Symbiodinium 'A3'
TRINITY_DN7731_c0_g2	22.9879	-7.79457	1.54942	-5.03065	4.88825e-07	0.00017973	-	-	-	Symbiodinium 'A3'
TRINITY_DN135274_c0_g1	22.3403	-7.75071	1.55376	-4.98835	6.08983e-07	0.000218276	-	-	-	Symbiodinium 'A3'
TRINITY_DN70100_c0_g3	21.3008	-7.70545	1.57046	-4.90648	9.27269e-07	0.000309036	K21989	ERD4, CSC1-like protein ERD4	GO:0005575,GO:0005622,GO:0005623,GO:0005737,GO:0005773,GO:0005774,GO:0005886,GO:0005911,GO:0009506,GO:0009507,GO:0009526,GO:0009536,GO:0009941,GO:0016020,GO:0030054,GO:0031090,GO:0031967,GO:0031975,GO:0043226,GO:0043227,GO:0043229,GO:0043231,GO:0044422,GO:0044424,GO:0044434,GO:0044435,GO:0044437,GO:0044444,GO:0044446,GO:0044464,GO:0055044,GO:0071944,GO:0098588,GO:0098805	Symbiodinium 'A3'
TRINITY_DN62247_c0_g2	19.6682	-7.59083	1.58268	-4.79619	1.61716e-06	0.000482523	-	-	-	Symbiodinium 'A3'
TRINITY_DN72903_c0_g2	19.5932	-7.56136	1.57168	-4.811	1.50177e-06	0.000460139	-	-	-	Symbiodinium 'A3'
TRINITY_DN222617_c0_g2	18.3969	-7.50324	1.62128	-4.62798	3.69257e-06	0.000918951		protein polyglycylation	-	Symbiodinium 'A3'
TRINITY_DN154524_c0_g3	17.6487	-7.41811	1.58725	-4.67356	2.96019e-06	0.000756509	-	-	-	Symbiodinium 'A3'
TRINITY_DN138993_c0_g1	17.1834	-7.36684	1.59669	-4.61382	3.95326e-06	0.000971105	-	-	-	Symbiodinium 'A3'
TRINITY_DN107864_c0_g2	93.4078	-6.76426	0.891616	-7.58652	3.28606e-14	1.33766e-10	-	-	-	Symbiodinium 'A3'
TRINITY_DN141779_c0_g5	34.6927	-5.94322	1.11991	-5.30689	1.11509e-07	5.83018e-05	-	-	-	Symbiodinium 'A3'
TRINITY_DN72876_c0_g1	24.8858	-4.39316	0.920894	-4.77054	1.8373e-06	0.000531512	-	-	-	Symbiodinium 'A3'
TRINITY_DN389124_c0_g1	65.5002	-3.7641	0.48228	-7.8048	5.95943e-15	3.48766e-11	K03654,K07114,K14949	Vault protein inter-alpha-trypsin domain	-	Symbiodinium 'A3'
TRINITY_DN198015_c0_g4	33.2269	-3.1357	0.612492	-5.11958	3.06218e-07	0.000130234	-	-	-	Symbiodinium 'A3'
TRINITY_DN225772_c0_g1	62.9606	-3.12568	0.520478	-6.00541	1.90843e-09	1.97748e-06	-	-	-	Symbiodinium 'A3'
TRINITY_DN100360_c0_g2	32.3505	-2.97332	0.627043	-4.74181	2.11816e-06	0.000591734	-	-	-	Symbiodinium 'A3'
TRINITY_DN157834_c0_g3	70.7378	-2.8463	0.408672	-6.96475	3.28996e-12	8.92834e-09	K19947	NADPH:sulfur oxidoreductase activity	-	Symbiodinium 'A3'
TRINITY_DN122184_c0_g2	58.6171	-2.83651	0.460358	-6.16153	7.20448e-10	9.33144e-07	-	-	-	Symbiodinium 'A3'
TRINITY_DN187798_c1_g1	41.2094	-2.68636	0.570027	-4.71269	2.4447e-06	0.000663445		Protein tyrosine kinase	-	Symbiodinium 'A3'
TRINITY_DN430167_c0_g1	71.3848	-2.6798	0.416957	-6.42704	1.30114e-10	2.18094e-07	-	-	-	Symbiodinium 'A3'
TRINITY_DN128742_c0_g3	43.3642	-2.67034	0.497147	-5.37133	7.81571e-08	4.24207e-05	-	-	-	Symbiodinium 'A3'
TRINITY_DN310617_c0_g1	127.319	-2.64662	0.31572	-8.38282	5.16757e-17	4.90833e-13	K07238	ZIP family transporter	-	Symbiodinium 'A3'
TRINITY_DN69828_c0_g1	42.5422	-2.57622	0.503568	-5.11594	3.12186e-07	0.000131789	-	-	-	Symbiodinium 'A3'
TRINITY_DN157925_c0_g3	76.9053	-2.52528	0.418378	-6.03588	1.58099e-09	1.76667e-06		Calcium-dependent protein kinase	GO:0000165,GO:0000187,GO:0001817,GO:0001932,GO:0001934,GO:0002218,GO:0002221,GO:0002224,GO:0002237,GO:0002253,GO:0002376,GO:0002682,GO:0002684,GO:0002757,GO:0002758,GO:0002764,GO:0003674,GO:0003824,GO:0004672,GO:0004674,GO:0004683,GO:0005488,GO:0005515,GO:0005516,GO:0005575,GO:0005622,GO:0005623,GO:0005634,GO:0005654,GO:0005737,GO:0005813,GO:0005815,GO:0005829,GO:0005856,GO:0006082,GO:0006464,GO:…	Symbiodinium 'A3'
TRINITY_DN165847_c1_g1	53.7206	-2.51626	0.482246	-5.21779	1.81069e-07	8.12528e-05	-	-	-	Symbiodinium 'A3'
TRINITY_DN28657_c0_g2	54.2518	-2.38875	0.45323	-5.27051	1.36045e-07	6.65903e-05	K05747	ubiquitin-protein transferase activity	-	Symbiodinium 'A3'
TRINITY_DN34915_c0_g2	80.2221	-2.24942	0.376752	-5.97055	2.36462e-09	2.32344e-06	-	-	-	Symbiodinium 'A3'
TRINITY_DN206820_c1_g4	91.5532	-2.22239	0.356402	-6.23562	4.49986e-10	6.57556e-07	-	-	-	Symbiodinium 'A3'
TRINITY_DN151915_c0_g2	53.6157	-2.22182	0.439469	-5.05569	4.28839e-07	0.000165946	-	-	-	Symbiodinium 'A3'
TRINITY_DN113910_c0_g2	87.1364	-2.21301	0.36822	-6.01003	1.85487e-09	1.95758e-06	K18468	Plays a role in vesicular protein sorting	-	Symbiodinium 'A3'
TRINITY_DN31863_c0_g1	63.5507	-2.21156	0.473487	-4.6708	3.00031e-06	0.000761716		AAA domain	-	Symbiodinium 'A3'
TRINITY_DN120573_c0_g1	184.395	-2.14675	0.277661	-7.73156	1.06239e-14	5.04546e-11			-	Symbiodinium 'A3'
TRINITY_DN12366_c0_g1	59.3249	-2.02511	0.427454	-4.73761	2.1625e-06	0.000595366		regulation of endocannabinoid signaling pathway	-	Symbiodinium 'A3'
TRINITY_DN106609_c0_g2	79.0438	-2.00731	0.353778	-5.67392	1.39569e-08	9.94255e-06	-	-	-	Symbiodinium 'A3'
TRINITY_DN393270_c0_g1	228.257	2.06068	0.291256	7.07515	1.49289e-12	4.25399e-09	-	-	-	Symbiodinium 'A3'
TRINITY_DN149489_c0_g1	125.298	2.06774	0.391382	5.28317	1.26971e-07	6.46076e-05	-	-	-	Symbiodinium 'A3'
TRINITY_DN343216_c0_g1	46.3174	2.12484	0.442457	4.80238	1.56791e-06	0.000470352	K01426	fatty acid amide hydrolase activity	-	Symbiodinium 'A3'
TRINITY_DN187117_c0_g1	53.5231	2.12921	0.409185	5.20355	1.95522e-07	8.70533e-05	-	-	-	Symbiodinium 'A3'
TRINITY_DN121343_c0_g1	85.2678	2.17608	0.365327	5.95653	2.57655e-09	2.48877e-06	-	-	-	Symbiodinium 'A3'
TRINITY_DN2969_c0_g1	251.853	2.17794	0.326519	6.67018	2.55481e-11	5.02065e-08	-	-	-	Symbiodinium 'A3'
TRINITY_DN210886_c1_g4	85.8557	2.21252	0.347127	6.3738	1.84406e-10	3.00265e-07	-	-	-	Symbiodinium 'A3'
TRINITY_DN154712_c0_g1	69.2956	2.24559	0.444994	5.04633	4.50382e-07	0.000171323		Polycystin cation channel	-	Symbiodinium 'A3'
TRINITY_DN387349_c0_g1	74.5359	2.24697	0.397386	5.65437	1.56423e-08	1.10056e-05	-	-	-	Symbiodinium 'A3'
TRINITY_DN178386_c0_g1	54.3882	2.26344	0.411144	5.50521	3.68729e-08	2.28412e-05	-	-	-	Symbiodinium 'A3'
TRINITY_DN183088_c0_g2	44.4109	2.28265	0.4578	4.98613	6.16019e-07	0.000219347	-	-	-	Symbiodinium 'A3'
TRINITY_DN211470_c1_g5	81.0391	2.36793	0.393064	6.0243	1.69847e-09	1.86146e-06	K06178,K06182,K06183	rluF, Belongs to the pseudouridine synthase RsuA family	GO:0000154,GO:0000455,GO:0001522,GO:0003674,GO:0003824,GO:0005575,GO:0005622,GO:0005623,GO:0005737,GO:0005829,GO:0006139,GO:0006364,GO:0006396,GO:0006399,GO:0006400,GO:0006725,GO:0006807,GO:0008033,GO:0008150,GO:0008152,GO:0009451,GO:0009982,GO:0009987,GO:0010467,GO:0016070,GO:0016072,GO:0016853,GO:0016866,GO:0022613,GO:0031118,GO:0031119,GO:0034470,GO:0034641,GO:0034660,GO:0042254,GO:0043170,GO:…	Symbiodinium 'A3'
TRINITY_DN187118_c4_g1	484.887	2.39059	0.511869	4.67032	3.0073e-06	0.000761716	-	-	-	Symbiodinium 'A3'
TRINITY_DN149035_c0_g1	39.8743	2.40918	0.504569	4.77473	1.79947e-06	0.000523222	-	-	-	Symbiodinium 'A3'
TRINITY_DN184050_c0_g1	55.2684	2.43858	0.417166	5.84558	5.04806e-09	4.64014e-06	-	-	-	Symbiodinium 'A3'
TRINITY_DN136577_c0_g2	41.0432	2.44393	0.498251	4.90502	9.34174e-07	0.000309527		calcium ion binding	-	Symbiodinium 'A3'
TRINITY_DN144426_c0_g1	36.9501	2.44402	0.51639	4.7329	2.21338e-06	0.000603542	-	-	-	Symbiodinium 'A3'
TRINITY_DN302390_c0_g1	60.5774	2.47287	0.439325	5.62878	1.81484e-08	1.24611e-05	-	-	-	Symbiodinium 'A3'
TRINITY_DN73242_c0_g1	35.3319	2.52681	0.544414	4.64133	3.46173e-06	0.000865282	-	-	-	Symbiodinium 'A3'
TRINITY_DN303776_c0_g1	46.8775	2.54719	0.456556	5.57914	2.41715e-08	1.62063e-05	-	-	-	Symbiodinium 'A3'
TRINITY_DN154381_c0_g2	38.6739	2.58864	0.534284	4.84506	1.26574e-06	0.000398535	-	-	-	Symbiodinium 'A3'
TRINITY_DN439285_c0_g1	39.9486	2.62325	0.498872	5.25836	1.45347e-07	6.92779e-05	-	-	-	Symbiodinium 'A3'
TRINITY_DN143057_c0_g1	41.7693	2.8217	0.511386	5.51775	3.43367e-08	2.17428e-05	-	-	-	Symbiodinium 'A3'
TRINITY_DN184108_c1_g3	79.0757	2.84826	0.38402	7.41695	1.19844e-13	4.2687e-10	-	-	-	Symbiodinium 'A3'
TRINITY_DN128147_c0_g2	37.3607	2.88398	0.538236	5.3582	8.4055e-08	4.47691e-05		Dynamin, GTPase	-	Symbiodinium 'A3'
TRINITY_DN49450_c0_g2	35.9501	2.89893	0.592226	4.89497	9.83196e-07	0.000322025	K02471	bacA	-	Symbiodinium 'A3'
TRINITY_DN257390_c0_g1	37.8832	2.95286	0.526441	5.60909	2.0339e-08	1.3799e-05		von Willebrand factor (vWF) type A domain	-	Symbiodinium 'A3'
TRINITY_DN70283_c0_g2	38.0949	3.03223	0.637931	4.75323	2.00195e-06	0.000567616			-	Symbiodinium 'A3'
TRINITY_DN192283_c0_g1	42.4386	3.09925	0.517658	5.98705	2.1368e-09	2.17457e-06	-	-	-	Symbiodinium 'A3'
TRINITY_DN165835_c0_g2	41.1613	3.10605	0.512078	6.06559	1.31472e-09	1.56096e-06	-	-	-	Symbiodinium 'A3'
TRINITY_DN406023_c0_g1	37.8002	3.12787	0.570913	5.47872	4.28416e-08	2.62531e-05	-	-	-	Symbiodinium 'A3'
TRINITY_DN185832_c0_g1	55.1215	3.1336	0.452791	6.92063	4.49634e-12	1.11411e-08	-	-	-	Symbiodinium 'A3'
TRINITY_DN173542_c0_g1	33.8145	3.23868	0.600728	5.39127	6.9963e-08	3.98719e-05	-	-	-	Symbiodinium 'A3'
TRINITY_DN25234_c0_g2	58.7078	3.26091	0.527033	6.1873	6.1202e-10	8.30452e-07		stress-induced mitochondrial fusion	-	Symbiodinium 'A3'
TRINITY_DN162920_c0_g1	115.888	3.27802	0.352308	9.30444	1.34703e-20	2.55892e-16	-	-	-	Symbiodinium 'A3'
TRINITY_DN188852_c0_g2	57.5665	3.30876	0.536862	6.16315	7.13098e-10	9.33144e-07	-	-	-	Symbiodinium 'A3'
TRINITY_DN437671_c0_g1	44.0893	3.40536	0.587547	5.7959	6.79551e-09	5.69524e-06	-	-	-	Symbiodinium 'A3'
TRINITY_DN140915_c0_g1	46.8806	3.40994	0.50488	6.75396	1.43864e-11	3.08308e-08	-	-	-	Symbiodinium 'A3'
TRINITY_DN175095_c0_g1	47.0038	3.4445	0.566289	6.08258	1.18265e-09	1.45081e-06	-	-	-	Symbiodinium 'A3'
TRINITY_DN226490_c0_g1	22.6992	3.49416	0.737528	4.73766	2.16197e-06	0.000595366	-	-	-	Symbiodinium 'A3'
TRINITY_DN30001_c0_g3	24.4798	3.61525	0.751301	4.81198	1.49439e-06	0.000460139	-	-	-	Symbiodinium 'A3'
TRINITY_DN215887_c0_g5	58.6532	3.67578	0.503491	7.3006	2.86491e-13	9.60418e-10	K02112	atpD,Produces ATP from ADP in the presence of a proton gradient across the membrane. The catalytic sites are hosted primarily by the beta subunits	GO:0003674,GO:0003824,GO:0005215,GO:0005575,GO:0005622,GO:0005623,GO:0005886,GO:0006139,GO:0006163,GO:0006164,GO:0006725,GO:0006753,GO:0006754,GO:0006793,GO:0006796,GO:0006807,GO:0006810,GO:0006811,GO:0006812,GO:0008150,GO:0008152,GO:0008324,GO:0009058,GO:0009117,GO:0009123,GO:0009124,GO:0009126,GO:0009127,GO:0009141,GO:0009142,GO:0009144,GO:0009145,GO:0009150,GO:0009152,GO:0009156,GO:0009161,GO:…	Symbiodinium 'A3'
TRINITY_DN211470_c0_g2	35.4903	3.75388	0.601501	6.24086	4.3516e-10	6.52625e-07	-	-	-	Symbiodinium 'A3'
TRINITY_DN265034_c0_g1	66.9717	3.77569	0.463877	8.13943	3.97139e-16	3.23328e-12	K11968	protein polyubiquitination	-	Symbiodinium 'A3'
TRINITY_DN174786_c0_g3	56.3903	3.85531	0.562813	6.85007	7.38155e-12	1.6827e-08	-	-	-	Symbiodinium 'A3'
TRINITY_DN201925_c0_g1	374.823	4.04275	0.242177	16.6933	1.46534e-62	8.35095e-58	-	-	-	Symbiodinium 'A3'
TRINITY_DN189234_c0_g2	44.0045	4.12485	0.579702	7.11547	1.11532e-12	3.34539e-09	-	-	-	Symbiodinium 'A3'
TRINITY_DN14759_c0_g1	20.5799	4.13941	0.855334	4.83953	1.3015e-06	0.00040754	-	-	-	Symbiodinium 'A3'
TRINITY_DN15028_c0_g2	22.8728	4.17805	0.850222	4.91407	8.9207e-07	0.000300823	-	-	-	Symbiodinium 'A3'
TRINITY_DN174786_c0_g2	79.2368	4.38103	0.509036	8.60652	7.5315e-18	8.5844e-14	-	-	-	Symbiodinium 'A3'
TRINITY_DN50266_c0_g2	25.3934	5.10538	0.945081	5.40206	6.58814e-08	3.79251e-05	-	-	-	Symbiodinium 'A3'
TRINITY_DN211722_c4_g12	5582.38	6.14793	0.656965	9.35807	8.12054e-21	2.31395e-16	-	-	-	Symbiodinium 'A3'
TRINITY_DN82222_c0_g2	15.1481	7.56905	1.61871	4.67598	2.92554e-06	0.000751461	K15276	transporter	GO:0000139,GO:0000295,GO:0003674,GO:0005215,GO:0005346,GO:0005575,GO:0005622,GO:0005623,GO:0005737,GO:0005783,GO:0005789,GO:0005794,GO:0006810,GO:0006811,GO:0006820,GO:0006862,GO:0008150,GO:0008509,GO:0008514,GO:0012505,GO:0015075,GO:0015215,GO:0015216,GO:0015605,GO:0015711,GO:0015748,GO:0015865,GO:0015868,GO:0015931,GO:0015932,GO:0016020,GO:0016021,GO:0022857,GO:0030173,GO:0030176,GO:0031090,GO:…	Symbiodinium 'A3'
TRINITY_DN33335_c0_g1	15.173	7.5711	1.61881	4.67695	2.91176e-06	0.000751461		Protein kinase domain-containing protein	-	Symbiodinium 'A3'
TRINITY_DN60635_c0_g1	15.586	7.61163	1.61996	4.69867	2.61867e-06	0.000697375			-	Symbiodinium 'A3'
TRINITY_DN45621_c0_g2	15.8839	7.63551	1.62479	4.69938	2.60948e-06	0.000697375	K07756	KCS1, inositol phosphate biosynthetic process	GO:0000827,GO:0000828,GO:0000829,GO:0003674,GO:0003824,GO:0005575,GO:0005622,GO:0005623,GO:0005737,GO:0006066,GO:0006109,GO:0006793,GO:0006796,GO:0008150,GO:0008152,GO:0009058,GO:0009889,GO:0009987,GO:0010675,GO:0010919,GO:0016301,GO:0016310,GO:0016740,GO:0016772,GO:0016776,GO:0019220,GO:0019222,GO:0019637,GO:0019751,GO:0023052,GO:0031323,GO:0031326,GO:0032958,GO:0033200,GO:0043255,GO:0043647,GO:…	Symbiodinium 'A3'
TRINITY_DN70392_c0_g1	16.0283	7.65006	1.608	4.75751	1.95993e-06	0.000561287	K20096	helicase activity	-	Symbiodinium 'A3'
TRINITY_DN61791_c0_g1	16.1028	7.6559	1.61288	4.74672	2.06738e-06	0.000583266	K02948	Vacuolar sorting protein 9 (VPS9) domain	-	Symbiodinium 'A3'
TRINITY_DN64762_c0_g2	16.7144	7.70921	1.61169	4.78332	1.72423e-06	0.000503916	K00639,K00652,K13614,K15674	acetyltransferase	-	Symbiodinium 'A3'
TRINITY_DN74221_c0_g3	47.9029	7.88177	1.38805	5.67829	1.36049e-08	9.81448e-06	-	-	-	Symbiodinium 'A3'
TRINITY_DN123666_c0_g1	18.8832	7.88892	1.58999	4.96162	6.99079e-07	0.00024442			-	Symbiodinium 'A3'
TRINITY_DN141524_c0_g2	19.0864	7.89991	1.60624	4.91827	8.73138e-07	0.000297965	-	-	-	Symbiodinium 'A3'
TRINITY_DN63753_c0_g1	19.0819	7.90204	1.57635	5.01286	5.36259e-07	0.000194659		kinase-like protein	-	Symbiodinium 'A3'
TRINITY_DN7341_c0_g1	19.54	7.9393	1.61693	4.91012	9.10229e-07	0.000305141		Carboxylesterase family	-	Symbiodinium 'A3'
TRINITY_DN126130_c0_g3	19.8131	7.95741	1.57362	5.05676	4.26446e-07	0.000165946	-	-	-	Symbiodinium 'A3'
TRINITY_DN94753_c0_g2	20.0523	7.97675	1.62263	4.91595	8.83534e-07	0.000299718	-	-	-	Symbiodinium 'A3'
TRINITY_DN59570_c0_g1	20.6188	8.01521	1.57001	5.10519	3.30467e-07	0.000136473	-	-	-	Symbiodinium 'A3'
TRINITY_DN30889_c0_g2	21.429	8.06844	1.56318	5.16156	2.44903e-07	0.000106542	-	-	-	Symbiodinium 'A3'
TRINITY_DN39947_c0_g1	22.2505	8.12678	1.60775	5.05475	4.30952e-07	0.000165946	K04955,K21867	voltage-gated potassium channel activity	-	Symbiodinium 'A3'
TRINITY_DN113910_c0_g1	27.6897	8.43662	1.5681	5.38016	7.44204e-08	4.19923e-05	K18468	Plays a role in vesicular protein sorting	-	Symbiodinium 'A3'
TRINITY_DN11112_c0_g1	27.7008	8.44211	1.54921	5.44929	5.05718e-08	3.03378e-05	K20299	HIT1, Vacuolar protein sorting-associated protein 53	GO:0000139,GO:0000938,GO:0005575,GO:0005622,GO:0005623,GO:0005737,GO:0005739,GO:0005794,GO:0006810,GO:0006890,GO:0006950,GO:0006970,GO:0007009,GO:0008150,GO:0009266,GO:0009408,GO:0009628,GO:0009987,GO:0010256,GO:0010286,GO:0012505,GO:0016020,GO:0016043,GO:0016192,GO:0016197,GO:0016482,GO:0031090,GO:0031410,GO:0031982,GO:0031984,GO:0032991,GO:0042147,GO:0043226,GO:0043227,GO:0043229,GO:0043231,GO:…	Symbiodinium 'A3'
TRINITY_DN8046_c0_g1	41.61	9.02634	1.50095	6.01376	1.81273e-09	1.9492e-06	K16459	CEP120,Centrosomal protein	-	Symbiodinium 'A3'
TRINITY_DN59717_c0_g1	44.1421	9.11397	1.5091	6.03935	1.54736e-09	1.76368e-06	-	-	-	Symbiodinium 'A3'
TRINITY_DN394876_c0_g1	51.513	9.33551	1.74209	5.35881	8.37704e-08	4.47691e-05			-	Symbiodinium 'A3'
TRINITY_DN126478_c0_g2	79.0628	9.95302	1.47414	6.75176	1.46066e-11	3.08308e-08	-	-	-	Symbiodinium 'A3'
TRINITY_DN132248_c0_g1	144.644	23.6743	4.78516	4.94745	7.51932e-07	0.000261296	-	-	-	Symbiodinium 'A3'
TRINITY_DN97235_c0_g1	254.081	24.3911	4.78498	5.09744	3.44273e-07	0.000140144	-	-	-	Symbiodinium 'A3'
TRINITY_DN132248_c0_g3	620.825	25.7065	4.78483	5.3725	7.76509e-08	4.24207e-05	-	-	-	Symbiodinium 'A3'
TRINITY_DN90951_c0_g1	3379.04	28.0728	4.78475	5.86713	4.43395e-09	4.14248e-06	-	-	-	Symbiodinium 'A3'
TRINITY_DN33776_c0_g1	191.881	2.03802	0.261072	7.80633	5.88787e-15	7.59317e-12	K00521	Ferric reductase-like transmembrane component family protein/Ferric chelate reductase/ferric reduction oxidase	GO:0000293,GO:0003674,GO:0003824,GO:0005575,GO:0005622,GO:0005623,GO:0005737,GO:0005739,GO:0005886,GO:0008150,GO:0008152,GO:0016020,GO:0016491,GO:0016722,GO:0016723,GO:0043226,GO:0043227,GO:0043229,GO:0043231,GO:0044424,GO:0044444,GO:0044464,GO:0055114,GO:0071944	Breviolum faviinorum
TRINITY_DN182095_c8_g15	393.145	2.06757	0.266864	7.74765	9.36088e-15	1.14195e-11	-	-	-	Breviolum faviinorum
TRINITY_DN269502_c0_g1	63.2149	2.13643	0.43431	4.91912	8.69333e-07	0.000156331	-	-	-	Breviolum faviinorum
TRINITY_DN62387_c0_g1	129.243	2.15053	0.364479	5.90029	3.62873e-09	1.46241e-06	-	-	-	Breviolum faviinorum
TRINITY_DN177214_c1_g5	47.4542	2.16931	0.468876	4.62661	3.71696e-06	0.000522656	K18328	Pregnancy-associated glycoprotein	-	Breviolum faviinorum
TRINITY_DN57165_c0_g1	85.6741	2.18308	0.347836	6.27615	3.47049e-10	1.93392e-07	-	Caspase domain	-	Breviolum faviinorum
TRINITY_DN39819_c0_g1	107.374	2.20559	0.396403	5.564	2.63658e-08	7.71901e-06	-	-	-	Breviolum faviinorum
TRINITY_DN268889_c0_g1	84.799	2.2107	0.365917	6.04154	1.52651e-09	6.82198e-07	-	psbH	-	Breviolum faviinorum
TRINITY_DN27406_c0_g1	46.6054	2.21175	0.485242	4.55803	1.52651e-09	0.000675552	-	-	-	Breviolum faviinorum
TRINITY_DN227143_c0_g1	69.0043	2.25199	0.376123	5.98737	1.52651e-09	9.25552e-07	K00521	putative proline--tRNA ligase C19C7.06	-	Breviolum faviinorum
TRINITY_DN304491_c0_g1	130.165	2.35243	0.321655	7.31352	1.52651e-09	2.86483e-10	-	-	-	Breviolum faviinorum
TRINITY_DN66289_c0_g2	2673.54	2.3802	0.173772	13.6973	1.52651e-09	1.18953e-38	-	-	-	Breviolum faviinorum
TRINITY_DN377094_c0_g1	259.016	2.43337	0.270469	8.99686	1.52651e-09	6.16695e-16	-	-	-	Breviolum faviinorum
TRINITY_DN88736_c0_g1	43.3306	2.49436	0.459317	5.43057	1.52651e-09	1.46563e-05	-	Hsp20/alpha crystallin family	-	Breviolum faviinorum
TRINITY_DN304615_c0_g1	40.1075	2.56723	0.557627	4.60384	1.52651e-09	0.000567309	K00521	Arylesterase/paraoxonase	-	Breviolum faviinorum
TRINITY_DN343827_c0_g1	150.708	2.57355	0.403539	6.37745	1.52651e-09	1.04198e-07	-	-	-	Breviolum faviinorum
TRINITY_DN229494_c0_g1	44.1781	2.57508	0.461115	5.58447	1.52651e-09	7.00729e-06	-	-	-	Breviolum faviinorum
TRINITY_DN53563_c0_g2	38.2799	2.60604	0.519806	5.0135	1.52651e-09	0.000101794	K10599	Pre-mRNA-processing factor 19	GO:0000209,GO:0000349,GO:0000375,GO:0000377,GO:0000393,GO:0000398,GO:0000974,GO:0003674,GO:0003824,GO:0004842,GO:0005488,GO:0005515,GO:0005575,GO:0005622,GO:0005623,GO:0005634,GO:0005681,GO:0005684,GO:0005737,GO:0005829,GO:0006139,GO:0006396,GO:0006397,GO:0006464,GO:0006725,GO:0006807,GO:0008150,GO:0008152,GO:0008380,GO:0009987,GO:0010467,GO:0016043,GO:0016070,GO:0016071,GO:0016567,GO:0016740,GO:…	Breviolum faviinorum
TRINITY_DN63236_c0_g1	41.892	2.60813	0.466485	5.59103	1.52651e-09	6.8458e-06	-	-	-	Breviolum faviinorum
TRINITY_DN31520_c0_g1	34.9122	2.64072	0.518147	5.09648	1.52651e-09	7.06721e-05	K20421	protein-(glutamine-N5) methyltransferase activity	-	Breviolum faviinorum
TRINITY_DN190790_c7_g25	90.6876	2.65767	0.389342	6.82606	1.52651e-09	6.79222e-09	-	Dynamin, GTPase	-	Breviolum faviinorum
TRINITY_DN47116_c0_g1	123.734	2.67196	0.332523	8.0354	1.52651e-09	1.35815e-12	K00521	putative ammonium transporter 3	-	Breviolum faviinorum
TRINITY_DN269650_c0_g1	31.0125	2.74073	0.564014	4.85933	1.52651e-09	0.00020292	K09648	Mitochondrial inner membrane protease subunit 2 (EC 3.4.21.-) (IMP2-like protein)	-	Breviolum faviinorum
TRINITY_DN197534_c0_g2	36.8475	2.74477	0.601892	4.56024	1.52651e-09	0.000670429	-	-	-	Breviolum faviinorum
TRINITY_DN70501_c0_g1	51.0313	2.81843	0.472698	5.96244	1.52651e-09	1.04825e-06	-	-	-	Breviolum faviinorum
TRINITY_DN167396_c1_g2	49.4784	2.82534	0.491521	5.74817	1.52651e-09	3.13232e-06	-	-	-	Breviolum faviinorum
TRINITY_DN175742_c0_g3	102.047	2.82691	0.331781	8.52042	1.52651e-09	2.98979e-14	-	Interferon-inducible GTPase 5	-	Breviolum faviinorum
TRINITY_DN175742_c0_g2	55.1692	2.84435	0.466338	6.09933	1.52651e-09	5.00813e-07	-	Interferon-inducible GTPase 5	-	Breviolum faviinorum
TRINITY_DN95632_c0_g2	38.9847	2.87947	0.513669	5.60569	1.52651e-09	6.50194e-06	-	-	-	Breviolum faviinorum
TRINITY_DN78442_c0_g1	35.7508	2.93891	0.640514	4.58837	1.52651e-09	0.000600121	-	-	-	Breviolum faviinorum
TRINITY_DN167710_c0_g1	60.7069	2.9637	0.551325	5.3756	1.52651e-09	1.92472e-05	-	-	-	Breviolum faviinorum
TRINITY_DN305896_c0_g1	43.1272	3.08131	0.534861	5.76097	1.52651e-09	2.9492e-06	-	putative lipase	-	Breviolum faviinorum
TRINITY_DN75351_c0_g1	33.8009	3.14255	0.567735	5.53523	1.52651e-09	8.71388e-06	-	-	-	Breviolum faviinorum
TRINITY_DN99156_c0_g1	21.5817	3.19353	0.681185	4.68819	1.52651e-09	0.000411953	-	-	-	Breviolum faviinorum
TRINITY_DN328032_c0_g1	30.0824	3.23355	0.625986	5.16554	1.52651e-09	5.20259e-05	-	-	-	Breviolum faviinorum
TRINITY_DN211834_c0_g1	20.774	3.27244	0.696515	4.6983	1.52651e-09	0.000398682	-	-	-	Breviolum faviinorum
TRINITY_DN191676_c0_g18	36.7879	3.28442	0.551943	5.95065	1.52651e-09	1.10598e-06	-	-	-	Breviolum faviinorum
TRINITY_DN169954_c0_g1	23.8386	3.2903	0.656781	5.00974	1.52651e-09	0.000103366	-	-	-	Breviolum faviinorum
TRINITY_DN347990_c0_g1	36.3529	3.29137	0.580555	5.66936	1.52651e-09	4.7224e-06	-	-	-	Breviolum faviinorum
TRINITY_DN272616_c0_g1	98.8026	3.30781	0.362333	9.12918	1.52651e-09	1.94706e-16	-	-	-	Breviolum faviinorum
TRINITY_DN87658_c0_g1	21.6883	3.32628	0.679804	4.893	1.52651e-09	0.000175099	-	putative Bromodomain and WD repeat-containing protein 1	-	Breviolum faviinorum
TRINITY_DN81050_c0_g1	48.6626	3.34186	0.487306	6.85783	1.52651e-09	5.53625e-09	K11494	RCC1 and BTB domain-containing protein 1; chromatin organization	GO:0005575,GO:0005622,GO:0005623,GO:0005737,GO:0044424,GO:0044464	Breviolum faviinorum
TRINITY_DN179660_c4_g5	41.3788	3.40123	0.548626	6.19954	1.52651e-09	2.80885e-07	-	-	-	Breviolum faviinorum
TRINITY_DN48346_c0_g1	64.3445	3.40977	0.427393	7.97805	1.52651e-09	2.03332e-12	K03917,K05619,K05620	protein-glutamine gamma-glutamyltransferase K	GO:0001533,GO:0002576,GO:0003674,GO:0003810,GO:0003824,GO:0005575,GO:0005576,GO:0005622,GO:0005623,GO:0005737,GO:0005829,GO:0005886,GO:0005911,GO:0005912,GO:0005913,GO:0006464,GO:0006807,GO:0006810,GO:0006887,GO:0006950,GO:0007154,GO:0007165,GO:0007166,GO:0007275,GO:0007596,GO:0007599,GO:0008150,GO:0008152,GO:0008219,GO:0008284,GO:0008544,GO:0009611,GO:0009653,GO:0009887,GO:0009888,GO:0009913,GO:…	Breviolum faviinorum
TRINITY_DN68571_c0_g2	25.6671	3.44009	0.666947	5.15796	1.52651e-09	5.35222e-05	-	-	-	Breviolum faviinorum
TRINITY_DN99612_c0_g1	47.0152	3.45755	0.483704	7.14806	1.52651e-09	8.27602e-10	K13411	respiratory burst oxidase homolog protein	-	Breviolum faviinorum
TRINITY_DN59253_c0_g2	44.1793	3.54779	0.585325	6.06124	1.52651e-09	6.15855e-07	-	Methyltransferase family (Fragment)	-	Breviolum faviinorum
TRINITY_DN207257_c0_g2	25.4802	3.64381	0.722642	5.04235	1.52651e-09	9.02438e-05	-	Esterase, SGNH hydrolase-type, subgroup	-	Breviolum faviinorum
TRINITY_DN48009_c0_g2	27.6339	3.70643	0.655661	5.65296	1.52651e-09	5.12108e-06	-	-	-	Breviolum faviinorum
TRINITY_DN69647_c0_g2	82.7174	3.7186	0.468345	7.93987	1.52651e-09	2.68697e-12	-	-	-	Breviolum faviinorum
TRINITY_DN31842_c0_g1	29.5391	3.73981	0.685171	5.45821	1.52651e-09	1.28455e-05	-	-	-	Breviolum faviinorum
TRINITY_DN206271_c0_g1	40.6837	3.74879	0.582941	6.43083	1.52651e-09	7.84706e-08	K00521	putative ubiquitin ligase	-	Breviolum faviinorum
TRINITY_DN227120_c0_g1	25.7229	3.76382	0.672906	5.59337	1.52651e-09	6.83805e-06	-	putative E3 ubiquitin-protein ligase HERC2-like	-	Breviolum faviinorum
TRINITY_DN23345_c0_g1	132.274	3.76487	0.330169	11.4029	1.52651e-09	3.04362e-26	K00521	Dynamin-related protein 1D [Symbiodinium microadriaticum]	GO:0000266,GO:0000278,GO:0000281,GO:0000910,GO:0000911,GO:0003373,GO:0003374,GO:0003674,GO:0003824,GO:0003924,GO:0005488,GO:0005515,GO:0005575,GO:0005622,GO:0005623,GO:0005737,GO:0005739,GO:0005740,GO:0006996,GO:0007005,GO:0007049,GO:0008017,GO:0008092,GO:0008150,GO:0009504,GO:0009987,GO:0015631,GO:0016020,GO:0016043,GO:0016462,GO:0016787,GO:0016817,GO:0016818,GO:0017111,GO:0022402,GO:0022607,GO:…	Breviolum faviinorum
TRINITY_DN168320_c0_g1	57.8567	3.80712	0.464939	8.18843	1.52651e-09	4.26641e-13	-	-	-	Breviolum faviinorum
TRINITY_DN28296_c0_g1	16.5155	3.85565	0.859447	4.4862	1.52651e-09	0.00089662	-	-	-	Breviolum faviinorum
TRINITY_DN62135_c0_g2	46.453	3.88196	0.619261	6.2687	1.52651e-09	2.00408e-07	K00108	Choline dehydrogenase, putative	GO:0001505,GO:0003674,GO:0003824,GO:0005575,GO:0005622,GO:0005623,GO:0005737,GO:0005739,GO:0005740,GO:0005743,GO:0006576,GO:0006807,GO:0008150,GO:0008152,GO:0008812,GO:0009056,GO:0009308,GO:0009310,GO:0009987,GO:0016020,GO:0016491,GO:0016614,GO:0019695,GO:0019866,GO:0031090,GO:0031966,GO:0031967,GO:0031975,GO:0034641,GO:0042133,GO:0042135,GO:0042402,GO:0042426,GO:0043226,GO:0043227,GO:0043229,GO:…	Breviolum faviinorum
TRINITY_DN32969_c0_g1	29.4046	3.88935	0.848716	4.58263	1.52651e-09	0.000614998	-	-	-	Breviolum faviinorum
TRINITY_DN169860_c1_g1	107.131	3.89091	0.398623	9.76087	1.52651e-09	5.34303e-19	-	-	-	Breviolum faviinorum
TRINITY_DN165446_c0_g1	84.4273	3.94392	0.393287	10.0281	1.52651e-09	4.31407e-20	-	-	-	Breviolum faviinorum
TRINITY_DN200285_c4_g1	23.9375	4.02129	0.759311	5.29597	1.52651e-09	2.79772e-05	-	-	-	Breviolum faviinorum
TRINITY_DN313910_c0_g1	70.3786	4.04486	0.468844	8.62731	1.52651e-09	1.33214e-14	-	-	-	Breviolum faviinorum
TRINITY_DN168073_c0_g2	31.3737	4.07941	0.661094	6.1707	1.52651e-09	3.26462e-07	-	-	-	Breviolum faviinorum
TRINITY_DN191676_c0_g14	14.7454	4.13985	0.902073	4.58926	1.52651e-09	0.000599971	-	-	-	Breviolum faviinorum
TRINITY_DN306572_c0_g1	17.1693	4.20448	0.899115	4.67625	1.52651e-09	0.000432385	-	-	-	Breviolum faviinorum
TRINITY_DN385892_c0_g1	18.7071	4.21779	0.871671	4.83874	1.52651e-09	0.000222565	-	-	-	Breviolum faviinorum
TRINITY_DN173365_c0_g3	43.6293	4.2337	0.556767	7.60409	1.52651e-09	3.32065e-11	-	-	-	Breviolum faviinorum
TRINITY_DN191676_c0_g8	63.1662	4.29349	0.500447	8.57932	1.52651e-09	1.87297e-14	-	-	-	Breviolum faviinorum
TRINITY_DN191676_c0_g9	77.1808	4.3012	0.433087	9.93149	1.52651e-09	1.05438e-19	-	-	-	Breviolum faviinorum
TRINITY_DN165387_c0_g1	30.4397	4.33984	0.662337	6.55232	1.52651e-09	3.81653e-08	-	-	-	Breviolum faviinorum
TRINITY_DN49500_c0_g1	21.1088	4.36261	0.911531	4.78603	1.52651e-09	0.000276206	K00521	Eukaryotic translation initiation factor 4G	GO:0000339,GO:0003674,GO:0003676,GO:0003723,GO:0005488,GO:0005575,GO:0005622,GO:0005623,GO:0005737,GO:0005829,GO:0006412,GO:0006417,GO:0006446,GO:0006518,GO:0006807,GO:0008135,GO:0008150,GO:0008152,GO:0009058,GO:0009059,GO:0009889,GO:0009987,GO:0010467,GO:0010468,GO:0010556,GO:0010608,GO:0016281,GO:0019222,GO:0019538,GO:0031323,GO:0031326,GO:0032268,GO:0032991,GO:0034248,GO:0034641,GO:0034645,GO:…	Breviolum faviinorum
TRINITY_DN48914_c0_g1	28.3253	4.48642	0.780092	5.75114	1.52651e-09	3.10157e-06	K00521	putative glycosyltransferase	-	Breviolum faviinorum
TRINITY_DN36076_c0_g1	67.3705	4.53526	0.536446	8.45426	1.52651e-09	5.07102e-14	-	-	-	Breviolum faviinorum
TRINITY_DN165638_c0_g1	34.6443	4.6578	0.661752	7.03858	1.52651e-09	1.68571e-09	-	-	-	Breviolum faviinorum
TRINITY_DN90789_c0_g2	16.7414	4.83383	1.06131	4.55458	1.52651e-09	0.000684757	-	-	-	Breviolum faviinorum
TRINITY_DN74722_c0_g2	24.3018	4.90523	0.940751	5.21417	1.52651e-09	4.12586e-05	K00606,K01918	3-methyl-2-oxobutanoate hydroxymethyltransferase	GO:0003674,GO:0003824,GO:0003864,GO:0004592,GO:0005575,GO:0005622,GO:0005623,GO:0005737,GO:0005739,GO:0005829,GO:0006082,GO:0006520,GO:0006573,GO:0006575,GO:0006732,GO:0006766,GO:0006767,GO:0006807,GO:0008150,GO:0008152,GO:0009058,GO:0009081,GO:0009108,GO:0009110,GO:0009987,GO:0015939,GO:0015940,GO:0016053,GO:0016740,GO:0016741,GO:0016742,GO:0016874,GO:0016879,GO:0016881,GO:0019752,GO:0032787,GO:…	Breviolum faviinorum
TRINITY_DN170021_c0_g1	54.8054	4.91927	0.565404	8.70044	1.52651e-09	7.46084e-15	-	-	-	Breviolum faviinorum
TRINITY_DN91427_c0_g1	62.1604	4.95675	0.540971	9.16269	1.52651e-09	1.52319e-16	-	-	-	Breviolum faviinorum
TRINITY_DN36453_c0_g1	14.7604	5.00349	1.12025	4.4664	1.52651e-09	0.000970398	K18757	Lupus La protein-like A	GO:0001101,GO:0003674,GO:0003676,GO:0003723,GO:0003729,GO:0005488,GO:0005575,GO:0005622,GO:0005623,GO:0005737,GO:0005844,GO:0007275,GO:0007568,GO:0008150,GO:0009719,GO:0009725,GO:0009737,GO:0009751,GO:0009753,GO:0010033,GO:0010150,GO:0014070,GO:0032501,GO:0032502,GO:0032991,GO:0033993,GO:0042221,GO:0042493,GO:0044424,GO:0044464,GO:0046677,GO:0048366,GO:0048367,GO:0048731,GO:0048827,GO:0048856,GO:…	Breviolum faviinorum
TRINITY_DN32866_c0_g1	44.1019	5.00701	0.643019	7.78672	1.52651e-09	8.62234e-12	-	-	-	Breviolum faviinorum
TRINITY_DN386213_c0_g2	22.8199	5.20932	0.96096	5.42096	1.52651e-09	1.52901e-05	-	Ankyrin repeat domain-containing protein 50	-	Breviolum faviinorum
TRINITY_DN67074_c0_g1	30.8562	5.23484	0.836921	6.25488	1.52651e-09	2.11251e-07	-	-	-	Breviolum faviinorum
TRINITY_DN62976_c0_g3	18.4618	5.63642	1.10284	5.11082	1.52651e-09	6.61647e-05	-	-	-	Breviolum faviinorum
TRINITY_DN67269_c0_g2	33.1579	6.27149	0.987227	6.35263	1.52651e-09	1.20934e-07	K06683,K00907	Serine/threonine-protein kinase 33	GO:0000003,GO:0000212,GO:0000226,GO:0000278,GO:0000281,GO:0000910,GO:0000912,GO:0000915,GO:0001932,GO:0001934,GO:0003674,GO:0003824,GO:0004672,GO:0004674,GO:0005575,GO:0005622,GO:0005623,GO:0005737,GO:0005815,GO:0005816,GO:0005829,GO:0005856,GO:0005933,GO:0005935,GO:0006464,GO:0006468,GO:0006793,GO:0006796,GO:0006807,GO:0006950,GO:0006996,GO:0007010,GO:0007017,GO:0007049,GO:0007051,GO:0007088,GO:…	Breviolum faviinorum
TRINITY_DN180501_c0_g2	13.3301	6.43629	1.36272	4.72312	1.52651e-09	0.000360248	-	-	-	Breviolum faviinorum
TRINITY_DN191676_c0_g13	16.7365	6.77086	1.32485	5.11067	1.52651e-09	6.61647e-05	-	-	-	Breviolum faviinorum
TRINITY_DN96111_c0_g2	8.61386	6.7858	1.51638	4.47499	1.52651e-09	0.000939828	K08869	ABC1 family protein (Chaperonin), putative	GO:0003674,GO:0003824,GO:0005575,GO:0005622,GO:0005623,GO:0005737,GO:0005739,GO:0006793,GO:0006796,GO:0008150,GO:0008152,GO:0009987,GO:0016301,GO:0016310,GO:0016740,GO:0016772,GO:0043226,GO:0043227,GO:0043229,GO:0043231,GO:0044237,GO:0044424,GO:0044444,GO:0044464	Breviolum faviinorum
TRINITY_DN303855_c0_g2	8.76465	6.81157	1.51047	4.50957	1.52651e-09	0.000816742	-	-	-	Breviolum faviinorum
TRINITY_DN47704_c0_g1	8.78281	6.82454	1.48989	4.58058	1.52651e-09	0.00061921	-	-	-	Breviolum faviinorum
TRINITY_DN6716_c0_g1	8.99942	6.86676	1.51273	4.53931	1.52651e-09	0.000727864	K00521	Peridinin-chlorophyll a-binding protein, chloroplastic	-	Breviolum faviinorum
TRINITY_DN49680_c0_g1	9.13704	6.89086	1.49415	4.61189	1.52651e-09	0.000552322	K00521	Ribosomal large subunit pseudouridine synthase C	-	Breviolum faviinorum
TRINITY_DN92577_c1_g2	9.68543	6.95675	1.49112	4.66545	1.52651e-09	0.000449827	-	UBX domain-containing protein 11	GO:0003674,GO:0005488,GO:0005515,GO:0006508,GO:0006511,GO:0006807,GO:0008150,GO:0008152,GO:0009056,GO:0009057,GO:0009987,GO:0010498,GO:0019538,GO:0019941,GO:0030163,GO:0032182,GO:0043130,GO:0043161,GO:0043170,GO:0043632,GO:0044237,GO:0044238,GO:0044248,GO:0044257,GO:0044260,GO:0044265,GO:0044267,GO:0051603,GO:0071704,GO:1901564,GO:1901565,GO:1901575	Breviolum faviinorum
TRINITY_DN84297_c0_g2	9.90097	6.98893	1.46967	4.75543	1.52651e-09	0.000316965	-	-	-	Breviolum faviinorum
TRINITY_DN364800_c0_g1	19.1877	6.99645	1.31779	5.30923	1.52651e-09	2.67162e-05	-	-	-	Breviolum faviinorum
TRINITY_DN7551_c0_g2	10.0336	7.00138	1.49585	4.68053	1.52651e-09	0.00042625	-	Uncharacterized protein	-	Breviolum faviinorum
TRINITY_DN62534_c0_g3	10.1019	7.021	1.46014	4.80845	1.52651e-09	0.00025148	-	-	-	Breviolum faviinorum
TRINITY_DN71183_c0_g1	10.5671	7.07249	1.52621	4.63402	1.52651e-09	0.000511386	K00521	putative hexose phosphate transport protein	-	Breviolum faviinorum
TRINITY_DN84899_c0_g2	10.5056	7.07621	1.46276	4.83759	1.52651e-09	0.000223009	K03353	Anaphase-promoting complex	GO:0006275,GO:0008150,GO:0009888,GO:0009889,GO:0010087,GO:0010556,GO:0010564,GO:0019219,GO:0019222,GO:0031323,GO:0031326,GO:0032502,GO:0032875,GO:0048856,GO:0050789,GO:0050794,GO:0051052,GO:0051171,GO:0051726,GO:0060255,GO:0065007,GO:0080090,GO:0090329,GO:2000112	Breviolum faviinorum
TRINITY_DN95789_c0_g1	10.5898	7.08555	1.53878	4.60466	1.52651e-09	0.000566793	-	-	-	Breviolum faviinorum
TRINITY_DN17513_c0_g2	10.9082	7.13559	1.44236	4.94716	1.52651e-09	0.000137057	K08714,K0483	Sodium channel protein 60E	-	Breviolum faviinorum
TRINITY_DN32139_c0_g2	11.6924	7.22826	1.44357	5.0072	1.52651e-09	0.000104302	K07407,K07406	Alpha-galactosidase (EC 3.2.1.22) (Melibiase)	-	Breviolum faviinorum
TRINITY_DN69465_c0_g1	12.0449	7.28462	1.41965	5.1313	1.52651e-09	6.04101e-05	K00232,K00384,K03388,K15316	Putative polyketide synthase (Fragment); PKS_KR	-	Breviolum faviinorum
TRINITY_DN99775_c0_g1	12.4801	7.32453	1.43928	5.08904	1.52651e-09	7.31697e-05	K15502,K15503	ankyrin repeat protein	-	Breviolum faviinorum
TRINITY_DN37746_c0_g1	13.0965	7.38808	1.4764	5.0041	1.52651e-09	0.00010555	-	Hemicentin-1	-	Breviolum faviinorum
TRINITY_DN94688_c0_g4	13.6659	7.45092	1.44903	5.14202	1.52651e-09	5.75972e-05	K01607,K08744	putative carboxymuconolactone decarboxylase family protein	-	Breviolum faviinorum
TRINITY_DN400173_c0_g1	13.9148	7.47409	1.4584	5.12485	1.52651e-09	6.19369e-05	-	-	-	Breviolum faviinorum
TRINITY_DN28698_c0_g1	15.1695	7.5997	1.42584	5.32997	1.52651e-09	2.40969e-05	-	-	-	Breviolum faviinorum
TRINITY_DN50963_c0_g2	15.3836	7.61648	1.45847	5.22223	1.52651e-09	4.02988e-05	K00521	putative Calcium-dependent protein kinase 2	-	Breviolum faviinorum
TRINITY_DN72426_c0_g4	15.9904	7.68256	1.36783	5.6166	1.52651e-09	6.19054e-06	-	-	-	Breviolum faviinorum
TRINITY_DN68316_c0_g1	16.8454	7.76213	1.35345	5.73506	1.52651e-09	3.35872e-06	-	-	-	Breviolum faviinorum
TRINITY_DN32798_c0_g2	17.4226	7.80405	1.39069	5.61165	1.52651e-09	6.32577e-06	K01673	Putative beta-type carbonic anhydrase (Fragment)	-	Breviolum faviinorum
TRINITY_DN33552_c0_g2	18.3032	7.88347	1.34526	5.86017	1.52651e-09	1.79925e-06	K00521	Pumilio-like 5	-	Breviolum faviinorum
TRINITY_DN71504_c0_g1	18.5123	7.88582	1.40152	5.6266	1.52651e-09	5.92556e-06	-	-	-	Breviolum faviinorum
TRINITY_DN99106_c0_g1	19.7165	7.97831	1.36741	5.83463	1.52651e-09	2.04487e-06	-	-	-	Breviolum faviinorum
TRINITY_DN20643_c0_g2	21.3959	8.10414	1.33072	6.09004	1.52651e-09	5.25279e-07	K17686	putative copper-transporting ATPase HMA5	GO:0003674,GO:0003824,GO:0005215,GO:0005388,GO:0005575,GO:0005622,GO:0005623,GO:0005886,GO:0005887,GO:0006810,GO:0006811,GO:0006812,GO:0006816,GO:0008150,GO:0008324,GO:0015075,GO:0015085,GO:0015318,GO:0015399,GO:0015405,GO:0015662,GO:0016020,GO:0016021,GO:0016462,GO:0016787,GO:0016817,GO:0016818,GO:0016887,GO:0017111,GO:0019829,GO:0022804,GO:0022853,GO:0022857,GO:0022890,GO:0030001,GO:0031224,GO:…	Breviolum faviinorum
TRINITY_DN49101_c0_g2	22.4173	8.16921	1.40504	5.81423	1.52651e-09	2.23532e-06	K01026,K19709	acyl CoA:acetate/3-ketoacid CoA transferase	-	Breviolum faviinorum
TRINITY_DN51227_c0_g1	22.8295	8.19117	1.35292	6.05445	1.52651e-09	6.35962e-07	-	Ankyrin repeat, PH and SEC7 domain containing protein secG	-	Breviolum faviinorum
TRINITY_DN8649_c0_g1	23.5683	8.25298	1.32666	6.22089	1.52651e-09	2.54641e-07	K00521	DEAD-box ATP-dependent RNA helicase 46	-	Breviolum faviinorum
TRINITY_DN62702_c0_g3	25.6951	8.37155	1.29889	6.44514	1.52651e-09	7.24051e-08	K10290	F-box protein SKIP16-like; mitochodrion morphogenesis	-	Breviolum faviinorum
TRINITY_DN48890_c0_g1	28.6661	8.52141	1.30936	6.50807	1.52651e-09	4.9086e-08	-	-	-	Breviolum faviinorum
TRINITY_DN33274_c0_g1	34.7605	8.8077	1.86098	4.73282	1.52651e-09	0.000347017	-	putative cobW-domain-containing protein	-	Breviolum faviinorum
TRINITY_DN74860_c0_g2	40.9834	9.04203	1.26684	7.13744	1.52651e-09	8.65886e-10	K00939	Phosphoenolpyruvate phosphomutase	-	Breviolum faviinorum
TRINITY_DN48517_c0_g1	46.0674	9.2092	1.27043	7.2489	1.52651e-09	4.31042e-10	-	-	-	Breviolum faviinorum
TRINITY_DN33774_c0_g2	49.7033	9.32624	1.28916	7.23433	1.52651e-09	4.69255e-10	K00521	Betaine aldehyde dehydrogenase	-	Breviolum faviinorum
TRINITY_DN70694_c0_g1	126.95	9.68944	1.66718	5.81188	1.52651e-09	2.2487e-06	-	Carbohydrate-binding domain-containing protein C2E1P3.05c	-	Breviolum faviinorum
TRINITY_DN74860_c0_g1	39.9862	-8.56934	1.26518	-6.7732	1.52651e-09	9.49743e-09	K00939	chloroplast adenylate kinase	-	Breviolum faviinorum
TRINITY_DN68623_c0_g2	35.9684	-8.41104	1.27014	-6.62212	1.52651e-09	2.45876e-08	K00521	Ras-related protein Rab-35	-	Breviolum faviinorum
TRINITY_DN88098_c0_g1	29.4252	-8.13441	1.30993	-6.20982	1.52651e-09	2.69023e-07	K00521	Tyrosyl-DNA phosphodiesterase 1	-	Breviolum faviinorum
TRINITY_DN19878_c0_g1	16.3642	-7.28941	1.3719	-5.31335	1.52651e-09	2.62588e-05	K01192	Glycoside hydrolase family 2 sugar binding protein	-	Breviolum faviinorum
TRINITY_DN36578_c0_g2	15.0709	-7.16799	1.37564	-5.21067	1.52651e-09	4.14295e-05	K00521	11-oxo-beta-amyrin 30-oxidase; belongs to the cytochrome P450 family	-	Breviolum faviinorum
TRINITY_DN165718_c0_g2	15.1386	-7.1539	1.43956	-4.9695	1.52651e-09	0.000123669	K15499,K15501	phosphatase 6, regulatory subunit 1	GO:0000226,GO:0000235,GO:0000278,GO:0003674,GO:0005488,GO:0005515,GO:0005575,GO:0005622,GO:0005623,GO:0005737,GO:0005818,GO:0005819,GO:0005829,GO:0005856,GO:0005874,GO:0005876,GO:0005881,GO:0005938,GO:0006810,GO:0006888,GO:0006900,GO:0006901,GO:0006903,GO:0006996,GO:0007010,GO:0007017,GO:0007049,GO:0007275,GO:0008150,GO:0009790,GO:0009987,GO:0010921,GO:0015630,GO:0016043,GO:0016050,GO:0016192,GO:…	Breviolum faviinorum
TRINITY_DN16698_c0_g2	13.4945	-6.9894	1.42236	-4.91397	1.52651e-09	0.000159865	-	-	-	Breviolum faviinorum
TRINITY_DN89993_c0_g2	10.9184	-6.70601	1.44569	-4.63864	1.52651e-09	0.000503559	-	putative Insulin-degrading enzyme	-	Breviolum faviinorum
TRINITY_DN386920_c0_g1	10.7289	-6.67132	1.44112	-4.62925	1.52651e-09	0.000519276	-	ankyrin repeats	-	Breviolum faviinorum
TRINITY_DN70478_c0_g3	9.89798	-6.55197	1.45556	-4.50134	1.52651e-09	0.000844313	K13761	High affinity cGMP-specific 3',5'-cyclic phosphodiesterase 9A	-	Breviolum faviinorum
TRINITY_DN68656_c0_g1	19.7961	-4.76325	1.00708	-4.72976	1.52651e-09	0.000349862	K00521	Methylmalonic aciduria and homocystinuria type D-like, mitochondrial	-	Breviolum faviinorum
TRINITY_DN202482_c1_g1	30.7354	-4.48696	0.761879	-5.88934	1.52651e-09	1.53519e-06	K02575	Nitrate transporter (Fragment)	-	Breviolum faviinorum
TRINITY_DN215680_c0_g1	33.2529	-4.34121	0.780363	-5.56307	1.52651e-09	7.71901e-06	-	-	-	Breviolum faviinorum
TRINITY_DN69360_c0_g1	44.8436	-4.26494	0.653198	-6.52932	1.52651e-09	4.38546e-08	-	-	-	Breviolum faviinorum
TRINITY_DN95221_c0_g1	23.1945	-4.19316	0.858881	-4.88212	1.52651e-09	0.000183615	-	Ankyrin-3	-	Breviolum faviinorum
TRINITY_DN172814_c0_g2	24.6522	-3.9859	0.739749	-5.38818	1.52651e-09	1.81503e-05	-	-	-	Breviolum faviinorum
TRINITY_DN179366_c0_g1	216.45	-3.75665	0.356079	-10.55	1.52651e-09	2.54692e-22	K06901	putative permease	GO:0003674,GO:0005215,GO:0006810,GO:0008150,GO:0022857,GO:0051179,GO:0051234,GO:0055085	Breviolum faviinorum
TRINITY_DN62509_c0_g2	49.1441	-3.6479	0.58347	-6.25208	1.52651e-09	2.12572e-07	K00116	putative malate:quinone oxidoreductase	GO:0000166,GO:0003674,GO:0003824,GO:0005488,GO:0005575,GO:0005622,GO:0005623,GO:0005737,GO:0005829,GO:0005886,GO:0008150,GO:0008152,GO:0008924,GO:0009898,GO:0016020,GO:0016491,GO:0016614,GO:0016615,GO:0016901,GO:0036094,GO:0043167,GO:0043168,GO:0044424,GO:0044425,GO:0044444,GO:0044459,GO:0044464,GO:0048037,GO:0050660,GO:0050662,GO:0055114,GO:0071944,GO:0097159,GO:0098552,GO:0098562,GO:1901265,GO:…	Breviolum faviinorum
TRINITY_DN194114_c0_g7	23.8107	-3.5701	0.714575	-4.99611	1.52651e-09	0.00010956	-	-	-	Breviolum faviinorum
TRINITY_DN181109_c0_g1	1031.3	-3.43649	0.248016	-13.8559	1.52651e-09	2.64389e-39	-	LINE-1 retrotransposable element ORF2 protein	-	Breviolum faviinorum
TRINITY_DN187599_c0_g15	35.4525	-3.37665	0.604112	-5.58945	1.52651e-09	6.85435e-06	K07976	Rab5B protein	-	Breviolum faviinorum
TRINITY_DN194114_c0_g10	273.878	-3.27833	0.293884	-11.1552	1.52651e-09	4.35635e-25	-	-	-	Breviolum faviinorum
TRINITY_DN97634_c0_g2	106.172	-3.25566	0.370714	-8.78214	1.52651e-09	4.02209e-15	K00521	Ammonium transporter (Fragment)	-	Breviolum faviinorum
TRINITY_DN396071_c0_g1	177.87	-3.20178	0.28051	-11.4141	1.52651e-09	3.04362e-26	-	-	-	Breviolum faviinorum
TRINITY_DN167844_c0_g1	38.3114	-3.05213	0.680032	-4.48821	1.52651e-09	0.00089062	-	-	-	Breviolum faviinorum
TRINITY_DN194114_c0_g6	1211.06	-3.01724	0.193551	-15.5889	1.52651e-09	3.90983e-50	-	-	-	Breviolum faviinorum
TRINITY_DN202482_c1_g7	109.351	-2.99909	0.36746	-8.16167	1.52651e-09	5.14272e-13	K00521	Nitrate transporter (Fragment)	-	Breviolum faviinorum
TRINITY_DN189094_c1_g1	88.0135	-2.95087	0.404955	-7.28691	1.52651e-09	3.32907e-10	-	Pentatricopeptide repeat-containing protein, chloroplastic	-	Breviolum faviinorum
TRINITY_DN1784_c0_g1	65.6369	-2.94937	0.494105	-5.96911	1.52651e-09	1.01578e-06	K00521	Dna J-like protein 2 (Fragment)	-	Breviolum faviinorum
TRINITY_DN194114_c0_g12	72.5094	-2.80226	0.468876	-5.97654	1.52651e-09	9.798e-07	-	-	-	Breviolum faviinorum
TRINITY_DN202482_c1_g20	523.068	-2.74977	0.25299	-10.8691	1.52651e-09	9.13233e-24	K00521	Nitrate transporter (Fragment)	-	Breviolum faviinorum
TRINITY_DN194114_c0_g9	571.151	-2.72035	0.197773	-13.7549	1.52651e-09	7.15967e-39	-	-	-	Breviolum faviinorum
TRINITY_DN186814_c0_g1	123.038	-2.61718	0.38642	-6.77287	1.52651e-09	9.49743e-09	-	-	-	Breviolum faviinorum
TRINITY_DN81969_c0_g2	44.5659	-2.55447	0.471646	-5.41607	1.52651e-09	1.56246e-05	K00521	Ethanolamine-phosphate cytidylyltransferase	-	Breviolum faviinorum
TRINITY_DN387825_c0_g1	34.9247	-2.54195	0.530581	-4.79088	1.52651e-09	0.000271554	-	-	-	Breviolum faviinorum
TRINITY_DN53430_c0_g1	33.8095	-2.46858	0.531613	-4.64357	1.52651e-09	0.000493822	-	-	-	Breviolum faviinorum
TRINITY_DN175926_c0_g1	149.47	-2.44304	0.390081	-6.26292	1.52651e-09	2.03027e-07	-	-	-	Breviolum faviinorum
TRINITY_DN192541_c1_g1	204.922	-2.43092	0.279234	-8.70568	1.52651e-09	7.46084e-15	-	Neurofilament heavy polypeptide (Fragment)	-	Breviolum faviinorum
TRINITY_DN202732_c0_g5	243.756	-2.43	0.352654	-6.89059	1.52651e-09	4.55973e-09	-	Variable membrane protein, putative	-	Breviolum faviinorum
TRINITY_DN30940_c0_g2	57.1404	-2.42195	0.418641	-5.78527	1.52651e-09	2.59352e-06	K00253	Isovaleryl-dehydrogenase	GO:0000166,GO:0003674,GO:0003824,GO:0003853,GO:0003995,GO:0005488,GO:0005524,GO:0005575,GO:0005622,GO:0005623,GO:0005634,GO:0005654,GO:0005737,GO:0005739,GO:0005740,GO:0005759,GO:0006082,GO:0006139,GO:0006163,GO:0006195,GO:0006520,GO:0006551,GO:0006552,GO:0006629,GO:0006631,GO:0006635,GO:0006637,GO:0006725,GO:0006732,GO:0006753,GO:0006790,GO:0006793,GO:0006796,GO:0006807,GO:0008144,GO:0008150,GO:…	Breviolum faviinorum
TRINITY_DN202732_c0_g3	79.002	-2.41886	0.453017	-5.33944	1.52651e-09	2.29962e-05	-	-	-	Breviolum faviinorum
TRINITY_DN186429_c0_g3	223.832	-2.40667	0.361121	-6.66446	1.52651e-09	1.90324e-08	-	Uncharacterized protein	-	Breviolum faviinorum
TRINITY_DN202482_c1_g5	72.0142	-2.40434	0.403544	-5.95806	1.52651e-09	1.06676e-06	K02575	Nitrate transporter (Fragment)	GO:0000325,GO:0001101,GO:0003674,GO:0005215,GO:0005575,GO:0005622,GO:0005623,GO:0005737,GO:0005773,GO:0005774,GO:0005886,GO:0006810,GO:0006811,GO:0006820,GO:0007275,GO:0008150,GO:0008509,GO:0009507,GO:0009536,GO:0009628,GO:0009705,GO:0009791,GO:0009987,GO:0010035,GO:0010167,GO:0015075,GO:0015103,GO:0015112,GO:0015267,GO:0015291,GO:0015318,GO:0015513,GO:0015698,GO:0015706,GO:0015707,GO:0016020,GO:…	Breviolum faviinorum
TRINITY_DN189094_c0_g2	40.5572	-2.40114	0.491048	-4.88983	1.52651e-09	0.000177255	-	putative E3 ubiquitin-protein ligase HERC1	-	Breviolum faviinorum
TRINITY_DN82819_c0_g1	49.9245	-2.38995	0.526678	-4.53777	1.52651e-09	0.000729	K00521	IBR domain, a half RING-finger domain	-	Breviolum faviinorum
TRINITY_DN182544_c0_g1	155.284	-2.38589	0.3931	-6.06942	1.52651e-09	5.91268e-07	K00521	Uncharacterized protein	-	Breviolum faviinorum
TRINITY_DN183776_c1_g1	41.8076	-2.33242	0.514774	-4.53095	1.52651e-09	0.00074869	-	-	-	Breviolum faviinorum
TRINITY_DN4663_c0_g1	58.774	-2.32131	0.443992	-5.22827	1.52651e-09	3.92043e-05	-	Receptor-likey region, transmembrane domain- and RING domain-containing protein 6	-	Breviolum faviinorum
TRINITY_DN189262_c0_g1	292.946	-2.29638	0.305355	-7.52039	1.52651e-09	6.16278e-11	-	putative Poly(U)-specific endoribonuclease	-	Breviolum faviinorum
TRINITY_DN72642_c0_g2	72.9422	-2.27202	0.370058	-6.13964	1.52651e-09	3.92978e-07	-	-	-	Breviolum faviinorum
TRINITY_DN194828_c0_g2	306.202	-2.23121	0.317981	-7.01682	1.52651e-09	1.93297e-09	K01887,K22016	-	-	Breviolum faviinorum
TRINITY_DN202482_c1_g2	1147.22	-2.21282	0.210091	-10.5327	1.52651e-09	2.75665e-22	K02575	Nitrate transporter (Fragment); cellular response to nitrate	GO:0000325,GO:0001101,GO:0003674,GO:0005215,GO:0005575,GO:0005622,GO:0005623,GO:0005737,GO:0005773,GO:0005774,GO:0005886,GO:0006810,GO:0006811,GO:0006820,GO:0007275,GO:0008150,GO:0008509,GO:0009507,GO:0009536,GO:0009628,GO:0009705,GO:0009791,GO:0009987,GO:0010035,GO:0010167,GO:0015075,GO:0015103,GO:0015112,GO:0015267,GO:0015291,GO:0015318,GO:0015513,GO:0015698,GO:0015706,GO:0015707,GO:0016020,GO:…	Breviolum faviinorum
TRINITY_DN36236_c0_g1	75.9346	-2.18363	0.374406	-5.83225	1.52651e-09	2.05697e-06	K00521	Acetolactate synthase, mitochondrial	-	Breviolum faviinorum
TRINITY_DN188257_c1_g3	184.298	-2.17739	0.405843	-5.3651	1.52651e-09	2.00652e-05	-	Uncharacterized protein	-	Breviolum faviinorum
TRINITY_DN287170_c0_g1	74.601	-2.1717	0.372775	-5.82578	1.52651e-09	2.12062e-06	K00521	putative Histone-lysine N-methyltransferase setd3	-	Breviolum faviinorum
TRINITY_DN41030_c0_g1	78.3279	-2.13665	0.363278	-5.88158	1.52651e-09	1.59493e-06	K00521	putative Histone-lysine N-methyltransferase setd3	-	Breviolum faviinorum
TRINITY_DN412803_c0_g1	69.0779	-2.13622	0.387886	-5.50734	1.52651e-09	1.00879e-05	-	-	-	Breviolum faviinorum
TRINITY_DN204931_c11_g1	82.5313	-2.13376	0.441437	-4.83368	1.52651e-09	0.000224901	-	Copia protein	-	Breviolum faviinorum
TRINITY_DN265525_c0_g1	116.532	-2.12426	0.34357	-6.18291	1.52651e-09	3.05429e-07	K00521	Light-harvesting protein (Fragment); Chlorophyll A-B binding protein	-	Breviolum faviinorum
TRINITY_DN87229_c0_g1	75.8123	-2.12329	0.390865	-5.43228	1.52651e-09	1.46563e-05	-	Heterogeneous nuclear ribonucleoprotein, putative; RNA recognition motif 2	-	Breviolum faviinorum
TRINITY_DN202482_c1_g4	657.877	-2.11686	0.209145	-10.1215	1.52651e-09	1.8203e-20	K00521	Nitrate transporter (Fragment)	-	Breviolum faviinorum
TRINITY_DN49464_c0_g1	136.741	-2.11351	0.29701	-7.11595	1.52651e-09	9.83677e-10	-	oxygenase-like protein; belongs to the iron ascorbate-dependent oxidoreductase family	-	Breviolum faviinorum
TRINITY_DN390776_c0_g1	87.9701	-2.11053	0.383744	-5.49983	1.52651e-09	1.04628e-05	-	-	-	Breviolum faviinorum
TRINITY_DN26327_c0_g2	146.846	-2.10461	0.293037	-7.18209	1.52651e-09	6.59339e-10	K03466	FtsK/SpoIIIE family	-	Breviolum faviinorum
TRINITY_DN185211_c0_g2	211.409	-2.09308	0.357464	-5.85538	1.52651e-09	1.83606e-06	-	Surface-anchored protein	-	Breviolum faviinorum
TRINITY_DN171688_c0_g1	127.333	-2.05847	0.442818	-4.64858	1.52651e-09	0.000485075	K00521	Alpha-agarase; C-type lectin (CTL) or carbohydrate-recognition domain (CRD)	-	Breviolum faviinorum
TRINITY_DN172744_c0_g1	397.387	-2.02885	0.302588	-6.70498	1.52651e-09	1.46652e-08	K10408	Dynein-1-alpha heavy chain, flagellar inner arm I1 complex, putative	-	Breviolum faviinorum
TRINITY_DN27893_c0_g2	105.406	-2.00351	0.33291	-6.01817	1.52651e-09	7.7302e-07	-	putative E3 ubiquitin-protein ligase HERC1	-	Breviolum faviinorum
TRINITY_DN350671_c0_g7	781.372	-26.9842	3.90683	-6.90694	4.95236e-12	3.15548e-09	-	-	-	Breviolum 'B5'
TRINITY_DN350671_c0_g5	371.288	-26.0733	3.9069	-6.67366	2.49504e-11	1.29336e-08	-	-	-	Breviolum 'B5'
TRINITY_DN423036_c1_g3	743.488	-10.1989	1.17793	-8.65835	4.78647e-18	9.14935e-15	-	-	-	Breviolum 'B5'
TRINITY_DN453532_c2_g3	1523.15	-9.96024	2.06467	-4.82413	1.40613e-06	0.000194594	-	-	-	Breviolum 'B5'
TRINITY_DN164001_c0_g1	34.5306	-8.80731	1.41175	-6.23859	4.41546e-10	1.98592e-07	-	hypothetical protein AK812_SmicGene45657	-	Breviolum 'B5'
TRINITY_DN272387_c0_g2	32.0758	-8.70015	1.23149	-7.06475	1.60905e-12	1.08383e-09	-	hypothetical protein AK812_SmicGene22805	-	Breviolum 'B5'
TRINITY_DN166534_c0_g2	23958.8	-7.13928	0.513018	-13.9162	5.04815e-44	7.71964e-40	-	-	-	Breviolum 'B5'
TRINITY_DN166534_c0_g1	19528.5	-6.71178	0.425059	-15.7902	3.63377e-56	1.11135e-51	-	-	-	Breviolum 'B5'
TRINITY_DN529041_c0_g1	30.6413	-3.31232	0.466661	-7.09793	1.2664e-12	9.22183e-10	-	-	-	Breviolum 'B5'
TRINITY_DN218546_c0_g1	69.5778	-3.30046	0.331341	-9.96093	2.25944e-23	8.63784e-20	K18985	ELMO domain-containing protein 2	GO:0003674,GO:0005488,GO:0005515,GO:0005575,GO:0005622,GO:0005623,GO:0005737,GO:0006928,GO:0008064,GO:0008092,GO:0008150,GO:0009987,GO:0010639,GO:0016043,GO:0017022,GO:0030100,GO:0030587,GO:0030832,GO:0030833,GO:0030837,GO:0031333,GO:0032271,GO:0032272,GO:0032502,GO:0032535,GO:0032879,GO:0032956,GO:0032970,GO:0033043,GO:0040011,GO:0043254,GO:0044087,GO:0044424,GO:0044464,GO:0045159,GO:0048519,GO:…	Breviolum 'B5'
TRINITY_DN772375_c0_g1	90.3465	-2.98808	0.280637	-10.6475	1.79129e-26	1.0957e-22	K03839	flavodoxin	-	Breviolum 'B5'
TRINITY_DN235610_c0_g1	73.71	-2.77452	0.628804	-4.41238	1.02242e-05	0.000898554		Transmembrane protein TauE-like	-	Breviolum 'B5'
TRINITY_DN185443_c0_g2	29.3566	-2.76682	0.469195	-5.89694	3.70306e-09	1.31691e-06	K17938	Bacteroid development protein BacA	GO:0003674,GO:0005215,GO:0005575,GO:0005623,GO:0005886,GO:0005887,GO:0006810,GO:0006855,GO:0008150,GO:0015238,GO:0015291,GO:0015638,GO:0015833,GO:0015893,GO:0016020,GO:0016021,GO:0019534,GO:0022804,GO:0022857,GO:0031224,GO:0031226,GO:0042221,GO:0042493,GO:0042884,GO:0042885,GO:0042886,GO:0042887,GO:0042891,GO:0042895,GO:0044425,GO:0044459,GO:0044464,GO:0046677,GO:0050896,GO:0051179,GO:0051234,GO:…	Breviolum 'B5'
TRINITY_DN584338_c0_g1	28.2132	-2.63067	0.568793	-4.625	3.74589e-06	0.000415088	-	-	-	Breviolum 'B5'
TRINITY_DN185547_c0_g2	29.5391	-2.45591	0.441752	-5.55948	2.70585e-08	7.0132e-06	-	START-domain	-	Breviolum 'B5'
TRINITY_DN397793_c1_g1	154.306	-2.35912	0.211646	-11.1465	7.44456e-29	5.69211e-25	K13576,K14207,K14990,K14991,K14992,K14993	putative sodium-coupled neutral amino acid transporter 5	GO:0000003,GO:0001504,GO:0001505,GO:0003333,GO:0003674,GO:0005215,GO:0005283,GO:0005290,GO:0005326,GO:0005342,GO:0005343,GO:0005416,GO:0005575,GO:0005623,GO:0005886,GO:0005887,GO:0005903,GO:0006355,GO:0006357,GO:0006810,GO:0006811,GO:0006812,GO:0006814,GO:0006820,GO:0006835,GO:0006836,GO:0006855,GO:0006865,GO:0006867,GO:0006868,GO:0006950,GO:0007154,GO:0007275,GO:0007399,GO:0007417,GO:0007420,GO:…	Breviolum 'B5'
TRINITY_DN431784_c0_g3	302.026	-2.32666	0.200345	-11.6133	3.52786e-31	3.59654e-27		ZIP family transporter: zinc iron ion	-	Breviolum 'B5'
TRINITY_DN298896_c0_g2	122.886	-2.30103	0.233018	-9.87492	5.34733e-23	1.81714e-19	-	hypothetical protein AK812_SmicGene33273	-	Breviolum 'B5'
TRINITY_DN842007_c0_g2	85.8068	-2.27206	0.260571	-8.71952	2.7938e-18	6.10325e-15	-	hypothetical protein AK812_SmicGene36097	-	Breviolum 'B5'
TRINITY_DN539698_c0_g1	31.3946	-2.22836	0.421129	-5.2914	1.21383e-07	2.59607e-05		hypothetical protein AK812_SmicGene30109, photosynthesis	-	Breviolum 'B5'
TRINITY_DN847927_c0_g1	105.416	-2.22099	0.265983	-8.35009	6.82082e-17	1.15893e-13	-	Pentatricopeptide repeat-containing protein, chloroplastic	-	Breviolum 'B5'
TRINITY_DN62352_c0_g1	55.3249	-2.19764	0.321026	-6.84569	7.61072e-12	4.65533e-09	-	-	-	Breviolum 'B5'
TRINITY_DN271638_c0_g2	33.0929	-2.13728	0.462724	-4.61891	3.8576e-06	0.00042287		leucyl/phenylalanyl-tRNA protein transferase, putative T.cruzei	-	Breviolum 'B5'
TRINITY_DN95884_c0_g1	29.607	-2.10789	0.448547	-4.69938	2.60957e-06	0.000310549	K09568	Peptidyl-prolyl cis-trans isomerase FKBP1A	GO:0000413,GO:0003674,GO:0003755,GO:0003824,GO:0005488,GO:0005527,GO:0005528,GO:0005575,GO:0005576,GO:0005622,GO:0005623,GO:0005634,GO:0005737,GO:0005739,GO:0006325,GO:0006457,GO:0006464,GO:0006521,GO:0006807,GO:0006996,GO:0008144,GO:0008150,GO:0008152,GO:0009889,GO:0009987,GO:0010565,GO:0016043,GO:0016853,GO:0016859,GO:0018193,GO:0018208,GO:0019222,GO:0019538,GO:0031012,GO:0031323,GO:0031326,GO:…	Breviolum 'B5'
TRINITY_DN846035_c0_g1	179.915	-2.09534	0.214692	-9.75973	1.67599e-22	5.12583e-19	-	-	-	Breviolum 'B5'
TRINITY_DN253788_c0_g1	229.679	-2.08334	0.202172	-10.3048	6.70195e-25	3.41621e-21	K18055	tRNAPhe (7-(3-amino-3-carboxypropyl)wyosine37-C2)-hydroxylase activity	-	Breviolum 'B5'
TRINITY_DN765378_c0_g1	55.4638	-2.06138	0.358083	-5.75669	8.57779e-09	2.76149e-06	-	-	-	Breviolum 'B5'
TRINITY_DN855588_c0_g1	124.29	-2.04934	0.258362	-7.93205	2.15566e-15	2.74703e-12	-	-	-	Breviolum 'B5'
TRINITY_DN527200_c0_g1	119.123	-2.03308	0.22518	-9.02865	1.73801e-19	4.08887e-16	-	-	-	Breviolum 'B5'
TRINITY_DN404577_c0_g3	52.6396	-2.03079	0.33172	-6.12199	9.24118e-10	3.81935e-07	-	-	-	Breviolum 'B5'
TRINITY_DN427738_c0_g1	88.018	-2.01834	0.264958	-7.61756	2.58511e-14	2.55042e-11	-	Pentatricopeptide repeat-containing protein, chloroplastic	-	Breviolum 'B5'
TRINITY_DN167225_c0_g2	62.271	2.53109	0.341411	7.4136	1.22912e-13	1.01598e-10	K12373	Chitobiase,Beta-hexosaminidase	-	Breviolum 'B5'
TRINITY_DN233065_c0_g2	36.1297	2.25005	0.400708	5.61518	1.96361e-08	5.50963e-06	K18106	D-galacturonate reductase	-	Breviolum 'B5'
TRINITY_DN412108_c6_g5	130.609	8.45005	1.62581	5.19745	2.02044e-07	3.91095e-05	-	-	-	Breviolum 'B5'
TRINITY_DN218677_c0_g2	29.6751	2.16309	0.435222	4.97009	6.6921e-07	0.000105501	-	Pentatricopeptide repeat-containing protein MRL1, chloroplastic	-	Breviolum 'B5'
TRINITY_DN437612_c0_g6	384.406	2.13554	0.441137	4.84099	1.29192e-06	0.000181249	-	minicircle PSII CP47 apoprotein (psbI)	-	Breviolum 'B5'
TRINITY_DN424959_c0_g2	29.0515	2.27243	0.494998	4.59079	4.41574e-06	0.000464431	-	6-phosphogluconolactonase	-	Breviolum 'B5'

## Sheet: Fig4
						Control samples									Treatment samples
Gene	LRT	P	FDR	Annotation	GO Term	Sid_Host9	Sid_Host12	Sid_Host13	Orb_Host1-2	Orb_Host2-2	Orb_Host3-2	Pseudo_Host2-2	Pseudo_Host4-2	Pseudo_Host5-2	Sid3	Sid5	Sid6	Orb_Host1-1	Orb_Host2-1	Orb_Host3-1	Pseudo_Host2-1	Pseudo_Host4-1	Pseudo_Host5-1	ttest_siderastrea	ttest_orbicella	ttest_psuedodiploria
32055	5.2	0.0225869	0.414874	protein ABHD18-like	-	5.28	5.79	4.28	13.81	12.99	15.18	2.06	2.07	1.44	5.33	3.87	3.2	16.87	12.95	14.93	2.1	1.9	1.82	0.270397	0.516603	0.729175
30299	3.87	0.0491565	0.414874	meckelin-like	-	1.3	1.66	1.88	15.78	14.3	17.51	5.06	2.78	3.98	1.47	1.1	1.34	19.01	14.69	20.35	1.83	2.26	4.22	0.197516	0.329984	0.301565
31404	14.4	0.000147802	0.077744	transmembrane protein 189-like	GO:0000151,GO:0000209,GO:0003674,GO:0003824,GO:0004842,GO:0005488,GO:0005515,GO:0005575,GO:0005622,GO:0005623,GO:0005737,GO:0005783,GO:0006464,GO:0006807,GO:0008150,GO:0008152,GO:0009987,GO:0012505,GO:0016020,GO:0016021,GO:0016491,GO:0016567,GO:0016740,GO:0019538,GO:0019787,GO:0019899,GO:0031224,GO:0031371,GO:0031625,GO:0032446,GO:0032991,GO:0035370,GO:0036211,GO:0043170,GO:0043226,GO:0043227,GO:…	1.85	1.58	2.19	17.04	16.76	16.54	11.48	10.53	10.49	0.43	2.22	0.7	17.35	16.39	18.91	11.02	13.22	13.99	0.265099	0.3617	0.113863
30458	4.8	0.0284597	0.414874	centrin-3	GO:0000086,GO:0000109,GO:0000226,GO:0000278,GO:0000715,GO:0003674,GO:0005488,GO:0005509,GO:0005575,GO:0005622,GO:0005623,GO:0005634,GO:0005654,GO:0005737,GO:0005813,GO:0005814,GO:0005815,GO:0005829,GO:0005856,GO:0006139,GO:0006259,GO:0006281,GO:0006289,GO:0006294,GO:0006725,GO:0006807,GO:0006950,GO:0006974,GO:0006996,GO:0007010,GO:0007017,GO:0007049,GO:0007098,GO:0007099,GO:0007346,GO:0008150,GO:…	0	0.14	0	0	0.01	0.13	13.42	14.6	17.36	0	0	0.04	0	0	0.14	18.16	10.27	15.54	0.529953	1	0.865198
30077	4.86	0.0274863	0.414874	coatomer subunit delta-like	-	0	0	0	23.94	24.02	21.92	26.5	27	21.65	0	0	0.8	43.15	31.78	28.78	44.99	27.86	35.77	0.373901	0.0636123	0.100104
31750	9.04	0.00264136	0.347338	calcium-activated potassium channel subunit beta-4-like	-	13.05	10.43	12.35	4.87	5.48	3.98	26.73	25.84	26.88	12.2	11.63	12.34	9.32	6.31	4.19	28.99	24.08	34.36	0.895835	0.30335	0.423402
30572	7.16	0.00745472	0.414874	ankyrin repeat and SOCS box protein 3-like isoform X3	-	2.39	2.21	2.24	3.3	2.99	2.78	14.55	12.9	15.16	2.63	2.45	2.05	4.36	3.18	3.67	19.28	12.65	17.87	0.620128	0.129227	0.322754
31289	4.07	0.0436513	0.414874	cell growth-regulating nucleolar protein-like isoform X1	GO:0000122,GO:0001750,GO:0002262,GO:0002376,GO:0002520,GO:0003674,GO:0003676,GO:0003677,GO:0005488,GO:0005575,GO:0005622,GO:0005623,GO:0005634,GO:0005730,GO:0005929,GO:0006139,GO:0006355,GO:0006357,GO:0006364,GO:0006396,GO:0006725,GO:0006807,GO:0007275,GO:0008150,GO:0008152,GO:0009889,GO:0009890,GO:0009892,GO:0009987,GO:0010467,GO:0010468,GO:0010556,GO:0010558,GO:0010605,GO:0010629,GO:0016070,GO:…	2.26	1.55	1.27	7.07	6.84	6.74	3.45	3.15	3.94	1.92	1.62	2.4	11.8	9.32	7.68	5.8	3.64	6.36	0.48397	0.0865843	0.111284
31967	4.17	0.0411458	0.414874	acyl-coenzyme A thioesterase 11-like	GO:0000166,GO:0003674,GO:0003824,GO:0003986,GO:0005488,GO:0005524,GO:0005575,GO:0005622,GO:0005623,GO:0005737,GO:0005829,GO:0006082,GO:0006084,GO:0006139,GO:0006163,GO:0006629,GO:0006631,GO:0006637,GO:0006725,GO:0006732,GO:0006753,GO:0006790,GO:0006793,GO:0006796,GO:0006807,GO:0006950,GO:0007154,GO:0007165,GO:0008144,GO:0008150,GO:0008152,GO:0009117,GO:0009150,GO:0009259,GO:0009266,GO:0009409,GO:…	6.74	7.88	8.45	0.75	0.63	0.17	2.32	2.42	2.22	6.98	9.4	5.69	0.17	0.3	0.28	1.06	0.91	0.98	0.794616	0.215334	5.00636e-05
31252	5.43	0.0197937	0.414874	cilia- and flagella-associated protein 97-like	-	3.84	4.11	4.43	0.43	0.71	0.66	3.13	3.55	3.5	2.61	3.98	3.1	0.92	0.85	0.43	4.69	3.54	4.3	0.108617	0.490018	0.0969224
31088	6.23	0.0125604	0.414874	diphosphomevalonate decarboxylase-like isoform X2	-	0.22	0.06	0.86	32.17	37.2	40.19	1.26	1.64	1.44	1.16	0.71	0	39.63	36.6	34.83	1.11	2.16	1.41	0.590705	0.86347	0.749269
30952	3.91	0.0479996	0.414874	growth arrest and DNA damage-inducible protein GADD45 beta-like	GO:0000185,GO:0000186,GO:0001775,GO:0001816,GO:0001932,GO:0001933,GO:0001934,GO:0002250,GO:0002252,GO:0002263,GO:0002285,GO:0002286,GO:0002287,GO:0002292,GO:0002293,GO:0002294,GO:0002366,GO:0002376,GO:0002460,GO:0002520,GO:0002521,GO:0003674,GO:0005488,GO:0005515,GO:0005575,GO:0005622,GO:0005623,GO:0005634,GO:0005737,GO:0006469,GO:0006807,GO:0006955,GO:0007275,GO:0008150,GO:0008152,GO:0009058,GO:…	3.98	3.87	5.97	12.5	13.11	10.71	18.59	18.95	17.9	3.87	4.22	4.7	17.71	14.06	14.66	64.74	42.24	39.01	0.659888	0.0657123	0.0203462
31552	7.78	0.00528278	0.414874	glucose-induced degradation protein 4 homolog	-	5.51	6.28	6.64	9.46	9.16	10.81	24.76	23.76	26.37	5.79	6.22	5.52	18.33	13.37	11.98	46.69	22.31	34.71	0.485362	0.0757058	0.246297
30988	3.9	0.0482861	0.414874	E3 ubiquitin-protein ligase RNF168-like isoform X2	GO:0000122,GO:0000151,GO:0000209,GO:0000726,GO:0001775,GO:0002200,GO:0002204,GO:0002208,GO:0002250,GO:0002252,GO:0002263,GO:0002285,GO:0002312,GO:0002366,GO:0002376,GO:0002377,GO:0002381,GO:0002440,GO:0002443,GO:0002449,GO:0002460,GO:0002520,GO:0002562,GO:0003674,GO:0003682,GO:0003824,GO:0004842,GO:0005488,GO:0005515,GO:0005575,GO:0005622,GO:0005623,GO:0005634,GO:0005654,GO:0005694,GO:0005737,GO:…	0.98	0.77	0.76	0.14	0.31	0.14	3.15	3.73	4.03	1.39	0.72	0.76	0.32	0.22	0.08	2.76	3.73	3.43	0.627264	0.916653	0.440673
30691	9.67	0.00187301	0.295561	uncharacterized protein LOC110049552 isoform X2	-	0.99	1.66	0.94	25.6	22.99	26.59	0.68	1.22	1.42	1.82	0.72	1.05	110.34	30.41	27.63	0.32	0.15	0.74	1	0.316177	0.0672629
31111	5.24	0.0220733	0.414874	thioredoxin-related transmembrane protein 1-like	GO:0003674,GO:0003756,GO:0003824,GO:0005575,GO:0005622,GO:0005623,GO:0005737,GO:0005783,GO:0005789,GO:0006457,GO:0006464,GO:0006807,GO:0006950,GO:0007275,GO:0008150,GO:0008152,GO:0009653,GO:0009791,GO:0009886,GO:0009987,GO:0010171,GO:0012505,GO:0015035,GO:0015036,GO:0016020,GO:0016021,GO:0016491,GO:0016667,GO:0016853,GO:0016860,GO:0016864,GO:0018996,GO:0019538,GO:0031224,GO:0031984,GO:0032501,GO:…	1.79	2.18	3.25	9.24	8.8	9.41	27.06	32.52	32.57	1.88	2.85	4.2	14.71	12.51	11.7	46.85	27.07	38.37	0.516445	0.0140612	0.326828
31888	16.2	5.69941e-05	0.0723643	coiled-coil domain-containing protein 113-like isoform X1	-	0	0.18	0	8.71	8.87	7.7	20.41	19.99	19.52	0	0	0	9.34	9.97	9	20.69	18.8	22.49	0.373901	0.0948733	0.564916
31158	6.47	0.0109711	0.414874	pleckstrin homology domain-containing family F member 2-like	GO:0003674,GO:0005488,GO:0005515,GO:0005543,GO:0005575,GO:0005622,GO:0005623,GO:0005737,GO:0005768,GO:0005769,GO:0005770,GO:0006810,GO:0006897,GO:0006996,GO:0007032,GO:0007034,GO:0007041,GO:0008150,GO:0008289,GO:0008333,GO:0009987,GO:0010256,GO:0012505,GO:0016043,GO:0016050,GO:0016192,GO:0030133,GO:0031410,GO:0031982,GO:0032266,GO:0035091,GO:0043167,GO:0043168,GO:0043226,GO:0043227,GO:0043229,GO:…	0	0	0	14.56	15.52	14.02	16.33	13.45	15.07	0	0	0.19	16.77	16.79	16.43	22.76	19.55	25.39	0.373901	0.0123958	0.0155445
30285	6.75	0.00937477	0.414874	uncharacterized protein C7orf62-like	-	1.67	1.95	2.43	7.56	7	7.58	1.89	1.71	1.25	1.55	2.37	1.5	9.83	6.74	6.26	2.48	3.78	2.29	0.589855	0.849258	0.0712268
30346	9.13	0.00251452	0.347338	DBH-like monooxygenase protein 2 homolog	GO:0001505,GO:0003674,GO:0003824,GO:0004497,GO:0004500,GO:0005488,GO:0005507,GO:0005575,GO:0005576,GO:0005615,GO:0005622,GO:0005623,GO:0005737,GO:0005783,GO:0005789,GO:0006066,GO:0006576,GO:0006584,GO:0006589,GO:0006725,GO:0006807,GO:0008150,GO:0008152,GO:0009056,GO:0009058,GO:0009308,GO:0009309,GO:0009712,GO:0009713,GO:0009987,GO:0012505,GO:0012506,GO:0016020,GO:0016491,GO:0016705,GO:0016715,GO:…	13.38	10.73	8.32	15.03	15.03	13.45	45.46	47.7	46.68	10.47	16.57	10.09	14.99	15.56	14.64	48.17	36.49	51.08	0.573339	0.396999	0.776733
31533	9.91	0.00164383	0.288218	nuclear receptor-binding factor 2-like, partial	-	1.16	0.95	1.41	1.96	2.1	2.37	9.28	8.36	9.11	1.05	1.38	1.57	3.12	2.6	3.04	15.47	11.46	14.34	0.472395	0.0182402	0.016884
31654	15.3	9.17165e-05	0.0723643	TBC1 domain family member 25-like	GO:0000003,GO:0001667,GO:0002064,GO:0002065,GO:0002066,GO:0003006,GO:0003674,GO:0005096,GO:0005488,GO:0005515,GO:0005575,GO:0005622,GO:0005623,GO:0005737,GO:0005773,GO:0005776,GO:0006810,GO:0006886,GO:0006928,GO:0007275,GO:0007276,GO:0007281,GO:0007292,GO:0007297,GO:0007298,GO:0007568,GO:0008047,GO:0008104,GO:0008150,GO:0008340,GO:0009888,GO:0009894,GO:0009987,GO:0010259,GO:0010506,GO:0010631,GO:…	2.18	2.11	1.89	4.32	4.02	5.28	64.18	58.71	62.14	2.93	1.8	2.94	6.06	4.42	4.8	78.53	45.72	73.01	0.270032	0.425675	0.711605
30710	8.1	0.00442653	0.414874	Protein rogdi-like	GO:0002376,GO:0002520,GO:0005575,GO:0005622,GO:0005623,GO:0005634,GO:0005635,GO:0007275,GO:0007399,GO:0007417,GO:0007420,GO:0008150,GO:0008284,GO:0009653,GO:0009887,GO:0009987,GO:0012505,GO:0022008,GO:0030097,GO:0030154,GO:0031967,GO:0031975,GO:0032501,GO:0032502,GO:0042127,GO:0042475,GO:0042476,GO:0043226,GO:0043227,GO:0043229,GO:0043231,GO:0044422,GO:0044424,GO:0044428,GO:0044446,GO:0044464,GO:…	2.97	3.18	3.01	2	1.76	1.93	4.79	5.13	4.83	2.76	3.04	3.39	2.67	2.36	2.78	6.81	5.81	6.93	0.961217	0.00810546	0.0125064
31329	7.15	0.0074964	0.414874	PHD finger-like domain-containing protein 5A-like	-	13.12	15.11	14.58	3	2.54	3.09	3.72	3.33	4.04	10.39	14.73	12.36	4.33	3.61	3.31	7.67	5.22	7.37	0.269898	0.0657269	0.0186412
30287	12.4	0.000429334	0.169372	protein RMD5 homolog A-like	-	2.26	1.82	1.63	8.96	8.97	8.66	6	5.86	5.81	3.11	3.16	3.02	11.02	9.53	10.26	6.95	6.41	7	0.00334699	0.0334586	0.0104522
31914	6.9	0.00861957	0.414874	ubiquitin-conjugating enzyme E2 S-like	GO:0000151,GO:0000152,GO:0000209,GO:0000278,GO:0000280,GO:0003674,GO:0003824,GO:0004842,GO:0005488,GO:0005515,GO:0005575,GO:0005622,GO:0005623,GO:0005634,GO:0005654,GO:0005680,GO:0005737,GO:0005829,GO:0006464,GO:0006508,GO:0006511,GO:0006807,GO:0006996,GO:0007049,GO:0008150,GO:0008152,GO:0009056,GO:0009057,GO:0009893,GO:0009987,GO:0010458,GO:0010498,GO:0010604,GO:0010992,GO:0010994,GO:0016043,GO:…	4.08	4.1	3.58	13.45	12.68	12.95	5.8	4.31	5.39	3.55	5.77	4.61	23.32	21.67	14.14	9.48	5.55	7.21	0.336752	0.0778399	0.139999
31924	4.42	0.03552	0.414874	ARL14 effector protein-like	-	1.8	2.27	1.86	2.68	2.38	2.09	6.61	7.79	7.39	1.73	2.2	1.83	2.49	2.93	2.11	9.45	8.13	10.06	0.796433	0.686609	0.0430296
30459	4.73	0.0296409	0.414874	protein phosphatase 1 regulatory subunit 16A-like	GO:0002009,GO:0002165,GO:0003674,GO:0005488,GO:0005515,GO:0007275,GO:0007444,GO:0007472,GO:0007476,GO:0007552,GO:0007560,GO:0008150,GO:0008157,GO:0009653,GO:0009791,GO:0009886,GO:0009887,GO:0009888,GO:0010921,GO:0017020,GO:0019208,GO:0019220,GO:0019222,GO:0019888,GO:0019899,GO:0019902,GO:0019903,GO:0030234,GO:0031323,GO:0031399,GO:0032268,GO:0032501,GO:0032502,GO:0035107,GO:0035114,GO:0035120,GO:…	3.26	2.64	2.65	10.21	12.17	10.97	3.34	3.18	3.7	2.66	3.31	4.13	13.61	9.98	11.93	3.72	3.36	3.58	0.33529	0.577334	0.474648
30169	9.97	0.00159111	0.288218	pre-mRNA-splicing regulator WTAP-like isoform X1	-	2.66	2.86	2.65	11.24	11.91	10.88	2.64	1.92	1.79	3.16	2.83	2.87	13.19	13.78	11.68	3.05	2.76	4.74	0.138299	0.0908163	0.105469
30343	6.07	0.0137497	0.414874	probable pyridoxal 5'-phosphate synthase subunit PDX2	-	1.26	1.19	1.21	0.18	0.13	0.32	3.53	4.03	3.38	2.15	0.93	1.79	0.35	0.24	0.72	6.76	5.28	10.32	0.328226	0.219691	0.0651157
31009	5.32	0.021082	0.414874	ankyrin repeat and SOCS box protein 5-like	-	4.72	4.2	4.44	10.15	11.23	10.02	11.73	11.93	12.69	5.49	5	5.73	11.31	8.57	10.42	14	11.61	15.21	0.0220307	0.702558	0.24607
31829	6.46	0.011033	0.414874	glucose-fructose oxidoreductase domain-containing protein 1-like	GO:0003674,GO:0003824,GO:0005575,GO:0005622,GO:0005623,GO:0005737,GO:0005829,GO:0006518,GO:0006575,GO:0006749,GO:0006790,GO:0006807,GO:0008150,GO:0008152,GO:0009987,GO:0016787,GO:0016810,GO:0016812,GO:0017168,GO:0034641,GO:0043603,GO:0044237,GO:0044424,GO:0044444,GO:0044464,GO:0051186,GO:0071704,GO:1901564	2.11	2.29	2.34	6.83	6.83	6.31	3.98	4.01	3.5	1.68	1.65	1.95	8.17	7.11	7.37	4.27	3.85	4.6	0.014656	0.0696247	0.207231
31639	5	0.0253473	0.414874	octopamine receptor 1-like	-	1.41	1.79	1.34	9.04	9.66	10.97	2.71	2.89	2.96	1.49	1.26	0.57	15.38	13.04	16.75	3.41	3.28	4.07	0.259498	0.0134441	0.0455358
31897	10.4	0.00126015	0.288218	START domain-containing protein 10-like	GO:0005575,GO:0005622,GO:0005623,GO:0005737,GO:0005829,GO:0005902,GO:0005911,GO:0006629,GO:0006644,GO:0006650,GO:0006656,GO:0006793,GO:0006796,GO:0006807,GO:0006810,GO:0006811,GO:0006820,GO:0008150,GO:0008152,GO:0008610,GO:0008654,GO:0009058,GO:0009966,GO:0009967,GO:0009987,GO:0010646,GO:0010647,GO:0015711,GO:0015718,GO:0015849,GO:0016020,GO:0019637,GO:0023051,GO:0023056,GO:0030054,GO:0032782,GO:…	0.82	0	0	7.5	6.62	7.85	59.39	54.91	51.7	0	1.01	0	10.05	8.39	7.54	60.96	68.18	71.83	0.89095	0.179614	0.0402384
30769	6.54	0.0105475	0.414874	fasciculation and elongation protein zeta-2-like	GO:0000902,GO:0000904,GO:0003674,GO:0005080,GO:0005488,GO:0005515,GO:0005575,GO:0005622,GO:0005623,GO:0005737,GO:0005794,GO:0005813,GO:0005815,GO:0005856,GO:0005886,GO:0006928,GO:0006935,GO:0006996,GO:0007005,GO:0007154,GO:0007155,GO:0007163,GO:0007165,GO:0007275,GO:0007399,GO:0007409,GO:0007411,GO:0007417,GO:0007420,GO:0008092,GO:0008150,GO:0009605,GO:0009653,GO:0009892,GO:0009894,GO:0009895,GO:…	1.61	1.68	1.69	3	3.09	3.06	6.07	7.02	6.48	1.89	1.93	1.8	5.19	4.6	4.03	6.62	6.52	7.2	0.00971182	0.00977789	0.500895
31693	5.45	0.0195683	0.414874	coiled-coil domain-containing protein 34-like	-	0.36	0.56	0.94	2.5	2.72	2.21	4.54	4.36	4.31	0.75	0.89	0.67	2.56	2.79	2.29	6.38	4.49	5.31	0.455785	0.7518	0.147143
30432	10.2	0.00140441	0.288218	RNA 3'-terminal phosphate cyclase-like protein	GO:0000447,GO:0000460,GO:0000462,GO:0000466,GO:0000469,GO:0000478,GO:0000479,GO:0000480,GO:0003674,GO:0003824,GO:0004518,GO:0004519,GO:0004521,GO:0004540,GO:0005575,GO:0005622,GO:0005623,GO:0005634,GO:0005654,GO:0005730,GO:0006139,GO:0006364,GO:0006396,GO:0006725,GO:0006807,GO:0008150,GO:0008152,GO:0009987,GO:0010467,GO:0016070,GO:0016072,GO:0016787,GO:0016788,GO:0022613,GO:0030490,GO:0031974,GO:…	1.05	1.31	1.23	1.85	1.83	1.84	7.65	7.03	6.85	1.13	0.88	1.09	2.81	2.46	1.88	11.1	7.84	13.21	0.209015	0.115712	0.0886657
32012	3.99	0.0457711	0.414874	AH receptor-interacting protein-like	GO:0001894,GO:0001895,GO:0001917,GO:0001918,GO:0003008,GO:0003674,GO:0003712,GO:0003713,GO:0005102,GO:0005488,GO:0005515,GO:0005575,GO:0005622,GO:0005623,GO:0005634,GO:0005654,GO:0005667,GO:0005737,GO:0005829,GO:0006457,GO:0006464,GO:0006605,GO:0006626,GO:0006805,GO:0006807,GO:0006810,GO:0006839,GO:0006886,GO:0006996,GO:0007005,GO:0007154,GO:0007165,GO:0007166,GO:0007600,GO:0007601,GO:0007602,GO:…	2	1.87	2.12	2.35	2.64	2.82	5.08	5.83	5.32	1.79	2.37	1.92	2.76	3.33	2.73	9	4.95	8.02	0.882172	0.230784	0.197641
31719	3.88	0.0488646	0.414874	chaperone protein dnaJ 6-like	-	5.11	3.5	4.8	6.02	6.01	6.64	21.76	17.84	20.69	6.45	6.87	9.92	8.07	5.53	10.18	20.16	12.93	23.32	0.0523503	0.278726	0.714297
31577	7.38	0.00659532	0.414874	uncharacterized protein LOC110057750	-	0.71	0.6	0.78	7.4	7.67	6.84	4.67	3.9	4.2	0.94	0.52	1.06	9.03	6.57	7.22	5.9	5.61	5.41	0.451245	0.715636	0.00646281
31632	5.76	0.0163951	0.414874	G-protein coupled receptor 161-like	-	0.18	0.13	0.1	0.66	0.75	0.7	1.15	1.21	1.34	0.25	0.23	0.14	0.77	0.51	0.64	1	1.26	0.95	0.163716	0.469966	0.215993
30354	5.6	0.0179605	0.414874	coatomer subunit epsilon-like	-	0	0	0	14.45	15.49	10.98	29.4	27.36	31.45	0	0	0.17	28.91	24.67	15.48	58.28	34	53.62	0.373901	0.0888411	0.0631066
31043	4.61	0.031786	0.414874	homologous-pairing protein 2 homolog	-	103.32	132.18	131.1	0.83	1.05	1.72	1.99	1.15	1.2	64.19	106.67	62.06	1.68	1.83	1.23	1.64	0.72	0.47	0.0618807	0.304246	0.323932
31388	4.43	0.0353125	0.414874	V-type proton ATPase 21 kDa proteolipid subunit-like	-	9.53	10.85	9.5	13.7	12.77	12.52	28.56	29.78	33.4	6.18	5.21	3.91	11.56	14.33	13.44	36.21	28.96	38.36	0.00360936	0.905019	0.285872
32051	6.64	0.00997139	0.414874	zinc finger C2HC domain-containing protein 1C-like	-	1.5	1.64	2.35	5.07	5.14	5.48	7.86	7.51	7.46	1.2	1.69	1.28	5.84	5.29	5.38	8.86	8.26	8.32	0.221044	0.267247	0.0189944
31508	4.73	0.0296409	0.414874	segment polarity protein dishevelled homolog DVL-3-like isoform X4	GO:0000003,GO:0000132,GO:0000226,GO:0000278,GO:0000902,GO:0000904,GO:0001558,GO:0001654,GO:0001664,GO:0001667,GO:0001700,GO:0001736,GO:0001737,GO:0001738,GO:0001745,GO:0002009,GO:0002064,GO:0002065,GO:0002066,GO:0002165,GO:0003002,GO:0003006,GO:0003007,GO:0003674,GO:0005102,GO:0005109,GO:0005112,GO:0005198,GO:0005488,GO:0005515,GO:0005543,GO:0005575,GO:0005622,GO:0005623,GO:0005737,GO:0005829,GO:…	10.18	12.66	11.59	9.51	9.79	7.58	22.69	22.95	22.95	10.19	9.62	12.13	8.84	5.69	6.98	23.7	18.91	26.34	0.471669	0.194035	0.958672
31644	4.84	0.0278069	0.414874	Beta-1,3-galactosyltransferase 6	-	7.11	5.71	5.92	0.23	0.41	0.47	0.39	0.54	0.45	6.37	6.88	16.25	0.41	0.44	0.41	0.32	0.55	0.4	0.330535	0.529953	0.671554
31127	7.1	0.0077084	0.414874	DNA mismatch repair protein Mlh1-like	GO:0000003,GO:0000018,GO:0000019,GO:0000226,GO:0000228,GO:0000280,GO:0000288,GO:0000289,GO:0000712,GO:0000726,GO:0000793,GO:0000794,GO:0000795,GO:0000956,GO:0001666,GO:0001673,GO:0001775,GO:0002200,GO:0002204,GO:0002208,GO:0002250,GO:0002252,GO:0002263,GO:0002285,GO:0002312,GO:0002366,GO:0002376,GO:0002377,GO:0002381,GO:0002440,GO:0002443,GO:0002449,GO:0002460,GO:0002520,GO:0002562,GO:0002566,GO:…	1.41	1.29	1.52	8.01	7.69	7.6	4.64	4.01	3.6	2.69	1.78	1.08	11.44	9.62	9.51	4.94	3.4	4.3	0.399676	0.0191363	0.821409
30676	4.87	0.0273275	0.414874	peflin-like	GO:0001837,GO:0003674,GO:0003824,GO:0004175,GO:0004197,GO:0004198,GO:0005488,GO:0005509,GO:0005515,GO:0005575,GO:0005622,GO:0005623,GO:0005737,GO:0005798,GO:0006508,GO:0006807,GO:0006810,GO:0006888,GO:0006900,GO:0006901,GO:0006903,GO:0006996,GO:0007275,GO:0008150,GO:0008152,GO:0008233,GO:0008234,GO:0009653,GO:0009790,GO:0009792,GO:0009888,GO:0009893,GO:0009987,GO:0010035,GO:0010038,GO:0010604,GO:…	4.18	5.15	3.84	13.77	14.19	12.9	5.9	4.55	4.82	3.9	4	4.13	19.31	18.29	15.12	7.81	3.61	4.91	0.393844	0.0399138	0.800442
32081	8.52	0.00351264	0.414874	NEDD8-conjugating enzyme Ubc12-like	GO:0003674,GO:0003824,GO:0004842,GO:0005575,GO:0005622,GO:0005623,GO:0005737,GO:0006464,GO:0006807,GO:0008150,GO:0008152,GO:0008589,GO:0009966,GO:0009968,GO:0009987,GO:0010646,GO:0010648,GO:0016567,GO:0016740,GO:0019538,GO:0019787,GO:0019788,GO:0023051,GO:0023057,GO:0032446,GO:0036211,GO:0043170,GO:0043412,GO:0044237,GO:0044238,GO:0044260,GO:0044267,GO:0044424,GO:0044464,GO:0045116,GO:0045879,GO:…	0	0.16	0	13.68	16.15	15.73	32.36	28.42	30.22	0	0	0	20.61	20.07	20.06	84.28	49.13	68.5	0.373901	0.00297207	0.0224659
31659	3.93	0.0474319	0.414874	endothelin-converting enzyme 2-like	-	1.15	0.78	1.09	5.78	5.63	5.81	2.32	2.5	3.4	0.99	0.9	0.57	6.59	6.89	6.32	3.27	2.67	3.12	0.337824	0.00776816	0.501682
30595	4.54	0.0331116	0.414874	ubiquitin-protein ligase E3C-like	-	0	0	0	3.92	4.04	3.77	7.78	6.36	6.39	0.09	0.16	0	5.8	5.37	5	8.4	14.13	14.04	0.146317	0.00373046	0.0519707
30637	8.38	0.00379372	0.414874	40S ribosomal protein S10-like	GO:0000028,GO:0000049,GO:0000184,GO:0000956,GO:0003674,GO:0003676,GO:0003723,GO:0003735,GO:0005198,GO:0005488,GO:0005515,GO:0005575,GO:0005622,GO:0005623,GO:0005634,GO:0005654,GO:0005730,GO:0005737,GO:0005829,GO:0005840,GO:0006139,GO:0006401,GO:0006402,GO:0006412,GO:0006413,GO:0006518,GO:0006605,GO:0006612,GO:0006613,GO:0006614,GO:0006725,GO:0006807,GO:0006810,GO:0006886,GO:0006996,GO:0007275,GO:…	55.8	72.96	85.62	106.06	104.64	82.66	314	323.1	308.11	33.26	51.65	33.05	92.97	106.32	92.69	396.41	278.27	384.03	0.0388636	0.960858	0.372842
30757	4.2	0.040424	0.414874	profilin isoform X1	-	0	0.89	0	392.48	383.46	300.07	445.12	510.69	504.41	0	0	0	297.28	390.8	254.14	786.92	455.02	637.1	0.373901	0.422163	0.228219
31599	5.45	0.0195683	0.414874	serine/threonine/tyrosine-interacting-like protein 1	-	1.15	1.32	1.31	3.48	3.52	3.14	3.4	3.55	3.69	1.62	1.21	1.51	3.33	2.97	3.12	1.82	1.94	2.58	0.236992	0.206798	0.00460432
30486	7.79	0.00525362	0.414874	UPF0489 protein C5orf22-like	-	0	0.17	0.57	7.8	7.26	7.69	1.88	0.9	1.7	0.12	0	0.3	5.86	5.21	8.29	1.4	1.49	1.75	0.604699	0.300771	0.87531
30549	5.1	0.0239258	0.414874	beta-1,4-N-acetylgalactosaminyltransferase 3-like	-	0.71	0.58	1.02	2.45	2.67	2.72	0.27	0.37	0.26	0.61	0.47	0.97	5.81	3.36	2.47	0.16	0.24	0.21	0.68422	0.274848	0.0836126
31735	7.01	0.00810557	0.414874	bcl-2 homologous antagonist/killer-like	-	2.97	2.69	2.78	7.21	7.7	7.42	9.79	9.82	8.85	1.74	2.87	3.48	7.26	7.29	8.21	9.57	8.73	12.34	0.832321	0.69714	0.557242
31294	4.98	0.025642	0.414874	ataxin-3-like	GO:0000226,GO:0001012,GO:0001067,GO:0003674,GO:0003676,GO:0003677,GO:0003824,GO:0004843,GO:0005488,GO:0005515,GO:0005575,GO:0005622,GO:0005623,GO:0005634,GO:0005654,GO:0005730,GO:0005737,GO:0005739,GO:0005740,GO:0005759,GO:0005829,GO:0005886,GO:0006139,GO:0006259,GO:0006281,GO:0006289,GO:0006325,GO:0006464,GO:0006476,GO:0006508,GO:0006511,GO:0006515,GO:0006725,GO:0006807,GO:0006950,GO:0006974,GO:…	7.93	6.08	8.15	2.09	1.81	1.52	13.06	12.61	13.67	7.79	4.24	3.06	2.69	2.34	1.81	20.32	14.39	16.89	0.206722	0.194641	0.079336
32082	5.73	0.0166775	0.414874	UPF0739 protein C1orf74 homolog	-	0.5	0.47	0.58	1.06	1.14	1.15	1.82	1.62	1.76	0.39	0.48	0.44	1.45	1.47	1.32	1.73	1.61	2.22	0.128844	0.0057058	0.57302
31800	4.74	0.0294691	0.414874	heme transporter hrg-1-like	-	2.05	1.9	2.17	5.66	6.42	6.52	6.52	7.1	7.2	2.55	2.86	3.35	17.45	11.57	12.47	18.87	11.39	15.56	0.023113	0.0145241	0.0185787
31826	5.26	0.021821	0.414874	germinal-center associated nuclear protein-like	GO:0000226,GO:0002682,GO:0005575,GO:0005622,GO:0005623,GO:0005634,GO:0005813,GO:0005815,GO:0005819,GO:0005856,GO:0006996,GO:0007010,GO:0007017,GO:0007049,GO:0007051,GO:0007098,GO:0008150,GO:0009966,GO:0009968,GO:0009987,GO:0010646,GO:0010648,GO:0015630,GO:0016043,GO:0022402,GO:0022607,GO:0023051,GO:0023057,GO:0031023,GO:0043226,GO:0043227,GO:0043228,GO:0043229,GO:0043231,GO:0043232,GO:0044085,GO:…	0.89	1.04	0.83	0.75	0.96	0.69	4.94	4.16	4.95	1.09	1.08	1.05	1.09	1.29	0.84	7.46	4.81	6.32	0.0734708	0.150108	0.135403
31760	10.8	0.001015	0.288218	DNA-directed RNA polymerase III subunit RPC8-like	GO:0000428,GO:0003674,GO:0003824,GO:0003899,GO:0005575,GO:0005622,GO:0005623,GO:0005634,GO:0005654,GO:0005666,GO:0005737,GO:0005813,GO:0005815,GO:0005829,GO:0005856,GO:0006139,GO:0006351,GO:0006352,GO:0006383,GO:0006384,GO:0006725,GO:0006807,GO:0008150,GO:0008152,GO:0009058,GO:0009059,GO:0009987,GO:0010467,GO:0015630,GO:0016070,GO:0016740,GO:0016772,GO:0016779,GO:0018130,GO:0019438,GO:0030880,GO:…	1.14	1.71	2.36	16.22	17.62	16.58	2.87	2.49	3.41	1.61	1.4	1.5	15.98	13.79	26.47	4.05	2.39	4.65	0.549695	0.647886	0.347225
30335	4.17	0.0411458	0.414874	TBC1 domain family member 13-like isoform X2	GO:0003674,GO:0005096,GO:0005488,GO:0005515,GO:0005575,GO:0005622,GO:0005623,GO:0005737,GO:0005829,GO:0006412,GO:0006414,GO:0006417,GO:0006451,GO:0006518,GO:0006807,GO:0006810,GO:0006886,GO:0008047,GO:0008104,GO:0008150,GO:0008152,GO:0009058,GO:0009059,GO:0009889,GO:0009987,GO:0010467,GO:0010468,GO:0010556,GO:0010608,GO:0012505,GO:0015031,GO:0015833,GO:0016020,GO:0017016,GO:0017137,GO:0019222,GO:…	2.81	3.39	4.22	9.65	9.64	9.82	8.95	9.38	9.94	2.71	1.64	5	8.6	9.53	8.56	9.68	8.1	11.42	0.756096	0.0665168	0.772192
31328	6.1	0.0135182	0.414874	28S ribosomal protein S31, mitochondrial	GO:0000313,GO:0000314,GO:0003674,GO:0003735,GO:0005198,GO:0005488,GO:0005515,GO:0005575,GO:0005622,GO:0005623,GO:0005634,GO:0005730,GO:0005737,GO:0005739,GO:0005740,GO:0005743,GO:0005759,GO:0005761,GO:0005763,GO:0005840,GO:0006412,GO:0006414,GO:0006415,GO:0006518,GO:0006807,GO:0008150,GO:0008152,GO:0009058,GO:0009059,GO:0009987,GO:0010467,GO:0015935,GO:0016020,GO:0016043,GO:0019538,GO:0019866,GO:…	1.46	1.44	1.33	2.72	3.11	3.03	5.06	5.4	4.8	2.1	1.9	1.43	4.34	2.85	3.65	7.46	4.44	6.76	0.11964	0.213556	0.289508
31504	4.4	0.0359389	0.414874	bcl-2-related ovarian killer protein-like	GO:0000003,GO:0000139,GO:0001836,GO:0003006,GO:0003254,GO:0003674,GO:0005102,GO:0005488,GO:0005515,GO:0005575,GO:0005622,GO:0005623,GO:0005634,GO:0005737,GO:0005739,GO:0005740,GO:0005741,GO:0005743,GO:0005768,GO:0005769,GO:0005783,GO:0005789,GO:0005794,GO:0005801,GO:0005802,GO:0006810,GO:0006839,GO:0006873,GO:0006874,GO:0006875,GO:0006915,GO:0006919,GO:0006921,GO:0006950,GO:0006974,GO:0006996,GO:…	0.77	0.47	0.75	0.93	1.11	0.95	2.7	2.91	2.54	0.52	0.8	0.59	0.75	0.92	0.95	2.94	2.91	2.76	0.845478	0.217706	0.272948
31392	4.74	0.0294691	0.414874	transcription factor AP-4-like	GO:0000079,GO:0000976,GO:0000977,GO:0000978,GO:0000981,GO:0000987,GO:0001012,GO:0001067,GO:0001932,GO:0001933,GO:0002164,GO:0003674,GO:0003676,GO:0003677,GO:0003690,GO:0003700,GO:0003705,GO:0005488,GO:0005515,GO:0005575,GO:0005622,GO:0005623,GO:0005634,GO:0005737,GO:0005739,GO:0006355,GO:0006357,GO:0006469,GO:0006950,GO:0006974,GO:0006978,GO:0007154,GO:0007165,GO:0007275,GO:0007346,GO:0007525,GO:…	1.83	1.48	1.62	2.69	3.23	2.86	5.81	5.39	5.19	2	2.4	2.07	4.13	2.92	3.11	5.31	3.89	5.44	0.0325541	0.32272	0.332013

## Sheet: Fig5
						Control samples									Treatment samples
Gene	LRT	P	FDR	Annotation	GO Term	Sid9_SBreviolum	Sid12_Breviolum	Sid13_Breviolum	Orb_Symbio1-2	Orb_Symbio2-2	Orb_Symbio3-2	Pseudo2-2_Breviolum	Pseudo4-2_Breviolum	Pseudo5-2_Breviolum	Sid3_Breviolum	Sid5_Breviolum	Sid6_Breviolum	Orb_Symbio1-1	Orb_Symbio2-1	Orb_Symbio3-1	Pseudo2-1_Breviolum	Pseudo4-1_Breviolum	Pseudo5-1_Breviolum	ttestSid_B	ttest OrbS	ttest_PseudoB
23010	4.68	0.0305157	0.549658		-	2.46	2.73	2.9	0.66	0	0	3.17	2.7	2.4	4.11	4.69	3.87	0	0	0.39	5.09	4.86	6.08	0.00515546	0.742463	0.00405372
23609	5.2	0.0225869	0.549658	3-hydroxybutyryl-CoA dehydratase	-	5.38	5	6.5	0	0	1.1	0	0	1.04	8.13	10.47	9.77	0	0	0	0	0	0	0.00978913	0.373901	0.373901
24290	3.85	0.049746	0.549658	Dual specificity phosphatase 28	-	8.82	9.21	9.58	0	0.05	1.71	8.68	5.27	7.58	11.39	15.67	14.12	0	0	0	14.85	11.35	14.42	0.0235612	0.355356	0.0129827
21702	4.46	0.0346975	0.549658	Synaptotagmin-1	-	2.33	2.47	3.1	0	0.05	0.06	2.28	1.94	1.52	2.48	2.83	3.01	0.9	0.33	0.51	1.63	1.75	2.29	0.64715	0.0325795	0.941582
22991	4.82	0.0281313	0.549658	Acyl-CoA wax alcohol acyltransferase 2	GO:0000003,GO:0000160,GO:0000166,GO:0001882,GO:0001883,GO:0003674,GO:0003824,GO:0003924,GO:0005488,GO:0005525,GO:0005575,GO:0005622,GO:0005623,GO:0005737,GO:0007154,GO:0007165,GO:0008150,GO:0009987,GO:0016462,GO:0016787,GO:0016817,GO:0016818,GO:0017076,GO:0017111,GO:0019001,GO:0019954,GO:0023052,GO:0030436,GO:0032502,GO:0032549,GO:0032550,GO:0032553,GO:0032555,GO:0032561,GO:0035556,GO:0035639,GO:…	4.76	6.18	5.21	0	0	0.67	2.41	1.4	2.62	6.32	6.68	5.01	0	0	0	0.8	1.82	3.18	0.399445	0.373901	0.802429
20614	4.37	0.036577	0.549658		-	1.18	1.16	1.3	0	0.42	0.26	0.33	0.31	0.39	1.37	1.06	1.3	0.44	0.34	0.53	0.23	0.49	0.26	0.786428	0.192469	0.855064
21288	6.81	0.00906488	0.549658	G2/mitotic-specific cyclin-B	-	0.96	1.14	1.29	0	0	0.14	3.49	2.58	3.17	2.72	2.52	2.29	0	0	0	4.68	6.06	4.94	0.000915673	0.373901	0.0127366
21167	4.66	0.0308732	0.549658	BTB/POZ domain-containing protein KCTD8 ubiquitin ligase	-	10.35	8.93	13.12	0	0.07	0.09	5.71	4.76	5.75	9.52	12.24	13.18	0	0	0.42	2.56	2.77	3.34	0.634625	0.576248	0.00322203
22215	5.65	0.0174554	0.549658	helicase, putative	GO:0008150,GO:0010033,GO:0014070,GO:0042221,GO:0042493,GO:0045472,GO:0046677,GO:0050896,GO:0097327,GO:1901654,GO:1901700,GO:1904643	15.15	15.71	17.89	0	0	5.04	0.1	0	0.34	22.2	22.2	24.46	0	0	0.25	0	0.18	0	0.00398488	0.396255	0.501278
21745	4.57	0.0325366	0.549658	Glutathione S-transferase class-mu 28 kDa isozyme	-	13.92	12.84	17.12	3	3.45	1.49	13.7	12.12	11.93	11.28	19.26	16.27	5.33	5.07	7.26	21.57	14.85	16.05	0.731979	0.0235944	0.0839815
24635	4.4	0.0359389	0.549658	Mitochondrial substrate carrier family protein E	-	8.55	6.17	8.27	0	0	2.31	9.24	9.2	10.17	8.28	9.47	7.6	0	0	0	9.81	8.16	8.24	0.444714	0.373901	0.268867
25358	4.44	0.0351062	0.549658	Vegetative incompatibility protein HET-E-1	-	8.27	6.74	8.9	0	0	0.52	5.86	3.6	4.18	12.46	12.32	14.94	0	0	0.06	5.59	5.08	6.51	0.00778492	0.42914	0.212576
22881	5.97	0.0145513	0.549658	putative E3 ubiquitin-protein ligase HERC1	-	0.44	0.11	0	0	0	0.24	2.36	1.94	2.65	0.67	0.45	0.39	0	0	0	2.11	2.73	3.03	0.111551	0.373901	0.418549
24507	4	0.0455003	0.549658	putative aldo-keto reductase 1	-	8.39	5.61	9.31	0	0	0.86	12.08	9.7	10.1	8.2	9.53	10.35	0	0	0	19.4	15.65	18.5	0.280882	0.373901	0.00586224
20633	6.06	0.0138278	0.549658	Pentatricopeptide repeat-containing protein, chloroplastic	-	0.06	0.32	0.07	0	0	0.83	5.82	4.16	5.32	0.11	0.21	0.27	0	0	0	5.15	7.08	5.92	0.655614	0.373901	0.271771
22498	6.91	0.0085715	0.549658	NAD dependent epimerase/dehydratase family protein	-	0	0	0	0	0.01	0.44	4.8	3.42	3.98	0	0	0.22	0	0	0	3.01	5.24	5.34	0.373901	0.359436	0.618502
21727	6.37	0.0116066	0.549658	Serine/threonine-protein kinase ark1	GO:0000428,GO:0003674,GO:0003824,GO:0004721,GO:0004722,GO:0005575,GO:0005622,GO:0005623,GO:0005634,GO:0005654,GO:0005737,GO:0005829,GO:0006355,GO:0006357,GO:0006464,GO:0006470,GO:0006793,GO:0006796,GO:0006807,GO:0008150,GO:0008152,GO:0008420,GO:0009889,GO:0009987,GO:0010468,GO:0010556,GO:0016311,GO:0016591,GO:0016787,GO:0016788,GO:0016791,GO:0019219,GO:0019222,GO:0019538,GO:0030880,GO:0031323,GO:…	1.94	3.01	3.21	0.17	0.19	0.18	6.54	5.17	6.03	0.47	2.69	2.38	0.67	0.77	1.27	6.36	6.37	8.48	0.335406	0.0176076	0.226699
21464	9.55	0.00199949	0.549658	RNA polymerase II subunit A C-terminal domain phosphatase	-	0.86	0.66	0.97	0.32	0.25	0.05	5.66	5.08	4.43	1.43	1.74	1.11	0.7	0.13	0.4	14.39	10.72	14.57	0.042575	0.32979	0.0033089
21391	7.56	0.0059678	0.549658	Eukaryotic translation initiation factor 2 subunit 2	-	17.64	16.88	21.84	2.65	4.06	1.13	0	0	0	24.58	30.73	37.02	2.89	3.84	5.23	2.08	0	0.29	0.0373745	0.274341	0.291309
23412	6.33	0.0118712	0.549658	Multidrug and toxin extrusion protein 1	GO:0000003,GO:0000070,GO:0000151,GO:0000152,GO:0000226,GO:0000278,GO:0000280,GO:0000775,GO:0000776,GO:0000793,GO:0000819,GO:0000910,GO:0003002,GO:0003674,GO:0003824,GO:0004842,GO:0005488,GO:0005515,GO:0005575,GO:0005622,GO:0005623,GO:0005634,GO:0005654,GO:0005680,GO:0005694,GO:0005737,GO:0005813,GO:0005815,GO:0005819,GO:0005829,GO:0005856,GO:0006464,GO:0006508,GO:0006511,GO:0006807,GO:0006996,GO:…	1.98	1.53	1.64	0	0	0.39	0	0	0	2.41	1.71	2.17	0	0	0	0.08	0.69	0.7	0.19732	0.373901	0.0751672
23247	5.01	0.0252013	0.549658	Anaphase-promoting complex subunit cdc20	GO:0002177,GO:0003674,GO:0003779,GO:0005488,GO:0005515,GO:0005575,GO:0005622,GO:0005623,GO:0005813,GO:0005815,GO:0005856,GO:0008092,GO:0008150,GO:0010921,GO:0015630,GO:0015631,GO:0019220,GO:0019222,GO:0031323,GO:0035303,GO:0043226,GO:0043228,GO:0043229,GO:0043232,GO:0044422,GO:0044424,GO:0044430,GO:0044446,GO:0044464,GO:0044877,GO:0050789,GO:0050790,GO:0050794,GO:0051174,GO:0051336,GO:0065007,GO:…	10.16	7.94	10.11	0	0.07	0.62	8.71	6.59	6.24	11.17	11.7	12.95	0	0	0.08	6.32	7.06	8.17	0.0482372	0.362166	0.997342
24401	4.13	0.0421294	0.549658	Protein phosphatase 1 regulatory subunit 42	GO:0003674,GO:0003824,GO:0005575,GO:0005622,GO:0005623,GO:0005737,GO:0005739,GO:0005740,GO:0005741,GO:0005783,GO:0005811,GO:0005886,GO:0006629,GO:0006638,GO:0006639,GO:0006641,GO:0008150,GO:0008152,GO:0009056,GO:0009966,GO:0009987,GO:0010646,GO:0012505,GO:0016020,GO:0016042,GO:0016298,GO:0016787,GO:0016788,GO:0017171,GO:0019433,GO:0019867,GO:0023051,GO:0031090,GO:0031966,GO:0031967,GO:0031968,GO:…	0	0.1	0.12	0	0.02	0.87	12.53	7.77	9.5	0	0	0.3	0	0	0	9.89	10.29	10.6	0.814902	0.359271	0.827699
21703	4.24	0.0394822	0.549658	Monoglyceride lipase	GO:0000288,GO:0000956,GO:0001301,GO:0001302,GO:0001304,GO:0001308,GO:0003674,GO:0003676,GO:0003723,GO:0003729,GO:0005488,GO:0005575,GO:0005622,GO:0005623,GO:0005737,GO:0006139,GO:0006325,GO:0006355,GO:0006401,GO:0006402,GO:0006417,GO:0006725,GO:0006807,GO:0006996,GO:0007568,GO:0007569,GO:0008104,GO:0008150,GO:0008152,GO:0009056,GO:0009057,GO:0009889,GO:0009890,GO:0009891,GO:0009892,GO:0009893,GO:…	16.11	17.3	19.05	0	0	0.6	14.92	8.37	9.83	17.52	22.21	24.58	0	0	0	12.36	14.87	17.23	0.153067	0.373901	0.195198
23660	4.17	0.0411458	0.549658	mRNA-binding protein PUF3	GO:0000079,GO:0001932,GO:0001934,GO:0003674,GO:0005488,GO:0005515,GO:0005575,GO:0005618,GO:0005622,GO:0005623,GO:0005634,GO:0005730,GO:0005737,GO:0005819,GO:0005856,GO:0006355,GO:0006996,GO:0007010,GO:0008017,GO:0008022,GO:0008092,GO:0008104,GO:0008150,GO:0009524,GO:0009605,GO:0009606,GO:0009612,GO:0009628,GO:0009652,GO:0009889,GO:0009891,GO:0009893,GO:0009987,GO:0010468,GO:0010556,GO:0010557,GO:…	39.44	34.14	44.84	0	0	0.69	30.99	17.78	26.75	36.16	48.46	42.73	0	0	0	28.43	33.41	37.75	0.56158	0.373901	0.165373
22102	7.62	0.00577245	0.549658	-	-	0	0	0	0	0.05	2.07	19.24	14.2	18.09	0	0	0.14	0	0	0	25.18	21.05	28.57	0.373901	0.358539	0.0432137
21698	10.7	0.00107136	0.549658	Ubiquitin-like modifier-activating enzyme 5	GO:0000003,GO:0000375,GO:0000377,GO:0000398,GO:0003006,GO:0003674,GO:0005488,GO:0005515,GO:0005575,GO:0005622,GO:0005623,GO:0005634,GO:0005654,GO:0006139,GO:0006396,GO:0006397,GO:0006725,GO:0006807,GO:0007049,GO:0007275,GO:0007530,GO:0008150,GO:0008152,GO:0008380,GO:0009987,GO:0010467,GO:0016070,GO:0016071,GO:0016604,GO:0016607,GO:0018992,GO:0022414,GO:0031974,GO:0031981,GO:0032501,GO:0032502,GO:…	3.8	3.72	4.02	0	0.04	1.5	24.04	19.53	20.8	6.45	4.99	5.36	0	0	0	38.64	37.98	40.77	0.0172504	0.356964	0.000367975
24531	14.9	0.000113363	0.160749	-	GO:0000724,GO:0000725,GO:0000726,GO:0002200,GO:0002376,GO:0002377,GO:0002440,GO:0002520,GO:0002566,GO:0003674,GO:0003676,GO:0003677,GO:0003824,GO:0003887,GO:0005488,GO:0005575,GO:0005622,GO:0005623,GO:0005634,GO:0005654,GO:0006139,GO:0006259,GO:0006260,GO:0006281,GO:0006284,GO:0006287,GO:0006289,GO:0006302,GO:0006303,GO:0006310,GO:0006725,GO:0006807,GO:0006950,GO:0006974,GO:0007275,GO:0008150,GO:…	6.33	5.61	5.79	0.58	0	0	0	0.13	0	7.66	6.66	6.75	0	0	0	0	0.73	0	0.044739	0.373901	0.463792
24437	3.94	0.0471508	0.549658	DNA polymerase lambda	-	0	0	0	0.42	0.14	0.05	1.27	1.09	0.92	0	0.11	0	0.3	0.11	0.14	0.72	1.33	1.03	0.373901	0.881621	0.759114
21841	8.95	0.0027747	0.549658	-	GO:0000151,GO:0003674,GO:0005488,GO:0005515,GO:0005575,GO:0005622,GO:0005623,GO:0005634,GO:0005635,GO:0005641,GO:0005654,GO:0005737,GO:0005829,GO:0006275,GO:0007275,GO:0007507,GO:0007568,GO:0008150,GO:0009719,GO:0009725,GO:0009888,GO:0009889,GO:0009891,GO:0009893,GO:0009987,GO:0010033,GO:0010035,GO:0010038,GO:0010243,GO:0010556,GO:0010557,GO:0010604,GO:0010941,GO:0012505,GO:0014706,GO:0019005,GO:…	6.78	6.59	8.25	0.26	0.3	0.05	2.56	2.33	2.2	9.26	10.08	9.63	1.1	1.62	2.38	3.86	4.71	4.93	0.0130935	0.0169301	0.00337508
21844	4.32	0.0376669	0.549658	-	-	12.21	8.86	11.42	1.3	0.76	0.39	11.1	8.38	9	11.19	14.26	13.85	2.78	1.45	1.55	22.29	11.19	15.83	0.179213	0.0918144	0.104832
24099	7.28	0.00697265	0.549658	3-hydroxyisobutyrate dehydrogenase, mitochondrial	-	1.5	1.48	1.67	0	0.18	0	0.92	0.61	0.91	0.8	1.85	1.1	1.04	0	0	0.73	0.82	0.7	0.398915	0.460912	0.58879
23436	5.59	0.0180633	0.549658	3-oxoacyl-[acyl-carrier-protein] synthase 1	-	16.94	16.18	20.4	0	0.05	3.1	6.46	3.44	4.5	20.38	20.9	20.92	0	0	0	12.71	11.67	13.31	0.0918741	0.363599	0.00151788
24162	10.5	0.00119375	0.549658	Integrin beta-1-binding protein 2	GO:0005575,GO:0005622,GO:0005623,GO:0005737,GO:0006082,GO:0006520,GO:0006725,GO:0006807,GO:0008150,GO:0008152,GO:0008153,GO:0008652,GO:0009058,GO:0009072,GO:0009073,GO:0009507,GO:0009532,GO:0009536,GO:0009570,GO:0009987,GO:0016053,GO:0019438,GO:0019752,GO:0032787,GO:0042537,GO:0043226,GO:0043227,GO:0043229,GO:0043231,GO:0043436,GO:0044237,GO:0044238,GO:0044249,GO:0044281,GO:0044283,GO:0044422,GO:…	0.52	0	0.6	0	0	0.18	4.38	4.76	3.92	0	0.14	0	0	0	0	4.17	5.56	5.56	0.167143	0.373901	0.228371
23327	5.3	0.0213254	0.549658	Branched-chain-amino-acid aminotransferase-like protein 3, chloroplastic	-	13.77	12.41	17.02	0	0.09	2.01	4.84	3.63	4.58	15.17	17.48	18.18	0	0	0	4.57	3.89	4.46	0.196395	0.345745	0.923488
23000	6.76	0.00932238	0.549658	putative Xaa-Pro aminopeptidase P	GO:0003674,GO:0003676,GO:0003723,GO:0003824,GO:0004518,GO:0004519,GO:0005488,GO:0005575,GO:0005622,GO:0005623,GO:0006139,GO:0006725,GO:0006807,GO:0008150,GO:0008152,GO:0009451,GO:0009987,GO:0016070,GO:0016787,GO:0016788,GO:0034641,GO:0043170,GO:0043226,GO:0043227,GO:0043229,GO:0043231,GO:0043412,GO:0044237,GO:0044238,GO:0044424,GO:0044464,GO:0046483,GO:0071704,GO:0090304,GO:0090305,GO:0097159,GO:…	8.26	9.13	9.43	0	0.07	1.91	3.97	2.81	3.24	7.71	11.9	11.26	0	0	0.07	4.52	4.25	5.39	0.373764	0.366484	0.0459609
23404	4.98	0.025642	0.549658	Pentatricopeptide repeat-containing protein	-	0.4	0.34	0.51	0	0.02	0.21	1.13	0.89	1.04	1.13	0.49	0.91	0	0	0	1.08	1.06	1.23	0.0929841	0.3158	0.30635
21625	5.12	0.0236516	0.549658	Uroporphyrinogen decarboxylase	-	10.88	10.03	13.07	2.25	1.27	0.56	6.58	5.51	5.09	20.16	22.99	20.42	1.53	1.07	2.68	9.23	7.5	8.41	0.00152145	0.59062	0.0165197
23344	4.74	0.0294691	0.549658	Sodium-coupled neutral amino acid transporter 1	GO:0005575,GO:0005622,GO:0005623,GO:0005737,GO:0005852,GO:0032991,GO:0044424,GO:0044444,GO:0044464	0	0	0.21	0	0.02	0.93	4.48	3.27	4.63	0	0	0	0	0	0.05	3.73	2.65	4.4	0.373901	0.384045	0.468889
21220	4.49	0.0340937	0.549658	Eukaryotic translation initiation factor 3 subunit K	-	15.12	14.54	16.47	0	0.12	2.89	17.58	12.04	15.87	19.8	23.71	23.99	0	0	0	19.32	17.64	23.97	0.00833092	0.347743	0.108953

## Sheet: Suppl.Fig1a
Holobiont species	JGI ID	JGI alias	Total Number of Reads	Host Number of Reads	Symbiont Number of Reads	Total Number of Transcripts
O. faveolata	1086592	8CA	151998400	114,441,060 (81.46%)	26,033,307 (18.53%)	1297972
	1086594	8CB	199973384	143,723,427 (76.64%)	43,802,082 (23.35%)
	1086596	8CC	172942032	119,426,161 (75.88%)	37,953,727 (24.11%)
	1086598	8TA	117713294	91,985,013 (86.18%)	14,753,525 (13.82%)
	1086600	8TB	128095550	98,552,340 (82.28%)	21,213,290 (17.71%)
	1086602	8TC	154512292	119,014,300 (84.57%)	21,705,112 (15.42%
Total Number of Rreads per Species			925234952
S.radians	1086628	CA	121453656	79,257,585 (75.92%)	25,131,215 (24.07%)	2058347
	1086630	CB	140144298	77,164,299 (71.78%)	30,339,893 (28.22%)
	1086632	CC	147981344	88,741,795 (70.46%)	37,196,013 (29.53%)
	1086634	TA	69048362	42,610,753 (76.54%)	13,054,709 (23.45%)
	1086636	TB	184769196	108,150,643 (68.14%)	50,554,472 (31.85%)
	1086638	TC	148606522	88,787,549 (74.40%)	30,549,914 (25.60%)
Total Number of Rreads per Species			812003378
P. clivosa	1086616	CA	216699054	147,564,875 (72%)	57,407,871 (28%)	1255827
	1086618	CB	149435460	96,436,820 (67.53%)	46,367,297 (32.47%)
	1086620	CC	151618132	103,276,784 (71.90%)	40,377,293 (28.10%)
	1086622	TA	106937712	80,401,691 (79.01%)	21,355,328 (20.99%)
	1086624	TB	112539998	90,062,010 (84.65%)	16,326,204 (15.34%)
	1086626	TC	176809304	141,672,719 (84.60%)	25,779,993 (15.40%)
Total Number of Rreads per Species			914039660

## Sheet: Suppl.Fig1b
Pseudodiploria clivosa host
C:77.98%[S:24.84%,D:53.14%],F:15.93%,M:6.07%,n:954	Number of busco families	%	Description
	744	77.9874	Complete BUSCOs (C)
	237	24.8428	Complete and single-copy BUSCOs (S)
	507	53.1447	Complete and duplicated BUSCOs (D)
	152	15.9329	Fragmented BUSCOs (F)
	58	6.07966	Missing BUSCOs (M)
	954		Total BUSCO groups searched
Orbicella faveolata host
C:75.15%[S:33.75%,D:41.40%],F:16.35%,M:8.49%,n:954	Number of busco families	%	Description
	717	75.1572	Complete BUSCOs (C)
	322	33.7526	Complete and single-copy BUSCOs (S)
	395	41.4046	Complete and duplicated BUSCOs (D)
	156	16.3522	Fragmented BUSCOs (F)
	81	8.49057	Missing BUSCOs (M)
	954		Total BUSCO groups searched
Siderastrea radians host
C:73.89%[S:31.55%,D:42.34%],F:15.82%,M:10.27%,n:954	Number of busco families	%	Description
	705	73.8994	Complete BUSCOs (C)
	301	31.5514	Complete and single-copy BUSCOs (S)
	404	42.348	Complete and duplicated BUSCOs (D)
	151	15.8281	Fragmented BUSCOs (F)
	98	10.2725	Missing BUSCOs (M)
	954		Total BUSCO groups searched
Breviolum faviinorum
C:53.33%[S:42.35%,D:10.98%],F:5.09%,M:41.56%,n:255	Number of busco families	%	Description
	136	53.3333	Complete BUSCOs (C)
	108	42.3529	Complete and single-copy BUSCOs (S)
	28	10.9804	Complete and duplicated BUSCOs (D)
	13	5.09804	Fragmented BUSCOs (F)
	106	41.5686	Missing BUSCOs (M)
	255		Total BUSCO groups searched
Symbiodinium 'A3'
C:70.19%[S:30.19%,D:40%],F:9.01%,M:20.78%,n:255	Number of busco families	%	Description
	179	70.1961	Complete BUSCOs (C)
	77	30.1961	Complete and single-copy BUSCOs (S)
	102	40	Complete and duplicated BUSCOs (D)
	23	9.01961	Fragmented BUSCOs (F)
	53	20.7843	Missing BUSCOs (M)
	255		Total BUSCO groups searched
Breviolum 'B5'
C:62.35%[S:48.23%,D:14.11%],F:11.37%,M:26.27%,n:255	Number of busco families	%	Description
	159	62.3529	Complete BUSCOs (C)
	123	48.2353	Complete and single-copy BUSCOs (S)
	36	14.1176	Complete and duplicated BUSCOs (D)
	29	11.3725	Fragmented BUSCOs (F)
	67	26.2745	Missing BUSCOs (M)
	255		Total BUSCO groups searched

## Sheet: Suppl.Fig2
id	baseMean	log2FoldChange	lfcSE	stat	pvalue	padj	KO	Description	GO	Species
TRINITY_DN133010_c0_g1	268.575	-25.1104	4.78507	-5.24766	1.5404e-07	3.87156e-05	-	-	-	Orbicella faveolata
TRINITY_DN209127_c0_g6	42.6538	-9.21626	1.58878	-5.80083	6.59886e-09	2.77464e-06	-	-	-	Orbicella faveolata
TRINITY_DN215574_c1_g1	37.2272	-9.08211	1.57647	-5.76104	8.35985e-09	3.38726e-06	-	-	-	Orbicella faveolata
TRINITY_DN214478_c0_g2	20119.9	-9.01721	0.957071	-9.42168	4.43933e-21	1.2904e-17	-	-	-	Orbicella faveolata
TRINITY_DN203261_c1_g1	35.2458	-8.97718	1.57094	-5.71452	1.10013e-08	4.2635e-06	K06236	collagen	-	Orbicella faveolata
TRINITY_DN216889_c5_g2	21218	-8.88546	0.976448	-9.09977	9.05197e-20	2.24137e-16	-	-	-	Orbicella faveolata
TRINITY_DN101348_c0_g2	27.6764	-8.61869	1.5985	-5.39173	6.97807e-08	2.04121e-05	K19527	vacuolar sorting protein 13D	-	Orbicella faveolata
TRINITY_DN10408_c0_g3	25.2622	-8.51247	1.6116	-5.28199	1.27789e-07	3.31136e-05	-	-	-	Orbicella faveolata
TRINITY_DN219930_c3_g13	48.702	-8.03797	1.53746	-5.22807	1.7129e-07	4.22238e-05	-	-	-	Orbicella faveolata
TRINITY_DN82298_c0_g2	488.76	-8.02286	0.567075	-14.1478	1.92717e-45	2.57682e-41	-	-	-	Orbicella faveolata
TRINITY_DN332658_c0_g1	853.28	-7.81602	0.446269	-17.5141	1.11752e-68	7.4712e-64	-	-	-	Orbicella faveolata
TRINITY_DN68014_c0_g1	1131.69	-7.32048	1.02841	-7.11827	1.09288e-12	1.14163e-09	-	-	-	Orbicella faveolata
TRINITY_DN215093_c4_g1	29.4226	-7.27397	1.55555	-4.67615	2.92312e-06	0.000464193	-	-	-	Orbicella faveolata
TRINITY_DN146551_c0_g1	243.192	-6.63024	0.558566	-11.8701	1.69249e-32	1.61645e-28	-	-	-	Orbicella faveolata
TRINITY_DN136985_c0_g4	167.14	-6.58475	0.626596	-10.5088	7.87236e-26	5.26307e-22	-	-	-	Orbicella faveolata
TRINITY_DN119855_c0_g1	51.8799	-6.51567	0.991534	-6.57131	4.9876e-11	3.79447e-08	-	-	-	Orbicella faveolata
TRINITY_DN134730_c0_g1	724.805	-6.33918	0.431668	-14.6853	8.00743e-49	1.78445e-44	-	-	-	Orbicella faveolata
TRINITY_DN213821_c5_g11	652.762	-6.14243	0.425306	-14.4424	2.7996e-47	4.67918e-43	-	-	-	Orbicella faveolata
TRINITY_DN219930_c3_g12	17189.5	-6.14232	0.414103	-14.8328	8.98645e-50	3.00395e-45	-	-	-	Orbicella faveolata
TRINITY_DN188342_c10_g5	47.3632	-5.99592	0.954576	-6.28124	3.35876e-10	2.1801e-07	-	-	-	Orbicella faveolata
TRINITY_DN192108_c1_g2	398.11	-5.57038	0.9652	-5.77122	7.87013e-09	3.24789e-06	K08202	MFS transporter, OCT family, solute carrier family 22 (organic cation transporter), member 4/5	-	Orbicella faveolata
TRINITY_DN202268_c1_g1	286.181	-5.34492	0.514046	-10.3977	2.53877e-25	1.543e-21	-	-	-	Orbicella faveolata
TRINITY_DN196392_c0_g2	108.886	-5.33285	0.646672	-8.24661	1.62957e-16	2.79346e-13	-	-	-	Orbicella faveolata
TRINITY_DN216688_c3_g3	259.567	-5.22535	0.508656	-10.2729	9.33985e-25	4.8032e-21	K19501	anoctamin-7	-	Orbicella faveolata
TRINITY_DN198446_c0_g1	100.188	-5.1886	0.586801	-8.84219	9.38627e-19	2.16386e-15	-	-	-	Orbicella faveolata
TRINITY_DN134730_c0_g2	280.069	-5.04829	0.442411	-11.4109	3.68979e-30	2.7409e-26	-	-	-	Orbicella faveolata
TRINITY_DN146320_c0_g1	40.2188	-5.03523	0.918274	-5.48336	4.17317e-08	1.34133e-05	-	-	-	Orbicella faveolata
TRINITY_DN119855_c0_g5	48.2156	-4.9761	0.751969	-6.61742	3.65518e-11	2.84148e-08	-	-	-	Orbicella faveolata
TRINITY_DN204832_c1_g3	443.829	-4.90174	0.414833	-11.8162	3.22104e-32	2.69178e-28	-	-	-	Orbicella faveolata
TRINITY_DN206197_c3_g9	564.312	-4.72573	0.380028	-12.4352	1.68249e-35	1.87471e-31	-	-	-	Orbicella faveolata
TRINITY_DN201099_c2_g2	72.3674	-4.68104	0.669083	-6.99621	2.62983e-12	2.54808e-09	-	-	-	Orbicella faveolata
TRINITY_DN141749_c0_g2	837.978	-4.60982	0.455968	-10.11	4.98963e-24	2.22388e-20	-	-	-	Orbicella faveolata
TRINITY_DN86615_c0_g1	31.7995	-4.50398	0.96776	-4.65403	3.25515e-06	0.0005061	-	-	-	Orbicella faveolata
TRINITY_DN187818_c3_g1	82.0713	-4.48916	0.586614	-7.65267	1.96853e-14	2.63212e-11	-	-	-	Orbicella faveolata
TRINITY_DN204935_c6_g1	38.4902	-4.43868	0.813755	-5.45456	4.90941e-08	1.54093e-05	K06825	fibrillin 1	-	Orbicella faveolata
TRINITY_DN198446_c0_g2	694.227	-4.4273	0.979814	-4.51851	6.22777e-06	0.000862024	-	-	-	Orbicella faveolata
TRINITY_DN206744_c3_g2	517.013	-4.37702	0.448033	-9.76941	1.52338e-22	5.6581e-19	-	-	-	Orbicella faveolata
TRINITY_DN74585_c0_g1	293.071	-4.31681	0.465787	-9.26778	1.90052e-20	5.29413e-17	-	-	-	Orbicella faveolata
TRINITY_DN204861_c1_g1	708.359	-4.31304	0.43479	-9.91981	3.4139e-23	1.42648e-19	-	-	-	Orbicella faveolata
TRINITY_DN212257_c1_g2	24.9626	-4.19883	0.893668	-4.69843	2.62175e-06	0.000431717	-	-	-	Orbicella faveolata
TRINITY_DN197358_c6_g13	118.741	-4.1477	0.555592	-7.46537	8.3067e-14	9.91686e-11	K06254	calcium ion binding	-	Orbicella faveolata
TRINITY_DN138235_c0_g1	32.81	-4.05905	0.777437	-5.22106	1.77903e-07	4.35666e-05	-	-	-	Orbicella faveolata
TRINITY_DN89245_c0_g1	58.9001	-4.05167	0.66484	-6.09421	1.09982e-09	5.92969e-07	-	-	-	Orbicella faveolata
TRINITY_DN149927_c0_g5	87.7144	-3.94582	0.526706	-7.4915	6.80933e-14	8.43033e-11	-	hyaluronic acid binding	-	Orbicella faveolata
TRINITY_DN180383_c0_g12	59.9175	-3.91759	0.625046	-6.26768	3.66473e-10	2.32998e-07	K06825,K06254	calcium ion binding, putative aggrecan	-	Orbicella faveolata
TRINITY_DN209518_c1_g4	93.516	-3.90384	0.544051	-7.17551	7.20384e-13	7.76795e-10	-	-	-	Orbicella faveolata
TRINITY_DN216360_c0_g6	44.9652	-3.86724	0.683523	-5.65781	1.53315e-08	5.69438e-06	K06825	fibrillin 1	-	Orbicella faveolata
TRINITY_DN204445_c3_g1	108.026	-3.86223	0.500501	-7.71671	1.1937e-14	1.6626e-11	-	-	-	Orbicella faveolata
TRINITY_DN216591_c1_g1	67.0696	-3.85562	0.645847	-5.96988	2.37435e-09	1.09474e-06	-	-	-	Orbicella faveolata
TRINITY_DN204608_c2_g1	89.2639	-3.85532	0.553871	-6.96068	3.38641e-12	3.23427e-09	K06643	E3 ubiquitin-protein ligase Mdm2	-	Orbicella faveolata
TRINITY_DN174065_c0_g4	72.3201	-3.81049	0.596583	-6.38718	1.6897e-10	1.16459e-07	K19767,K09542,K19766,K19769	Belongs to the small heat shock protein (HSP20) family	GO:0003674,GO:0005488,GO:0005515,GO:0005575,GO:0005622,GO:0005623,GO:0005737,GO:0005829,GO:0006950,GO:0007275,GO:0007568,GO:0008150,GO:0008340,GO:0009266,GO:0009408,GO:0009628,GO:0009790,GO:0009792,GO:0010259,GO:0032501,GO:0032502,GO:0044424,GO:0044444,GO:0044464,GO:0048856,GO:0050896,GO:0051082	Orbicella faveolata
TRINITY_DN208824_c1_g3	94.278	-3.78214	0.580324	-6.51729	7.15866e-11	5.31769e-08	-	-	-	Orbicella faveolata
TRINITY_DN197168_c1_g1	33.9703	-3.76253	0.831569	-4.52461	6.05056e-06	0.000846255	K13868	L-alpha-amino acid transmembrane transport	GO:0000099,GO:0000101,GO:0002376,GO:0003333,GO:0003674,GO:0003823,GO:0005215,GO:0005342,GO:0005488,GO:0005575,GO:0005623,GO:0005886,GO:0005887,GO:0005903,GO:0006810,GO:0006811,GO:0006820,GO:0006865,GO:0006928,GO:0008150,GO:0008509,GO:0008514,GO:0009987,GO:0015075,GO:0015171,GO:0015175,GO:0015179,GO:0015184,GO:0015291,GO:0015297,GO:0015318,GO:0015711,GO:0015804,GO:0015807,GO:0015811,GO:0015849,GO:…	Orbicella faveolata
TRINITY_DN195585_c1_g6	3495.53	-3.75655	0.426031	-8.81754	1.16998e-18	2.6073e-15	-	-	-	Orbicella faveolata
TRINITY_DN216550_c3_g1	38.6286	-3.73147	0.727986	-5.12575	2.96358e-07	6.83207e-05	K06236	collagen, type I, alpha	-	Orbicella faveolata
TRINITY_DN194757_c4_g4	36.344	-3.71967	0.738517	-5.03668	4.73681e-07	0.000100533	-	-	-	Orbicella faveolata
TRINITY_DN214787_c2_g6	475.892	-3.70012	0.379809	-9.74205	1.99481e-22	7.01912e-19	-	Sulfite exporter TauE/SafE	-	Orbicella faveolata
TRINITY_DN146320_c0_g2	131.376	-3.69189	0.514679	-7.1732	7.32643e-13	7.77473e-10	-	-	-	Orbicella faveolata
TRINITY_DN146810_c0_g5	46.4217	-3.68184	0.714193	-5.15525	2.53289e-07	5.94163e-05	K06558	-	-	Orbicella faveolata
TRINITY_DN188688_c2_g7	106.122	-3.67769	0.540656	-6.80228	1.02976e-11	9.0585e-09	-	-	-	Orbicella faveolata
TRINITY_DN217064_c2_g1	137.174	-3.63789	0.57504	-6.32632	2.51071e-10	1.66191e-07	-	Cysteine-rich and transmembrane domain-containing protein 1	-	Orbicella faveolata
TRINITY_DN168668_c0_g1	141.297	-3.62401	0.432316	-8.38278	5.16923e-17	9.87396e-14	K06558	macrophage scavenger receptor 1	-	Orbicella faveolata
TRINITY_DN196771_c1_g1	27.3301	-3.61687	0.796549	-4.54068	5.60732e-06	0.000803981	K14385	solute carrier family 5 (sodium/iodide cotransporter), member 5	-	Orbicella faveolata
TRINITY_DN211472_c1_g4	48.0248	-3.59508	0.677875	-5.30346	1.13631e-07	3.05091e-05	K14611	sodium-dependent L-ascorbate transmembrane transporter activity	GO:0003674,GO:0005215,GO:0005342,GO:0005343,GO:0005402,GO:0005575,GO:0005622,GO:0005623,GO:0005737,GO:0005886,GO:0005887,GO:0005903,GO:0005975,GO:0005996,GO:0006082,GO:0006139,GO:0006725,GO:0006732,GO:0006766,GO:0006767,GO:0006807,GO:0006810,GO:0006811,GO:0006812,GO:0006814,GO:0006820,GO:0006950,GO:0006979,GO:0007275,GO:0007399,GO:0007417,GO:0007420,GO:0008150,GO:0008152,GO:0008324,GO:0008509,GO:…	Orbicella faveolata
TRINITY_DN212997_c1_g6	449.036	-3.58177	0.388775	-9.21296	3.17259e-20	8.48415e-17	K18246	carbonic anhydrase	GO:0003674,GO:0003824,GO:0004089,GO:0005575,GO:0005576,GO:0005615,GO:0005622,GO:0005623,GO:0005737,GO:0005783,GO:0005791,GO:0005793,GO:0005794,GO:0005802,GO:0005886,GO:0005903,GO:0006810,GO:0006811,GO:0006820,GO:0006885,GO:0007275,GO:0008150,GO:0009719,GO:0009725,GO:0009897,GO:0009986,GO:0010033,GO:0012505,GO:0012506,GO:0014070,GO:0015669,GO:0015670,GO:0015701,GO:0015711,GO:0015893,GO:0016020,GO:…	Orbicella faveolata
TRINITY_DN147749_c0_g2	53.6486	-3.56514	0.665196	-5.35953	8.34382e-08	2.334e-05	K09640	transmembrane protease serine 9, serine-type aminopeptidase activity	-	Orbicella faveolata
TRINITY_DN25698_c0_g1	37.5324	-3.55326	0.731749	-4.85584	1.19876e-06	0.000222003	-	-	-	Orbicella faveolata
TRINITY_DN221340_c18_g5	40.2197	-3.548	0.718309	-4.93937	7.83742e-07	0.000155944	-	hyaluronic acid binding	-	Orbicella faveolata
TRINITY_DN221340_c17_g14	46.8198	-3.54197	0.644986	-5.49155	3.9842e-08	1.28678e-05	K06793	versican core protein	-	Orbicella faveolata
TRINITY_DN197793_c12_g1	49.7038	-3.52645	0.688165	-5.12442	2.98451e-07	6.85669e-05	-	-	-	Orbicella faveolata
TRINITY_DN211379_c1_g13	92.7231	-3.52253	0.577869	-6.09573	1.08941e-09	5.92969e-07	K06794	hyaluronic acid binding, neurocan core protein	-	Orbicella faveolata
TRINITY_DN166434_c0_g1	45.7594	-3.49471	0.644116	-5.42559	5.77636e-08	1.74742e-05	-	-	-	Orbicella faveolata
TRINITY_DN93031_c0_g1	197.351	-3.48736	0.396304	-8.7997	1.37177e-18	2.95839e-15	K18245	-	-	Orbicella faveolata
TRINITY_DN196177_c4_g4	273.934	-3.47487	0.457345	-7.59793	3.00899e-14	3.94444e-11	K13912	CD5 molecule-like	-	Orbicella faveolata
TRINITY_DN201892_c0_g1	126.286	-3.46766	0.553372	-6.26643	3.69423e-10	2.32998e-07	K15049	endonuclease activity	GO:0002576,GO:0005575,GO:0005576,GO:0005622,GO:0005623,GO:0005737,GO:0005829,GO:0006810,GO:0006887,GO:0008150,GO:0009987,GO:0016192,GO:0032940,GO:0044424,GO:0044444,GO:0044464,GO:0045055,GO:0046903,GO:0051179,GO:0051234	Orbicella faveolata
TRINITY_DN199776_c3_g1	67.5175	-3.45031	0.592136	-5.82689	5.64705e-09	2.40467e-06	-	-	-	Orbicella faveolata
TRINITY_DN221059_c8_g12	52.0674	-3.41814	0.612049	-5.58475	2.34041e-08	7.94255e-06	K10104	signaling receptor binding,ficolin	-	Orbicella faveolata
TRINITY_DN202367_c5_g2	127.344	-3.40064	0.49855	-6.82107	9.0365e-12	8.05514e-09	-	-	-	Orbicella faveolata
TRINITY_DN220881_c3_g3	103.641	-3.3893	0.532751	-6.36188	1.99302e-10	1.33244e-07	-	-	-	Orbicella faveolata
TRINITY_DN209939_c2_g2	47.025	-3.36267	0.652748	-5.15155	2.5834e-07	6.03892e-05	-	-	-	Orbicella faveolata
TRINITY_DN216360_c0_g4	59.7737	-3.35585	0.610323	-5.49849	3.83057e-08	1.24317e-05	-	-	-	Orbicella faveolata
TRINITY_DN209862_c1_g1	153.225	-3.35487	0.445336	-7.53335	4.94554e-14	6.23837e-11	-	-	-	Orbicella faveolata
TRINITY_DN209518_c1_g3	146.311	-3.35012	0.498899	-6.71502	1.88036e-11	1.55199e-08	-	-	-	Orbicella faveolata
TRINITY_DN186926_c1_g2	72.0555	-3.31715	0.579769	-5.72151	1.05581e-08	4.15212e-06	K06793,K06254	calcium ion binding, versican protein	-	Orbicella faveolata
TRINITY_DN218189_c0_g3	268.762	-3.31603	0.400896	-8.27156	1.3222e-16	2.38907e-13	K18246	-	-	Orbicella faveolata
TRINITY_DN136145_c0_g1	39.2462	-3.29007	0.717661	-4.58443	4.55227e-06	0.000671837	-	-	-	Orbicella faveolata
TRINITY_DN212997_c1_g3	1505.82	-3.28349	0.324164	-10.1291	4.1044e-24	1.96e-20	K18245,K01672	carbonic anhydrase,positive regulation of dipeptide transport	-	Orbicella faveolata
TRINITY_DN196186_c3_g2	42.5545	-3.2811	0.647255	-5.06926	3.99361e-07	8.84082e-05	K14078,K14453	solute carrier transporter, secondary active sulfate transmembrane transporter activity	GO:0003674,GO:0005215,GO:0005216,GO:0005253,GO:0005254,GO:0005310,GO:0005342,GO:0005452,GO:0005575,GO:0005623,GO:0005886,GO:0005887,GO:0006810,GO:0006811,GO:0006812,GO:0006816,GO:0006820,GO:0006821,GO:0006835,GO:0006855,GO:0006873,GO:0006885,GO:0008028,GO:0008150,GO:0008272,GO:0008324,GO:0008509,GO:0008514,GO:0009987,GO:0015075,GO:0015085,GO:0015103,GO:0015106,GO:0015108,GO:0015116,GO:0015238,GO:…	Orbicella faveolata
TRINITY_DN213394_c0_g2	57.0383	-3.28081	0.590333	-5.55755	2.73591e-08	9.14545e-06	-	-	-	Orbicella faveolata
TRINITY_DN190069_c0_g2	1304.09	-3.26737	0.340843	-9.58614	9.14381e-22	2.911e-18	K00512,K17813	cytochrome P450	-	Orbicella faveolata
TRINITY_DN208568_c0_g8	173.787	-3.25502	0.519696	-6.26332	3.76875e-10	2.35476e-07	K08202	organic anion transmembrane transporter activity	-	Orbicella faveolata
TRINITY_DN116143_c0_g1	48.2172	-3.22895	0.719396	-4.48842	7.1754e-06	0.000967636	-	-	-	Orbicella faveolata
TRINITY_DN217947_c4_g8	53.3492	-3.22019	0.60444	-5.32755	9.95438e-08	2.72746e-05	K09676	Galactose-3-O-sulfotransferase	-	Orbicella faveolata
TRINITY_DN219297_c3_g12	491.323	-3.21428	0.389686	-8.24838	1.60551e-16	2.79346e-13	K18273,K18274,K19899	thick ascending limb development	GO:0000922,GO:0001655,GO:0001656,GO:0001822,GO:0002251,GO:0002376,GO:0002385,GO:0002386,GO:0002404,GO:0002406,GO:0002412,GO:0003008,GO:0003674,GO:0003823,GO:0005488,GO:0005575,GO:0005576,GO:0005615,GO:0005622,GO:0005623,GO:0005737,GO:0005794,GO:0005796,GO:0005819,GO:0005856,GO:0005886,GO:0005929,GO:0006810,GO:0006928,GO:0006950,GO:0006952,GO:0006955,GO:0006968,GO:0007155,GO:0007157,GO:0007159,GO:…	Orbicella faveolata
TRINITY_DN218104_c3_g6	4406.01	-3.2004	0.415784	-7.69726	1.39012e-14	1.89666e-11	K14704	-	-	Orbicella faveolata
TRINITY_DN204755_c1_g2	444.142	-3.18656	0.405097	-7.86617	3.6567e-15	5.43264e-12	-	-	-	Orbicella faveolata
TRINITY_DN208642_c1_g3	165.744	-3.17995	0.441485	-7.20284	5.89706e-13	6.57079e-10	K22016	mucin3, von Willebrand factor D and EGF	-	Orbicella faveolata
TRINITY_DN182825_c0_g1	112.399	-3.15743	0.51354	-6.14836	7.82876e-10	4.47343e-07	-	-	-	Orbicella faveolata
TRINITY_DN202536_c1_g1	139.063	-3.15348	0.546752	-5.76767	8.03758e-09	3.29664e-06	-	MAC/Perforin domain	-	Orbicella faveolata
TRINITY_DN217749_c4_g2	256.588	-3.15066	0.401976	-7.83792	4.58058e-15	6.65727e-12	K02599	Notch1	-	Orbicella faveolata
TRINITY_DN196922_c0_g1	539.303	-3.13849	0.381294	-8.23117	1.85397e-16	3.09867e-13	-	-	-	Orbicella faveolata
TRINITY_DN208898_c1_g2	98.58	-3.12798	0.602512	-5.19156	2.08541e-07	5.03321e-05	K08211	organic anion transmembrane transporter activity	-	Orbicella faveolata
TRINITY_DN193641_c1_g1	52.2577	-3.09943	0.586733	-5.28252	1.2742e-07	3.31136e-05	-	calcium ion binding	-	Orbicella faveolata
TRINITY_DN212432_c3_g9	77.3595	-3.07558	0.544485	-5.6486	1.61764e-08	5.97497e-06	K10104	Fibrinogen C	GO:0003674,GO:0005488,GO:0005575,GO:0008061,GO:0008144,GO:0016020,GO:0097367	Orbicella faveolata
TRINITY_DN190396_c0_g1	59.1054	-3.02046	0.607777	-4.96969	6.70586e-07	0.000138799	K03320	ammonium transmembrane transporter activity	-	Orbicella faveolata
TRINITY_DN196254_c0_g1	51.5773	-3.01895	0.642162	-4.70123	2.58605e-06	0.000426889	K14704	solute carrier family 26 (sulfate anion transporter), member 6	-	Orbicella faveolata
TRINITY_DN220881_c1_g3	37.6122	-3.01565	0.666258	-4.52625	6.0039e-06	0.00084167	K08465	-	-	Orbicella faveolata
TRINITY_DN213200_c0_g3	77.5181	-3.00005	0.551201	-5.44275	5.2463e-08	1.6238e-05	K01047	Group IID secretory phospholipase A2	GO:0001775,GO:0002361,GO:0002376,GO:0002520,GO:0002521,GO:0002682,GO:0002683,GO:0002694,GO:0002695,GO:0003674,GO:0003824,GO:0004620,GO:0004623,GO:0005488,GO:0005515,GO:0005539,GO:0005575,GO:0005576,GO:0006575,GO:0006629,GO:0006644,GO:0006650,GO:0006654,GO:0006658,GO:0006793,GO:0006796,GO:0006807,GO:0006950,GO:0006952,GO:0006954,GO:0007162,GO:0007275,GO:0008150,GO:0008152,GO:0008201,GO:0008285,GO:…	Orbicella faveolata
TRINITY_DN193504_c0_g9	144.22	-2.98486	0.495315	-6.02618	1.6788e-09	7.96003e-07	-	-	-	Orbicella faveolata
TRINITY_DN186473_c0_g1	48.8059	-2.9505	0.630218	-4.68172	2.84473e-06	0.000454987	K14704	solute carrier family 26 (sulfate anion transporter), member 6	-	Orbicella faveolata
TRINITY_DN220881_c3_g2	64.279	-2.93125	0.591316	-4.95716	7.15299e-07	0.000145797	-	-	-	Orbicella faveolata
TRINITY_DN157721_c0_g3	125.412	-2.82798	0.485186	-5.82864	5.58793e-09	2.39475e-06	-	-	-	Orbicella faveolata
TRINITY_DN206136_c0_g1	69.357	-2.82445	0.552144	-5.11542	3.13046e-07	7.11861e-05	K04145	dopamine receptor D2; G-protein coupled receptor activity	-	Orbicella faveolata
TRINITY_DN206971_c1_g1	190.724	-2.80588	0.44657	-6.28318	3.3172e-10	2.17423e-07	-	-	-	Orbicella faveolata
TRINITY_DN214491_c4_g3	54.8574	-2.78796	0.569685	-4.89386	9.88787e-07	0.000188872	K05480	TNF(Tumour Necrosis Factor) family	-	Orbicella faveolata
TRINITY_DN193504_c0_g5	81.2029	-2.78012	0.57069	-4.87151	1.10746e-06	0.000209151	-	-	-	Orbicella faveolata
TRINITY_DN199314_c7_g1	57.8799	-2.77347	0.586115	-4.73195	2.22371e-06	0.000372597	-	-	-	Orbicella faveolata
TRINITY_DN192985_c3_g2	80.161	-2.76184	0.49043	-5.63147	1.7868e-08	6.4341e-06	K17495	Sushi repeat-containing protein SRPX2	GO:0003674,GO:0005102,GO:0005488,GO:0005515,GO:0005575,GO:0005576,GO:0005615,GO:0005622,GO:0005623,GO:0005737,GO:0005886,GO:0006928,GO:0007155,GO:0007610,GO:0008150,GO:0009986,GO:0009987,GO:0010594,GO:0010595,GO:0010632,GO:0010634,GO:0016020,GO:0019220,GO:0019222,GO:0019838,GO:0022603,GO:0022610,GO:0030334,GO:0030335,GO:0031323,GO:0032879,GO:0036458,GO:0040011,GO:0040012,GO:0040017,GO:0042325,GO:…	Orbicella faveolata
TRINITY_DN203363_c2_g2	265.001	-2.70082	0.475847	-5.67582	1.38025e-08	5.27297e-06	K11146	-	-	Orbicella faveolata
TRINITY_DN218542_c2_g3	165.252	-2.693	0.44172	-6.09663	1.08326e-09	5.92969e-07	K05092, K04362,K12378	Peyer's patch morphogenesis	-	Orbicella faveolata
TRINITY_DN191858_c0_g1	67.1985	-2.69002	0.521569	-5.15755	2.50204e-07	5.88992e-05	-	-	-	Orbicella faveolata
TRINITY_DN105575_c0_g2	63.2113	-2.66992	0.563092	-4.74153	2.12113e-06	0.000359918	-	-	-	Orbicella faveolata
TRINITY_DN218418_c1_g1	1686.78	-2.62926	0.406674	-6.46527	1.01117e-10	7.42877e-08	-	-	-	Orbicella faveolata
TRINITY_DN199599_c0_g2	1354.76	-2.59993	0.428535	-6.06703	1.30301e-09	6.64983e-07	K02599	homophilic cell adhesion via plasma membrane adhesion molecules	GO:0002009,GO:0002165,GO:0003674,GO:0005198,GO:0005201,GO:0005575,GO:0005576,GO:0007275,GO:0007424,GO:0007444,GO:0007472,GO:0007475,GO:0007476,GO:0007552,GO:0007560,GO:0007591,GO:0008150,GO:0008362,GO:0008587,GO:0009653,GO:0009791,GO:0009886,GO:0009887,GO:0009888,GO:0022404,GO:0031012,GO:0032501,GO:0032502,GO:0035107,GO:0035114,GO:0035120,GO:0035220,GO:0035239,GO:0035295,GO:0040003,GO:0040005,GO:…	Orbicella faveolata
TRINITY_DN198521_c0_g1	82.9465	-2.59785	0.574501	-4.52193	6.12776e-06	0.000853482	K04165	-	-	Orbicella faveolata
TRINITY_DN203880_c0_g2	235.739	-2.59466	0.438822	-5.91279	3.3636e-09	1.50922e-06	-	Cysteine-rich and transmembrane domain-containing protein 1	-	Orbicella faveolata
TRINITY_DN136985_c0_g1	84.1472	-2.56654	0.555871	-4.61716	3.89031e-06	0.00058578	-	-	-	Orbicella faveolata
TRINITY_DN205392_c1_g12	625.584	-2.5494	0.432199	-5.89867	3.66437e-09	1.63321e-06	K04165	-	-	Orbicella faveolata
TRINITY_DN206263_c0_g9	521.913	-2.5404	0.422603	-6.01132	1.84022e-09	8.60335e-07	K13907	Leukocyte cysteine proteinase inhibitor 1-like	GO:0005575,GO:0005622,GO:0005623,GO:0005737,GO:0044424,GO:0044464	Orbicella faveolata
TRINITY_DN198046_c0_g4	415.33	-2.4888	0.435328	-5.71708	1.08369e-08	4.23684e-06	-	-	-	Orbicella faveolata
TRINITY_DN221059_c8_g7	235.026	-2.48393	0.400145	-6.20756	5.38127e-10	3.24112e-07	K06255	calcium ion binding	GO:0002119,GO:0002164,GO:0003674,GO:0005198,GO:0005575,GO:0005576,GO:0005604,GO:0005622,GO:0005623,GO:0005737,GO:0006928,GO:0006996,GO:0007010,GO:0007044,GO:0007154,GO:0007165,GO:0007166,GO:0007167,GO:0007169,GO:0007275,GO:0007517,GO:0008150,GO:0008543,GO:0009653,GO:0009719,GO:0009790,GO:0009791,GO:0009792,GO:0009887,GO:0009987,GO:0010033,GO:0010927,GO:0016043,GO:0016477,GO:0022607,GO:0022612,GO:…	Orbicella faveolata
TRINITY_DN192806_c0_g1	626.574	-2.45147	0.452316	-5.41982	5.9659e-08	1.78857e-05	-	-	-	Orbicella faveolata
TRINITY_DN215770_c6_g3	183.245	-2.36949	0.464762	-5.09828	3.42754e-07	7.66383e-05	-	-	-	Orbicella faveolata
TRINITY_DN219089_c3_g2	451.771	-2.35792	0.398366	-5.91899	3.23924e-09	1.46324e-06	-	Bacterial protein of unknown function (DUF885)	-	Orbicella faveolata
TRINITY_DN203219_c1_g3	139.861	-2.35712	0.46028	-5.12105	3.03833e-07	6.93269e-05	-	-	-	Orbicella faveolata
TRINITY_DN201048_c1_g1	187.088	-2.34668	0.463833	-5.05932	4.20747e-07	9.16256e-05	-	-	-	Orbicella faveolata
TRINITY_DN201500_c3_g1	89.3976	-2.34554	0.501083	-4.68095	2.85554e-06	0.000455626	K14385	Belongs to the sodium solute symporter (SSF) (TC 2.A.21) family	-	Orbicella faveolata
TRINITY_DN208441_c2_g1	79.8783	-2.34538	0.522588	-4.48801	7.18915e-06	0.000967636	K17527	intelectin	-	Orbicella faveolata
TRINITY_DN184221_c0_g2	184.267	-2.33679	0.426522	-5.4787	4.28462e-08	1.37057e-05	K02599	Notch1	-	Orbicella faveolata
TRINITY_DN89595_c0_g2	165.161	-2.32983	0.44692	-5.21307	1.85746e-07	4.53212e-05	-	-	-	Orbicella faveolata
TRINITY_DN113236_c0_g1	157.986	-2.32639	0.431501	-5.39138	6.99179e-08	2.04121e-05	-	-	-	Orbicella faveolata
TRINITY_DN212010_c0_g2	473.171	-2.31719	0.349251	-6.63473	3.25094e-11	2.55696e-08	K03158	tumor necrosis factor receptor superfamily member 1A	-	Orbicella faveolata
TRINITY_DN208161_c5_g2	123.148	-2.30759	0.491422	-4.69573	2.6565e-06	0.000435295	-	-	-	Orbicella faveolata
TRINITY_DN184024_c0_g2	113.752	-2.30253	0.455391	-5.05615	4.27803e-07	9.25286e-05	-	-	-	Orbicella faveolata
TRINITY_DN221037_c2_g3	100.687	-2.29035	0.454531	-5.03893	4.68143e-07	9.96741e-05	K03990	complement component 3	-	Orbicella faveolata
TRINITY_DN214491_c4_g2	239.306	-2.2849	0.380648	-6.00265	1.94119e-09	9.01238e-07	K13884	macrophage receptor with collagenous structure	GO:0000165,GO:0001709,GO:0002376,GO:0003674,GO:0005102,GO:0005126,GO:0005164,GO:0005488,GO:0005515,GO:0005575,GO:0005576,GO:0005615,GO:0005623,GO:0005886,GO:0005887,GO:0006464,GO:0006468,GO:0006582,GO:0006725,GO:0006793,GO:0006796,GO:0006807,GO:0006810,GO:0006897,GO:0006909,GO:0006911,GO:0006915,GO:0006950,GO:0006952,GO:0006955,GO:0007154,GO:0007165,GO:0007166,GO:0007254,GO:0007275,GO:0007399,GO:…	Orbicella faveolata
TRINITY_DN216040_c0_g1	143.682	-2.28307	0.443626	-5.14638	2.65556e-07	6.16449e-05	K07440	cholesterol 24-hydroxylase	-	Orbicella faveolata
TRINITY_DN192413_c0_g1	107.468	-2.27386	0.46082	-4.93439	8.04035e-07	0.000159086	K11455	chromobox protein 8	-	Orbicella faveolata
TRINITY_DN209259_c0_g2	114.745	-2.27144	0.438015	-5.18577	2.15126e-07	5.10008e-05	K21356	mitofusin1	-	Orbicella faveolata
TRINITY_DN202020_c1_g13	264.214	-2.2498	0.370701	-6.06905	1.28667e-09	6.61695e-07	-	-	-	Orbicella faveolata
TRINITY_DN198351_c1_g5	5334.91	-2.24466	0.337735	-6.64622	3.00708e-11	2.42215e-08	-	-	-	Orbicella faveolata
TRINITY_DN221059_c7_g4	228.668	-2.24274	0.426365	-5.26014	1.43944e-07	3.64521e-05	-	-	-	Orbicella faveolata
TRINITY_DN183159_c0_g1	86.6652	-2.2397	0.498349	-4.49423	6.98218e-06	0.000946843	-	-	-	Orbicella faveolata
TRINITY_DN214465_c6_g26	142.593	-2.23877	0.425045	-5.26713	1.3857e-07	3.54947e-05	-	-	-	Orbicella faveolata
TRINITY_DN221328_c16_g1	208.87	-2.21396	0.43784	-5.05655	4.26914e-07	9.25286e-05	-	-	-	Orbicella faveolata
TRINITY_DN202740_c2_g7	117.152	-2.21217	0.426492	-5.1869	2.13828e-07	5.08737e-05	-	-	-	Orbicella faveolata
TRINITY_DN219089_c3_g3	112.161	-2.21104	0.453213	-4.87859	1.06845e-06	0.00020293	-	Bacterial protein of unknown function (DUF885)	-	Orbicella faveolata
TRINITY_DN210688_c4_g3	1189.58	-2.20993	0.414664	-5.32944	9.8517e-08	2.71043e-05	-	-	-	Orbicella faveolata
TRINITY_DN198351_c1_g20	488.686	-2.19869	0.376443	-5.8407	5.19832e-09	2.25671e-06	-	-	-	Orbicella faveolata
TRINITY_DN210460_c2_g1	241.983	-2.1937	0.411954	-5.32511	1.0089e-07	2.74186e-05	-	-	-	Orbicella faveolata
TRINITY_DN79057_c0_g1	484.812	-2.17305	0.388397	-5.59492	2.20725e-08	7.56747e-06	K17495	Sushi-repeat containing protein, X-linked 2	GO:0003674,GO:0005102,GO:0005488,GO:0005515,GO:0005575,GO:0005576,GO:0005615,GO:0005622,GO:0005623,GO:0005737,GO:0005886,GO:0006928,GO:0007155,GO:0007610,GO:0008150,GO:0009986,GO:0009987,GO:0010594,GO:0010595,GO:0010632,GO:0010634,GO:0016020,GO:0019220,GO:0019222,GO:0019838,GO:0022603,GO:0022610,GO:0030334,GO:0030335,GO:0031323,GO:0032879,GO:0036458,GO:0040011,GO:0040012,GO:0040017,GO:0042325,GO:…	Orbicella faveolata
TRINITY_DN217562_c2_g6	147.366	-2.16878	0.480684	-4.51187	6.42596e-06	0.000882151	-	-	-	Orbicella faveolata
TRINITY_DN219089_c2_g1	706.063	-2.16537	0.403717	-5.3636	8.15809e-08	2.3013e-05	-	Bacterial protein of unknown function (DUF885)	-	Orbicella faveolata
TRINITY_DN204464_c0_g1	1707.38	-2.1615	0.356617	-6.06113	1.3517e-09	6.79458e-07	-	-	-	Orbicella faveolata
TRINITY_DN220473_c2_g19	151.226	-2.15418	0.398021	-5.41223	6.22432e-08	1.84945e-05	K10104	signaling receptor binding,ficolin	-	Orbicella faveolata
TRINITY_DN219935_c4_g3	194.664	-2.12445	0.389259	-5.45766	4.82442e-08	1.5214e-05	K06238	-	-	Orbicella faveolata
TRINITY_DN220473_c2_g13	252.545	-2.12325	0.379173	-5.59968	2.1475e-08	7.44409e-06	K06252	mesenchymal-epithelial cell signaling involved in prostate gland development	GO:0000003,GO:0001655,GO:0001763,GO:0001968,GO:0002009,GO:0003006,GO:0003401,GO:0003674,GO:0005488,GO:0005515,GO:0005575,GO:0005576,GO:0005604,GO:0005614,GO:0005622,GO:0005623,GO:0005737,GO:0005783,GO:0005788,GO:0006464,GO:0006807,GO:0006950,GO:0007154,GO:0007155,GO:0007162,GO:0007267,GO:0007275,GO:0007399,GO:0007528,GO:0008150,GO:0008152,GO:0008284,GO:0009611,GO:0009653,GO:0009887,GO:0009888,GO:…	Orbicella faveolata
TRINITY_DN208095_c1_g5	994.853	-2.11498	0.424834	-4.97836	6.41251e-07	0.000133139	K19755	axoneme assembly	GO:0000003,GO:0000226,GO:0000228,GO:0000793,GO:0000794,GO:0001520,GO:0001578,GO:0003006,GO:0005575,GO:0005622,GO:0005623,GO:0005634,GO:0005694,GO:0005737,GO:0005819,GO:0005829,GO:0005856,GO:0005929,GO:0006996,GO:0007010,GO:0007017,GO:0007276,GO:0007281,GO:0007283,GO:0007286,GO:0008150,GO:0009987,GO:0015630,GO:0016043,GO:0019953,GO:0022412,GO:0022414,GO:0022607,GO:0030030,GO:0030031,GO:0030154,GO:…	Orbicella faveolata
TRINITY_DN161818_c0_g1	507.044	-2.11424	0.347698	-6.08068	1.19674e-09	6.2919e-07	-	-	-	Orbicella faveolata
TRINITY_DN207528_c4_g3	498.667	-2.10054	0.370406	-5.67091	1.42043e-08	5.36515e-06	K06494	calcium ion binding	-	Orbicella faveolata
TRINITY_DN192983_c0_g8	131.536	-2.08617	0.425151	-4.9069	9.25284e-07	0.000177758	K07440	Cytochrome P450, family 46, subfamily A, polypeptide	GO:0003674,GO:0003824,GO:0004497,GO:0005488,GO:0005575,GO:0005622,GO:0005623,GO:0005737,GO:0005783,GO:0005789,GO:0006066,GO:0006082,GO:0006629,GO:0006694,GO:0006699,GO:0006706,GO:0006707,GO:0006805,GO:0007275,GO:0007399,GO:0008150,GO:0008152,GO:0008202,GO:0008203,GO:0008206,GO:0008395,GO:0008610,GO:0009056,GO:0009058,GO:0009410,GO:0009987,GO:0012505,GO:0016020,GO:0016042,GO:0016053,GO:0016125,GO:…	Orbicella faveolata
TRINITY_DN208022_c3_g2	666.591	-2.07893	0.35929	-5.78623	7.19834e-09	2.99522e-06	K22078,K01194	Acid trehalase-like	-	Orbicella faveolata
TRINITY_DN203231_c1_g3	127.338	-2.06728	0.43336	-4.77034	1.83913e-06	0.000319364	K05039	gamma-aminobutyric acid:sodium symporter activity	-	Orbicella faveolata
TRINITY_DN175575_c0_g2	317.587	-2.06639	0.375486	-5.50325	3.72861e-08	1.21598e-05	-	Bacterial protein of unknown function (DUF885)	-	Orbicella faveolata
TRINITY_DN157721_c0_g2	481.564	-2.03812	0.326255	-6.24701	4.18387e-10	2.58993e-07	-	-	-	Orbicella faveolata
TRINITY_DN198223_c0_g1	135.628	-2.02686	0.416613	-4.86508	1.14408e-06	0.000213058	K05692	Actin	-	Orbicella faveolata
TRINITY_DN198177_c1_g1	787.08	-2.00549	0.406761	-4.93039	8.20643e-07	0.000160892	-	homophilic cell adhesion via plasma membrane adhesion molecules	GO:0002009,GO:0002165,GO:0003674,GO:0005198,GO:0005201,GO:0005575,GO:0005576,GO:0007275,GO:0007424,GO:0007444,GO:0007472,GO:0007475,GO:0007476,GO:0007552,GO:0007560,GO:0007591,GO:0008150,GO:0008362,GO:0008587,GO:0009653,GO:0009791,GO:0009886,GO:0009887,GO:0009888,GO:0022404,GO:0031012,GO:0032501,GO:0032502,GO:0035107,GO:0035114,GO:0035120,GO:0035220,GO:0035239,GO:0035295,GO:0040003,GO:0040005,GO:…	Orbicella faveolata
TRINITY_DN193422_c0_g1	11317	3.85759	0.372771	10.3484	4.25493e-25	2.37053e-21	-	-	-	Orbicella faveolata
TRINITY_DN215097_c1_g3	318.299	5.41382	0.552661	9.79592	1.1723e-22	4.61026e-19	K01832,K07424,K17689,K17690,K17691,K17692,K17860	thromboxane-A synthase activity	GO:0001676,GO:0002933,GO:0003674,GO:0003824,GO:0004497,GO:0005488,GO:0005496,GO:0005506,GO:0005515,GO:0005575,GO:0005622,GO:0005623,GO:0005737,GO:0005783,GO:0005789,GO:0006066,GO:0006082,GO:0006629,GO:0006631,GO:0006633,GO:0006694,GO:0006706,GO:0006720,GO:0006721,GO:0006766,GO:0006775,GO:0006805,GO:0006807,GO:0007568,GO:0007584,GO:0008144,GO:0008150,GO:0008152,GO:0008202,GO:0008207,GO:0008209,GO:…	Orbicella faveolata
TRINITY_DN216370_c1_g2	4656.38	2.829	0.290711	9.73129	2.2176e-22	7.41288e-19	-	Calumenin b	GO:0005575,GO:0005622,GO:0005623,GO:0005634,GO:0005694,GO:0005700,GO:0005703,GO:0005737,GO:0006139,GO:0006259,GO:0006265,GO:0006325,GO:0006355,GO:0006725,GO:0006807,GO:0006996,GO:0007549,GO:0008150,GO:0008152,GO:0009047,GO:0009889,GO:0009891,GO:0009893,GO:0009987,GO:0010468,GO:0010556,GO:0010557,GO:0010604,GO:0010628,GO:0010911,GO:0010912,GO:0016043,GO:0019219,GO:0019222,GO:0031323,GO:0031325,GO:…	Orbicella faveolata
TRINITY_DN190260_c0_g2	899.617	3.47693	0.363904	9.55452	1.24161e-21	3.77307e-18	-	-	-	Orbicella faveolata
TRINITY_DN206339_c2_g2	193.363	4.18311	0.455213	9.18935	3.95215e-20	1.01623e-16	-	-	-	Orbicella faveolata
TRINITY_DN205955_c1_g4	732.475	3.30917	0.365924	9.04332	1.5198e-19	3.62878e-16	-	-	-	Orbicella faveolata
TRINITY_DN191171_c0_g1	300.055	3.23395	0.372997	8.67019	4.31387e-18	9.01261e-15	-	-	-	Orbicella faveolata
TRINITY_DN207722_c4_g3	627.775	11.1143	1.28638	8.63997	5.62258e-18	1.13908e-14	-	-	-	Orbicella faveolata
TRINITY_DN127792_c0_g1	480.904	2.81804	0.333809	8.44206	3.11801e-17	6.13102e-14	-	-	-	Orbicella faveolata
TRINITY_DN217160_c3_g4	185.353	4.18453	0.500181	8.36602	5.95948e-17	1.10672e-13	-	-	-	Orbicella faveolata
TRINITY_DN200795_c0_g1	287.73	4.14586	0.514012	8.06569	7.2822e-16	1.18744e-12	K07189	Starch/carbohydrate-binding module (family 53)	GO:0003674,GO:0005488,GO:0005515,GO:0008157,GO:0019899,GO:0019902,GO:0019903	Orbicella faveolata
TRINITY_DN210978_c1_g2	150.087	4.90745	0.610786	8.03464	9.38506e-16	1.4939e-12	-	-	-	Orbicella faveolata
TRINITY_DN208559_c2_g3	1073.9	2.8493	0.360009	7.91451	2.48233e-15	3.85944e-12	-	-	-	Orbicella faveolata
TRINITY_DN214701_c2_g3	361.948	2.9057	0.368643	7.88216	3.21758e-15	4.8889e-12	-	TMEM151 family	-	Orbicella faveolata
TRINITY_DN193422_c0_g3	2296.57	2.94678	0.37828	7.78995	6.7038e-15	9.5358e-12	-	-	-	Orbicella faveolata
TRINITY_DN169741_c0_g1	291.726	11.2934	1.49209	7.56881	3.76673e-14	4.84278e-11	-	-	-	Orbicella faveolata
TRINITY_DN214912_c3_g1	148.226	3.93603	0.525938	7.48383	7.21891e-14	8.77491e-11	-	-	-	Orbicella faveolata
TRINITY_DN221004_c7_g1	599.609	2.83511	0.380552	7.44999	9.33504e-14	1.0949e-10	-	-	-	Orbicella faveolata
TRINITY_DN218256_c2_g3	248.207	3.06701	0.415896	7.37445	1.6502e-13	1.90213e-10	K02583	Tumor necrosis factor receptor / nerve growth factor receptor repeats.	-	Orbicella faveolata
TRINITY_DN218452_c2_g3	158.66	3.43724	0.475703	7.2256	4.98906e-13	5.65329e-10	K00503	DBH-like monooxygenase protein 1	GO:0001505,GO:0003674,GO:0003824,GO:0004497,GO:0004500,GO:0005488,GO:0005507,GO:0005575,GO:0005576,GO:0005615,GO:0005622,GO:0005623,GO:0005737,GO:0005783,GO:0005789,GO:0006066,GO:0006576,GO:0006584,GO:0006589,GO:0006725,GO:0006807,GO:0008150,GO:0008152,GO:0009056,GO:0009058,GO:0009308,GO:0009309,GO:0009712,GO:0009713,GO:0009987,GO:0012505,GO:0012506,GO:0016020,GO:0016491,GO:0016705,GO:0016715,GO:…	Orbicella faveolata
TRINITY_DN210429_c4_g1	381.61	3.25505	0.452387	7.19528	6.23324e-13	6.83153e-10	-	-	-	Orbicella faveolata
TRINITY_DN172472_c0_g2	197.882	3.50422	0.492565	7.11424	1.1253e-12	1.15741e-09	K06846	Prostate stem cell antigen-like	-	Orbicella faveolata
TRINITY_DN197919_c1_g2	281.485	2.72161	0.384065	7.08634	1.37702e-12	1.39485e-09	-	-	-	Orbicella faveolata
TRINITY_DN220364_c4_g5	302.697	2.55927	0.361598	7.07767	1.46596e-12	1.46278e-09	-	-	-	Orbicella faveolata
TRINITY_DN184091_c0_g1	217.86	3.67846	0.520594	7.06587	1.59608e-12	1.5692e-09	-	-	-	Orbicella faveolata
TRINITY_DN194490_c1_g1	115.216	3.73055	0.536451	6.95414	3.54727e-12	3.34018e-09	-	-	-	Orbicella faveolata
TRINITY_DN204945_c1_g1	547.205	2.21365	0.320206	6.91321	4.73821e-12	4.39962e-09	-	-	-	Orbicella faveolata
TRINITY_DN212629_c2_g4	1030.37	2.87527	0.416854	6.89754	5.291e-12	4.84562e-09	K21626	NFX1-type zinc finger-containing protein	GO:0000981,GO:0003674,GO:0003700,GO:0006355,GO:0006357,GO:0008150,GO:0009889,GO:0010468,GO:0010556,GO:0019219,GO:0019222,GO:0031323,GO:0031326,GO:0050789,GO:0050794,GO:0051171,GO:0051252,GO:0060255,GO:0065007,GO:0080090,GO:0140110,GO:1903506,GO:2000112,GO:2001141	Orbicella faveolata
TRINITY_DN193296_c4_g1	190.585	3.89935	0.566099	6.88812	5.65347e-12	5.1076e-09	-	-	-	Orbicella faveolata
TRINITY_DN196028_c0_g3	456.196	2.56246	0.378871	6.76341	1.34777e-11	1.1702e-08	K09542,K19766,K19769	Belongs to the small heat shock protein (HSP20) family	GO:0003674,GO:0005488,GO:0005515,GO:0005575,GO:0005622,GO:0005623,GO:0005737,GO:0005829,GO:0006950,GO:0007275,GO:0007568,GO:0008150,GO:0008340,GO:0009266,GO:0009408,GO:0009628,GO:0009790,GO:0009792,GO:0010259,GO:0032501,GO:0032502,GO:0044424,GO:0044444,GO:0044464,GO:0048856,GO:0050896,GO:0051082	Orbicella faveolata
TRINITY_DN196311_c4_g2	500.721	2.58962	0.383728	6.74858	1.49296e-11	1.27964e-08	K07766	-	-	Orbicella faveolata
TRINITY_DN214928_c0_g3	3617.83	2.70954	0.402515	6.73153	1.67887e-11	1.42077e-08	-	-	-	Orbicella faveolata
TRINITY_DN205528_c0_g6	137.197	3.24572	0.483571	6.71199	1.91992e-11	1.56532e-08	K10454,K10443	distal tubule morphogenesis, kelch-like protein 17 (actinfilin)	-	Orbicella faveolata
TRINITY_DN193575_c3_g2	892.613	2.21003	0.332681	6.64308	3.07186e-11	2.44487e-08	K10104	-	-	Orbicella faveolata
TRINITY_DN201020_c0_g1	305.514	2.37438	0.361337	6.5711	4.99459e-11	3.79447e-08	-	-	-	Orbicella faveolata
TRINITY_DN205503_c1_g6	1253.85	2.11295	0.323834	6.52479	6.80985e-11	5.11542e-08	K02295	cryptochrome	-	Orbicella faveolata
TRINITY_DN187480_c2_g2	141.716	3.18892	0.494352	6.4507	1.11332e-10	8.09036e-08	K04515	calmodulin-dependent protein kinase activity	-	Orbicella faveolata
TRINITY_DN215016_c1_g1	164.877	2.77016	0.431301	6.4228	1.33786e-10	9.61749e-08	-	-	-	Orbicella faveolata
TRINITY_DN181072_c0_g1	59.5536	5.94472	0.925818	6.42105	1.3534e-10	9.62569e-08	K09542,K19766,K19769	Belongs to the small heat shock protein (HSP20) family	GO:0003674,GO:0005488,GO:0005515,GO:0005575,GO:0005622,GO:0005623,GO:0005737,GO:0005829,GO:0006950,GO:0007275,GO:0007568,GO:0008150,GO:0008340,GO:0009266,GO:0009408,GO:0009628,GO:0009790,GO:0009792,GO:0010259,GO:0032501,GO:0032502,GO:0044424,GO:0044444,GO:0044464,GO:0048856,GO:0050896,GO:0051082	Orbicella faveolata
TRINITY_DN209765_c1_g1	274.831	3.08129	0.481249	6.4027	1.52648e-10	1.07424e-07	-	-	-	Orbicella faveolata
TRINITY_DN216535_c1_g1	370.769	2.54623	0.397964	6.39816	1.57262e-10	1.09518e-07	-	Mab-21	-	Orbicella faveolata
TRINITY_DN157508_c1_g1	93.2218	3.21993	0.504771	6.37898	1.7827e-10	1.21615e-07	-	-	-	Orbicella faveolata
TRINITY_DN206242_c4_g4	90.6867	3.67688	0.577132	6.37096	1.87846e-10	1.26853e-07	-	-	-	Orbicella faveolata
TRINITY_DN221098_c7_g5	142.241	2.65842	0.425906	6.24181	4.32538e-10	2.65296e-07	-	-	-	Orbicella faveolata
TRINITY_DN217206_c0_g25	364.839	2.8006	0.450231	6.22036	4.96012e-10	3.01463e-07	K02583	tumor necrosis factor receptor superfamily member 16	-	Orbicella faveolata
TRINITY_DN185682_c0_g1	266.682	3.06672	0.494242	6.20489	5.47362e-10	3.26731e-07	-	-	-	Orbicella faveolata
TRINITY_DN221118_c1_g1	240.572	3.26858	0.52941	6.17402	6.65767e-10	3.93892e-07	-	Immunoglobulin C-2 Type	GO:0000902,GO:0003674,GO:0005488,GO:0005515,GO:0005575,GO:0005623,GO:0005886,GO:0005887,GO:0007155,GO:0007156,GO:0007275,GO:0007399,GO:0008150,GO:0009653,GO:0009987,GO:0016020,GO:0016021,GO:0016043,GO:0022008,GO:0022610,GO:0030030,GO:0030154,GO:0030182,GO:0031175,GO:0031224,GO:0031226,GO:0032501,GO:0032502,GO:0032989,GO:0032990,GO:0042802,GO:0044425,GO:0044459,GO:0044464,GO:0048468,GO:0048666,GO:…	Orbicella faveolata
TRINITY_DN220650_c4_g1	1073.44	2.7054	0.438905	6.16398	7.09396e-10	4.14912e-07	-	-	-	Orbicella faveolata
TRINITY_DN55293_c0_g1	62.2786	4.24077	0.688099	6.16302	7.13706e-10	4.14912e-07	-	-	-	Orbicella faveolata
TRINITY_DN187917_c6_g5	206.183	2.56112	0.416469	6.14961	7.76748e-10	4.47343e-07	-	-	-	Orbicella faveolata
TRINITY_DN176584_c0_g1	260.978	2.92964	0.477401	6.13664	8.42825e-10	4.77518e-07	-	Collagen triple helix	-	Orbicella faveolata
TRINITY_DN218256_c2_g2	186.712	2.46129	0.401487	6.13045	8.76325e-10	4.92325e-07	K02583	Tumor necrosis factor receptor / nerve growth factor receptor repeats.	-	Orbicella faveolata
TRINITY_DN206836_c2_g5	227.472	2.35549	0.384519	6.1258	9.02313e-10	5.02701e-07	K21077	-	-	Orbicella faveolata
TRINITY_DN220364_c4_g1	659.581	2.12215	0.348179	6.09499	1.09442e-09	5.92969e-07	-	-	-	Orbicella faveolata
TRINITY_DN214712_c3_g1	505.02	2.81536	0.462096	6.09257	1.11109e-09	5.94254e-07	K19899	pancreatic secretory granule membrane major glycoprotein GP2	-	Orbicella faveolata
TRINITY_DN217437_c3_g1	399.268	2.52443	0.415055	6.08216	1.18575e-09	6.29151e-07	K02439	thiosulfate sulfurtransferase activity	-	Orbicella faveolata
TRINITY_DN215443_c1_g1	184.654	2.50676	0.413265	6.06574	1.31346e-09	6.6524e-07	-	-	-	Orbicella faveolata
TRINITY_DN190791_c0_g1	221.433	3.20865	0.529874	6.05549	1.39991e-09	6.91674e-07	-	Cat eye syndrome	-	Orbicella faveolata
TRINITY_DN198351_c1_g25	66.6549	4.80659	0.793937	6.05412	1.41187e-09	6.91674e-07	-	-	-	Orbicella faveolata
TRINITY_DN216898_c1_g1	383.582	2.1894	0.361809	6.05126	1.43714e-09	6.96231e-07	K10291	common myeloid progenitor cell proliferation	GO:0000151,GO:0000209,GO:0000723,GO:0003674,GO:0003824,GO:0004842,GO:0005488,GO:0005515,GO:0005575,GO:0005622,GO:0005623,GO:0005737,GO:0005829,GO:0006139,GO:0006259,GO:0006464,GO:0006508,GO:0006511,GO:0006725,GO:0006807,GO:0006996,GO:0007568,GO:0008150,GO:0008152,GO:0008283,GO:0008285,GO:0009056,GO:0009057,GO:0009314,GO:0009628,GO:0009889,GO:0009891,GO:0009893,GO:0009987,GO:0010212,GO:0010468,GO:…	Orbicella faveolata
TRINITY_DN207776_c0_g1	108.905	4.0532	0.670184	6.04788	1.4676e-09	7.05875e-07	K17341	hemicentin	-	Orbicella faveolata
TRINITY_DN55150_c0_g1	97.2534	3.72352	0.617538	6.02962	1.64348e-09	7.8482e-07	-	-	-	Orbicella faveolata
TRINITY_DN209179_c2_g8	110.974	3.50133	0.581995	6.01608	1.78689e-09	8.41286e-07	-	-	-	Orbicella faveolata
TRINITY_DN201589_c11_g2	774.189	2.04618	0.342966	5.96613	2.42942e-09	1.10489e-06	-	SOUL heme-binding protein	-	Orbicella faveolata
TRINITY_DN217534_c0_g2	141.497	2.58668	0.439316	5.88796	3.90991e-09	1.73111e-06	-	-	-	Orbicella faveolata
TRINITY_DN213513_c2_g1	348.388	2.04686	0.348658	5.87068	4.34019e-09	1.90897e-06	-	-	-	Orbicella faveolata
TRINITY_DN190320_c0_g2	326.213	2.53573	0.433576	5.84841	4.96284e-09	2.16857e-06	K17834	cyclic GMP-AMP synthase	-	Orbicella faveolata
TRINITY_DN203430_c0_g1	209.314	2.46526	0.422167	5.83954	5.23463e-09	2.25781e-06	-	-	-	Orbicella faveolata
TRINITY_DN182670_c0_g2	107.062	3.02248	0.520473	5.80719	6.35315e-09	2.68823e-06	-	-	-	Orbicella faveolata
TRINITY_DN202375_c2_g2	378.221	2.47507	0.429215	5.76651	8.09276e-09	3.29903e-06	-	-	-	Orbicella faveolata
TRINITY_DN172441_c0_g1	68.4255	3.77728	0.656664	5.75222	8.80809e-09	3.53833e-06	-	-	-	Orbicella faveolata
TRINITY_DN207100_c0_g12	110.328	2.79818	0.486513	5.75149	8.84587e-09	3.53833e-06	-	-	-	Orbicella faveolata
TRINITY_DN204380_c3_g3	111.133	3.40887	0.592782	5.75062	8.89147e-09	3.53833e-06	-	G2F domain	GO:0005575,GO:0005576,GO:0005604,GO:0005622,GO:0005623,GO:0005737,GO:0005938,GO:0008150,GO:0009605,GO:0009607,GO:0009617,GO:0030054,GO:0031012,GO:0043207,GO:0044421,GO:0044424,GO:0044444,GO:0044464,GO:0050896,GO:0051704,GO:0051707,GO:0062023,GO:0071944,GO:0099568	Orbicella faveolata
TRINITY_DN203412_c0_g1	231.575	2.36234	0.412489	5.72704	1.02197e-08	4.04284e-06	K04965	store-operated calcium channel activity	-	Orbicella faveolata
TRINITY_DN189957_c1_g1	301.698	2.07286	0.362767	5.71404	1.10326e-08	4.2635e-06	-	-	-	Orbicella faveolata
TRINITY_DN193254_c1_g4	84.7979	3.04487	0.536827	5.67197	1.41163e-08	5.36219e-06	K17341	cell division	GO:0005575,GO:0005576,GO:0005604,GO:0005622,GO:0005623,GO:0005737,GO:0005938,GO:0008150,GO:0009605,GO:0009607,GO:0009617,GO:0030054,GO:0031012,GO:0043207,GO:0044421,GO:0044424,GO:0044444,GO:0044464,GO:0050896,GO:0051704,GO:0051707,GO:0062023,GO:0071944,GO:0099568	Orbicella faveolata
TRINITY_DN191087_c2_g1	107.896	3.16058	0.558612	5.65792	1.53222e-08	5.69438e-06	-	-	-	Orbicella faveolata
TRINITY_DN205378_c0_g3	501.611	2.08994	0.370445	5.64169	1.68391e-08	6.18559e-06	-	-	-	Orbicella faveolata
TRINITY_DN219223_c3_g4	348.888	2.5228	0.4474	5.6388	1.71241e-08	6.22192e-06	K04362,K08252,K12378	protein kinase activity	GO:0000003,GO:0000578,GO:0001655,GO:0001709,GO:0002009,GO:0003002,GO:0003006,GO:0003674,GO:0003824,GO:0004672,GO:0004713,GO:0004714,GO:0004888,GO:0005575,GO:0005623,GO:0005886,GO:0005887,GO:0006355,GO:0006357,GO:0006464,GO:0006468,GO:0006793,GO:0006796,GO:0006807,GO:0006928,GO:0007154,GO:0007165,GO:0007166,GO:0007167,GO:0007169,GO:0007275,GO:0007276,GO:0007277,GO:0007278,GO:0007280,GO:0007350,GO:…	Orbicella faveolata
TRINITY_DN193734_c0_g11	52.6792	8.8208	1.56643	5.63116	1.79006e-08	6.4341e-06	-	-	-	Orbicella faveolata
TRINITY_DN210263_c2_g1	93.613	2.78787	0.496659	5.61324	1.98578e-08	7.09943e-06	-	-	-	Orbicella faveolata
TRINITY_DN171310_c0_g1	127.088	2.78756	0.496815	5.61087	2.0131e-08	7.15412e-06	-	-	-	Orbicella faveolata
TRINITY_DN175132_c0_g1	152.529	2.46357	0.439134	5.61007	2.02248e-08	7.15412e-06	-	-	-	Orbicella faveolata
TRINITY_DN219936_c2_g2	503.85	2.05695	0.367123	5.6029	2.1079e-08	7.41705e-06	-	IPT/TIG domain	-	Orbicella faveolata
TRINITY_DN202957_c2_g2	399.449	2.46421	0.439942	5.60122	2.12845e-08	7.44409e-06	K06149	Universal stress protein family	-	Orbicella faveolata
TRINITY_DN202050_c6_g1	121.836	2.56971	0.459096	5.59732	2.17685e-08	7.50173e-06	-	-	-	Orbicella faveolata
TRINITY_DN218080_c3_g2	123.92	2.5086	0.449458	5.5814	2.38593e-08	8.05613e-06	K10402	kinesin 20	-	Orbicella faveolata
TRINITY_DN204088_c0_g1	83.8864	2.99621	0.538536	5.56361	2.64249e-08	8.87756e-06	-	-	-	Orbicella faveolata
TRINITY_DN192982_c6_g19	469.917	2.20878	0.398827	5.53818	3.05636e-08	1.01155e-05	-	-	-	Orbicella faveolata
TRINITY_DN220845_c4_g1	39.6911	5.63027	1.02949	5.469	4.52574e-08	1.43633e-05	-	-	-	Orbicella faveolata
TRINITY_DN202868_c4_g4	970.483	2.24779	0.412519	5.44893	5.06737e-08	1.58308e-05	-	carbohydrate binding	GO:0000003,GO:0003674,GO:0005488,GO:0005534,GO:0005575,GO:0005576,GO:0005615,GO:0007320,GO:0007610,GO:0007617,GO:0007618,GO:0007620,GO:0008104,GO:0008150,GO:0019098,GO:0019953,GO:0022414,GO:0030246,GO:0032501,GO:0032504,GO:0033036,GO:0036094,GO:0044421,GO:0044703,GO:0044706,GO:0045924,GO:0046008,GO:0046692,GO:0048029,GO:0048609,GO:0051179,GO:0051704,GO:0060180,GO:0065007,GO:0065008	Orbicella faveolata
TRINITY_DN218979_c5_g5	156.468	2.35405	0.433525	5.43003	5.63454e-08	1.71226e-05	K05142	tumor necrosis factor receptor superfamily member 4	-	Orbicella faveolata
TRINITY_DN184312_c0_g1	408.57	5.4701	1.00991	5.41644	6.07975e-08	1.81456e-05	K01832,K07424	heme binding	GO:0001101,GO:0001516,GO:0001676,GO:0003008,GO:0003013,GO:0003018,GO:0003674,GO:0003824,GO:0004796,GO:0005575,GO:0005622,GO:0005623,GO:0005737,GO:0005783,GO:0005789,GO:0006082,GO:0006629,GO:0006631,GO:0006633,GO:0006636,GO:0006690,GO:0006692,GO:0006693,GO:0006873,GO:0008015,GO:0008150,GO:0008152,GO:0008610,GO:0009058,GO:0009636,GO:0009987,GO:0010033,GO:0012505,GO:0016020,GO:0016053,GO:0016491,GO:…	Orbicella faveolata
TRINITY_DN210701_c2_g1	416.555	2.02415	0.374603	5.40344	6.53735e-08	1.93387e-05	K06688	Belongs to the ubiquitin-conjugating enzyme family	-	Orbicella faveolata
TRINITY_DN205766_c4_g4	281.364	2.32328	0.431705	5.38165	7.38068e-08	2.14537e-05	-	-	-	Orbicella faveolata
TRINITY_DN215848_c4_g2	185.81	2.11185	0.392769	5.37682	7.58112e-08	2.17526e-05	-	-	-	Orbicella faveolata
TRINITY_DN125547_c0_g2	40.4688	8.44062	1.57084	5.37333	7.72964e-08	2.2084e-05	K14390	-	-	Orbicella faveolata
TRINITY_DN220509_c0_g1	302.367	2.74631	0.511807	5.36591	8.05415e-08	2.28161e-05	-	-	-	Orbicella faveolata
TRINITY_DN118628_c0_g1	89.4035	3.30998	0.619419	5.34368	9.10775e-08	2.53708e-05	-	-	-	Orbicella faveolata
TRINITY_DN209282_c5_g1	166.333	2.52019	0.472217	5.33692	9.45366e-08	2.62251e-05	-	Copper type II ascorbate-dependent monooxygenase, N-terminal domain	GO:0001505,GO:0003674,GO:0003824,GO:0004497,GO:0004500,GO:0005488,GO:0005507,GO:0005575,GO:0005576,GO:0005615,GO:0005622,GO:0005623,GO:0005737,GO:0005783,GO:0005789,GO:0006066,GO:0006576,GO:0006584,GO:0006589,GO:0006725,GO:0006807,GO:0008150,GO:0008152,GO:0009056,GO:0009058,GO:0009308,GO:0009309,GO:0009712,GO:0009713,GO:0009987,GO:0012505,GO:0012506,GO:0016020,GO:0016491,GO:0016705,GO:0016715,GO:…	Orbicella faveolata
TRINITY_DN196159_c0_g1	78.8425	2.83406	0.531311	5.33409	9.60264e-08	2.65283e-05	K05142	-	-	Orbicella faveolata
TRINITY_DN215853_c0_g4	61.3988	3.22086	0.607081	5.30548	1.12375e-07	3.02937e-05	K02583	Tumor necrosis factor receptor / nerve growth factor receptor repeats.	-	Orbicella faveolata
TRINITY_DN175729_c0_g2	102.017	2.85998	0.539503	5.30114	1.15082e-07	3.07752e-05	-	-	-	Orbicella faveolata
TRINITY_DN212486_c0_g8	104.611	2.47389	0.467834	5.28797	1.23682e-07	3.25542e-05	-	-	-	Orbicella faveolata
TRINITY_DN199955_c1_g1	206.28	2.68151	0.507182	5.28708	1.24283e-07	3.25842e-05	K06550,K06756,K06757,K06760	Cell adhesion molecule	GO:0000003,GO:0000132,GO:0000226,GO:0000278,GO:0000902,GO:0000904,GO:0001101,GO:0001501,GO:0001558,GO:0001667,GO:0001932,GO:0002009,GO:0002064,GO:0002165,GO:0002252,GO:0002376,GO:0003007,GO:0003381,GO:0003382,GO:0003383,GO:0003384,GO:0003674,GO:0004888,GO:0005102,GO:0005178,GO:0005488,GO:0005509,GO:0005515,GO:0005575,GO:0005622,GO:0005623,GO:0005737,GO:0005768,GO:0005886,GO:0005887,GO:0005911,GO:…	Orbicella faveolata
TRINITY_DN207874_c0_g5	90.7795	2.66636	0.505093	5.27896	1.29922e-07	3.35365e-05	-	-	-	Orbicella faveolata
TRINITY_DN186268_c0_g2	145.223	2.21157	0.420654	5.25744	1.46071e-07	3.68513e-05	-	-	-	Orbicella faveolata
TRINITY_DN177596_c1_g2	67.8146	2.95114	0.562497	5.2465	1.55014e-07	3.88144e-05	K03158	-	-	Orbicella faveolata
TRINITY_DN213457_c1_g6	359.125	2.57999	0.492679	5.23666	1.63512e-07	4.07027e-05	K13912	-	-	Orbicella faveolata
TRINITY_DN463772_c0_g1	86.8142	3.22864	0.616618	5.23605	1.64047e-07	4.07027e-05	-	-	-	Orbicella faveolata
TRINITY_DN191087_c2_g2	76.8285	2.98217	0.569587	5.23568	1.64381e-07	4.07027e-05	-	-	-	Orbicella faveolata
TRINITY_DN219460_c3_g3	146.927	2.14696	0.412726	5.20191	1.97253e-07	4.77802e-05	-	-	-	Orbicella faveolata
TRINITY_DN211075_c2_g4	34.1062	8.19425	1.57859	5.19086	2.0932e-07	5.03385e-05	-	-	-	Orbicella faveolata
TRINITY_DN155159_c0_g1	77.0915	3.2409	0.632666	5.12261	3.0133e-07	6.89912e-05	-	-	-	Orbicella faveolata
TRINITY_DN210203_c1_g4	40.173	6.3555	1.24471	5.10602	3.29006e-07	7.45617e-05	K15003	-	-	Orbicella faveolata
TRINITY_DN202525_c5_g1	64.0859	2.89852	0.568283	5.1005	3.38758e-07	7.61297e-05	K07766	-	-	Orbicella faveolata
TRINITY_DN220288_c1_g2	141.679	2.22857	0.436959	5.10017	3.39341e-07	7.61297e-05	K19769	-	-	Orbicella faveolata
TRINITY_DN188900_c1_g1	77.4806	3.75969	0.737991	5.09449	3.49689e-07	7.79281e-05	K16356	-	-	Orbicella faveolata
TRINITY_DN133853_c0_g1	48.7146	3.40783	0.670101	5.08555	3.66556e-07	8.14157e-05	-	-	-	Orbicella faveolata
TRINITY_DN212634_c1_g1	742.713	2.05838	0.406296	5.0662	4.05845e-07	8.92525e-05	K19969	2-epi-5-epi-valiolone synthase	-	Orbicella faveolata
TRINITY_DN184269_c3_g8	30.1986	8.02186	1.58478	5.06183	4.15254e-07	9.10222e-05	-	-	-	Orbicella faveolata
TRINITY_DN172750_c0_g1	41.938	4.42707	0.876557	5.05052	4.40618e-07	9.44151e-05	-	-	-	Orbicella faveolata
TRINITY_DN147308_c0_g1	119.723	2.44401	0.486622	5.0224	5.1029e-07	0.00010796	-	-	-	Orbicella faveolata
TRINITY_DN210779_c5_g5	119.98	2.18152	0.434966	5.01537	5.2932e-07	0.000111633	-	-	-	Orbicella faveolata
TRINITY_DN215292_c0_g1	79.4636	2.53847	0.507101	5.00586	5.56143e-07	0.000116555	K02163	-	-	Orbicella faveolata
TRINITY_DN183612_c0_g2	34.7686	4.34745	0.87584	4.96375	6.91439e-07	0.000141798	-	-	-	Orbicella faveolata
TRINITY_DN156530_c0_g1	97.4117	2.91873	0.588986	4.95551	7.214e-07	0.000146593	-	-	-	Orbicella faveolata
TRINITY_DN216004_c6_g4	127.04	2.71505	0.548133	4.95327	7.29772e-07	0.000147399	-	-	-	Orbicella faveolata
TRINITY_DN201178_c0_g1	260.088	2.18548	0.44169	4.948	7.49818e-07	0.000150991	-	-	-	Orbicella faveolata
TRINITY_DN180318_c0_g1	121.947	2.13858	0.432754	4.94179	7.74098e-07	0.000154485	-		-	Orbicella faveolata
TRINITY_DN204345_c1_g3	178.383	2.00921	0.40719	4.93432	8.04294e-07	0.000159086	-	-	-	Orbicella faveolata
TRINITY_DN159737_c0_g1	115.734	2.52054	0.511911	4.92378	8.48861e-07	0.000165938	-	-	-	Orbicella faveolata
TRINITY_DN197353_c5_g6	44.1158	4.3145	0.877549	4.91653	8.80925e-07	0.000171204	K14554	-	-	Orbicella faveolata
TRINITY_DN211019_c4_g16	89.7548	2.36476	0.481789	4.9083	9.1869e-07	0.000177758	-	-	-	Orbicella faveolata
TRINITY_DN204380_c1_g1	66.9789	3.42797	0.700841	4.89122	1.00215e-06	0.00019088	K06568	coreceptor activity involved in Wnt signaling pathway, planar cell polarity pathway	-	Orbicella faveolata
TRINITY_DN194275_c1_g1	66.8237	2.80998	0.577123	4.86895	1.12193e-06	0.000210103	-	-	-	Orbicella faveolata
TRINITY_DN203289_c5_g2	257.631	2.46171	0.506894	4.85646	1.19506e-06	0.000221932	-	-	-	Orbicella faveolata
TRINITY_DN188500_c0_g1	212.697	7.17997	1.47905	4.85444	1.20729e-06	0.000222965	K07424	heme binding	GO:0001101,GO:0001516,GO:0001676,GO:0003008,GO:0003013,GO:0003018,GO:0003674,GO:0003824,GO:0004796,GO:0005575,GO:0005622,GO:0005623,GO:0005737,GO:0005783,GO:0005789,GO:0006082,GO:0006629,GO:0006631,GO:0006633,GO:0006636,GO:0006690,GO:0006692,GO:0006693,GO:0006873,GO:0008015,GO:0008150,GO:0008152,GO:0008610,GO:0009058,GO:0009636,GO:0009987,GO:0010033,GO:0012505,GO:0016020,GO:0016053,GO:0016491,GO:…	Orbicella faveolata
TRINITY_DN209774_c3_g1	117.827	2.36631	0.48887	4.84037	1.29598e-06	0.00023803	-	-	-	Orbicella faveolata
TRINITY_DN196311_c0_g1	25.5507	7.77753	1.6094	4.83255	1.34792e-06	0.000246891	-	-	-	Orbicella faveolata
TRINITY_DN204930_c0_g1	86.6255	2.70945	0.560773	4.83164	1.35415e-06	0.000247354	-	-	-	Orbicella faveolata
TRINITY_DN179904_c1_g2	50.2876	3.04116	0.63082	4.82096	1.42871e-06	0.000258852	K03158	-	-	Orbicella faveolata
TRINITY_DN171174_c0_g4	69.5541	2.71177	0.564752	4.8017	1.57326e-06	0.000281985	-	-	-	Orbicella faveolata
TRINITY_DN206201_c1_g3	118.718	2.65943	0.554103	4.79952	1.59044e-06	0.000284302	-	-	-	Orbicella faveolata
TRINITY_DN215097_c3_g1	504.149	2.08747	0.435127	4.79739	1.60744e-06	0.000286098	K17689,K01832,K07424	heme binding	GO:0001101,GO:0001516,GO:0001676,GO:0003008,GO:0003013,GO:0003018,GO:0003674,GO:0003824,GO:0004796,GO:0005575,GO:0005622,GO:0005623,GO:0005737,GO:0005783,GO:0005789,GO:0006082,GO:0006629,GO:0006631,GO:0006633,GO:0006636,GO:0006690,GO:0006692,GO:0006693,GO:0006873,GO:0008015,GO:0008150,GO:0008152,GO:0008610,GO:0009058,GO:0009636,GO:0009987,GO:0010033,GO:0012505,GO:0016020,GO:0016053,GO:0016491,GO:…	Orbicella faveolata
TRINITY_DN79672_c0_g1	93.3363	2.76079	0.575565	4.79666	1.61333e-06	0.000286098	-	-	-	Orbicella faveolata
TRINITY_DN128055_c0_g2	28.8667	6.66891	1.39227	4.78995	1.66819e-06	0.000295044	-	-	-	Orbicella faveolata
TRINITY_DN204605_c1_g2	101.333	2.37946	0.498215	4.77598	1.78837e-06	0.000313809	-	-	-	Orbicella faveolata
TRINITY_DN191056_c0_g1	64.816	2.66431	0.558054	4.7743	1.80335e-06	0.00031561	-	-	-	Orbicella faveolata
TRINITY_DN185236_c6_g1	222.501	2.31399	0.485417	4.76702	1.86973e-06	0.000323837	K05126	protein kinase activity	GO:0000003,GO:0000578,GO:0001655,GO:0001709,GO:0002009,GO:0003002,GO:0003006,GO:0003674,GO:0003824,GO:0004672,GO:0004713,GO:0004714,GO:0004888,GO:0005575,GO:0005623,GO:0005886,GO:0005887,GO:0006355,GO:0006357,GO:0006464,GO:0006468,GO:0006793,GO:0006796,GO:0006807,GO:0006928,GO:0007154,GO:0007165,GO:0007166,GO:0007167,GO:0007169,GO:0007275,GO:0007276,GO:0007277,GO:0007278,GO:0007280,GO:0007350,GO:…	Orbicella faveolata
TRINITY_DN200242_c0_g7	78.8017	2.40671	0.505185	4.76402	1.89774e-06	0.000327838	-	-	-	Orbicella faveolata
TRINITY_DN185508_c0_g1	96.8058	2.26302	0.475564	4.75861	1.94935e-06	0.000334163	-	-	-	Orbicella faveolata
TRINITY_DN142845_c0_g1	40.5772	3.92372	0.825719	4.75188	2.01534e-06	0.000344592	-		-	Orbicella faveolata
TRINITY_DN216904_c2_g1	42.0434	3.62482	0.76296	4.751	2.02412e-06	0.000345211	-	-	-	Orbicella faveolata
TRINITY_DN197755_c2_g10	391.7	2.19648	0.462546	4.74868	2.04748e-06	0.000348306	-	iron assimilation by reduction and transport	-	Orbicella faveolata
TRINITY_DN167197_c0_g3	29.0599	4.46343	0.941539	4.74057	2.13114e-06	0.000360703	-	-	-	Orbicella faveolata
TRINITY_DN214928_c0_g5	89.7525	2.83269	0.597763	4.73882	2.14969e-06	0.000362924	-	-	-	Orbicella faveolata
TRINITY_DN172750_c0_g2	37.5403	5.51947	1.16501	4.73772	2.16139e-06	0.000363315	-	-	-	Orbicella faveolata
TRINITY_DN147572_c0_g1	32.9005	4.05825	0.86486	4.69238	2.70048e-06	0.000440163	-	-	-	Orbicella faveolata
TRINITY_DN209823_c0_g5	40.7001	3.46775	0.739083	4.69196	2.70596e-06	0.000440163	-		-	Orbicella faveolata
TRINITY_DN209252_c0_g3	758.123	4.41222	0.941047	4.68863	2.75042e-06	0.000445783	-	-	-	Orbicella faveolata
TRINITY_DN118766_c0_g2	43.9433	4.17319	0.890501	4.68634	2.78134e-06	0.000447614	K06568	-	-	Orbicella faveolata
TRINITY_DN206287_c2_g1	163.055	2.06869	0.44215	4.67871	2.88679e-06	0.000459515	K09310	-	-	Orbicella faveolata
TRINITY_DN219962_c3_g3	81.5767	2.69312	0.577159	4.66616	3.06878e-06	0.000482737	-	-	-	Orbicella faveolata
TRINITY_DN194638_c0_g5	40.3117	3.67837	0.789457	4.65937	3.1718e-06	0.000494291	-	-	-	Orbicella faveolata
TRINITY_DN212480_c7_g3	145.663	2.02712	0.435805	4.65143	3.29635e-06	0.000511317	-	-	-	Orbicella faveolata
TRINITY_DN197116_c4_g1	31.937	3.83878	0.828031	4.63603	3.55159e-06	0.000545843	-	-	-	Orbicella faveolata
TRINITY_DN124004_c0_g2	50.4078	3.30263	0.712623	4.63447	3.57847e-06	0.000548712	-	-	-	Orbicella faveolata
TRINITY_DN211065_c1_g2	75.9966	2.36212	0.510625	4.62593	3.72913e-06	0.000570506	-	Myb/SANT-like DNA-binding domain	-	Orbicella faveolata
TRINITY_DN199467_c3_g1	62.4341	2.70062	0.584679	4.61897	3.85646e-06	0.000583871	K11167	retinol dehydrogenase activity	GO:0003674,GO:0003824,GO:0004745,GO:0005575,GO:0005622,GO:0005623,GO:0005737,GO:0005783,GO:0005789,GO:0008150,GO:0008152,GO:0010522,GO:0010880,GO:0010959,GO:0012505,GO:0014801,GO:0016020,GO:0016491,GO:0016528,GO:0016529,GO:0016614,GO:0016616,GO:0031090,GO:0031984,GO:0032879,GO:0033017,GO:0034762,GO:0034765,GO:0042175,GO:0043226,GO:0043227,GO:0043229,GO:0043231,GO:0043269,GO:0044422,GO:0044424,GO:…	Orbicella faveolata
TRINITY_DN204380_c3_g4	30.6001	4.37468	0.951344	4.59843	4.25692e-06	0.000633845	-	-	-	Orbicella faveolata
TRINITY_DN207100_c0_g10	62.0112	2.81072	0.614462	4.57427	4.77878e-06	0.000699092	-	-	-	Orbicella faveolata
TRINITY_DN210288_c6_g1	107.763	2.13371	0.467253	4.5665	4.95945e-06	0.000722237	-	-	-	Orbicella faveolata
TRINITY_DN212889_c1_g2	176.788	2.02101	0.444417	4.54756	5.42702e-06	0.000780266	-		-	Orbicella faveolata
TRINITY_DN207704_c2_g1	112.16	2.21871	0.488664	4.54035	5.61603e-06	0.000803981	-	-	-	Orbicella faveolata
TRINITY_DN218256_c2_g7	149.94	2.02716	0.446606	4.53904	5.65112e-06	0.000805169	K02583	-	-	Orbicella faveolata
TRINITY_DN141540_c0_g1	86.7439	2.45122	0.540126	4.53824	5.67249e-06	0.000805169	-	-	-	Orbicella faveolata
TRINITY_DN196289_c2_g2	81.8406	2.57044	0.567508	4.52934	5.9167e-06	0.000838053	-	-	-	Orbicella faveolata
TRINITY_DN155452_c0_g1	64.5098	3.39891	0.750672	4.52782	5.95946e-06	0.00084034	K03479	sensory perception of sound	-	Orbicella faveolata
TRINITY_DN208495_c6_g1	70.0286	2.40691	0.532015	4.52413	6.0643e-06	0.000846407	-	-	-	Orbicella faveolata
TRINITY_DN197628_c1_g2	78.7067	2.30033	0.508896	4.52023	6.17717e-06	0.000858575	-	-	-	Orbicella faveolata
TRINITY_DN185525_c0_g1	187.993	2.2676	0.502287	4.51454	6.34529e-06	0.000876477	-	-	-	Orbicella faveolata
TRINITY_DN195446_c10_g1	30.1421	5.19735	1.15153	4.51343	6.37885e-06	0.000879295	K19511	peroxidase activity	-	Orbicella faveolata
TRINITY_DN161074_c0_g1	26.2031	6.53313	1.44785	4.5123	6.41281e-06	0.000882151	-	-	-	Orbicella faveolata
TRINITY_DN119743_c0_g1	53.1294	3.35739	0.745893	4.50117	6.75808e-06	0.000923949	K16353	cell adhesion	GO:0001894,GO:0001895,GO:0002139,GO:0002141,GO:0002142,GO:0003008,GO:0003674,GO:0005488,GO:0005515,GO:0005518,GO:0005575,GO:0005576,GO:0005604,GO:0005622,GO:0005623,GO:0005737,GO:0005886,GO:0007275,GO:0007399,GO:0007423,GO:0007600,GO:0007605,GO:0008092,GO:0008150,GO:0008544,GO:0009888,GO:0009913,GO:0009987,GO:0016020,GO:0016324,GO:0017022,GO:0022008,GO:0030154,GO:0030182,GO:0030855,GO:0031012,GO:…	Orbicella faveolata
TRINITY_DN198825_c0_g1	92.8493	2.12609	0.472701	4.49776	6.86738e-06	0.000936976	K01874	Belongs to the class-I aminoacyl-tRNA synthetase family	GO:0003674,GO:0003824,GO:0004812,GO:0004825,GO:0005575,GO:0005622,GO:0005623,GO:0005737,GO:0005829,GO:0006082,GO:0006139,GO:0006399,GO:0006412,GO:0006418,GO:0006431,GO:0006518,GO:0006520,GO:0006725,GO:0006807,GO:0008150,GO:0008152,GO:0009058,GO:0009059,GO:0009987,GO:0010467,GO:0016070,GO:0016874,GO:0016875,GO:0017101,GO:0019538,GO:0019752,GO:0032991,GO:0034641,GO:0034645,GO:0034660,GO:0043038,GO:…	Orbicella faveolata
TRINITY_DN107142_c0_g2	52.0726	3.15091	0.700845	4.49587	6.92865e-06	0.000941493	-	-	-	Orbicella faveolata
TRINITY_DN205556_c0_g1	301.508	5.28281	1.17713	4.48788	7.1934e-06	0.000967636	-	-	-	Orbicella faveolata
TRINITY_DN216698_c2_g2	258.346	2.01382	0.449412	4.48101	7.42894e-06	0.000995314	K19511	mannose binding	GO:0000003,GO:0000139,GO:0001669,GO:0001890,GO:0001893,GO:0002080,GO:0002376,GO:0003006,GO:0003674,GO:0005215,GO:0005342,GO:0005575,GO:0005622,GO:0005623,GO:0005737,GO:0005739,GO:0005794,GO:0005886,GO:0005887,GO:0006082,GO:0006090,GO:0006810,GO:0006811,GO:0006820,GO:0006928,GO:0007154,GO:0007165,GO:0007166,GO:0007275,GO:0007565,GO:0007566,GO:0008028,GO:0008104,GO:0008150,GO:0008152,GO:0008509,GO:…	Orbicella faveolata
TRINITY_DN182131_c1_g1	1932.95	11.4248	0.433296	10.9027	1.11831e-27	9.60306e-23	K02583	tumor necrosis factor receptor superfamily member 16-like	-	Pseudodiploria clivosa
TRINITY_DN194124_c4_g1	2378.78	9.73575	0.449658	9.93522	2.92539e-23	1.25603e-18	K09627	serine protease	-	Pseudodiploria clivosa
TRINITY_DN205189_c2_g2	2444.92	9.44408	0.344504	9.79621	1.16893e-22	3.34591e-18	K19865	fibrocystin-L-like; IPT/TIG domain	-	Pseudodiploria clivosa
TRINITY_DN171677_c7_g7	611.745	9.13467	0.39656	9.49151	2.27718e-21	4.8886e-17	K05111,K05105	ephrin type-A receptor 4-like; Ephrin receptor ligand binding domain	-	Pseudodiploria clivosa
TRINITY_DN185605_c1_g4	1533.79	9.12519	0.613378	8.54663	1.26733e-17	1.08827e-13	K09542,K19766,K19769	Belongs to the small heat shock protein (HSP20) family	GO:0003674,GO:0005488,GO:0005515,GO:0005575,GO:0005622,GO:0005623,GO:0005737,GO:0005829,GO:0006950,GO:0007275,GO:0007568,GO:0008150,GO:0008340,GO:0009266,GO:0009408,GO:0009628,GO:0009790,GO:0009792,GO:0010259,GO:0032501,GO:0032502,GO:0044424,GO:0044444,GO:0044464,GO:0048856,GO:0050896,GO:0051082	Pseudodiploria clivosa
TRINITY_DN178858_c2_g2	2819.42	8.56092	0.571384	8.48417	2.17272e-17	1.69612e-13	K06238	structural constituent of cuticle	-	Pseudodiploria clivosa
TRINITY_DN205282_c7_g1	12731.6	8.39699	0.831325	8.30968	9.5957e-17	6.48551e-13	K19899	pancreatic secretory granule membrane major glycoprotein GP2-like	-	Pseudodiploria clivosa
TRINITY_DN181322_c4_g2	557.514	8.11102	0.821834	8.30696	9.8184e-17	6.48551e-13	-	-	-	Pseudodiploria clivosa
TRINITY_DN183815_c0_g1	2898.8	7.81156	0.286467	8.2574	1.48876e-16	9.13151e-13	-	-	-	Pseudodiploria clivosa
TRINITY_DN183601_c0_g3	592.785	7.79911	0.482515	8.08712	6.10898e-16	3.49723e-12	-	-	-	Pseudodiploria clivosa
TRINITY_DN204424_c1_g1	1262.49	7.677	0.31358	8.0731	6.8534e-16	3.67818e-12	-	-	-	Pseudodiploria clivosa
TRINITY_DN188232_c0_g3	863.715	7.63907	0.580438	8.04044	8.95156e-16	4.52164e-12	-	-	-	Pseudodiploria clivosa
TRINITY_DN192640_c1_g4	9108.93	7.62534	0.370785	7.94841	1.88924e-15	9.01284e-12	K09442	protein c-ets-2-A-like isoform X2	GO:0000122,GO:0000981,GO:0001227,GO:0002064,GO:0002065,GO:0002066,GO:0002067,GO:0003674,GO:0003676,GO:0003677,GO:0003700,GO:0005488,GO:0005575,GO:0005622,GO:0005623,GO:0005634,GO:0006355,GO:0006357,GO:0007275,GO:0008150,GO:0009888,GO:0009889,GO:0009890,GO:0009891,GO:0009892,GO:0009893,GO:0009987,GO:0010453,GO:0010454,GO:0010455,GO:0010468,GO:0010556,GO:0010557,GO:0010558,GO:0010604,GO:0010605,GO:…	Pseudodiploria clivosa
TRINITY_DN189161_c0_g2	288.966	7.25479	0.486718	7.9236	2.30724e-15	1.01248e-11	-	-	-	Pseudodiploria clivosa
TRINITY_DN196897_c1_g1	5600.41	7.24174	0.455673	7.92089	2.35814e-15	1.01248e-11	-	-	-	Pseudodiploria clivosa
TRINITY_DN204475_c5_g4	327.299	7.20389	0.610317	7.78359	7.04973e-15	2.8827e-11	-	-	-	Pseudodiploria clivosa
TRINITY_DN202646_c0_g1	3976.69	7.1149	0.474959	7.77278	7.6782e-15	2.99698e-11	K13047	metalloendopeptidase activity	-	Pseudodiploria clivosa
TRINITY_DN204910_c1_g1	1022.73	7.03903	0.329682	7.65509	1.93174e-14	7.21218e-11	-	-	-	Pseudodiploria clivosa
TRINITY_DN200443_c1_g6	1189.23	6.95027	0.350143	7.49508	6.6259e-14	2.10939e-10	-	-	-	Pseudodiploria clivosa
TRINITY_DN202971_c0_g4	1674.26	6.93795	0.288714	7.49495	6.63246e-14	2.10939e-10	K05658,K05659,K05664	ATP-binding cassette, subfamily B (MDR TAP), member	GO:0000139,GO:0000166,GO:0003674,GO:0003824,GO:0005215,GO:0005319,GO:0005342,GO:0005488,GO:0005524,GO:0005575,GO:0005622,GO:0005623,GO:0005737,GO:0005794,GO:0005886,GO:0005887,GO:0005911,GO:0006082,GO:0006629,GO:0006694,GO:0006699,GO:0006810,GO:0006811,GO:0006812,GO:0006814,GO:0006820,GO:0006855,GO:0006869,GO:0006950,GO:0006979,GO:0006996,GO:0008028,GO:0008144,GO:0008150,GO:0008152,GO:0008202,GO:…	Pseudodiploria clivosa
TRINITY_DN183601_c0_g5	143.827	6.93323	0.553974	7.43263	1.06458e-13	3.1523e-10	-	-	-	Pseudodiploria clivosa
TRINITY_DN178704_c0_g1	114.265	6.90805	0.406822	7.41103	1.25323e-13	3.58719e-10	-	-	-	Pseudodiploria clivosa
TRINITY_DN203534_c1_g2	3352.46	6.84499	0.554017	7.39424	1.42217e-13	3.93945e-10	K10144	-	-	Pseudodiploria clivosa
TRINITY_DN177798_c2_g4	358.263	6.83909	0.890806	7.34552	2.04958e-13	5.33331e-10	K07766	-	-	Pseudodiploria clivosa
TRINITY_DN198092_c1_g2	1001.89	6.82695	0.458298	7.26712	3.67241e-13	9.19845e-10	K06846	-	-	Pseudodiploria clivosa
TRINITY_DN174426_c0_g2	260.691	6.76103	1.34021	7.26432	3.74918e-13	9.19845e-10	-	-	-	Pseudodiploria clivosa
TRINITY_DN166568_c1_g18	125.667	6.64539	0.425717	7.11528	1.11682e-12	2.39757e-09	-	-	-	Pseudodiploria clivosa
TRINITY_DN193196_c5_g2	54.2835	6.54344	0.526128	7.06997	1.54972e-12	3.24575e-09	-	Nidogen-like	-	Pseudodiploria clivosa
TRINITY_DN195980_c6_g1	5685.62	6.48618	0.404396	7.0562	1.71121e-12	3.49864e-09	-	-	-	Pseudodiploria clivosa
TRINITY_DN196962_c1_g2	3445.95	6.35062	0.524404	7.0248	2.14372e-12	4.28101e-09	K05502	metalloendopeptidase activity	-	Pseudodiploria clivosa
TRINITY_DN202633_c1_g1	995.134	6.27304	0.374895	7.00682	2.43789e-12	4.69334e-09	-	-	-	Pseudodiploria clivosa
TRINITY_DN182336_c1_g1	190.816	6.12237	0.323312	6.97313	3.09957e-12	5.66305e-09	K16857	putative thrombospondin-1-like, partial	-	Pseudodiploria clivosa
TRINITY_DN196644_c0_g1	321.456	6.07575	0.45223	6.96413	3.30428e-12	5.8353e-09	K05126	putative tyrosine-protein kinase receptor Tie-1-like	-	Pseudodiploria clivosa
TRINITY_DN174374_c0_g1	134.315	5.94472	0.837248	6.96305	3.32976e-12	5.8353e-09	-	-	-	Pseudodiploria clivosa
TRINITY_DN178858_c2_g1	92.0916	5.84883	0.431904	6.93139	4.16728e-12	7.15698e-09	-	-	-	Pseudodiploria clivosa
TRINITY_DN199343_c0_g5	99.7023	5.8298	0.563077	6.90923	4.87275e-12	8.04669e-09	K09849	TNF receptor-associated factor 5-like	-	Pseudodiploria clivosa
TRINITY_DN199814_c1_g1	1203.26	5.80223	0.348635	6.86162	6.80854e-12	1.06301e-08	-	-	-	Pseudodiploria clivosa
TRINITY_DN196127_c5_g2	229.584	5.79723	0.451508	6.75916	1.3879e-11	1.95378e-08	K05120,K05121,K18274	transmembrane receptor protein tyrosine kinase activity	GO:0000165,GO:0000902,GO:0000904,GO:0001101,GO:0001525,GO:0001568,GO:0001569,GO:0001570,GO:0001655,GO:0001666,GO:0001701,GO:0001763,GO:0001817,GO:0001819,GO:0001822,GO:0001932,GO:0001934,GO:0001935,GO:0001936,GO:0001938,GO:0001944,GO:0001952,GO:0001954,GO:0002009,GO:0002040,GO:0002376,GO:0002520,GO:0002682,GO:0002684,GO:0002697,GO:0002699,GO:0002700,GO:0002702,GO:0002718,GO:0002720,GO:0002739,GO:…	Pseudodiploria clivosa
TRINITY_DN201580_c2_g1	1090.15	5.75336	0.561027	6.7312	1.6827e-11	2.25773e-08	K09608	tolloid-like protein 1; metalloendopeptidase activity	-	Pseudodiploria clivosa
TRINITY_DN199109_c1_g15	243.972	5.57147	0.48236	6.71678	1.85784e-11	2.41719e-08	K05093,K05094,K04362	putative fibroblast growth factor receptr 2-like; fibroblast growth factor-activated receptor activity		Pseudodiploria clivosa
TRINITY_DN195893_c2_g11	77.3413	5.56347	0.444101	6.70772	1.97684e-11	2.53364e-08	-	putative retinol dehydrogenase 2-like	-	Pseudodiploria clivosa
TRINITY_DN189276_c4_g1	259.246	5.53387	0.526621	6.68332	2.33595e-11	2.92345e-08	-	-	-	Pseudodiploria clivosa
TRINITY_DN182449_c3_g1	87.6646	5.44984	1.14315	6.68249	2.34908e-11	2.92345e-08	K07766	putative diphosphoinositol polyphosphate phosphohydrolase 1-like isoform X3	-	Pseudodiploria clivosa
TRINITY_DN178179_c1_g1	244.108	5.44289	0.580686	6.67916	2.4032e-11	2.94807e-08	K12473	low-density lipoprotein receptor-like	-	Pseudodiploria clivosa
TRINITY_DN202849_c4_g3	1187.74	5.41513	0.558426	6.67491	2.47392e-11	2.99208e-08	K09608	-	-	Pseudodiploria clivosa
TRINITY_DN204424_c3_g2	5900.36	5.25404	0.342368	6.6446	3.04047e-11	3.52822e-08	K07521	Tumor necrosis factor receptor / nerve growth factor receptor repeats.	-	Pseudodiploria clivosa
TRINITY_DN198092_c1_g4	484.718	5.24232	0.50638	6.64151	3.10487e-11	3.55491e-08	-	-	-	Pseudodiploria clivosa
TRINITY_DN184928_c0_g3	1675.77	5.23305	0.369664	6.6191	3.61392e-11	3.9786e-08	-	Von Willebrand factor A	-	Pseudodiploria clivosa
TRINITY_DN204289_c1_g3	247.531	5.22809	0.455662	6.54987	5.75875e-11	6.0306e-08	K00699	UDP-glucoronosyltransferase 1-5-like; glucuronosyltransferase activity	GO:0001523,GO:0001889,GO:0001972,GO:0002237,GO:0002526,GO:0003008,GO:0003674,GO:0003824,GO:0004857,GO:0005080,GO:0005488,GO:0005496,GO:0005501,GO:0005504,GO:0005515,GO:0005575,GO:0005622,GO:0005623,GO:0005737,GO:0005783,GO:0005789,GO:0005886,GO:0005887,GO:0005975,GO:0005996,GO:0006063,GO:0006082,GO:0006109,GO:0006629,GO:0006631,GO:0006706,GO:0006711,GO:0006720,GO:0006721,GO:0006725,GO:0006778,GO:…	Pseudodiploria clivosa
TRINITY_DN198307_c1_g3	2843.1	5.17432	0.365517	6.5082	7.60567e-11	7.86875e-08	-	-	-	Pseudodiploria clivosa
TRINITY_DN203015_c2_g1	258.193	5.11055	0.35762	6.48157	9.07718e-11	9.27936e-08	-	-	-	Pseudodiploria clivosa
TRINITY_DN183441_c4_g2	66.8082	5.01709	1.13078	6.40422	1.51137e-10	1.50911e-07	-	-	-	Pseudodiploria clivosa
TRINITY_DN199109_c1_g14	50.5146	4.91422	0.61982	6.39764	1.57792e-10	1.55693e-07	K05093,K05094	fibroblast growth factor-activated receptor activity	-	Pseudodiploria clivosa
TRINITY_DN196539_c0_g4	86.6662	4.88021	0.553354	6.36879	1.90523e-10	1.81783e-07	-	-	-	Pseudodiploria clivosa
TRINITY_DN179556_c2_g4	882.807	4.87257	0.689532	6.3093	2.80293e-10	2.6162e-07	K08522	glycoprotein hormone	GO:0001664,GO:0002155,GO:0003674,GO:0005102,GO:0005488,GO:0005515,GO:0005575,GO:0005576,GO:0005615,GO:0005622,GO:0005623,GO:0005737,GO:0007154,GO:0007165,GO:0007166,GO:0007186,GO:0007187,GO:0007188,GO:0007189,GO:0007267,GO:0008150,GO:0009719,GO:0009725,GO:0009755,GO:0009966,GO:0009987,GO:0010033,GO:0010646,GO:0019932,GO:0019933,GO:0019935,GO:0023051,GO:0023052,GO:0031531,GO:0032870,GO:0035556,GO:…	Pseudodiploria clivosa
TRINITY_DN203244_c1_g1	1229.21	4.86395	0.501812	6.29231	3.12782e-10	2.85733e-07	-	Dickkopf N-terminal cysteine-rich region	-	Pseudodiploria clivosa
TRINITY_DN204195_c6_g9	160.323	4.84772	0.575982	6.26329	3.7693e-10	3.33045e-07	K05095	fibroblast growth factor receptor 4-like	-	Pseudodiploria clivosa
TRINITY_DN186857_c3_g2	153.878	4.8072	0.458414	6.26084	3.82912e-10	3.33045e-07	K05673	-	-	Pseudodiploria clivosa
TRINITY_DN200368_c0_g1	4288.41	4.78199	0.345433	6.26008	3.84772e-10	3.33045e-07	K14943	-	-	Pseudodiploria clivosa
TRINITY_DN192762_c0_g1	1088.29	4.77032	0.486701	6.25447	3.98869e-10	3.35797e-07	-	TMEM151 family	-	Pseudodiploria clivosa
TRINITY_DN190403_c6_g4	2031.99	4.75045	0.402544	6.25164	4.06156e-10	3.38612e-07	-	Von Willebrand factor A	-	Pseudodiploria clivosa
TRINITY_DN200613_c1_g10	5416.59	4.73747	0.579379	6.2363	4.48029e-10	3.69929e-07	K20053,K20051	lipoprotein receptor-related protein	-	Pseudodiploria clivosa
TRINITY_DN204613_c2_g12	112.527	4.72585	0.612904	6.21325	5.19003e-10	4.20446e-07	-	-	-	Pseudodiploria clivosa
TRINITY_DN191515_c0_g7	42.1549	4.72411	0.986861	6.20388	5.50878e-10	4.42097e-07	-	-	-	Pseudodiploria clivosa
TRINITY_DN199109_c1_g5	111.021	4.71198	0.46501	6.16107	7.22535e-10	5.74489e-07	K17341	hemicentin-1-like	-	Pseudodiploria clivosa
TRINITY_DN183766_c1_g1	115.702	4.66697	0.66064	6.13928	8.28954e-10	6.53056e-07	-	-	-	Pseudodiploria clivosa
TRINITY_DN196513_c1_g1	797.233	4.66413	0.662684	6.10128	1.05225e-09	8.2143e-07	K10144	zinc ion binding	GO:0000151,GO:0000731,GO:0002039,GO:0002831,GO:0002832,GO:0003674,GO:0003824,GO:0004842,GO:0005102,GO:0005488,GO:0005515,GO:0005575,GO:0005622,GO:0005623,GO:0005634,GO:0005654,GO:0005737,GO:0005829,GO:0006139,GO:0006259,GO:0006281,GO:0006301,GO:0006464,GO:0006508,GO:0006511,GO:0006725,GO:0006807,GO:0006950,GO:0006974,GO:0008134,GO:0008150,GO:0008152,GO:0008270,GO:0009056,GO:0009057,GO:0009058,GO:…	Pseudodiploria clivosa
TRINITY_DN199935_c0_g7	1772.25	4.65844	0.50528	6.09894	1.06773e-09	8.2462e-07	K17080	SPFH domain / Band 7 family	-	Pseudodiploria clivosa
TRINITY_DN176356_c0_g4	9808.92	4.61772	0.378517	6.09316	1.10705e-09	8.41271e-07	K14943	putative muscleblind-like protein 2 isoform X8	-	Pseudodiploria clivosa
TRINITY_DN184802_c1_g4	224.825	4.60993	0.606045	6.0905	1.12556e-09	8.47835e-07	-	-	-	Pseudodiploria clivosa
TRINITY_DN199675_c1_g1	115800	4.60462	0.338239	6.07881	1.21078e-09	9.04094e-07	K14462	Apolipoprotein B-100-like	-	Pseudodiploria clivosa
TRINITY_DN168017_c0_g1	150.91	4.60003	0.334442	6.06863	1.29005e-09	9.51896e-07	-	-	-	Pseudodiploria clivosa
TRINITY_DN172773_c0_g1	295.945	4.58526	0.809888	6.06777	1.29697e-09	9.51896e-07	-	-	-	Pseudodiploria clivosa
TRINITY_DN197257_c2_g2	55.8796	4.54604	0.521899	6.05868	1.3724e-09	9.86646e-07	-	-	-	Pseudodiploria clivosa
TRINITY_DN195980_c3_g1	624.196	4.53942	0.575468	6.05813	1.37709e-09	9.86646e-07	-	-	-	Pseudodiploria clivosa
TRINITY_DN189872_c1_g4	39.6893	4.50392	0.645408	6.05583	1.39692e-09	9.91366e-07	-	-	-	Pseudodiploria clivosa
TRINITY_DN197059_c0_g1	2074.98	4.4709	0.49714	6.01176	1.83522e-09	1.2709e-06	K13912	MAM and LDL-receptor class A domain containing protein 1-like;scavenger receptor activity	-	Pseudodiploria clivosa
TRINITY_DN199271_c0_g4	4547.63	4.46745	0.581586	6.00496	1.91384e-09	1.30431e-06	K01011,K02439	thiosulfate sulfurtransferase activity	-	Pseudodiploria clivosa
TRINITY_DN203156_c3_g1	32692.3	4.44157	0.398793	5.99177	2.07574e-09	1.39111e-06	K09487	Domain of unknown function (DUF4062)	-	Pseudodiploria clivosa
TRINITY_DN203078_c2_g1	427.087	4.39115	0.663133	5.99164	2.07737e-09	1.39111e-06	-	-	-	Pseudodiploria clivosa
TRINITY_DN201178_c1_g1	949.688	4.35046	0.470612	5.97912	2.24353e-09	1.47064e-06	K00699	putative UDP-glucuronosyltransferase 1-5-like	-	Pseudodiploria clivosa
TRINITY_DN205272_c11_g1	4173.94	4.32512	0.496452	5.96164	2.49723e-09	1.61233e-06	K01049	putative cholinesterase-like	-	Pseudodiploria clivosa
TRINITY_DN191232_c7_g2	961.095	4.3224	0.435735	5.94647	2.73995e-09	1.7316e-06	-	-	-	Pseudodiploria clivosa
TRINITY_DN200805_c2_g4	10360.3	4.26957	0.726905	5.94632	2.74246e-09	1.7316e-06	K01431	beta-ureidopropionase activity	GO:0001505,GO:0001889,GO:0003674,GO:0003824,GO:0003837,GO:0005488,GO:0005575,GO:0005622,GO:0005623,GO:0005737,GO:0005829,GO:0006082,GO:0006139,GO:0006206,GO:0006207,GO:0006208,GO:0006210,GO:0006212,GO:0006213,GO:0006520,GO:0006725,GO:0006807,GO:0007275,GO:0008150,GO:0008152,GO:0008270,GO:0008652,GO:0009056,GO:0009058,GO:0009112,GO:0009116,GO:0009164,GO:0009987,GO:0016053,GO:0016787,GO:0016810,GO:…	Pseudodiploria clivosa
TRINITY_DN204279_c0_g2	348.286	4.25427	0.545397	5.94348	2.7904e-09	1.74114e-06	-	-	-	Pseudodiploria clivosa
TRINITY_DN189758_c1_g4	3994.69	4.23839	0.777576	5.93861	2.87451e-09	1.77581e-06	K04722	tumor necrosis factor receptor superfamily member 10C-like isoform X1	-	Pseudodiploria clivosa
TRINITY_DN205250_c4_g4	276.208	4.22164	0.671243	5.93585	2.92322e-09	1.793e-06	K05901	-	-	Pseudodiploria clivosa
TRINITY_DN197974_c0_g21	2812.81	4.20686	0.823174	5.92852	3.05671e-09	1.84847e-06	-	-	-	Pseudodiploria clivosa
TRINITY_DN178330_c1_g2	88.8538	4.20314	0.506236	5.90545	3.5168e-09	2.08269e-06	-	-	-	Pseudodiploria clivosa
TRINITY_DN182873_c0_g2	296.739	4.19942	0.577302	5.89581	3.72839e-09	2.17797e-06	-	-	-	Pseudodiploria clivosa
TRINITY_DN193194_c0_g1	295.524	4.17436	0.510119	5.8836	4.01441e-09	2.3292e-06	-	-	-	Pseudodiploria clivosa
TRINITY_DN189161_c0_g4	71.6755	4.15001	0.784947	5.86031	4.62008e-09	2.61007e-06	-	-	-	Pseudodiploria clivosa
TRINITY_DN174426_c0_g1	54.222	4.14885	1.16788	5.85599	4.74186e-09	2.64408e-06	-	-	-	Pseudodiploria clivosa
TRINITY_DN190791_c0_g1	1445.06	4.14062	0.511917	5.83058	5.52364e-09	3.02115e-06	-	-	-	Pseudodiploria clivosa
TRINITY_DN183324_c1_g2	1069.48	4.12932	0.677579	5.82145	5.83399e-09	3.1707e-06	-	-	-	Pseudodiploria clivosa
TRINITY_DN198690_c4_g1	132.892	4.11749	0.538752	5.81535	6.05062e-09	3.26775e-06	-	-	-	Pseudodiploria clivosa
TRINITY_DN193542_c1_g5	135.556	4.09654	0.535612	5.8128	6.14371e-09	3.29729e-06	-	-	-	Pseudodiploria clivosa
TRINITY_DN204986_c1_g1	663.007	4.08372	0.557985	5.80331	6.50189e-09	3.44644e-06	K11498,K13535,K13698,K13699	Serine aminopeptidase, S33	GO:0000902,GO:0000904,GO:0001654,GO:0001764,GO:0002009,GO:0002164,GO:0002165,GO:0003674,GO:0003676,GO:0003677,GO:0003723,GO:0003729,GO:0003824,GO:0004301,GO:0004620,GO:0004622,GO:0004623,GO:0004842,GO:0005488,GO:0005575,GO:0005622,GO:0005623,GO:0005737,GO:0005777,GO:0005783,GO:0005789,GO:0005811,GO:0005829,GO:0006066,GO:0006417,GO:0006464,GO:0006576,GO:0006629,GO:0006644,GO:0006650,GO:0006654,GO:…	Pseudodiploria clivosa
TRINITY_DN201553_c1_g2	804.395	4.06286	0.437204	5.80211	6.54856e-09	3.44988e-06	-	-	-	Pseudodiploria clivosa
TRINITY_DN198650_c3_g1	2186.79	4.05586	0.561698	5.79924	6.66173e-09	3.46696e-06	K00061,K11154,K13369	retinol dehydrogenase activity	GO:0001523,GO:0003008,GO:0003674,GO:0003824,GO:0004745,GO:0005575,GO:0005622,GO:0005623,GO:0005634,GO:0005730,GO:0005737,GO:0005783,GO:0005788,GO:0005789,GO:0005829,GO:0006066,GO:0006082,GO:0006091,GO:0006629,GO:0006694,GO:0006702,GO:0006706,GO:0006710,GO:0006720,GO:0006721,GO:0007600,GO:0007601,GO:0008150,GO:0008152,GO:0008202,GO:0008209,GO:0008610,GO:0009055,GO:0009056,GO:0009058,GO:0009987,GO:…	Pseudodiploria clivosa
TRINITY_DN195513_c0_g5	2389.49	4.04688	0.496742	5.79244	6.93725e-09	3.55361e-06	K04515	-	-	Pseudodiploria clivosa
TRINITY_DN193330_c1_g1	8523.82	4.04322	0.582608	5.79207	6.95237e-09	3.55361e-06	-	uncharacterized skeletal organic matrix protein 7-like	-	Pseudodiploria clivosa
TRINITY_DN201001_c4_g5	111.551	4.01249	0.64131	5.78793	7.12574e-09	3.60232e-06	-	-	-	Pseudodiploria clivosa
TRINITY_DN185605_c2_g1	46.3873	4.01234	1.57826	5.7878	7.13156e-09	3.60232e-06	-	-	-	Pseudodiploria clivosa
TRINITY_DN199782_c2_g2	1460.24	4.00703	0.385537	5.78452	7.27176e-09	3.65165e-06	K13884	putative macrophage receptor MARCO-like isoform X3	-	Pseudodiploria clivosa
TRINITY_DN205516_c9_g2	70.9063	4.00044	0.550044	5.77499	7.6958e-09	3.81992e-06	-	-	-	Pseudodiploria clivosa
TRINITY_DN182811_c0_g3	174.124	3.9844	0.56775	5.74237	9.33578e-09	4.52923e-06	-	-	-	Pseudodiploria clivosa
TRINITY_DN186307_c0_g2	176.184	3.97646	0.812157	5.73589	9.70042e-09	4.67969e-06	-	-	-	Pseudodiploria clivosa
TRINITY_DN185796_c0_g1	109.024	3.97325	0.851443	5.72272	1.04832e-08	4.94616e-06	-	-	-	Pseudodiploria clivosa
TRINITY_DN203873_c1_g2	40.8702	3.96539	0.569825	5.71579	1.09198e-08	5.12402e-06	-	-	-	Pseudodiploria clivosa
TRINITY_DN204604_c6_g2	2978.98	3.94449	0.836301	5.70407	1.16977e-08	5.37162e-06	-	-	-	Pseudodiploria clivosa
TRINITY_DN188127_c2_g5	112.006	3.92758	0.830892	5.70167	1.18643e-08	5.41913e-06	-	-	-	Pseudodiploria clivosa
TRINITY_DN186133_c3_g5	257.546	3.90849	1.04339	5.69751	1.21571e-08	5.49442e-06	K19568	Cephalosporin hydroxylase	-	Pseudodiploria clivosa
TRINITY_DN190180_c1_g1	608.937	3.9039	0.514268	5.6945	1.23732e-08	5.56281e-06	-	-	-	Pseudodiploria clivosa
TRINITY_DN178862_c3_g1	834.213	3.90216	0.840089	5.69224	1.2538e-08	5.58006e-06	-	metalloproteinase inhibitor 2-like isoform X1	-	Pseudodiploria clivosa
TRINITY_DN189123_c1_g16	229.967	3.89363	0.504746	5.67732	1.36825e-08	6.02528e-06	-	-	-	Pseudodiploria clivosa
TRINITY_DN180838_c7_g6	43.2277	3.89043	0.921505	5.67343	1.39968e-08	6.13225e-06	-	-	-	Pseudodiploria clivosa
TRINITY_DN204431_c1_g3	2613.43	3.88447	0.545299	5.67243	1.40786e-08	6.13678e-06	K09614,K22017,K06568	Mucin-like protein; MHC class II protein binding, via antigen binding groove	-	Pseudodiploria clivosa
TRINITY_DN200035_c5_g1	169.724	3.87849	0.37299	5.67004	1.42766e-08	6.16052e-06	-	-	-	Pseudodiploria clivosa
TRINITY_DN197848_c4_g4	9325.52	3.86818	0.763151	5.66745	1.44941e-08	6.21274e-06	K07763,K07997,K07996	stromelysin 1-like; Belongs to the peptidase M10A family	-	Pseudodiploria clivosa
TRINITY_DN204371_c1_g2	142.511	3.8657	0.522558	5.66688	1.45423e-08	6.21274e-06	-	Reverse transcriptase (RNA-dependent DNA polymerase)	-	Pseudodiploria clivosa
TRINITY_DN176067_c0_g1	58.1812	3.85656	0.984637	5.6584	1.52794e-08	6.49534e-06	-	-	-	Pseudodiploria clivosa
TRINITY_DN183601_c0_g1	51.2884	3.82976	1.22685	5.6551	1.55759e-08	6.58874e-06	-	-	-	Pseudodiploria clivosa
TRINITY_DN187712_c2_g2	1173.82	3.82438	0.61398	5.62364	1.86974e-08	7.63224e-06	-	-	-	Pseudodiploria clivosa
TRINITY_DN183405_c4_g1	1158.78	3.82329	0.486785	5.62338	1.87253e-08	7.63224e-06	K05449	balbiani ring protein 3-like	-	Pseudodiploria clivosa
TRINITY_DN185605_c2_g6	72.7255	3.82265	1.20236	5.62312	1.87537e-08	7.63224e-06	-	-	-	Pseudodiploria clivosa
TRINITY_DN167955_c0_g1	421.416	3.80812	1.28201	5.61922	1.91816e-08	7.73307e-06	-	-	-	Pseudodiploria clivosa
TRINITY_DN186132_c4_g3	1372.21	3.79069	0.534811	5.6084	2.04204e-08	8.15591e-06	-	Belongs to the peptidase S1 family	-	Pseudodiploria clivosa
TRINITY_DN203770_c2_g1	221.889	3.77639	0.507571	5.6028	2.10917e-08	8.3464e-06	K05051	alpha-2Da adrenergic receptor-like; G-protein coupled receptor activity	-	Pseudodiploria clivosa
TRINITY_DN200170_c0_g2	140.989	3.77609	0.430566	5.58749	2.30378e-08	8.99219e-06	-	-	-	Pseudodiploria clivosa
TRINITY_DN169341_c0_g1	2165.44	3.77535	0.528131	5.58259	2.36958e-08	9.16567e-06	-	SPFH domain / Band 7 family	-	Pseudodiploria clivosa
TRINITY_DN172719_c0_g4	47.9185	3.76395	0.527656	5.56622	2.60321e-08	9.93512e-06	-	-	-	Pseudodiploria clivosa
TRINITY_DN170066_c5_g2	579.029	3.76058	0.377533	5.56494	2.62239e-08	9.96404e-06	-	-	-	Pseudodiploria clivosa
TRINITY_DN180456_c1_g7	184.455	3.74202	0.508976	5.56366	2.64176e-08	9.9934e-06	-	Reverse transcriptase (RNA-dependent DNA polymerase)	-	Pseudodiploria clivosa
TRINITY_DN176951_c2_g7	425.036	3.73236	0.646185	5.55884	2.71578e-08	1.02284e-05	-	-	-	Pseudodiploria clivosa
TRINITY_DN167259_c1_g1	415.621	3.72744	0.444472	5.55735	2.73899e-08	1.02707e-05	K01488	adenosine deaminase-like protein isoform X2	-	Pseudodiploria clivosa
TRINITY_DN169999_c1_g1	3388.27	3.72546	0.981519	5.54537	2.93326e-08	1.0904e-05	-	galaxin-like	-	Pseudodiploria clivosa
TRINITY_DN193275_c0_g2	1349.13	3.71971	0.627792	5.53709	3.07545e-08	1.13833e-05	K07998	-	-	Pseudodiploria clivosa
TRINITY_DN202479_c2_g1	104.969	3.71887	0.77174	5.5324	3.15884e-08	1.16417e-05	-	-	-	Pseudodiploria clivosa
TRINITY_DN198633_c3_g2	1486.94	3.71186	1.65217	5.52317	3.32942e-08	1.21892e-05	-	-	-	Pseudodiploria clivosa
TRINITY_DN193039_c4_g5	61.7765	3.7104	0.947529	5.52283	3.33576e-08	1.21892e-05	-	-	-	Pseudodiploria clivosa
TRINITY_DN180123_c1_g3	15488.4	3.7003	2.07282	5.51171	3.55355e-08	1.28833e-05	-	-	-	Pseudodiploria clivosa
TRINITY_DN193931_c0_g1	647.55	3.69696	0.398289	5.50778	3.63395e-08	1.30565e-05	K01488	adenosine deaminase-like	GO:0003674,GO:0003824,GO:0004000,GO:0005575,GO:0005622,GO:0005623,GO:0005737,GO:0005829,GO:0006139,GO:0006152,GO:0006154,GO:0006725,GO:0006807,GO:0008150,GO:0008152,GO:0009056,GO:0009058,GO:0009116,GO:0009119,GO:0009163,GO:0009164,GO:0009987,GO:0016787,GO:0016810,GO:0016814,GO:0017144,GO:0018130,GO:0019239,GO:0019438,GO:0019439,GO:0034404,GO:0034641,GO:0034654,GO:0034655,GO:0034656,GO:0042278,GO:…	Pseudodiploria clivosa
TRINITY_DN201001_c4_g4	28.0601	3.69175	0.856027	5.50448	3.7026e-08	1.32384e-05	-	-	-	Pseudodiploria clivosa
TRINITY_DN189663_c1_g3	184.524	3.69112	0.55374	5.49905	3.81843e-08	1.3521e-05	K05673	ATPase activity, coupled to transmembrane movement of substances	-	Pseudodiploria clivosa
TRINITY_DN197145_c0_g2	865.036	3.68384	0.498043	5.49869	3.8262e-08	1.3521e-05	-	TMEM151 family	-	Pseudodiploria clivosa
TRINITY_DN201553_c1_g4	591.51	3.66841	0.48578	5.48785	4.06848e-08	1.42018e-05	-	-	-	Pseudodiploria clivosa
TRINITY_DN171145_c2_g2	53.5604	3.65878	0.552354	5.48232	4.19783e-08	1.4594e-05	-	-	-	Pseudodiploria clivosa
TRINITY_DN74126_c0_g1	45.3864	3.63033	0.763672	5.46616	4.59887e-08	1.58598e-05	-	-	-	Pseudodiploria clivosa
TRINITY_DN184239_c1_g1	12460.5	3.62685	0.514639	5.45818	4.81048e-08	1.63273e-05	-	-	-	Pseudodiploria clivosa
TRINITY_DN197327_c3_g2	69.2274	3.61318	0.630256	5.45627	4.86235e-08	1.64384e-05	-	-	-	Pseudodiploria clivosa
TRINITY_DN205405_c3_g1	1741.73	3.60934	0.462708	5.44169	5.2777e-08	1.76293e-05	-	PX domain	GO:0001667,GO:0001755,GO:0002102,GO:0003674,GO:0005488,GO:0005543,GO:0005575,GO:0005622,GO:0005623,GO:0005737,GO:0005856,GO:0006801,GO:0006928,GO:0006996,GO:0007275,GO:0008047,GO:0008150,GO:0008152,GO:0008289,GO:0009888,GO:0009987,GO:0014031,GO:0014032,GO:0014033,GO:0015629,GO:0016043,GO:0016176,GO:0016477,GO:0022607,GO:0030154,GO:0030234,GO:0032501,GO:0032502,GO:0032991,GO:0035091,GO:0040011,GO:…	Pseudodiploria clivosa
TRINITY_DN190174_c0_g2	1076.36	3.60754	0.375993	5.41882	5.99951e-08	1.98148e-05	K02259	cytochrome c oxidase assembly protein COX15 homolog; heme a metabolic process	GO:0003674,GO:0003824,GO:0004129,GO:0005215,GO:0005575,GO:0005622,GO:0005623,GO:0005634,GO:0005737,GO:0005739,GO:0005740,GO:0005743,GO:0005746,GO:0006091,GO:0006119,GO:0006123,GO:0006139,GO:0006163,GO:0006725,GO:0006753,GO:0006778,GO:0006779,GO:0006783,GO:0006784,GO:0006793,GO:0006796,GO:0006807,GO:0006810,GO:0006811,GO:0006812,GO:0007585,GO:0008150,GO:0008152,GO:0008324,GO:0008535,GO:0009055,GO:…	Pseudodiploria clivosa
TRINITY_DN203427_c1_g2	4366.45	3.59491	0.560431	5.40564	6.45783e-08	2.10503e-05	-	putative protein sidekick-2-like	-	Pseudodiploria clivosa
TRINITY_DN177429_c2_g1	878.922	3.59204	0.470839	5.38491	7.248e-08	2.32236e-05	-	-	-	Pseudodiploria clivosa
TRINITY_DN190761_c0_g2	1253.08	3.57699	0.536121	5.38197	7.36739e-08	2.34313e-05	-	MAM and fibronectin type III domain-containing protein 1 (Fragment)	-	Pseudodiploria clivosa
TRINITY_DN196319_c0_g2	396.815	3.57416	0.788251	5.37696	7.57526e-08	2.40035e-05	-	-	-	Pseudodiploria clivosa
TRINITY_DN168776_c1_g1	177.626	3.5242	0.405155	5.37404	7.69935e-08	2.42486e-05	-	-	-	Pseudodiploria clivosa
TRINITY_DN189084_c0_g2	37.5132	3.51957	0.592598	5.37381	7.70908e-08	2.42486e-05	-	-	-	Pseudodiploria clivosa
TRINITY_DN205405_c6_g1	1055.06	3.50898	0.470155	5.3729	7.74798e-08	2.4282e-05	-	SH3 and PX domain-containing protein 2A-like	-	Pseudodiploria clivosa
TRINITY_DN176737_c3_g1	825.271	3.50725	0.607974	5.37033	7.85921e-08	2.4541e-05	-	-	-	Pseudodiploria clivosa
TRINITY_DN195898_c1_g1	131.973	3.4924	0.53543	5.35926	8.3564e-08	2.5812e-05	-	-	-	Pseudodiploria clivosa
TRINITY_DN174663_c0_g10	186.73	3.48912	0.458547	5.35824	8.40379e-08	2.58653e-05	-	FMRFamide neuropeptides-like	-	Pseudodiploria clivosa
TRINITY_DN204563_c3_g3	232.257	3.48626	0.726287	5.3484	8.87368e-08	2.70011e-05	-	-	-	Pseudodiploria clivosa
TRINITY_DN173774_c0_g3	158.741	3.47614	0.830528	5.34789	8.89859e-08	2.70011e-05	-	-	-	Pseudodiploria clivosa
TRINITY_DN195328_c4_g2	74.8333	3.46685	1.09574	5.33778	9.40912e-08	2.84497e-05	-	-	-	Pseudodiploria clivosa
TRINITY_DN191472_c1_g3	303.716	3.46459	0.699462	5.33604	9.49969e-08	2.86227e-05	-	-	-	Pseudodiploria clivosa
TRINITY_DN201832_c1_g7	58.6596	3.4528	1.43984	5.33184	9.72208e-08	2.89882e-05	-	-	-	Pseudodiploria clivosa
TRINITY_DN185605_c2_g7	56.6768	3.44167	0.777489	5.32564	1.006e-07	2.97883e-05	-	-	-	Pseudodiploria clivosa
TRINITY_DN187141_c0_g2	292.558	3.43885	0.58557	5.32187	1.02706e-07	3.03076e-05	-	-	-	Pseudodiploria clivosa
TRINITY_DN202909_c4_g4	107.419	3.42498	0.876531	5.32113	1.03127e-07	3.03275e-05	-	-	-	Pseudodiploria clivosa
TRINITY_DN184345_c1_g5	751.221	3.42432	1.18055	5.31368	1.07432e-07	3.13785e-05	K17495,K13912	CUB and sushi domain-containing protein	-	Pseudodiploria clivosa
TRINITY_DN198587_c2_g1	235.456	3.40367	0.944727	5.31063	1.09247e-07	3.18006e-05	-	arrestin domain-containing protein 3-like	-	Pseudodiploria clivosa
TRINITY_DN187475_c0_g2	101.318	3.40354	0.641035	5.30944	1.09961e-07	3.18985e-05	-	-	-	Pseudodiploria clivosa
TRINITY_DN198597_c0_g1	30.6548	3.38473	0.720202	5.30776	1.10984e-07	3.19808e-05	-	-	-	Pseudodiploria clivosa
TRINITY_DN185173_c0_g2	4007.29	3.37483	0.448268	5.30465	1.12892e-07	3.22692e-05	K01365	cathepsin L1-like isoform X1; cysteine-type endopeptidase activity	-	Pseudodiploria clivosa
TRINITY_DN189872_c1_g5	3968.24	3.37451	0.963475	5.30429	1.13112e-07	3.22692e-05	-	-	-	Pseudodiploria clivosa
TRINITY_DN192000_c1_g2	1331.88	3.36313	1.32996	5.29266	1.20552e-07	3.38627e-05	K01637	Isocitrate lyase family	-	Pseudodiploria clivosa
TRINITY_DN205475_c5_g6	106.726	3.3305	0.767971	5.29038	1.22063e-07	3.40978e-05	-	-	-	Pseudodiploria clivosa
TRINITY_DN180922_c1_g4	761.57	3.32841	0.420276	5.28581	1.25152e-07	3.46674e-05	-	AN1-type zinc finger protein 2A-like; SRP-dependent cotranslational protein targeting to membrane, translocation	-	Pseudodiploria clivosa
TRINITY_DN201065_c3_g1	315.26	3.30499	0.455384	5.27096	1.35715e-07	3.71147e-05	-	Von Willebrand factor A	-	Pseudodiploria clivosa
TRINITY_DN204604_c6_g8	684.04	3.296	0.80786	5.2661	1.39351e-07	3.76295e-05	-	-	-	Pseudodiploria clivosa
TRINITY_DN181461_c5_g2	54.3547	3.27449	0.483142	5.26467	1.40438e-07	3.78042e-05	-	-	-	Pseudodiploria clivosa
TRINITY_DN186509_c5_g1	87.6006	3.27116	0.546867	5.26205	1.42461e-07	3.82289e-05	-	-	-	Pseudodiploria clivosa
TRINITY_DN204701_c2_g1	1063.82	3.26536	0.568574	5.25983	1.44186e-07	3.84515e-05	K05155	-	-	Pseudodiploria clivosa
TRINITY_DN199109_c2_g1	130.216	3.26502	0.629083	5.25366	1.49105e-07	3.95178e-05	K05121	angiopoietin-1 receptor-like	-	Pseudodiploria clivosa
TRINITY_DN193885_c1_g3	2375.79	3.26195	0.418318	5.24006	1.60521e-07	4.20248e-05	-	-	-	Pseudodiploria clivosa
TRINITY_DN182276_c2_g1	2058.35	3.26023	0.524381	5.23796	1.62362e-07	4.23775e-05	K00830	serine--pyruvate aminotransferase-like	-	Pseudodiploria clivosa
TRINITY_DN177907_c2_g4	265.056	3.25742	0.455765	5.23459	1.6535e-07	4.28966e-05	-	-	-	Pseudodiploria clivosa
TRINITY_DN180595_c0_g1	199.657	3.257	0.462477	5.23394	1.65939e-07	4.29197e-05	-	-	-	Pseudodiploria clivosa
TRINITY_DN184345_c1_g1	39.4309	3.24155	1.26985	5.23321	1.66589e-07	4.29585e-05	-	blastula protease 10-like	-	Pseudodiploria clivosa
TRINITY_DN198198_c1_g1	51279.1	3.23991	0.485072	5.22949	1.69981e-07	4.35716e-05	K04079	heat shock protein HSP 90-beta-like; unfolded protein binding	GO:0001101,GO:0002119,GO:0002164,GO:0003674,GO:0003824,GO:0005102,GO:0005488,GO:0005515,GO:0005575,GO:0005622,GO:0005623,GO:0005737,GO:0006457,GO:0006464,GO:0006470,GO:0006611,GO:0006793,GO:0006796,GO:0006807,GO:0006810,GO:0006886,GO:0006913,GO:0006935,GO:0007275,GO:0007568,GO:0007584,GO:0008104,GO:0008134,GO:0008150,GO:0008152,GO:0008340,GO:0009593,GO:0009605,GO:0009791,GO:0009893,GO:0009987,GO:…	Pseudodiploria clivosa
TRINITY_DN181430_c3_g5	354.481	3.23816	1.5515	5.22787	1.71476e-07	4.38239e-05	K00273	D-amino acid oxidase	-	Pseudodiploria clivosa
TRINITY_DN183394_c1_g5	29.1682	3.18451	0.991139	5.22058	1.78363e-07	4.53143e-05	-	-	-	Pseudodiploria clivosa
TRINITY_DN182131_c0_g2	368.12	3.1765	0.443147	5.21592	1.82905e-07	4.6331e-05	K02583	Tumor necrosis factor receptor / nerve growth factor receptor repeats.	-	Pseudodiploria clivosa
TRINITY_DN199343_c0_g3	423.233	3.1741	0.70956	5.21021	1.88625e-07	4.76394e-05	K03174,K09849	TNF receptor-associated factor 5-like; thioesterase binding	GO:0001817,GO:0002218,GO:0002221,GO:0002224,GO:0002253,GO:0002376,GO:0002682,GO:0002684,GO:0002697,GO:0002756,GO:0002757,GO:0002758,GO:0002764,GO:0002831,GO:0003674,GO:0003824,GO:0004842,GO:0005102,GO:0005126,GO:0005164,GO:0005488,GO:0005515,GO:0005575,GO:0005622,GO:0005623,GO:0005737,GO:0005739,GO:0005829,GO:0005886,GO:0005887,GO:0006355,GO:0006464,GO:0006508,GO:0006807,GO:0006915,GO:0007154,GO:…	Pseudodiploria clivosa
TRINITY_DN188818_c2_g1	325.157	3.16202	0.483859	5.20697	1.91953e-07	4.81964e-05	K03068	putative prolow-density lipoprotein receptor-related protein 1-like	-	Pseudodiploria clivosa
TRINITY_DN168840_c0_g1	483.147	3.15756	1.31478	5.20618	1.9277e-07	4.82606e-05	K00273	D-amino-acid oxidase-like, partial; FAD dependent oxidoreductase	-	Pseudodiploria clivosa
TRINITY_DN183414_c0_g2	41.8247	3.14991	0.539095	5.19936	1.99973e-07	4.90741e-05	-	sushi domain-containing protein 2-like	-	Pseudodiploria clivosa
TRINITY_DN183506_c0_g2	91.7813	3.14939	0.844728	5.19831	2.01112e-07	4.90741e-05	-	-	-	Pseudodiploria clivosa
TRINITY_DN201531_c1_g4	37.6566	3.14922	1.06457	5.19823	2.01192e-07	4.90741e-05	-	-	-	Pseudodiploria clivosa
TRINITY_DN204717_c4_g1	3432.1	3.14671	0.386297	5.1982	2.01231e-07	4.90741e-05	-	-	-	Pseudodiploria clivosa
TRINITY_DN187535_c0_g1	489.469	3.13303	0.628183	5.1981	2.01336e-07	4.90741e-05	K03174	TNF receptor-associated factor 5-like; thioesterase binding	GO:0001817,GO:0002218,GO:0002221,GO:0002224,GO:0002253,GO:0002376,GO:0002682,GO:0002684,GO:0002697,GO:0002756,GO:0002757,GO:0002758,GO:0002764,GO:0002831,GO:0003674,GO:0003824,GO:0004842,GO:0005102,GO:0005126,GO:0005164,GO:0005488,GO:0005515,GO:0005575,GO:0005622,GO:0005623,GO:0005737,GO:0005739,GO:0005829,GO:0005886,GO:0005887,GO:0006355,GO:0006464,GO:0006508,GO:0006807,GO:0006915,GO:0007154,GO:…	Pseudodiploria clivosa
TRINITY_DN205475_c7_g2	70.1582	3.12377	0.688504	5.1953	2.04389e-07	4.95794e-05	-	D-amino-acid oxidase-like, partial	-	Pseudodiploria clivosa
TRINITY_DN172649_c0_g1	59.9886	3.11632	0.67527	5.19386	2.05983e-07	4.97623e-05	-	-	-	Pseudodiploria clivosa
TRINITY_DN173686_c5_g5	62.7142	3.11341	0.534037	5.19357	2.06302e-07	4.97623e-05	-	-	-	Pseudodiploria clivosa
TRINITY_DN193263_c2_g4	861.137	3.09317	1.3973	5.19202	2.08025e-07	4.98976e-05	K00273	D-amino-acid oxidase-like, partial; FAD dependent oxidoreductase	-	Pseudodiploria clivosa
TRINITY_DN190722_c0_g3	194.887	3.0859	0.568744	5.18621	2.14613e-07	5.10501e-05	K05673	ATPase activity, coupled to transmembrane movement of substances	-	Pseudodiploria clivosa
TRINITY_DN175490_c0_g1	89.875	3.08167	0.437203	5.18356	2.17689e-07	5.16386e-05	-	-	-	Pseudodiploria clivosa
TRINITY_DN171347_c0_g1	327.456	3.07441	0.875839	5.18294	2.18411e-07	5.1667e-05	-	-	-	Pseudodiploria clivosa
TRINITY_DN205002_c4_g1	1407.13	3.05476	0.450795	5.18044	2.21362e-07	5.20051e-05	-	tRNA-dihydrouridine(16/17) synthase [NAD(P)(+)]-like	-	Pseudodiploria clivosa
TRINITY_DN192682_c0_g1	2763.06	3.05182	0.482558	5.18019	2.21657e-07	5.20051e-05	K02235,K02432,K03068	Wnt-activated receptor activity	GO:0000003,GO:0000902,GO:0000904,GO:0001101,GO:0001503,GO:0001558,GO:0001649,GO:0001654,GO:0001664,GO:0001667,GO:0001704,GO:0001707,GO:0001709,GO:0001736,GO:0001737,GO:0001738,GO:0001745,GO:0001751,GO:0001752,GO:0001754,GO:0001775,GO:0001838,GO:0001841,GO:0001843,GO:0001932,GO:0001934,GO:0002009,GO:0002064,GO:0002065,GO:0002066,GO:0002164,GO:0002165,GO:0002168,GO:0002376,GO:0002520,GO:0002521,GO:…	Pseudodiploria clivosa
TRINITY_DN198629_c5_g4	1875.29	3.04504	0.441383	5.17542	2.27396e-07	5.30617e-05	K17725	Persulfide dioxygenase ETHE1	GO:0003674,GO:0005488,GO:0005506,GO:0005575,GO:0005622,GO:0005623,GO:0005634,GO:0005654,GO:0005737,GO:0005739,GO:0006518,GO:0006575,GO:0006749,GO:0006790,GO:0006807,GO:0008150,GO:0008152,GO:0009987,GO:0031974,GO:0031981,GO:0034641,GO:0043167,GO:0043169,GO:0043226,GO:0043227,GO:0043229,GO:0043231,GO:0043233,GO:0043603,GO:0044237,GO:0044422,GO:0044424,GO:0044428,GO:0044444,GO:0044446,GO:0044464,GO:…	Pseudodiploria clivosa
TRINITY_DN201775_c0_g1	2402.28	3.04405	0.525592	5.15812	2.49438e-07	5.73705e-05	K07595,K09035,K09036,K09037,K09038	transcription factor MafB-like; abducens nerve formation	GO:0000003,GO:0000122,GO:0000785,GO:0000976,GO:0000977,GO:0000978,GO:0000981,GO:0000982,GO:0000987,GO:0001012,GO:0001067,GO:0001077,GO:0001228,GO:0001654,GO:0001655,GO:0001667,GO:0001708,GO:0001775,GO:0001816,GO:0001822,GO:0001944,GO:0001945,GO:0001946,GO:0002064,GO:0002065,GO:0002066,GO:0002088,GO:0002376,GO:0002520,GO:0002521,GO:0002682,GO:0002683,GO:0002761,GO:0002762,GO:0003002,GO:0003006,GO:…	Pseudodiploria clivosa
TRINITY_DN198204_c2_g5	764.955	3.03856	1.37944	5.1578	2.4987e-07	5.73705e-05	K14616,K09608	cubilin (intrinsic factor-cobalamin receptor)	-	Pseudodiploria clivosa
TRINITY_DN185347_c0_g3	183.574	3.03801	1.12509	5.15712	2.50776e-07	5.7425e-05	-	-	-	Pseudodiploria clivosa
TRINITY_DN191546_c2_g1	2475.23	3.02949	0.388241	5.15617	2.52056e-07	5.75647e-05	K07917	RAB30, member RAS oncogene family	GO:0000139,GO:0001700,GO:0002009,GO:0002165,GO:0003674,GO:0003824,GO:0003924,GO:0005488,GO:0005515,GO:0005575,GO:0005622,GO:0005623,GO:0005737,GO:0005768,GO:0005794,GO:0005795,GO:0005801,GO:0005802,GO:0006810,GO:0006996,GO:0007030,GO:0007154,GO:0007165,GO:0007264,GO:0007265,GO:0007275,GO:0007390,GO:0007391,GO:0007444,GO:0007552,GO:0007560,GO:0008150,GO:0008258,GO:0009653,GO:0009790,GO:0009791,GO:…	Pseudodiploria clivosa
TRINITY_DN205475_c7_g12	2359.28	3.0291	0.752408	5.14106	2.73188e-07	6.1572e-05	-	-	-	Pseudodiploria clivosa
TRINITY_DN203667_c3_g1	339.18	3.02818	0.822974	5.12973	2.90153e-07	6.52244e-05	-	-	-	Pseudodiploria clivosa
TRINITY_DN189872_c1_g2	33.7203	3.01497	1.06295	5.12708	2.94272e-07	6.5635e-05	-	-	-	Pseudodiploria clivosa
TRINITY_DN179311_c7_g1	241.468	3.00134	0.609577	5.12449	2.98342e-07	6.60707e-05	-	-	-	Pseudodiploria clivosa
TRINITY_DN174619_c0_g2	1084.76	2.99943	0.535492	5.12389	2.99303e-07	6.60707e-05	K00699	UDP-glucoronosyltransferase 1-5-like; glucuronosyltransferase activity	GO:0001523,GO:0001889,GO:0001972,GO:0002237,GO:0002526,GO:0003008,GO:0003674,GO:0003824,GO:0004857,GO:0005080,GO:0005488,GO:0005496,GO:0005501,GO:0005504,GO:0005515,GO:0005575,GO:0005622,GO:0005623,GO:0005737,GO:0005783,GO:0005789,GO:0005886,GO:0005887,GO:0005975,GO:0005996,GO:0006063,GO:0006082,GO:0006109,GO:0006629,GO:0006631,GO:0006706,GO:0006711,GO:0006720,GO:0006721,GO:0006725,GO:0006778,GO:…	Pseudodiploria clivosa
TRINITY_DN205369_c5_g5	211.107	2.9937	0.61677	5.1071	3.27141e-07	7.14807e-05	-	putative RNA-directed DNA polymerase from transposon X-element	-	Pseudodiploria clivosa
TRINITY_DN184193_c0_g2	101.722	2.99061	0.498918	5.0924	3.5356e-07	7.6475e-05	K11038	putative aerolysin-like	-	Pseudodiploria clivosa
TRINITY_DN191515_c0_g6	28.7038	2.98955	1.09432	5.08394	3.69686e-07	7.91654e-05	-	-	-	Pseudodiploria clivosa
TRINITY_DN203059_c0_g1	8391.98	2.98868	0.580909	5.0813	3.74869e-07	8.00755e-05	-	-	-	Pseudodiploria clivosa
TRINITY_DN181542_c0_g2	27.9061	2.98477	1.65347	5.07841	3.80602e-07	8.10984e-05	-	-	-	Pseudodiploria clivosa
TRINITY_DN62698_c0_g1	571.505	2.98453	0.507511	5.0727	3.9221e-07	8.27505e-05	K17566	Protein phosphatase 1, regulatory subunit	GO:0003674,GO:0005488,GO:0005515,GO:0008150,GO:0009892,GO:0010563,GO:0010921,GO:0010923,GO:0019220,GO:0019222,GO:0019899,GO:0019902,GO:0031323,GO:0031324,GO:0035303,GO:0035305,GO:0043086,GO:0044092,GO:0045936,GO:0048519,GO:0048523,GO:0050789,GO:0050790,GO:0050794,GO:0051174,GO:0051336,GO:0051346,GO:0065007,GO:0065009	Pseudodiploria clivosa
TRINITY_DN192601_c1_g3	57.5716	2.97891	1.86212	5.07168	3.94326e-07	8.29931e-05	-	-	-	Pseudodiploria clivosa
TRINITY_DN196127_c5_g3	303.196	2.96127	0.575402	5.0711	3.95533e-07	8.30435e-05	-	-	-	Pseudodiploria clivosa
TRINITY_DN198342_c2_g3	35.6295	2.95966	0.574129	5.06833	4.0132e-07	8.31419e-05	-	-	-	Pseudodiploria clivosa
TRINITY_DN182620_c0_g4	253.588	2.95177	0.675662	5.0681	4.01811e-07	8.31419e-05	-	-	-	Pseudodiploria clivosa
TRINITY_DN185870_c0_g1	1535.4	2.94963	0.418535	5.06289	4.12947e-07	8.45822e-05	K14386,K14388	sodium-couples monocarboxylate transproter 1-like;Belongs to the sodium solute symporter (SSF) (TC 2.A.21) family	-	Pseudodiploria clivosa
TRINITY_DN204027_c0_g1	35.2689	2.94834	1.28115	5.06278	4.13182e-07	8.45822e-05	-	-	-	Pseudodiploria clivosa
TRINITY_DN195237_c2_g8	5426.22	2.94715	0.565862	5.05925	4.20913e-07	8.58533e-05	-	-	-	Pseudodiploria clivosa
TRINITY_DN199472_c1_g1	762.908	2.93705	0.482184	5.05662	4.2675e-07	8.66323e-05	-	-	-	Pseudodiploria clivosa
TRINITY_DN196974_c1_g15	173.822	2.9285	0.7075	5.05182	4.37625e-07	8.86303e-05	-	-	-	Pseudodiploria clivosa
TRINITY_DN169523_c0_g1	229.031	2.92506	0.646007	5.04939	4.43215e-07	8.9444e-05	-	-	-	Pseudodiploria clivosa
TRINITY_DN182252_c0_g6	26.4087	2.92332	0.751103	5.0264	4.99762e-07	9.98025e-05	-	-	-	Pseudodiploria clivosa
TRINITY_DN188977_c0_g1	191.03	2.92096	0.413154	5.02275	5.09367e-07	0.000101467	-	-	-	Pseudodiploria clivosa
TRINITY_DN186925_c1_g1	38.5886	2.91792	0.728502	5.02234	5.1046e-07	0.000101467	-	-	-	Pseudodiploria clivosa
TRINITY_DN194615_c0_g4	1514.81	2.91649	1.26468	5.02154	5.12585e-07	0.000101654	-	neuronal pentraxin-2-like; axonogenesis involved in innervation	GO:0000902,GO:0000904,GO:0001678,GO:0005575,GO:0005622,GO:0005623,GO:0005737,GO:0005739,GO:0005886,GO:0006810,GO:0006839,GO:0006915,GO:0006996,GO:0007005,GO:0007154,GO:0007267,GO:0007268,GO:0007275,GO:0007399,GO:0007409,GO:0007417,GO:0008150,GO:0008219,GO:0008637,GO:0009653,GO:0009743,GO:0009746,GO:0009749,GO:0009987,GO:0010033,GO:0010035,GO:0010038,GO:0012501,GO:0016020,GO:0016043,GO:0019725,GO:…	Pseudodiploria clivosa
TRINITY_DN200872_c2_g6	46.5825	2.90987	0.490496	5.01791	5.22359e-07	0.000102879	K05673	multidrug resistance-associated protein 4-like	-	Pseudodiploria clivosa
TRINITY_DN203787_c6_g1	255.334	2.90279	0.551493	5.01241	5.3753e-07	0.000105384	K04515	calcium/calmodulin-dependent protein kinase type II alpha chain-like	GO:0000003,GO:0000082,GO:0000165,GO:0000278,GO:0000902,GO:0000904,GO:0001505,GO:0001558,GO:0001666,GO:0001775,GO:0001932,GO:0001934,GO:0002026,GO:0002027,GO:0002028,GO:0002029,GO:0002030,GO:0002376,GO:0002790,GO:0002931,GO:0003008,GO:0003012,GO:0003013,GO:0003015,GO:0003254,GO:0003298,GO:0003300,GO:0003301,GO:0003674,GO:0003824,GO:0004672,GO:0004674,GO:0004683,GO:0004721,GO:0004722,GO:0004723,GO:…	Pseudodiploria clivosa
TRINITY_DN205448_c23_g1	84.1425	2.88539	0.480863	5.00789	5.50307e-07	0.000107334	-	-	-	Pseudodiploria clivosa
TRINITY_DN204475_c5_g5	95.9	2.87764	0.742647	5.00759	5.51152e-07	0.000107334	-	-	-	Pseudodiploria clivosa
TRINITY_DN180930_c0_g4	28.1381	2.87735	0.754583	5.00421	5.60913e-07	0.000108973	-	-	-	Pseudodiploria clivosa
TRINITY_DN205033_c25_g2	151.734	2.87267	0.522042	4.99484	5.88842e-07	0.000114141	-	-	-	Pseudodiploria clivosa
TRINITY_DN205042_c5_g13	212.96	2.87006	0.4505	4.98909	6.06632e-07	0.000117061	-	-	-	Pseudodiploria clivosa
TRINITY_DN188023_c0_g3	486.789	2.86951	0.735953	4.98457	6.20987e-07	0.000119562	-	-	-	Pseudodiploria clivosa
TRINITY_DN201553_c1_g5	303.845	2.8656	0.468327	4.98042	6.34461e-07	0.000121883	-	-	-	Pseudodiploria clivosa
TRINITY_DN186673_c3_g1	418.941	2.86496	0.786067	4.96637	6.82175e-07	0.000130176	K02583	tumor necrosis factor receptor superfamily member 16-like	-	Pseudodiploria clivosa
TRINITY_DN197288_c0_g1	9286.78	2.86419	0.413803	4.96461	6.88399e-07	0.000130782	K18309	N-acetyltransferase 8-like	-	Pseudodiploria clivosa
TRINITY_DN176848_c0_g1	56.7583	2.86284	0.45631	4.96203	6.97592e-07	0.000131841	-	-	-	Pseudodiploria clivosa
TRINITY_DN178022_c2_g1	71.0112	2.8535	0.589171	4.96176	6.98581e-07	0.000131841	-	-	-	Pseudodiploria clivosa
TRINITY_DN197097_c3_g6	3835.52	2.84714	0.836696	4.95862	7.09971e-07	0.000133266	-	cation channel activity	GO:0003674,GO:0005215,GO:0005216,GO:0005244,GO:0005245,GO:0005261,GO:0005262,GO:0005575,GO:0005623,GO:0005886,GO:0005887,GO:0005929,GO:0006810,GO:0006811,GO:0006812,GO:0006816,GO:0008150,GO:0008324,GO:0015075,GO:0015085,GO:0015267,GO:0015318,GO:0016020,GO:0016021,GO:0022803,GO:0022832,GO:0022836,GO:0022838,GO:0022839,GO:0022843,GO:0022857,GO:0022890,GO:0030001,GO:0031224,GO:0031226,GO:0034220,GO:…	Pseudodiploria clivosa
TRINITY_DN205006_c1_g13	448.477	2.84382	0.846931	4.95839	7.10787e-07	0.000133266	-	WSC domain	-	Pseudodiploria clivosa
TRINITY_DN177723_c0_g1	65.7019	2.83623	0.455888	4.95393	7.27291e-07	0.000135473	-	-	-	Pseudodiploria clivosa
TRINITY_DN188023_c0_g5	32.659	2.83324	0.70007	4.95214	7.3401e-07	0.000136429	-	-	-	Pseudodiploria clivosa
TRINITY_DN199109_c1_g16	257.52	2.83177	0.546799	4.94952	7.43985e-07	0.000137687	K05093,K05094,K05121	fibroblast growth factor receptor 2-like	-	Pseudodiploria clivosa
TRINITY_DN205405_c7_g2	1095.65	2.82942	0.450446	4.94303	7.69159e-07	0.000141735	-	-	-	Pseudodiploria clivosa
TRINITY_DN194110_c1_g4	113.469	2.81384	0.826725	4.93964	7.82687e-07	0.000143611	-	-	-	Pseudodiploria clivosa
TRINITY_DN190149_c0_g1	357.912	2.80899	0.494934	4.93776	7.90235e-07	0.000144687	-	-	-	Pseudodiploria clivosa
TRINITY_DN176108_c1_g6	616.263	2.80295	0.58854	4.93219	8.1314e-07	0.000148249	K01049,K01050,K03927,K07378	Carboxylesterase family	-	Pseudodiploria clivosa
TRINITY_DN183766_c1_g2	244.088	2.78378	0.458867	4.93132	8.16743e-07	0.00014859	-	-	-	Pseudodiploria clivosa
TRINITY_DN183983_c0_g9	106.558	2.78051	0.959477	4.92545	8.41667e-07	0.000152157	-	-	-	Pseudodiploria clivosa
TRINITY_DN188774_c2_g14	56.4472	2.77356	0.517138	4.92226	8.55511e-07	0.000154335	-	-	-	Pseudodiploria clivosa
TRINITY_DN167955_c0_g2	32.0495	2.76431	1.55308	4.90981	9.11642e-07	0.000163091	-	-	-	Pseudodiploria clivosa
TRINITY_DN190446_c0_g1	1076.13	2.75095	0.431103	4.89402	9.87982e-07	0.000175202	-	-	-	Pseudodiploria clivosa
TRINITY_DN170082_c0_g1	75.7381	2.74669	0.827223	4.89213	9.97529e-07	0.000176253	-	-	-	Pseudodiploria clivosa
TRINITY_DN165346_c1_g1	67.6344	2.74538	0.984452	4.88312	1.04419e-06	0.000184119	-	-	-	Pseudodiploria clivosa
TRINITY_DN188232_c0_g2	23.2109	2.7438	0.758115	4.88092	1.05594e-06	0.00018505	-	-	-	Pseudodiploria clivosa
TRINITY_DN170336_c4_g1	151.805	2.73859	0.412796	4.87488	1.08877e-06	0.000190029	-	-	-	Pseudodiploria clivosa
TRINITY_DN176301_c0_g1	2090.62	2.73738	0.784853	4.87135	1.1084e-06	0.000192281	-	putative uncharacterized skeletal organic matrix protein 8-like	-	Pseudodiploria clivosa
TRINITY_DN186123_c1_g1	3017.28	2.71107	0.512779	4.86853	1.12432e-06	0.000194259	-	small cysteine-rich protein 5-like	-	Pseudodiploria clivosa
TRINITY_DN203165_c6_g4	36.7293	2.70639	0.925516	4.86638	1.13659e-06	0.00019558	-	-	-	Pseudodiploria clivosa
TRINITY_DN182276_c2_g2	1814.64	2.70582	0.625448	4.85821	1.18449e-06	0.000202476	-	-	-	Pseudodiploria clivosa
TRINITY_DN194960_c2_g1	5528.19	2.68912	0.465403	4.85594	1.19815e-06	0.000203736	K01832,K07424	heme binding	GO:0001101,GO:0001516,GO:0001676,GO:0003008,GO:0003013,GO:0003018,GO:0003674,GO:0003824,GO:0004796,GO:0005575,GO:0005622,GO:0005623,GO:0005737,GO:0005783,GO:0005789,GO:0006082,GO:0006629,GO:0006631,GO:0006633,GO:0006636,GO:0006690,GO:0006692,GO:0006693,GO:0006873,GO:0008015,GO:0008150,GO:0008152,GO:0008610,GO:0009058,GO:0009636,GO:0009987,GO:0010033,GO:0012505,GO:0016020,GO:0016053,GO:0016491,GO:…	Pseudodiploria clivosa
TRINITY_DN171145_c2_g6	119.207	2.66589	0.531875	4.84715	1.2525e-06	0.000211719	K09062,K09058	basic region leucin zipper	GO:0000122,GO:0000578,GO:0000902,GO:0000904,GO:0000976,GO:0000977,GO:0000980,GO:0000981,GO:0000982,GO:0001012,GO:0001067,GO:0001077,GO:0001158,GO:0001228,GO:0003002,GO:0003674,GO:0003676,GO:0003677,GO:0003690,GO:0003700,GO:0003705,GO:0005488,GO:0005575,GO:0005622,GO:0005623,GO:0005634,GO:0006139,GO:0006351,GO:0006355,GO:0006357,GO:0006366,GO:0006725,GO:0006807,GO:0006928,GO:0006935,GO:0007154,GO:…	Pseudodiploria clivosa
TRINITY_DN205369_c5_g1	230.848	2.64857	0.591002	4.84634	1.25759e-06	0.000212163	-	Reverse transcriptase (RNA-dependent DNA polymerase)	-	Pseudodiploria clivosa
TRINITY_DN203450_c2_g1	254.506	2.62683	0.868693	4.83846	1.30847e-06	0.000219446	-	-	-	Pseudodiploria clivosa
TRINITY_DN205505_c27_g18	25.1964	2.62435	0.699602	4.83808	1.31099e-06	0.000219446	-	-	-	Pseudodiploria clivosa
TRINITY_DN203877_c1_g2	16550.4	2.60752	0.635611	4.83693	1.3186e-06	0.000220292	-	Predicted protein	-	Pseudodiploria clivosa
TRINITY_DN167447_c1_g1	18.4563	2.5928	1.61286	4.83559	1.32749e-06	0.000221346	-	-	-	Pseudodiploria clivosa
TRINITY_DN173609_c2_g3	74.8063	2.592	0.575813	4.83452	1.33465e-06	0.000221949	-	-	-	Pseudodiploria clivosa
TRINITY_DN196001_c1_g3	2822.54	2.59108	0.448999	4.8283	1.37701e-06	0.000228272	K09402	Forkhead box J1 protein; positive regulation of lung ciliated cell differentiation	GO:0000003,GO:0000122,GO:0000902,GO:0000904,GO:0000976,GO:0000977,GO:0000978,GO:0000981,GO:0000982,GO:0000987,GO:0001012,GO:0001067,GO:0001077,GO:0001228,GO:0001655,GO:0001656,GO:0001657,GO:0001817,GO:0001818,GO:0001822,GO:0001823,GO:0001947,GO:0002009,GO:0002064,GO:0002065,GO:0002066,GO:0002093,GO:0002376,GO:0002507,GO:0002508,GO:0002520,GO:0002634,GO:0002635,GO:0002643,GO:0002645,GO:0002646,GO:…	Pseudodiploria clivosa
TRINITY_DN193333_c1_g1	60.6159	2.57808	0.955506	4.81904	1.44254e-06	0.000236474	-	-	-	Pseudodiploria clivosa
TRINITY_DN172893_c0_g1	30294.3	2.57445	0.417439	4.81859	1.44576e-06	0.000236474	K09490	HSP 70; negative regulation of IRE1-mediated unfolded protein response	GO:0000166,GO:0003674,GO:0003824,GO:0005488,GO:0005509,GO:0005515,GO:0005524,GO:0005575,GO:0005576,GO:0005615,GO:0005622,GO:0005623,GO:0005634,GO:0005737,GO:0005739,GO:0005783,GO:0005788,GO:0005789,GO:0005790,GO:0005793,GO:0005886,GO:0006355,GO:0006357,GO:0006457,GO:0006508,GO:0006511,GO:0006807,GO:0006810,GO:0006915,GO:0006950,GO:0006983,GO:0006984,GO:0006986,GO:0007154,GO:0007165,GO:0007275,GO:…	Pseudodiploria clivosa
TRINITY_DN202351_c3_g10	7135.66	2.55673	1.12614	4.80856	1.52021e-06	0.000245773	-	galaxin-like	-	Pseudodiploria clivosa
TRINITY_DN202156_c2_g6	333.264	2.54549	0.45221	4.80816	1.52325e-06	0.000245773	K15275	-	-	Pseudodiploria clivosa
TRINITY_DN182106_c0_g4	228.026	2.54359	1.014	4.79681	1.6121e-06	0.000258209	-	-	-	Pseudodiploria clivosa
TRINITY_DN204678_c6_g3	607.897	2.54069	0.727863	4.79366	1.6377e-06	0.00026117	-	-	-	Pseudodiploria clivosa
TRINITY_DN196813_c3_g1	36.8922	2.53877	0.778586	4.78491	1.71065e-06	0.000270028	-	-	-	Pseudodiploria clivosa
TRINITY_DN182312_c1_g2	917.11	2.53802	0.428456	4.7823	1.73303e-06	0.00027206	-	-	-	Pseudodiploria clivosa
TRINITY_DN196367_c2_g1	229.927	2.5367	0.432963	4.78027	1.75063e-06	0.000274321	-	-	-	Pseudodiploria clivosa
TRINITY_DN203078_c2_g3	64.8338	2.53668	0.965452	4.77489	1.79803e-06	0.000281058	-	-	-	Pseudodiploria clivosa
TRINITY_DN176884_c1_g1	61.0894	2.53543	0.720909	4.77407	1.80544e-06	0.00028137	-	-	-	Pseudodiploria clivosa
TRINITY_DN193543_c2_g2	134.401	2.53528	0.592804	4.77295	1.81546e-06	0.000281824	K03173,K03174	TNF receptor-associated factor 3-like, partial	-	Pseudodiploria clivosa
TRINITY_DN185347_c2_g10	235.203	2.53156	0.961101	4.77084	1.83458e-06	0.00028385	-	-	-	Pseudodiploria clivosa
TRINITY_DN190777_c0_g1	1365.9	2.52609	0.428464	4.76807	1.86003e-06	0.000286242	K07763,K07997,K01403	matrix metalloproteinase-24-like; Belongs to the peptidase M10A family	-	Pseudodiploria clivosa
TRINITY_DN187204_c0_g2	126.827	2.52375	0.68813	4.75854	1.95001e-06	0.000298484	-	-	-	Pseudodiploria clivosa
TRINITY_DN202010_c2_g4	92.3394	2.51944	0.841276	4.7552	1.98251e-06	0.000302918	-	putative VWFA and cache domain-containing protein 1-like	-	Pseudodiploria clivosa
TRINITY_DN41863_c0_g1	50.2461	2.51791	0.794679	4.7322	2.22095e-06	0.000336358	-	-	-	Pseudodiploria clivosa
TRINITY_DN203524_c3_g3	877.166	2.51656	0.665858	4.72579	2.29219e-06	0.000345928	K10798	VWFA and cache domain-containing protein 1-like isoform X2	-	Pseudodiploria clivosa
TRINITY_DN190119_c0_g2	34.2168	2.51588	0.56943	4.72247	2.32997e-06	0.000351011	K03173,K03174,K09849	TNF receptor-associated factor 5-like, partial	-	Pseudodiploria clivosa
TRINITY_DN183983_c0_g7	42.5004	2.49974	1.22019	4.71512	2.4157e-06	0.000362083	-	-	-	Pseudodiploria clivosa
TRINITY_DN193459_c0_g1	136.326	2.49648	0.496809	4.71071	2.46859e-06	0.000368662	-	-	-	Pseudodiploria clivosa
TRINITY_DN174731_c0_g1	54.5833	2.49228	0.550533	4.70817	2.49949e-06	0.00037218	-	-	-	Pseudodiploria clivosa
TRINITY_DN198935_c2_g2	1583.58	2.47009	0.47679	4.70723	2.51103e-06	0.000373052	-	tetratricopeptide repeat protein 38-like isoform X1	-	Pseudodiploria clivosa
TRINITY_DN200907_c1_g2	66.2358	2.46126	0.894082	4.70523	2.53576e-06	0.000376076	K05094,K05095	fibroblast growth factor receptor 4-like	-	Pseudodiploria clivosa
TRINITY_DN177442_c4_g1	276.743	2.457	0.611195	4.70009	2.60045e-06	0.000384343	-	-	-	Pseudodiploria clivosa
TRINITY_DN176054_c0_g4	136.983	2.45485	0.564259	4.69388	2.68072e-06	0.000395031	-	-	-	Pseudodiploria clivosa
TRINITY_DN185381_c1_g1	768.146	2.44684	0.829528	4.69378	2.68197e-06	0.000395031	K03909	tissue factor pathway inhibitor	GO:0002237,GO:0003674,GO:0004857,GO:0004866,GO:0005575,GO:0005576,GO:0005615,GO:0005623,GO:0005886,GO:0005901,GO:0006807,GO:0006950,GO:0007596,GO:0007598,GO:0007599,GO:0008150,GO:0008152,GO:0009605,GO:0009607,GO:0009611,GO:0009617,GO:0009719,GO:0009725,GO:0009892,GO:0009986,GO:0009987,GO:0010033,GO:0010466,GO:0010605,GO:0010951,GO:0014070,GO:0016020,GO:0019222,GO:0019538,GO:0030162,GO:0030193,GO:…	Pseudodiploria clivosa
TRINITY_DN205214_c20_g6	59.6326	2.44387	0.824968	4.68587	2.78767e-06	0.000407802	-	-	-	Pseudodiploria clivosa
TRINITY_DN190858_c0_g3	708.169	2.43822	0.80965	4.68188	2.84249e-06	0.000415115	-	-	-	Pseudodiploria clivosa
TRINITY_DN66076_c0_g1	40.9076	2.42058	0.53345	4.67201	2.98266e-06	0.000431184	-	-	-	Pseudodiploria clivosa
TRINITY_DN197954_c2_g1	22.461	2.40811	0.777245	4.67077	3.00076e-06	0.000431622	-	-	-	Pseudodiploria clivosa
TRINITY_DN201001_c4_g11	77.3596	2.40629	0.751547	4.66902	3.02644e-06	0.00043314	-	-	-	Pseudodiploria clivosa
TRINITY_DN200632_c1_g7	12616.2	2.40578	0.544053	4.65999	3.1623e-06	0.000450332	-	Uncharacterized protein	-	Pseudodiploria clivosa
TRINITY_DN204391_c5_g20	29.1653	2.40031	0.597538	4.65328	3.26699e-06	0.00046447	-	-	-	Pseudodiploria clivosa
TRINITY_DN166908_c0_g1	422.953	2.3922	0.436424	4.64937	3.32944e-06	0.000469463	-	-	-	Pseudodiploria clivosa
TRINITY_DN203854_c0_g2	194.388	2.38948	0.704759	4.64153	3.45839e-06	0.000484146	-	-	-	Pseudodiploria clivosa
TRINITY_DN184691_c0_g1	145.147	2.38642	0.542064	4.64129	3.46243e-06	0.000484146	-	-	-	Pseudodiploria clivosa
TRINITY_DN192799_c5_g2	513.514	2.38574	0.96335	4.64099	3.46741e-06	0.000484146	-	-	-	Pseudodiploria clivosa
TRINITY_DN204588_c2_g1	1041.41	2.37886	0.519077	4.6357	3.55728e-06	0.000493546	-	-	-	Pseudodiploria clivosa
TRINITY_DN179024_c1_g1	278.828	2.3779	0.667879	4.62045	3.82913e-06	0.000526098	-	-	-	Pseudodiploria clivosa
TRINITY_DN171296_c1_g4	29.2217	2.36547	0.633091	4.6138	3.95372e-06	0.000539762	K08894,K08895,K05120	Tyrosine-protein kinase Srms	GO:0002376,GO:0003674,GO:0003824,GO:0004672,GO:0004713,GO:0004715,GO:0005102,GO:0005488,GO:0005515,GO:0005575,GO:0005622,GO:0005623,GO:0005737,GO:0005829,GO:0005886,GO:0006464,GO:0006468,GO:0006793,GO:0006796,GO:0006807,GO:0006950,GO:0006952,GO:0006955,GO:0007154,GO:0007165,GO:0007166,GO:0007167,GO:0007169,GO:0008150,GO:0008152,GO:0009898,GO:0009966,GO:0009968,GO:0009987,GO:0010646,GO:0010648,GO:…	Pseudodiploria clivosa
TRINITY_DN179620_c0_g1	61.5818	2.34032	0.683219	4.60938	4.03865e-06	0.000546449	-	-	-	Pseudodiploria clivosa
TRINITY_DN205006_c1_g5	5325.54	2.33532	0.811846	4.60927	4.04089e-06	0.000546449	-	WSC domain	-	Pseudodiploria clivosa
TRINITY_DN168638_c0_g2	36.053	2.33247	0.872951	4.59647	4.29719e-06	0.000577471	-	-	-	Pseudodiploria clivosa
TRINITY_DN193075_c0_g13	315.913	2.33107	0.636555	4.58168	4.61261e-06	0.000615046	-	-	-	Pseudodiploria clivosa
TRINITY_DN187141_c0_g3	42.2919	2.31794	0.693238	4.57865	4.67977e-06	0.000623033	-	-	-	Pseudodiploria clivosa
TRINITY_DN201725_c4_g2	1159.79	2.31142	0.592209	4.56903	4.89989e-06	0.000650323	-	-	-	Pseudodiploria clivosa
TRINITY_DN197525_c0_g6	163.439	2.30636	0.537321	4.56868	4.90799e-06	0.000650392	K06494,K01320	putative mucin-3A-like	GO:0002090,GO:0002092,GO:0002237,GO:0002376,GO:0002523,GO:0002682,GO:0002684,GO:0002685,GO:0002687,GO:0003674,GO:0004888,GO:0005488,GO:0005515,GO:0005575,GO:0005576,GO:0005615,GO:0005622,GO:0005623,GO:0005737,GO:0005856,GO:0005886,GO:0005887,GO:0005901,GO:0005905,GO:0005938,GO:0006928,GO:0006950,GO:0006952,GO:0006954,GO:0007154,GO:0007155,GO:0007157,GO:0007159,GO:0007165,GO:0007202,GO:0008150,GO:…	Pseudodiploria clivosa
TRINITY_DN204604_c6_g6	51.1478	2.29639	0.814862	4.55341	5.27831e-06	0.000691448	-	ephrin type-A receptor 4-like	-	Pseudodiploria clivosa
TRINITY_DN198043_c0_g2	58.3848	2.28434	0.511958	4.55325	5.28222e-06	0.000691448	-	coadhesin-like, partial	-	Pseudodiploria clivosa
TRINITY_DN182265_c2_g9	1198.97	2.2749	0.907487	4.55028	5.35755e-06	0.000699177	-	-	-	Pseudodiploria clivosa
TRINITY_DN179241_c0_g1	253.061	2.26755	0.882461	4.54676	5.44785e-06	0.000708807	-	-	-	Pseudodiploria clivosa
TRINITY_DN184345_c1_g4	107.016	2.26627	1.27547	4.54517	5.48902e-06	0.000710175	-	blastula protease 10-like	-	Pseudodiploria clivosa
TRINITY_DN201671_c0_g3	319.89	2.26422	0.60562	4.54237	5.56263e-06	0.000716145	-	-	-	Pseudodiploria clivosa
TRINITY_DN199001_c3_g1	8168.31	2.26282	0.864724	4.542	5.57218e-06	0.0007163	K06792	putative fibulin-1-like, partial	-	Pseudodiploria clivosa
TRINITY_DN195092_c10_g1	5752.89	2.25997	0.464762	4.53998	5.62591e-06	0.000721222	K10345	SPRY domain-containing SOCS box protein 3-like	-	Pseudodiploria clivosa
TRINITY_DN170751_c2_g2	2706.25	2.25844	0.842388	4.53993	5.62726e-06	0.000721222	K06254	Alpha-N-acetylgalactosamine-specific lectin	-	Pseudodiploria clivosa
TRINITY_DN187101_c2_g1	40.5572	2.2545	0.624332	4.53803	5.67819e-06	0.00072611	-	-	-	Pseudodiploria clivosa
TRINITY_DN193194_c0_g3	32.3786	2.24759	1.5283	4.53657	5.71779e-06	0.000729557	-	-	-	Pseudodiploria clivosa
TRINITY_DN204986_c1_g2	57.3839	2.24436	0.605241	4.53602	5.7326e-06	0.000730362	K11498,K13535,K13698,K13699	Serine aminopeptidase, S33	GO:0000902,GO:0000904,GO:0001654,GO:0001764,GO:0002009,GO:0002164,GO:0002165,GO:0003674,GO:0003676,GO:0003677,GO:0003723,GO:0003729,GO:0003824,GO:0004301,GO:0004620,GO:0004622,GO:0004623,GO:0004842,GO:0005488,GO:0005575,GO:0005622,GO:0005623,GO:0005737,GO:0005777,GO:0005783,GO:0005789,GO:0005811,GO:0005829,GO:0006066,GO:0006417,GO:0006464,GO:0006576,GO:0006629,GO:0006644,GO:0006650,GO:0006654,GO:…	Pseudodiploria clivosa
TRINITY_DN195591_c0_g1	553.041	2.23015	0.461003	4.53388	5.79094e-06	0.000736702	K04142	dopamine D2-like receptor	-	Pseudodiploria clivosa
TRINITY_DN164969_c3_g2	36.6163	2.22657	0.793418	4.53091	5.87298e-06	0.000742027	-	-	-	Pseudodiploria clivosa
TRINITY_DN193619_c0_g5	46.0124	2.2215	0.48168	4.52868	5.93521e-06	0.000748403	-	-	-	Pseudodiploria clivosa
TRINITY_DN204924_c3_g2	716.755	2.19369	0.626391	4.52788	5.9578e-06	0.000749051	K03173,K03174	TNF receptor-associated factor 3-like	-	Pseudodiploria clivosa
TRINITY_DN189042_c0_g1	53.1082	2.19201	0.765322	4.52697	5.98363e-06	0.000751199	-	-	-	Pseudodiploria clivosa
TRINITY_DN202283_c0_g1	161.256	2.18138	0.572865	4.52602	6.0106e-06	0.000753484	K06558	putative macrophage scavenger receptor types I and II-like isoform X3 [	-	Pseudodiploria clivosa
TRINITY_DN167949_c0_g2	52.0786	2.17732	1.16118	4.52473	6.04721e-06	0.000755263	-	-	-	Pseudodiploria clivosa
TRINITY_DN188023_c0_g2	45.4574	2.1743	1.00492	4.52379	6.07418e-06	0.000757034	-	-	-	Pseudodiploria clivosa
TRINITY_DN202283_c1_g4	567.682	2.1679	0.528143	4.5185	6.22782e-06	0.000773936	-	-	-	Pseudodiploria clivosa
TRINITY_DN195150_c4_g3	1925.48	2.1639	0.56707	4.50866	6.52374e-06	0.000807205	K04502,K09030,K09031,K04450	bZIP Maf transcription factor	GO:0005575,GO:0005622,GO:0005623,GO:0005634,GO:0043226,GO:0043227,GO:0043229,GO:0043231,GO:0044424,GO:0044464	Pseudodiploria clivosa
TRINITY_DN200870_c5_g2	56.1478	2.16244	0.889725	4.50367	6.67891e-06	0.000822847	K04513,K07857,K07860	ras-like GTP-binding protein RHO; skeletal muscle satellite cell migration	GO:0000166,GO:0000226,GO:0000278,GO:0000280,GO:0000281,GO:0000902,GO:0000910,GO:0001101,GO:0001501,GO:0001503,GO:0001558,GO:0001666,GO:0001667,GO:0001726,GO:0001738,GO:0001775,GO:0001882,GO:0001883,GO:0001932,GO:0001934,GO:0001952,GO:0001990,GO:0001998,GO:0002009,GO:0002011,GO:0002034,GO:0002082,GO:0002237,GO:0002252,GO:0002263,GO:0002274,GO:0002275,GO:0002283,GO:0002360,GO:0002363,GO:0002366,GO:…	Pseudodiploria clivosa
TRINITY_DN194150_c1_g11	106.718	2.119	1.9011	4.50313	6.69596e-06	0.00082312	-	-	-	Pseudodiploria clivosa
TRINITY_DN187768_c0_g2	1650.92	2.11487	0.632278	4.50298	6.7006e-06	0.00082312	K01049,K01050,K03927,K07378	neuroligin-4, Y-linked-like	-	Pseudodiploria clivosa
TRINITY_DN191473_c0_g3	642.408	2.11001	0.732294	4.50092	6.76595e-06	0.000827634	K03174	TNF receptor-associated factor 5-like, partial	-	Pseudodiploria clivosa
TRINITY_DN190919_c0_g8	65.5264	2.10983	0.851696	4.49663	6.90393e-06	0.000842113	-	-	-	Pseudodiploria clivosa
TRINITY_DN178501_c0_g2	62.8393	2.10095	0.452825	4.49579	6.93129e-06	0.000844251	-	-	-	Pseudodiploria clivosa
TRINITY_DN200504_c4_g1	30.3366	2.09013	0.923542	4.49358	7.00343e-06	0.000849108	-	-	-	Pseudodiploria clivosa
TRINITY_DN168116_c0_g1	53.8908	2.07517	0.511842	4.48651	7.23993e-06	0.000868296	-	uncharacterized skeletal organic matrix protein 5-like	-	Pseudodiploria clivosa
TRINITY_DN183257_c3_g4	73.1867	2.07142	0.88763	4.47986	7.46912e-06	0.000892046	-	-	-	Pseudodiploria clivosa
TRINITY_DN181723_c4_g5	3833.87	2.06968	0.566703	4.47857	7.51447e-06	0.000896215	-	-	-	Pseudodiploria clivosa
TRINITY_DN202827_c1_g4	95.8388	2.05609	0.743887	4.47435	7.66436e-06	0.000910299	K04199	melanocyte-stimulating hormone receptor-like, partial	-	Pseudodiploria clivosa
TRINITY_DN192039_c0_g1	922.34	2.05437	0.463077	4.47315	7.70741e-06	0.000914147	-	-	-	Pseudodiploria clivosa
TRINITY_DN198204_c2_g11	20.157	2.049	1.55493	4.46981	7.82885e-06	0.00092472	-	-	-	Pseudodiploria clivosa
TRINITY_DN191515_c0_g3	372.172	2.04294	0.766817	4.46649	7.95117e-06	0.000937878	-	-	-	Pseudodiploria clivosa
TRINITY_DN205482_c11_g2	72.0223	2.03744	0.680511	4.46431	8.03275e-06	0.000945538	-	-	-	Pseudodiploria clivosa
TRINITY_DN184771_c2_g2	983.125	2.0358	1.361	4.46417	8.03814e-06	0.000945538	-	-	-	Pseudodiploria clivosa
TRINITY_DN188431_c1_g2	85.4945	2.02961	0.450177	4.46027	8.18565e-06	0.000961573	-	-	-	Pseudodiploria clivosa
TRINITY_DN192196_c0_g1	31.6347	2.0291	0.813625	4.45765	8.28641e-06	0.00097208	-	-	-	Pseudodiploria clivosa
TRINITY_DN184345_c1_g7	18.6468	2.01233	1.75371	4.4543	8.41677e-06	0.000983342	-	putative blastula protease 10-like	-	Pseudodiploria clivosa
TRINITY_DN192765_c0_g1	152.568	2.01147	0.685925	4.45349	8.44851e-06	0.00098571	-	-	-	Pseudodiploria clivosa
TRINITY_DN202837_c2_g12	440.746	2.00805	0.509223	4.45295	8.46974e-06	0.000986845	K03068	lipoprotein receptor-related protein 6	-	Pseudodiploria clivosa
TRINITY_DN187124_c2_g2	488.621	2.00791	0.657002	4.45213	8.50223e-06	0.000989288	-	papilin-like	-	Pseudodiploria clivosa
TRINITY_DN179932_c2_g15	24.6709	2.00184	0.570521	4.44991	8.59048e-06	0.000998205	K05658	putative ABC transporter B family member 1-like	-	Pseudodiploria clivosa
TRINITY_DN190030_c0_g1	166.987	-3.60352	0.407173	-8.8501	8.744e-19	1.50171e-14	-	Predicted protein	-	Pseudodiploria clivosa
TRINITY_DN190386_c0_g2	1515.91	-7.67308	0.870447	-8.8151	1.19573e-18	1.71131e-14	-	GFP-like fluorescent chromoprotein cFP484	-	Pseudodiploria clivosa
TRINITY_DN202136_c1_g5	574.348	-3.08987	0.353392	-8.74347	2.26066e-18	2.77322e-14	K04605	-	-	Pseudodiploria clivosa
TRINITY_DN186835_c2_g9	811.993	-7.53977	0.869573	-8.67066	4.29629e-18	4.61159e-14	K06051	Putative delta-like protein D	-	Pseudodiploria clivosa
TRINITY_DN190224_c0_g2	117.428	-5.22931	0.604802	-8.64631	5.3192e-18	5.07517e-14	K06255	basement membrane-specific heparan sulfate proteoglycan core protein-lik	GO:0000323,GO:0000902,GO:0000904,GO:0001523,GO:0002119,GO:0002164,GO:0003674,GO:0005102,GO:0005178,GO:0005198,GO:0005488,GO:0005515,GO:0005575,GO:0005576,GO:0005604,GO:0005622,GO:0005623,GO:0005737,GO:0005764,GO:0005773,GO:0005775,GO:0005794,GO:0005796,GO:0005886,GO:0006022,GO:0006023,GO:0006024,GO:0006026,GO:0006027,GO:0006629,GO:0006720,GO:0006721,GO:0006807,GO:0006810,GO:0006897,GO:0006898,GO:…	Pseudodiploria clivosa
TRINITY_DN205202_c14_g5	146.06	-3.11581	0.408533	-7.62681	2.40642e-14	8.61009e-11	-	Granulin b	-	Pseudodiploria clivosa
TRINITY_DN192573_c3_g1	235.944	-3.6265	0.482108	-7.52218	5.38719e-14	1.85041e-10	K08202,K08203,K08204,K08205,K08206,K08207,K08208,K08209,K08210,K08216	solute carrier family 22, organic cation transporter protein-like	GO:0001101,GO:0002238,GO:0003008,GO:0003014,GO:0003674,GO:0004888,GO:0004930,GO:0004953,GO:0004954,GO:0004955,GO:0005080,GO:0005215,GO:0005319,GO:0005342,GO:0005452,GO:0005488,GO:0005515,GO:0005575,GO:0005623,GO:0005886,GO:0005887,GO:0005901,GO:0005903,GO:0006082,GO:0006139,GO:0006725,GO:0006732,GO:0006733,GO:0006753,GO:0006793,GO:0006796,GO:0006807,GO:0006810,GO:0006811,GO:0006812,GO:0006820,GO:…	Pseudodiploria clivosa
TRINITY_DN180807_c0_g7	910.419	-4.86433	0.650744	-7.47503	7.71857e-14	2.36715e-10	-	Predicted protein (Fragment)	-	Pseudodiploria clivosa
TRINITY_DN172844_c1_g1	75.2833	-4.34269	0.589808	-7.36288	1.79978e-13	4.82966e-10	-	Predicted protein	-	Pseudodiploria clivosa
TRINITY_DN171324_c0_g1	223.539	-4.19149	0.579911	-7.22783	4.9079e-13	1.17068e-09	K08467	Potassium channel (Fragment)	-	Pseudodiploria clivosa
TRINITY_DN186849_c3_g5	876.754	-3.42914	0.475786	-7.20733	5.70613e-13	1.29805e-09	K04200	putative adrenocorticotropic hormone receptor-like	-	Pseudodiploria clivosa
TRINITY_DN174450_c1_g1	282.1	-2.68306	0.372315	-7.20642	5.7442e-13	1.29805e-09	-	Predicted protein	-	Pseudodiploria clivosa
TRINITY_DN193096_c4_g3	373.459	-3.54736	0.49423	-7.17755	7.09698e-13	1.56263e-09	K08202	uncharacterized protein LOC106181466	-	Pseudodiploria clivosa
TRINITY_DN196011_c1_g4	550.356	-3.83265	0.547084	-7.00559	2.45951e-12	4.69334e-09	-	MAM and LDL-receptor class A domain-containing protein 1-like; metalloendopeptidase activity	-	Pseudodiploria clivosa
TRINITY_DN202934_c6_g7	132.147	-2.96239	0.4243	-6.98184	2.91345e-12	5.43871e-09	-	-	-	Pseudodiploria clivosa
TRINITY_DN191071_c2_g2	190.891	-2.95264	0.426489	-6.92315	4.41719e-12	7.43743e-09	K06238	-	-	Pseudodiploria clivosa
TRINITY_DN193876_c0_g1	878.287	-3.62611	0.525186	-6.90443	5.04071e-12	8.16699e-09	-	-	-	Pseudodiploria clivosa
TRINITY_DN197342_c1_g8	920.587	-5.85541	0.852208	-6.87087	6.38108e-12	1.01472e-08	K01672,K18245	carbonic anhydrase 2-like isoform X3; positive regulation of dipeptide transport	-	Pseudodiploria clivosa
TRINITY_DN182518_c0_g2	161.699	-3.05836	0.447322	-6.83706	8.08351e-12	1.23953e-08	-	-	-	Pseudodiploria clivosa
TRINITY_DN188745_c1_g2	116.926	-4.4793	0.657326	-6.81443	9.46403e-12	1.42576e-08	K10442,K10457	kelch-like protein diablo; BTB And C-terminal Kelch	-	Pseudodiploria clivosa
TRINITY_DN200418_c1_g2	319.537	-3.42749	0.504505	-6.79378	1.09235e-11	1.61726e-08	K09225	Predicted protein	-	Pseudodiploria clivosa
TRINITY_DN196112_c6_g9	979.401	-2.88212	0.424447	-6.79028	1.11914e-11	1.62884e-08	-	Vitellogenin (Fragment)	-	Pseudodiploria clivosa
TRINITY_DN197843_c0_g1	922.797	-4.23909	0.626835	-6.76268	1.3546e-11	1.93868e-08	K13868,K13781	ib(0,+)-type amino acid transporter 1-like; L-alpha-amino acid transmembrane transport	GO:0000099,GO:0000101,GO:0002376,GO:0003333,GO:0003674,GO:0003823,GO:0005215,GO:0005342,GO:0005488,GO:0005575,GO:0005623,GO:0005886,GO:0005887,GO:0005903,GO:0006810,GO:0006811,GO:0006820,GO:0006865,GO:0006928,GO:0008150,GO:0008509,GO:0008514,GO:0009987,GO:0015075,GO:0015171,GO:0015175,GO:0015179,GO:0015184,GO:0015291,GO:0015297,GO:0015318,GO:0015711,GO:0015804,GO:0015807,GO:0015811,GO:0015849,GO:…	Pseudodiploria clivosa
TRINITY_DN181705_c0_g2	53.2882	-4.73635	0.701638	-6.75043	1.47412e-11	2.04168e-08	-	Predicted protein (Fragment)	-	Pseudodiploria clivosa
TRINITY_DN190659_c0_g2	159.102	-5.38079	0.798572	-6.73801	1.60567e-11	2.18858e-08	-	-	-	Pseudodiploria clivosa
TRINITY_DN183750_c1_g1	97.7803	-6.08571	0.904464	-6.72852	1.71394e-11	2.26427e-08	K17341	Thrombospondin-1; metalloendopeptidase activity	-	Pseudodiploria clivosa
TRINITY_DN192408_c3_g2	463.019	-2.47016	0.370924	-6.65948	2.748e-11	3.2774e-08	K08132	Coagulation factor 5/8 C-terminal domain, discoidin domain	-	Pseudodiploria clivosa
TRINITY_DN195972_c2_g3	1044.01	-3.31357	0.498351	-6.64908	2.94937e-11	3.46938e-08	K14206,K14637	oligopeptide transmembrane transporter activity	GO:0001878,GO:0003674,GO:0005215,GO:0005427,GO:0005575,GO:0005623,GO:0005886,GO:0005887,GO:0005903,GO:0006810,GO:0006811,GO:0006812,GO:0006855,GO:0006857,GO:0008150,GO:0008324,GO:0009605,GO:0009607,GO:0009620,GO:0015075,GO:0015077,GO:0015078,GO:0015238,GO:0015291,GO:0015293,GO:0015294,GO:0015295,GO:0015318,GO:0015322,GO:0015333,GO:0015334,GO:0015672,GO:0015833,GO:0015893,GO:0016020,GO:0016021,GO:…	Pseudodiploria clivosa
TRINITY_DN179409_c0_g1	2222.88	-2.99354	0.451574	-6.62912	3.37698e-11	3.76604e-08	K03768	peptidyl-prolyl cis-trans isomerase 6-like	-	Pseudodiploria clivosa
TRINITY_DN191747_c1_g3	212.869	-2.62831	0.399438	-6.58001	4.70422e-11	5.04945e-08	-	-	-	Pseudodiploria clivosa
TRINITY_DN187297_c4_g1	54.2969	-4.16309	0.634856	-6.55753	5.47071e-11	5.79969e-08	-	Predicted protein (Fragment)	-	Pseudodiploria clivosa
TRINITY_DN197185_c1_g3	548.514	-3.16732	0.489457	-6.47109	9.73001e-11	9.82971e-08	K06236	collagen alpha-2(I) chain-like	-	Pseudodiploria clivosa
TRINITY_DN169419_c0_g1	79.7587	-3.84491	0.601147	-6.39595	1.59553e-10	1.55693e-07	-	Predicted protein (Fragment)	-	Pseudodiploria clivosa
TRINITY_DN181876_c0_g1	136.635	-2.88034	0.451858	-6.37445	1.83624e-10	1.77169e-07	K08133	collagen alpha-1(XIV) chain-like isoform X2)	-	Pseudodiploria clivosa
TRINITY_DN178836_c1_g1	868.108	-2.81962	0.445787	-6.32505	2.53159e-10	2.3889e-07	-	Predicted protein	-	Pseudodiploria clivosa
TRINITY_DN178734_c0_g1	102.689	-3.17733	0.504112	-6.30282	2.92281e-10	2.69876e-07	-	Predicted protein	-	Pseudodiploria clivosa
TRINITY_DN186017_c2_g10	741.495	-4.41373	0.702608	-6.28193	3.34397e-10	3.02264e-07	-	Predicted protein (Fragment)	-	Pseudodiploria clivosa
TRINITY_DN196342_c3_g4	1135.88	-2.55178	0.407248	-6.26592	3.70628e-10	3.31523e-07	-	Vitellogenin (Fragment)	-	Pseudodiploria clivosa
TRINITY_DN194868_c3_g1	1399.82	-2.01898	0.322581	-6.25884	3.87844e-10	3.33045e-07	K04984	Transient receptor potential cation channel, subfamily A, member	GO:0000302,GO:0001580,GO:0002791,GO:0002793,GO:0003008,GO:0003012,GO:0003674,GO:0004888,GO:0005034,GO:0005215,GO:0005216,GO:0005217,GO:0005244,GO:0005245,GO:0005261,GO:0005262,GO:0005488,GO:0005515,GO:0005575,GO:0005623,GO:0005886,GO:0005887,GO:0006810,GO:0006811,GO:0006812,GO:0006816,GO:0006873,GO:0006874,GO:0006875,GO:0006936,GO:0006939,GO:0006950,GO:0006979,GO:0007154,GO:0007165,GO:0007166,GO:…	Pseudodiploria clivosa
TRINITY_DN180807_c0_g1	269.149	-3.01177	0.481415	-6.25609	3.94756e-10	3.35625e-07	-	Predicted protein (Fragment)	-	Pseudodiploria clivosa
TRINITY_DN186003_c0_g4	124.269	-6.31001	1.01438	-6.22056	4.95388e-10	4.05137e-07	K01315	plasminogen-like	-	Pseudodiploria clivosa
TRINITY_DN169864_c0_g2	1396.79	-7.66114	1.25638	-6.09778	1.07554e-09	8.2462e-07	-	Predicted protein (Fragment)	-	Pseudodiploria clivosa
TRINITY_DN166176_c0_g1	62.4087	-4.97459	0.821169	-6.05794	1.37878e-09	9.86646e-07	K09413,K09401	Forkhead box 2b1 protein; sequence-specific DNA binding	-	Pseudodiploria clivosa
TRINITY_DN201890_c1_g2	218.221	-2.74022	0.455089	-6.02129	1.73031e-09	1.21789e-06	-	protein very KIND-like; cerebellar granular layer formation	GO:0001932,GO:0001934,GO:0003674,GO:0005085,GO:0005088,GO:0005488,GO:0005515,GO:0005575,GO:0005622,GO:0005623,GO:0007275,GO:0007399,GO:0007417,GO:0007420,GO:0008150,GO:0009653,GO:0009893,GO:0009987,GO:0010562,GO:0010604,GO:0010769,GO:0010975,GO:0017016,GO:0019220,GO:0019222,GO:0019899,GO:0021533,GO:0021549,GO:0021575,GO:0021587,GO:0021681,GO:0021683,GO:0021684,GO:0021695,GO:0021696,GO:0021697,GO:…	Pseudodiploria clivosa
TRINITY_DN180807_c0_g4	71.1805	-2.76185	0.458914	-6.01824	1.7632e-09	1.23096e-06	-	Predicted protein (Fragment)	-	Pseudodiploria clivosa
TRINITY_DN172634_c0_g1	40.8713	-4.83011	0.803694	-6.00988	1.85656e-09	1.2754e-06	-	Predicted protein	-	Pseudodiploria clivosa
TRINITY_DN188891_c1_g2	65.7416	-4.29145	0.716356	-5.99067	2.0898e-09	1.39111e-06	K17495	sushi, von Willebrand factor type A, EGF and pentraxin domain-containing protein 1-like	-	Pseudodiploria clivosa
TRINITY_DN184015_c0_g1	67.4042	-2.87991	0.481026	-5.98702	2.13718e-09	1.41171e-06	K14611	sodium-dependent L-ascorbate transmembrane transporter activity	GO:0003674,GO:0005215,GO:0005342,GO:0005343,GO:0005402,GO:0005575,GO:0005622,GO:0005623,GO:0005737,GO:0005886,GO:0005887,GO:0005903,GO:0005975,GO:0005996,GO:0006082,GO:0006139,GO:0006725,GO:0006732,GO:0006766,GO:0006767,GO:0006807,GO:0006810,GO:0006811,GO:0006812,GO:0006814,GO:0006820,GO:0006950,GO:0006979,GO:0007275,GO:0007399,GO:0007417,GO:0007420,GO:0008150,GO:0008152,GO:0008324,GO:0008509,GO:…	Pseudodiploria clivosa
TRINITY_DN198417_c1_g3	83.7786	-5.34932	0.899596	-5.94636	2.74175e-09	1.7316e-06	-	Predicted protein	-	Pseudodiploria clivosa
TRINITY_DN169377_c0_g1	80.0194	-3.19766	0.538052	-5.94302	2.79812e-09	1.74114e-06	-	Predicted protein (Fragment)	-	Pseudodiploria clivosa
TRINITY_DN191091_c3_g8	68.0114	-4.04618	0.68228	-5.93038	3.02235e-09	1.84065e-06	-	-	-	Pseudodiploria clivosa
TRINITY_DN201110_c0_g1	4855.97	-2.84829	0.481666	-5.91341	3.35098e-09	1.99828e-06	K14453,K14704	solute carrier family 26 member 6-like; secondary active sulfate transmembrane transporter activity	GO:0003674,GO:0005215,GO:0005216,GO:0005253,GO:0005254,GO:0005310,GO:0005342,GO:0005452,GO:0005575,GO:0005623,GO:0005886,GO:0005887,GO:0006810,GO:0006811,GO:0006812,GO:0006816,GO:0006820,GO:0006821,GO:0006835,GO:0006855,GO:0006873,GO:0006885,GO:0008028,GO:0008150,GO:0008272,GO:0008324,GO:0008509,GO:0008514,GO:0009987,GO:0015075,GO:0015085,GO:0015103,GO:0015106,GO:0015108,GO:0015116,GO:0015238,GO:…	Pseudodiploria clivosa
TRINITY_DN166659_c0_g2	97.4607	-3.40181	0.578304	-5.88239	4.04388e-09	2.33055e-06	K07998	Forkhead box 2b1 protein	-	Pseudodiploria clivosa
TRINITY_DN200634_c2_g8	414.152	-2.58106	0.440092	-5.86481	4.49654e-09	2.57415e-06	-	Predicted protein	-	Pseudodiploria clivosa
TRINITY_DN173950_c1_g1	97.073	-4.54332	0.774949	-5.86273	4.55321e-09	2.58933e-06	K14387	high affinity choline transporter 1-like isoform X1; Belongs to the sodium solute symporter (SSF) (TC 2.A.21) family	-	Pseudodiploria clivosa
TRINITY_DN192685_c0_g3	334.603	-3.35719	0.574013	-5.84864	4.95619e-09	2.74576e-06	K08132	collagen alpha-1(XII) chain-like; von Willebrand factor (vWF) type A domain	-	Pseudodiploria clivosa
TRINITY_DN172040_c0_g2	65.4908	-2.41409	0.413774	-5.83433	5.40071e-09	2.97285e-06	K02599	neurogenic locus notch homolog protein	-	Pseudodiploria clivosa
TRINITY_DN171021_c0_g1	71.4472	-4.07776	0.701802	-5.81041	6.23185e-09	3.32382e-06	-	Predicted protein (Fragment)	-	Pseudodiploria clivosa
TRINITY_DN185922_c0_g1	537.759	-2.69169	0.463998	-5.80108	6.58886e-09	3.44995e-06	K00512,K17813,K07409	cytochrome P450	-	Pseudodiploria clivosa
TRINITY_DN188246_c0_g1	375.27	-2.6938	0.46614	-5.77896	7.51659e-09	3.75266e-06	0	histidine N-acetyltransferase activity;Euphy	-	Pseudodiploria clivosa
TRINITY_DN201110_c0_g3	70.586	-2.90504	0.503278	-5.77223	7.82309e-09	3.86078e-06	K14704	solute carrier family 26 member 6-like	-	Pseudodiploria clivosa
TRINITY_DN175843_c1_g1	9888.13	-2.75512	0.481411	-5.72301	1.04654e-08	4.94616e-06	K13443	intracellular cholesterol transport	GO:0000323,GO:0001775,GO:0002252,GO:0002263,GO:0002274,GO:0002275,GO:0002283,GO:0002366,GO:0002376,GO:0002443,GO:0002444,GO:0002446,GO:0003674,GO:0005215,GO:0005319,GO:0005488,GO:0005496,GO:0005515,GO:0005575,GO:0005576,GO:0005622,GO:0005623,GO:0005737,GO:0005764,GO:0005766,GO:0005773,GO:0005775,GO:0006810,GO:0006811,GO:0006820,GO:0006869,GO:0006887,GO:0006955,GO:0008150,GO:0008289,GO:0009605,GO:…	Pseudodiploria clivosa
TRINITY_DN189455_c2_g3	194.847	-4.01202	0.702692	-5.7095	1.13307e-08	5.28795e-06	K08630,K08632,K08621	A disintegrin and metalloproteinase with thrombospondin motifs	GO:0000003,GO:0001654,GO:0001655,GO:0001657,GO:0001658,GO:0001763,GO:0001822,GO:0001823,GO:0002009,GO:0003008,GO:0003013,GO:0003073,GO:0007162,GO:0007275,GO:0007276,GO:0007423,GO:0008015,GO:0008150,GO:0008217,GO:0009653,GO:0009887,GO:0009888,GO:0010543,GO:0010544,GO:0019953,GO:0022407,GO:0022408,GO:0022414,GO:0030155,GO:0030193,GO:0030195,GO:0031344,GO:0032101,GO:0032102,GO:0032501,GO:0032502,GO:…	Pseudodiploria clivosa
TRINITY_DN184969_c0_g1	64.9779	-3.64396	0.638549	-5.70663	1.15237e-08	5.34891e-06	K04218,K04135	G-protein coupled receptor activity; growth hormone secretagogue receptor type 1-like	-	Pseudodiploria clivosa
TRINITY_DN196229_c3_g9	107.139	-5.09361	0.89275	-5.70553	1.15982e-08	5.35457e-06	K06255,K06763	heparan sulfate proteoglycan	GO:0000323,GO:0000902,GO:0000904,GO:0001523,GO:0002119,GO:0002164,GO:0003674,GO:0005102,GO:0005178,GO:0005198,GO:0005488,GO:0005515,GO:0005575,GO:0005576,GO:0005604,GO:0005622,GO:0005623,GO:0005737,GO:0005764,GO:0005773,GO:0005775,GO:0005794,GO:0005796,GO:0005886,GO:0006022,GO:0006023,GO:0006024,GO:0006026,GO:0006027,GO:0006629,GO:0006720,GO:0006721,GO:0006807,GO:0006810,GO:0006897,GO:0006898,GO:…	Pseudodiploria clivosa
TRINITY_DN174974_c0_g1	68.5864	-8.48403	1.49359	-5.68029	1.34463e-08	5.9518e-06	K08614,K06540	Disintegrin and metalloproteinase domain-containing protein 28	GO:0000003,GO:0003674,GO:0003824,GO:0005575,GO:0005576,GO:0005622,GO:0005623,GO:0005737,GO:0005739,GO:0005886,GO:0006508,GO:0006807,GO:0007276,GO:0007283,GO:0008150,GO:0008152,GO:0008233,GO:0008237,GO:0016020,GO:0016787,GO:0019538,GO:0019953,GO:0022414,GO:0032501,GO:0032504,GO:0043170,GO:0043226,GO:0043227,GO:0043229,GO:0043231,GO:0044238,GO:0044424,GO:0044444,GO:0044464,GO:0044703,GO:0048232,GO:…	Pseudodiploria clivosa
TRINITY_DN186702_c4_g4	194.157	-2.63419	0.464493	-5.67112	1.41866e-08	6.15262e-06	K16342	C2 domain	GO:0000003,GO:0000302,GO:0001542,GO:0001554,GO:0001676,GO:0001890,GO:0001893,GO:0001894,GO:0002237,GO:0002673,GO:0002675,GO:0003006,GO:0003674,GO:0003824,GO:0004620,GO:0004622,GO:0004623,GO:0005488,GO:0005509,GO:0005515,GO:0005543,GO:0005544,GO:0005575,GO:0005622,GO:0005623,GO:0005634,GO:0005737,GO:0005739,GO:0005740,GO:0005743,GO:0005783,GO:0005789,GO:0005794,GO:0005811,GO:0005829,GO:0006082,GO:…	Pseudodiploria clivosa
TRINITY_DN168315_c0_g1	86.7626	-4.23196	0.749923	-5.6432	1.66923e-08	7.02638e-06	-	Forkhead box 2b1 protein	-	Pseudodiploria clivosa
TRINITY_DN183568_c0_g1	55.074	-3.46048	0.614499	-5.63138	1.7877e-08	7.48836e-06	K21392,K08638	AE binding protein 1	-	Pseudodiploria clivosa
TRINITY_DN171762_c1_g3	91.8693	-5.45817	0.970665	-5.62312	1.87536e-08	7.63224e-06	K09072,K09070	branchiomeric skeletal muscle development	GO:0000122,GO:0000976,GO:0000977,GO:0000980,GO:0000981,GO:0001012,GO:0001067,GO:0001158,GO:0001206,GO:0001227,GO:0003674,GO:0003676,GO:0003677,GO:0003690,GO:0003700,GO:0003705,GO:0003712,GO:0003714,GO:0005488,GO:0005575,GO:0005622,GO:0005623,GO:0005634,GO:0005654,GO:0006139,GO:0006351,GO:0006355,GO:0006357,GO:0006366,GO:0006725,GO:0006807,GO:0007275,GO:0007517,GO:0007519,GO:0008150,GO:0008152,GO:…	Pseudodiploria clivosa
TRINITY_DN193685_c0_g2	2081.16	-6.94514	1.2354	-5.62177	1.89012e-08	7.65595e-06	K06254,K06825	Fibrillin; calcium ion binding	-	Pseudodiploria clivosa
TRINITY_DN192838_c2_g3	90.7015	-3.50526	0.624114	-5.61638	1.95e-08	7.8247e-06	K13868	L-alpha-amino acid transmembrane transport	GO:0000099,GO:0000101,GO:0002376,GO:0003333,GO:0003674,GO:0003823,GO:0005215,GO:0005342,GO:0005488,GO:0005575,GO:0005623,GO:0005886,GO:0005887,GO:0005903,GO:0006810,GO:0006811,GO:0006820,GO:0006865,GO:0006928,GO:0008150,GO:0008509,GO:0008514,GO:0009987,GO:0015075,GO:0015171,GO:0015175,GO:0015179,GO:0015184,GO:0015291,GO:0015297,GO:0015318,GO:0015711,GO:0015804,GO:0015807,GO:0015811,GO:0015849,GO:…	Pseudodiploria clivosa
TRINITY_DN185324_c3_g4	248.031	-2.83178	0.505039	-5.60705	2.05805e-08	8.1818e-06	K13624,K14735	oxidoreductase activity, oxidizing metal ions, oxygen as acceptor	GO:0000041,GO:0003674,GO:0003824,GO:0004322,GO:0005488,GO:0005506,GO:0005507,GO:0005575,GO:0005622,GO:0005623,GO:0005737,GO:0005886,GO:0006810,GO:0006811,GO:0006812,GO:0006826,GO:0008150,GO:0008152,GO:0008198,GO:0016020,GO:0016323,GO:0016491,GO:0016722,GO:0016724,GO:0030001,GO:0043167,GO:0043169,GO:0044424,GO:0044425,GO:0044444,GO:0044459,GO:0044464,GO:0046872,GO:0046914,GO:0048471,GO:0051179,GO:…	Pseudodiploria clivosa
TRINITY_DN181047_c0_g1	44.1472	-4.22894	0.755148	-5.60014	2.14174e-08	8.43641e-06	-	Predicted protein (Fragment)	-	Pseudodiploria clivosa
TRINITY_DN164306_c0_g1	249.4	-2.7761	0.496745	-5.58857	2.28941e-08	8.9769e-06	-	-	-	Pseudodiploria clivosa
TRINITY_DN178854_c0_g1	108.379	-5.9987	1.07391	-5.58584	2.32568e-08	9.03657e-06	K01194	Trehalase	GO:0003674,GO:0003824,GO:0004553,GO:0004555,GO:0005575,GO:0005623,GO:0005886,GO:0005903,GO:0005975,GO:0005984,GO:0005991,GO:0005993,GO:0007275,GO:0008150,GO:0008152,GO:0009056,GO:0009311,GO:0009313,GO:0009653,GO:0009887,GO:0009987,GO:0015927,GO:0016020,GO:0016052,GO:0016787,GO:0016798,GO:0031224,GO:0031225,GO:0031226,GO:0032501,GO:0032502,GO:0044237,GO:0044238,GO:0044248,GO:0044262,GO:0044275,GO:…	Pseudodiploria clivosa
TRINITY_DN176074_c7_g1	134.376	-4.73427	0.849373	-5.57383	2.49195e-08	9.5958e-06	K14611	solute carrier family 23 member 1-like	-	Pseudodiploria clivosa
TRINITY_DN179193_c4_g8	46.3582	-3.61092	0.648322	-5.56964	2.5527e-08	9.78583e-06	K14611	sodium-dependent L-ascorbate transmembrane transporter activity	GO:0003674,GO:0005215,GO:0005342,GO:0005343,GO:0005402,GO:0005575,GO:0005622,GO:0005623,GO:0005737,GO:0005886,GO:0005887,GO:0005903,GO:0005975,GO:0005996,GO:0006082,GO:0006139,GO:0006725,GO:0006732,GO:0006766,GO:0006767,GO:0006807,GO:0006810,GO:0006811,GO:0006812,GO:0006814,GO:0006820,GO:0006950,GO:0006979,GO:0007275,GO:0007399,GO:0007417,GO:0007420,GO:0008150,GO:0008152,GO:0008324,GO:0008509,GO:…	Pseudodiploria clivosa
TRINITY_DN191438_c0_g1	105.123	-3.0863	0.5561	-5.5499	2.85838e-08	1.06718e-05	-	-	-	Pseudodiploria clivosa
TRINITY_DN180707_c0_g1	43.8695	-4.39225	0.796909	-5.51161	3.55573e-08	1.28833e-05	-	Predicted protein (Fragment)	-	Pseudodiploria clivosa
TRINITY_DN196493_c3_g1	495.345	-4.28509	0.77856	-5.50387	3.7154e-08	1.32384e-05	-	Vitellogenin (Fragment)	-	Pseudodiploria clivosa
TRINITY_DN200249_c0_g4	108.47	-2.43711	0.443552	-5.49453	3.91751e-08	1.37523e-05	-	protein artichoke-like	-	Pseudodiploria clivosa
TRINITY_DN201649_c3_g2	547.075	-3.16089	0.575308	-5.49425	3.92369e-08	1.37523e-05	K19719	calcium ion binding	-	Pseudodiploria clivosa
TRINITY_DN168417_c3_g1	442.772	-2.72127	0.497424	-5.47072	4.48208e-08	1.55194e-05	K07763,K07997	Belongs to the peptidase M10A family	-	Pseudodiploria clivosa
TRINITY_DN180830_c3_g2	38.2542	-5.26218	0.962833	-5.46531	4.621e-08	1.58724e-05	K20051,K03068	HYR domain	-	Pseudodiploria clivosa
TRINITY_DN195881_c3_g1	102.406	-3.82014	0.699828	-5.45868	4.79681e-08	1.63273e-05	-	Predicted protein	-	Pseudodiploria clivosa
TRINITY_DN193328_c0_g1	404.408	-3.572	0.656291	-5.44271	5.24761e-08	1.76022e-05	-	uncharacterized protein LOC106181466	-	Pseudodiploria clivosa
TRINITY_DN186462_c3_g11	465.913	-2.70245	0.496679	-5.44105	5.29673e-08	1.76293e-05	-	angiopoietin-related protein 7-like; EGF domain	-	Pseudodiploria clivosa
TRINITY_DN197786_c3_g2	192.241	-2.16623	0.398507	-5.43587	5.45303e-08	1.80794e-05	K14616,K19018	cobalamin catabolic process	GO:0000323,GO:0001701,GO:0001894,GO:0003674,GO:0005215,GO:0005488,GO:0005515,GO:0005575,GO:0005576,GO:0005615,GO:0005622,GO:0005623,GO:0005737,GO:0005764,GO:0005768,GO:0005773,GO:0005775,GO:0005783,GO:0005794,GO:0005798,GO:0005829,GO:0005886,GO:0005903,GO:0005905,GO:0006629,GO:0006725,GO:0006766,GO:0006767,GO:0006775,GO:0006807,GO:0006810,GO:0006897,GO:0006898,GO:0007154,GO:0007165,GO:0007275,GO:…	Pseudodiploria clivosa
TRINITY_DN174878_c1_g9	26.9767	-3.73562	0.689611	-5.41701	6.06053e-08	1.99396e-05	K06236	collagen alpha-2(I) chain-like	-	Pseudodiploria clivosa
TRINITY_DN179965_c6_g1	76.8406	-2.91386	0.538509	-5.41098	6.26806e-08	2.05437e-05	-	Predicted protein (Fragment)	-	Pseudodiploria clivosa
TRINITY_DN177478_c2_g1	54.789	-4.80111	0.88823	-5.40525	6.47166e-08	2.10503e-05	K05181	GABA-A receptor activity	-	Pseudodiploria clivosa
TRINITY_DN167652_c0_g1	483.788	-3.01857	0.560102	-5.38932	7.07266e-08	2.27467e-05	K07998	Forkhead box 2b1 protein	-	Pseudodiploria clivosa
TRINITY_DN178881_c2_g3	197.431	-2.21841	0.413732	-5.36194	8.23326e-08	2.55234e-05	K13912,K09608	Zona pellucida (ZP) domain	-	Pseudodiploria clivosa
TRINITY_DN199764_c0_g1	126.982	-2.24894	0.419789	-5.35732	8.44676e-08	2.59047e-05	-	Predicted protein	-	Pseudodiploria clivosa
TRINITY_DN166044_c0_g2	131.926	-5.03454	0.940045	-5.35563	8.52568e-08	2.60537e-05	K05181	GABA-A receptor activity	-	Pseudodiploria clivosa
TRINITY_DN167371_c2_g2	63.755	-4.8753	0.913866	-5.33481	9.56449e-08	2.87172e-05	K06238,K07998	structural constituent of cuticle	-	Pseudodiploria clivosa
TRINITY_DN196045_c1_g5	277.115	-2.51592	0.472155	-5.32858	9.89818e-08	2.94106e-05	-	7 transmembrane receptor (Secretin family)	-	Pseudodiploria clivosa
TRINITY_DN184385_c0_g1	1069.24	-4.18446	0.786696	-5.31903	1.04323e-07	3.05743e-05	K13649	Folate receptor family	GO:0003674,GO:0005215,GO:0005488,GO:0005575,GO:0005623,GO:0006810,GO:0006811,GO:0006820,GO:0006855,GO:0008144,GO:0008150,GO:0008509,GO:0008514,GO:0015075,GO:0015238,GO:0015711,GO:0015893,GO:0019842,GO:0022857,GO:0031644,GO:0031645,GO:0032217,GO:0032218,GO:0034220,GO:0035461,GO:0036094,GO:0042221,GO:0042493,GO:0043167,GO:0043168,GO:0044057,GO:0048519,GO:0050789,GO:0050896,GO:0051179,GO:0051180,GO:…	Pseudodiploria clivosa
TRINITY_DN196932_c3_g1	144.13	-2.70358	0.509261	-5.30884	1.10327e-07	3.18985e-05	-	Vitellogenin (Fragment)	-	Pseudodiploria clivosa
TRINITY_DN183407_c1_g3	59.8328	-2.86791	0.54046	-5.30642	1.11797e-07	3.21075e-05	K10351	Myosin essential light chain	-	Pseudodiploria clivosa
TRINITY_DN87488_c0_g1	28.4908	-4.45927	0.842097	-5.29544	1.18729e-07	3.36482e-05	-	CARP3	-	Pseudodiploria clivosa
TRINITY_DN203806_c1_g11	60.4877	-5.34935	1.01075	-5.29248	1.20669e-07	3.38627e-05	-	B-box type zinc finger protein ncl-1 (Fragment)	-	Pseudodiploria clivosa
TRINITY_DN193025_c2_g1	71.6592	-3.98296	0.752919	-5.29002	1.22301e-07	3.40978e-05	-	uncharacterized protein LOC106181466	-	Pseudodiploria clivosa
TRINITY_DN193226_c3_g1	33.7082	-2.94607	0.557291	-5.28641	1.2474e-07	3.46652e-05	-	uncharacterized protein LOC106181466	-	Pseudodiploria clivosa
TRINITY_DN190157_c0_g5	97.9861	-2.35228	0.44521	-5.28354	1.26708e-07	3.49858e-05	-	cartilage intermediate layer protein 1-like	-	Pseudodiploria clivosa
TRINITY_DN167652_c0_g2	84.124	-3.61745	0.685038	-5.28065	1.28727e-07	3.54292e-05	K07998	Forkhead box 2b1 protein	-	Pseudodiploria clivosa
TRINITY_DN182950_c1_g1	223.131	-4.52379	0.856792	-5.27991	1.29244e-07	3.54579e-05	-	Predicted protein (Fragment)	-	Pseudodiploria clivosa
TRINITY_DN202778_c1_g1	484.209	-2.09659	0.397977	-5.26811	1.37833e-07	3.75741e-05	K10396	B-box type zinc finger protein ncl-1 (Fragment)	-	Pseudodiploria clivosa
TRINITY_DN187297_c2_g2	48.4583	-4.22167	0.805213	-5.24292	1.58057e-07	4.16334e-05	-	Predicted protein (Fragment)	-	Pseudodiploria clivosa
TRINITY_DN187297_c3_g3	31.3194	-4.46601	0.852811	-5.23681	1.63378e-07	4.25134e-05	-	Predicted protein (Fragment)	-	Pseudodiploria clivosa
TRINITY_DN186124_c0_g2	204.318	-4.58634	0.876686	-5.23145	1.68183e-07	4.32397e-05	-	trypsinogen activation	-	Pseudodiploria clivosa
TRINITY_DN186462_c3_g1	43.9134	-3.54609	0.678661	-5.22513	1.74035e-07	4.43458e-05	-	Predicted protein (Fragment)	-	Pseudodiploria clivosa
TRINITY_DN195345_c0_g1	144.477	-2.64575	0.507917	-5.20902	1.89845e-07	4.78069e-05	K04874	Ligand-gated ion channel	-	Pseudodiploria clivosa
TRINITY_DN202151_c2_g11	162.03	-2.2148	0.425839	-5.20101	1.98205e-07	4.90741e-05	K12021	zinc ion binding	-	Pseudodiploria clivosa
TRINITY_DN175524_c2_g1	33.218	-7.4344	1.42971	-5.19992	1.99377e-07	4.90741e-05	-	-	-	Pseudodiploria clivosa
TRINITY_DN166309_c0_g2	118.709	-2.92326	0.562292	-5.19883	2.00549e-07	4.90741e-05	K07998	Forkhead box 2b1 protein;Tctex-1 family	-	Pseudodiploria clivosa
TRINITY_DN203953_c1_g4	7415.28	-2.37439	0.456813	-5.19773	2.01735e-07	4.90741e-05	K19719	Collagen alpha-1(II) chain	-	Pseudodiploria clivosa
TRINITY_DN203953_c1_g2	1240.67	-2.4835	0.47829	-5.19246	2.07535e-07	4.98976e-05	-	B-box type zinc finger protein ncl-1 (Fragment)	-	Pseudodiploria clivosa
TRINITY_DN201110_c0_g2	36.7151	-3.06846	0.591438	-5.18813	2.12421e-07	5.08102e-05	K14453,K14704	solute carrier family 26 member 6-like;secondary active sulfate transmembrane transporter activity	GO:0003674,GO:0005215,GO:0005216,GO:0005253,GO:0005254,GO:0005310,GO:0005342,GO:0005452,GO:0005575,GO:0005623,GO:0005886,GO:0005887,GO:0006810,GO:0006811,GO:0006812,GO:0006816,GO:0006820,GO:0006821,GO:0006835,GO:0006855,GO:0006873,GO:0006885,GO:0008028,GO:0008150,GO:0008272,GO:0008324,GO:0008509,GO:0008514,GO:0009987,GO:0015075,GO:0015085,GO:0015103,GO:0015106,GO:0015108,GO:0015116,GO:0015238,GO:…	Pseudodiploria clivosa
TRINITY_DN175882_c2_g1	52.1058	-3.47107	0.669169	-5.18713	2.13559e-07	5.09403e-05	-	Predicted protein	-	Pseudodiploria clivosa
TRINITY_DN74815_c0_g1	98.9903	-9.97901	1.92616	-5.18078	2.20956e-07	5.20051e-05	-	CARP3	-	Pseudodiploria clivosa
TRINITY_DN184257_c3_g1	542.033	-2.1081	0.407207	-5.17698	2.25511e-07	5.27654e-05	K19719	Collagen alpha chain (Fragment)	-	Pseudodiploria clivosa
TRINITY_DN383718_c0_g1	27.3058	-4.19044	0.812275	-5.15889	2.48416e-07	5.73434e-05	-	Uncharacterized protein	-	Pseudodiploria clivosa
TRINITY_DN191682_c3_g5	2192.58	-2.88614	0.560053	-5.15333	2.55907e-07	5.82891e-05	K19719	-	-	Pseudodiploria clivosa
TRINITY_DN202690_c3_g4	56.4205	-4.05932	0.788227	-5.14994	2.60566e-07	5.91933e-05	-	B-box type zinc finger protein ncl-1 (Fragment)	-	Pseudodiploria clivosa
TRINITY_DN187335_c3_g8	52.2829	-2.5223	0.489967	-5.14789	2.63436e-07	5.96875e-05	-	Predicted protein (Fragment)	-	Pseudodiploria clivosa
TRINITY_DN87135_c0_g1	37.2138	-3.74723	0.730586	-5.12907	2.91176e-07	6.52836e-05	-	CARP3	-	Pseudodiploria clivosa
TRINITY_DN181856_c0_g2	402.645	-3.39144	0.661291	-5.12852	2.92034e-07	6.53053e-05	-	Predicted protein (Fragment)	-	Pseudodiploria clivosa
TRINITY_DN186835_c2_g1	26.5519	-7.10313	1.38602	-5.12484	2.97787e-07	6.60707e-05	-	Predicted protein (Fragment)	-	Pseudodiploria clivosa
TRINITY_DN183268_c0_g1	210.859	-5.36585	1.04722	-5.12392	2.99241e-07	6.60707e-05	K12751	Myosin, light	GO:0000146,GO:0000278,GO:0000281,GO:0000910,GO:0003008,GO:0003012,GO:0003674,GO:0003774,GO:0003824,GO:0005198,GO:0005488,GO:0005515,GO:0005575,GO:0005622,GO:0005623,GO:0005737,GO:0005829,GO:0005856,GO:0005859,GO:0005903,GO:0006928,GO:0006936,GO:0007049,GO:0007275,GO:0007517,GO:0007519,GO:0008092,GO:0008150,GO:0008307,GO:0009888,GO:0009987,GO:0014706,GO:0015629,GO:0016459,GO:0016460,GO:0016461,GO:…	Pseudodiploria clivosa
TRINITY_DN195976_c0_g1	225.974	-4.64457	0.909168	-5.10859	3.24564e-07	7.10986e-05	K06793	fibulin-1-like; hyaluronic acid binding	-	Pseudodiploria clivosa
TRINITY_DN181257_c6_g3	28.6994	-3.73595	0.731793	-5.1052	3.30445e-07	7.20194e-05	-	Predicted protein (Fragment)	-	Pseudodiploria clivosa
TRINITY_DN183937_c3_g2	46.6391	-2.97433	0.58328	-5.09931	3.40892e-07	7.41083e-05	-	-	-	Pseudodiploria clivosa
TRINITY_DN188176_c0_g2	70.8404	-2.16961	0.425751	-5.09597	3.46967e-07	7.52383e-05	-	Euphy	-	Pseudodiploria clivosa
TRINITY_DN203938_c1_g1	165.164	-4.05571	0.796684	-5.09073	3.56683e-07	7.69566e-05	-	B-box type zinc finger protein ncl-1 (Fragment)	-	Pseudodiploria clivosa
TRINITY_DN186835_c2_g10	24.205	-4.52995	0.890435	-5.08734	3.63116e-07	7.81482e-05	K06051	delta-like protein D	-	Pseudodiploria clivosa
TRINITY_DN170218_c0_g1	290.236	-2.39367	0.471406	-5.07773	3.81977e-07	8.11899e-05	-	Predicted protein (Fragment)	-	Pseudodiploria clivosa
TRINITY_DN198889_c0_g1	1395.47	-2.47511	0.488168	-5.0702	3.97393e-07	8.31419e-05	K01784,K06734	endocytosis	GO:0002376,GO:0002682,GO:0002684,GO:0002694,GO:0002696,GO:0003674,GO:0003824,GO:0005215,GO:0005488,GO:0005509,GO:0005575,GO:0005622,GO:0005623,GO:0005737,GO:0005768,GO:0005783,GO:0005886,GO:0005887,GO:0006725,GO:0006766,GO:0006767,GO:0006807,GO:0006810,GO:0006855,GO:0008144,GO:0008150,GO:0008152,GO:0008284,GO:0009235,GO:0009987,GO:0010008,GO:0012505,GO:0015238,GO:0015399,GO:0015405,GO:0015420,GO:…	Pseudodiploria clivosa
TRINITY_DN201683_c1_g1	46.5887	-7.9233	1.56301	-5.06926	3.99372e-07	8.31419e-05	K17341,K06837	disentegrin and metalloproteinase domain-containing protein 8-like isoform X2; calcium ion binding	-	Pseudodiploria clivosa
TRINITY_DN175613_c0_g1	190.184	-4.40014	0.868122	-5.06858	4.008e-07	8.31419e-05	-	Predicted protein	-	Pseudodiploria clivosa
TRINITY_DN187710_c0_g3	127.77	-2.62426	0.51777	-5.06838	4.0121e-07	8.31419e-05	K02599,K19636,K19601	Euphy; adhesion	-	Pseudodiploria clivosa
TRINITY_DN170512_c0_g1	19.9278	-7.66563	1.51323	-5.06573	4.06828e-07	8.39504e-05	-	Predicted protein (Fragment)	-	Pseudodiploria clivosa
TRINITY_DN186847_c2_g2	58.0083	-2.23824	0.441875	-5.06534	4.07673e-07	8.39504e-05	-	Predicted protein (Fragment)	-	Pseudodiploria clivosa
TRINITY_DN200649_c2_g4	274.208	-3.61298	0.71448	-5.0568	4.2636e-07	8.66323e-05	-	MAM and LDL-receptor class A domain-containing protein 1-like isoform X2	-	Pseudodiploria clivosa
TRINITY_DN191071_c2_g4	87.153	-2.90441	0.575319	-5.04835	4.45647e-07	8.9621e-05	K19719	putative collagen alpha-1(I) chain-like	-	Pseudodiploria clivosa
TRINITY_DN188428_c1_g1	49.4606	-6.16267	1.22493	-5.03105	4.87791e-07	9.76389e-05	K14195	Accumulation-associated protein (Fragment)	-	Pseudodiploria clivosa
TRINITY_DN190764_c0_g1	90.0377	-2.86832	0.572231	-5.01252	5.37206e-07	0.000105384	-	-	-	Pseudodiploria clivosa
TRINITY_DN200922_c4_g10	69.2849	-2.19368	0.438074	-5.00757	5.51227e-07	0.000107334	K19719	Fibrillar collagens C-terminal domain	-	Pseudodiploria clivosa
TRINITY_DN192785_c2_g3	87.0782	-3.13323	0.627458	-4.99352	5.92887e-07	0.000114666	-	uncharacterized protein LOC106181466	-	Pseudodiploria clivosa
TRINITY_DN178221_c0_g1	89.9953	-2.47634	0.498306	-4.96952	6.71175e-07	0.000128648	-	Predicted protein	-	Pseudodiploria clivosa
TRINITY_DN188290_c1_g7	1735.82	-4.0009	0.805497	-4.96699	6.79993e-07	0.000130048	-	Euphy	-	Pseudodiploria clivosa
TRINITY_DN187218_c1_g10	123.805	-2.29621	0.462416	-4.96567	6.8463e-07	0.000130354	K08076	zinc metalloproteinase nas-15-like isoform X1;metalloendopeptidase activity	-	Pseudodiploria clivosa
TRINITY_DN188361_c1_g3	1963.4	-2.37457	0.478546	-4.96205	6.97536e-07	0.000131841	K14195	Accumulation-associated protein (Fragment)	-	Pseudodiploria clivosa
TRINITY_DN176969_c3_g2	128.435	-6.96929	1.40574	-4.95775	7.13153e-07	0.000133419	K06278,K12959	Caveolin; May act as a scaffolding protein within caveolar membranes. Interacts directly with G-protein alpha subunits and can functionally regulate their activity	GO:0000122,GO:0000139,GO:0000149,GO:0000188,GO:0000226,GO:0001505,GO:0001525,GO:0001568,GO:0001570,GO:0001664,GO:0001666,GO:0001669,GO:0001765,GO:0001932,GO:0001933,GO:0001934,GO:0001936,GO:0001937,GO:0001938,GO:0001944,GO:0001959,GO:0001960,GO:0002026,GO:0002027,GO:0002080,GO:0002376,GO:0002682,GO:0002684,GO:0002694,GO:0002696,GO:0002931,GO:0003008,GO:0003013,GO:0003015,GO:0003018,GO:0003057,GO:…	Pseudodiploria clivosa
TRINITY_DN169885_c1_g4	56.0495	-2.74243	0.553486	-4.95484	7.23904e-07	0.000135136	-	Predicted protein (Fragment)	-	Pseudodiploria clivosa
TRINITY_DN182249_c2_g6	2766.77	-2.9369	0.593314	-4.94999	7.42167e-07	0.000137647	K13884	Predicted protein (Fragment)	-	Pseudodiploria clivosa
TRINITY_DN193910_c0_g1	221.404	-2.98717	0.604292	-4.94326	7.68275e-07	0.000141735	-	Predicted protein	-	Pseudodiploria clivosa
TRINITY_DN195643_c2_g1	55.0268	-3.70844	0.752442	-4.92854	8.28474e-07	0.000150088	-	Predicted protein	-	Pseudodiploria clivosa
TRINITY_DN194987_c0_g1	135.556	-2.8434	0.577774	-4.9213	8.59718e-07	0.000154769	-	Predicted protein	-	Pseudodiploria clivosa
TRINITY_DN180544_c2_g2	26.1322	-3.08059	0.626701	-4.91558	8.85222e-07	0.000159027	-	Predicted protein (Fragment)	-	Pseudodiploria clivosa
TRINITY_DN95992_c0_g2	35.3797	-4.33948	0.882932	-4.91485	8.88521e-07	0.000159286	-	granulins-like	-	Pseudodiploria clivosa
TRINITY_DN183583_c0_g3	161.212	-3.66231	0.746081	-4.90873	9.16658e-07	0.000163647	-	Myosin essential light chain	-	Pseudodiploria clivosa
TRINITY_DN177864_c4_g2	186.388	-2.30339	0.469646	-4.90453	9.36509e-07	0.000166844	K06278	Caveolin	-	Pseudodiploria clivosa
TRINITY_DN174605_c4_g7	881.088	-3.0317	0.618552	-4.90128	9.52126e-07	0.000169275	K19719	collagen alpha-1(I) chain-like	-	Pseudodiploria clivosa
TRINITY_DN173756_c1_g1	27.639	-3.88592	0.794065	-4.89371	9.89539e-07	0.000175202	-	Predicted protein	-	Pseudodiploria clivosa
TRINITY_DN196547_c1_g1	375.022	-3.1421	0.643655	-4.88165	1.05204e-06	0.000184744	K18592	glutathione hydrolase activity	-	Pseudodiploria clivosa
TRINITY_DN186462_c3_g12	235.559	-2.49977	0.512418	-4.87838	1.06959e-06	0.000187061	K10385	putative loricrin-like	-	Pseudodiploria clivosa
TRINITY_DN175101_c2_g2	224.937	-2.51331	0.515757	-4.87305	1.09888e-06	0.000191403	-	ryncolin-2-like; calcium ion binding	-	Pseudodiploria clivosa
TRINITY_DN196675_c1_g8	55.1255	-2.70866	0.556236	-4.86963	1.11807e-06	0.000193568	-	Vitellogenin (Fragment)	-	Pseudodiploria clivosa
TRINITY_DN191053_c5_g2	47.1288	-3.17144	0.651733	-4.86616	1.13785e-06	0.00019558	-	-	-	Pseudodiploria clivosa
TRINITY_DN178316_c8_g2	157.156	-4.4093	0.906145	-4.866	1.1388e-06	0.00019558	-	Predicted protein	-	Pseudodiploria clivosa
TRINITY_DN168273_c0_g1	86.1904	-3.41721	0.703274	-4.85901	1.17975e-06	0.000202208	K07998	Forkhead box 2b1 protein	-	Pseudodiploria clivosa
TRINITY_DN204350_c2_g7	28.6025	-3.33639	0.688171	-4.84819	1.24592e-06	0.000211023	K19719	Collagen alpha-1(II) chain	-	Pseudodiploria clivosa
TRINITY_DN201192_c3_g5	2367.08	-3.96916	0.820194	-4.8393	1.30297e-06	0.000218957	K00512,K17813	cytochrome P450	-	Pseudodiploria clivosa
TRINITY_DN171609_c6_g2	67.6465	-2.70945	0.560466	-4.83428	1.33628e-06	0.000221949	K08467	Potassium channel (Fragment)	-	Pseudodiploria clivosa
TRINITY_DN205202_c14_g3	92.8613	-3.20734	0.664498	-4.82671	1.38807e-06	0.000229662	-	granulins-like	-	Pseudodiploria clivosa
TRINITY_DN202417_c1_g13	44.9597	-2.98006	0.617712	-4.82435	1.40461e-06	0.000231548	-	B-box type zinc finger protein ncl-1 (Fragment)	-	Pseudodiploria clivosa
TRINITY_DN193305_c2_g9	339.769	-4.89522	1.0147	-4.82431	1.40486e-06	0.000231548	K17527	intelectin-2-like	-	Pseudodiploria clivosa
TRINITY_DN195379_c0_g5	49.9046	-2.90289	0.602205	-4.82044	1.43241e-06	0.000235637	-	Predicted protein	-	Pseudodiploria clivosa
TRINITY_DN191694_c3_g1	42.1961	-5.13887	1.06646	-4.81861	1.44565e-06	0.000236474	K18542	Astacin (Peptidase family M12A)	-	Pseudodiploria clivosa
TRINITY_DN185645_c1_g2	708.503	-2.72716	0.567063	-4.80928	1.51478e-06	0.000245773	-	Predicted protein	-	Pseudodiploria clivosa
TRINITY_DN183937_c3_g4	8831.43	-2.65265	0.551657	-4.8085	1.52066e-06	0.000245773	K06236,K19720,K19719	collagen	-	Pseudodiploria clivosa
TRINITY_DN191445_c3_g3	100.474	-2.51003	0.523306	-4.79649	1.61473e-06	0.000258209	-	-	-	Pseudodiploria clivosa
TRINITY_DN175882_c2_g2	140.227	-4.92589	1.02771	-4.79308	1.64237e-06	0.00026117	-	Predicted protein	-	Pseudodiploria clivosa
TRINITY_DN183869_c5_g1	58.0716	-3.26221	0.681864	-4.78425	1.71626e-06	0.000270417	-	-	-	Pseudodiploria clivosa
TRINITY_DN167684_c1_g2	78.3865	-2.60301	0.545395	-4.7727	1.81771e-06	0.000281824	K07998	Forkhead box 2b1 protein; sequence-specific DNA binding	GO:0000122,GO:0000976,GO:0000977,GO:0000981,GO:0001012,GO:0001067,GO:0001227,GO:0001654,GO:0003674,GO:0003676,GO:0003677,GO:0003690,GO:0003700,GO:0005488,GO:0005515,GO:0005575,GO:0005622,GO:0005623,GO:0005634,GO:0005667,GO:0006355,GO:0006357,GO:0007275,GO:0007346,GO:0007399,GO:0007417,GO:0007420,GO:0007423,GO:0007610,GO:0007626,GO:0007631,GO:0008150,GO:0008343,GO:0008344,GO:0009889,GO:0009890,GO:…	Pseudodiploria clivosa
TRINITY_DN201161_c0_g3	948.576	-2.29265	0.480373	-4.77265	1.8182e-06	0.000281824	-	Predicted protein (Fragment)	-	Pseudodiploria clivosa
TRINITY_DN85551_c0_g1	53.6485	-3.01244	0.631536	-4.77001	1.84214e-06	0.000284509	-	CARP3	-	Pseudodiploria clivosa
TRINITY_DN200649_c2_g1	285.052	-3.42574	0.718273	-4.76942	1.84756e-06	0.000284833	-	MAM and LDL-receptor class A domain-containing protein 1-like isoform X2;metalloendopeptidase activity	-	Pseudodiploria clivosa
TRINITY_DN194513_c5_g3	146.421	-2.51538	0.527591	-4.76767	1.86368e-06	0.00028629	K04230	tachykinin receptor activity	-	Pseudodiploria clivosa
TRINITY_DN189918_c3_g1	741.902	-2.1615	0.453966	-4.76137	1.92282e-06	0.000294847	-	Predicted protein	-	Pseudodiploria clivosa
TRINITY_DN185251_c2_g1	24.9085	-3.22862	0.679146	-4.75394	1.9949e-06	0.00030427	-	mitochondrial amidoxime reducing component 2-like; molybdenum ion binding	GO:0003674,GO:0003824,GO:0005488,GO:0005575,GO:0005622,GO:0005623,GO:0005634,GO:0005737,GO:0005739,GO:0005740,GO:0005741,GO:0006082,GO:0006807,GO:0008150,GO:0008152,GO:0008940,GO:0009636,GO:0009987,GO:0016020,GO:0016491,GO:0016661,GO:0019222,GO:0019867,GO:0030151,GO:0030162,GO:0031090,GO:0031323,GO:0031399,GO:0031966,GO:0031967,GO:0031968,GO:0031975,GO:0032268,GO:0042126,GO:0042221,GO:0043167,GO:…	Pseudodiploria clivosa
TRINITY_DN196255_c2_g3	744.586	-2.091	0.440942	-4.74213	2.11485e-06	0.000321994	-	Vitellogenin (Fragment)	-	Pseudodiploria clivosa
TRINITY_DN181389_c0_g1	92.7836	-3.67562	0.777174	-4.72947	2.25103e-06	0.000340314	K04251	melanopsin; G-protein coupled receptor activity	-	Pseudodiploria clivosa
TRINITY_DN180807_c0_g12	23.5821	-4.6877	0.993799	-4.71694	2.39412e-06	0.000360045	-	Predicted protein (Fragment)	-	Pseudodiploria clivosa
TRINITY_DN190350_c1_g1	97.9979	-4.20159	0.891607	-4.71238	2.44837e-06	0.000366279	-	-	-	Pseudodiploria clivosa
TRINITY_DN196046_c0_g2	3605.71	-2.16334	0.459496	-4.70806	2.50082e-06	0.00037218	K11140,K11141	metalloaminopeptidase activity	-	Pseudodiploria clivosa
TRINITY_DN194918_c1_g1	242.268	-2.12843	0.452414	-4.70462	2.54344e-06	0.000376565	K10400	kinesin-like protein KIF15	-	Pseudodiploria clivosa
TRINITY_DN193728_c1_g4	51.1093	-3.32951	0.709936	-4.68987	2.73376e-06	0.000401283	-	Predicted protein	-	Pseudodiploria clivosa
TRINITY_DN184669_c2_g4	96.839	-3.02778	0.647573	-4.67558	2.93117e-06	0.000425174	K07440	Cytochrome P450, family 46, subfamily A, polypeptide	GO:0003674,GO:0003824,GO:0004497,GO:0005488,GO:0005575,GO:0005622,GO:0005623,GO:0005737,GO:0005783,GO:0005789,GO:0006066,GO:0006082,GO:0006629,GO:0006694,GO:0006699,GO:0006706,GO:0006707,GO:0006805,GO:0007275,GO:0007399,GO:0008150,GO:0008152,GO:0008202,GO:0008203,GO:0008206,GO:0008395,GO:0008610,GO:0009056,GO:0009058,GO:0009410,GO:0009987,GO:0012505,GO:0016020,GO:0016042,GO:0016053,GO:0016125,GO:…	Pseudodiploria clivosa
TRINITY_DN171245_c0_g1	42.856	-3.46433	0.741163	-4.67417	2.95139e-06	0.000427384	K04874	voltage-gated potassium channel activity	-	Pseudodiploria clivosa
TRINITY_DN188579_c5_g2	1335.35	-2.6048	0.557626	-4.67123	2.99395e-06	0.000431365	K14195	Accumulation-associated protein (Fragment)	-	Pseudodiploria clivosa
TRINITY_DN167459_c0_g2	17.9153	-6.53474	1.40076	-4.66513	3.08427e-06	0.000440682	K07998	Forkhead box 2b1 protein	-	Pseudodiploria clivosa
TRINITY_DN166077_c0_g1	36.2821	-3.25684	0.700011	-4.65256	3.27842e-06	0.000464557	-	skin secretory protein xP2-like	-	Pseudodiploria clivosa
TRINITY_DN197084_c1_g1	315.145	-2.78761	0.599362	-4.65097	3.30384e-06	0.000467387	K07852	ras-related and estrogen-regulated growth inhibitor-like; GTP binding.	-	Pseudodiploria clivosa
TRINITY_DN202406_c3_g4	44.099	-2.12378	0.456731	-4.64995	3.32012e-06	0.000468918	K16288	B-box type zinc finger protein ncl-1; Protein tyrosine kinase	-	Pseudodiploria clivosa
TRINITY_DN184287_c0_g1	67.31	-2.51264	0.540602	-4.64785	3.35412e-06	0.000472167	K19719	Collagen alpha chain (Fragment)	-	Pseudodiploria clivosa
TRINITY_DN198404_c2_g10	111.938	-3.90509	0.840737	-4.64484	3.40332e-06	0.000478308	-	Predicted protein	-	Pseudodiploria clivosa
TRINITY_DN187297_c4_g4	22.0194	-4.31489	0.930128	-4.63902	3.50058e-06	0.000487984	-	Predicted protein (Fragment)	-	Pseudodiploria clivosa
TRINITY_DN191445_c3_g4	6389.48	-3.01179	0.649298	-4.63853	3.50904e-06	0.000488371	K19721,K19719	Collagen alpha-2(V)	GO:0001101,GO:0001501,GO:0001654,GO:0003674,GO:0005488,GO:0005515,GO:0005575,GO:0005576,GO:0005581,GO:0005583,GO:0005588,GO:0005622,GO:0005623,GO:0005737,GO:0005783,GO:0005788,GO:0007275,GO:0007423,GO:0008150,GO:0009653,GO:0009719,GO:0009887,GO:0009987,GO:0010033,GO:0010243,GO:0010470,GO:0012505,GO:0016043,GO:0022603,GO:0030198,GO:0030199,GO:0031012,GO:0031974,GO:0032501,GO:0032502,GO:0032991,GO:…	Pseudodiploria clivosa
TRINITY_DN176649_c0_g2	645.601	-2.11491	0.456225	-4.63568	3.55772e-06	0.000493546	-	Predicted protein	-	Pseudodiploria clivosa
TRINITY_DN199778_c3_g1	148.552	-2.30228	0.497316	-4.62941	3.66716e-06	0.000507907	-	Predicted protein	-	Pseudodiploria clivosa
TRINITY_DN72460_c0_g1	79.2216	-2.91516	0.630104	-4.62648	3.71935e-06	0.000514306	-	Uncharacterized protein	-	Pseudodiploria clivosa
TRINITY_DN170077_c2_g2	50.7399	-2.45191	0.531099	-4.61668	3.89927e-06	0.000534879	-	-	-	Pseudodiploria clivosa
TRINITY_DN181589_c0_g2	42.5302	-3.47111	0.751981	-4.61595	3.913e-06	0.000535106	-	-	-	Pseudodiploria clivosa
TRINITY_DN167371_c3_g3	72.7658	-4.6142	1.00031	-4.61275	3.97375e-06	0.000541122	K07998	Forkhead box 2b1 protein; coreceptor activity involved in Wnt signaling pathway, planar cell polarity pathway	-	Pseudodiploria clivosa
TRINITY_DN191436_c1_g1	110.487	-2.00207	0.434334	-4.60953	4.03589e-06	0.000546449	-	-	-	Pseudodiploria clivosa
TRINITY_DN202720_c9_g1	16.8894	-4.6023	1.00194	-4.5934	4.36086e-06	0.000585111	-	B-box type zinc finger protein ncl-1 (Fragment)	-	Pseudodiploria clivosa
TRINITY_DN173088_c0_g1	103.765	-3.89823	0.849392	-4.58944	4.44437e-06	0.000595387	-	Predicted protein	-	Pseudodiploria clivosa
TRINITY_DN174605_c4_g5	68.7204	-2.19457	0.478953	-4.58201	4.60528e-06	0.000615023	-	Predicted protein	-	Pseudodiploria clivosa
TRINITY_DN172415_c0_g2	209.149	-2.40631	0.52677	-4.56805	4.92282e-06	0.000651352	K22078,K01194	Acid trehalase-like	-	Pseudodiploria clivosa
TRINITY_DN179368_c0_g1	38.6393	-5.08275	1.11363	-4.56411	5.01624e-06	0.000662691	-	Predicted protein (Fragment)	-	Pseudodiploria clivosa
TRINITY_DN170689_c0_g3	35.0719	-4.89738	1.07355	-4.56186	5.07029e-06	0.000667777	K08606	zinc metalloproteinase nas-13-like isoform X1;metalloendopeptidase activity	-	Pseudodiploria clivosa
TRINITY_DN170509_c0_g1	58.1908	-2.54908	0.558826	-4.56149	5.0792e-06	0.000667926	K04550,K20049,K06568	mucin-like protein; lipoprotein receptor-related protein	GO:0001523,GO:0001568,GO:0001775,GO:0001944,GO:0002020,GO:0002252,GO:0002263,GO:0002265,GO:0002376,GO:0003205,GO:0003279,GO:0003674,GO:0005041,GO:0005044,GO:0005102,GO:0005215,GO:0005488,GO:0005509,GO:0005515,GO:0005575,GO:0005622,GO:0005623,GO:0005634,GO:0005737,GO:0005768,GO:0005769,GO:0005886,GO:0005887,GO:0005905,GO:0006066,GO:0006629,GO:0006720,GO:0006721,GO:0006810,GO:0006897,GO:0006898,GO:…	Pseudodiploria clivosa
TRINITY_DN167634_c0_g2	938.481	-3.42398	0.751556	-4.55585	5.21743e-06	0.000685055	K07763,K07998	Belongs to the peptidase M10A family	GO:0001838,GO:0002009,GO:0002164,GO:0002165,GO:0002168,GO:0003007,GO:0003143,GO:0003144,GO:0005575,GO:0005623,GO:0006950,GO:0007155,GO:0007275,GO:0007399,GO:0007413,GO:0007417,GO:0007419,GO:0007424,GO:0007444,GO:0007503,GO:0007505,GO:0007507,GO:0007552,GO:0007560,GO:0007561,GO:0007591,GO:0008037,GO:0008038,GO:0008150,GO:0009611,GO:0009653,GO:0009790,GO:0009791,GO:0009886,GO:0009887,GO:0009888,GO:…	Pseudodiploria clivosa
TRINITY_DN89886_c0_g1	26.2719	-4.74249	1.04304	-4.54681	5.44656e-06	0.000708807	-	Predicted protein (Fragment)	-	Pseudodiploria clivosa
TRINITY_DN173287_c3_g7	88.6777	-2.44574	0.537955	-4.54638	5.45776e-06	0.000709022	-	Predicted protein	-	Pseudodiploria clivosa
TRINITY_DN172607_c0_g1	26.1192	-3.68059	0.809732	-4.54544	5.48205e-06	0.000710175	K14613,K20840	proton-coupled folate transporter-like; Solute carrier family 46, member 3	-	Pseudodiploria clivosa
TRINITY_DN194022_c2_g4	209.163	-2.61104	0.574477	-4.54508	5.49145e-06	0.000710175	-	Predicted protein	-	Pseudodiploria clivosa
TRINITY_DN178117_c1_g2	46.1282	-3.83375	0.843688	-4.54404	5.51859e-06	0.000712611	K08211	solute carrier family 22 member 15-like; organic anion transmembrane transporter activity	-	Pseudodiploria clivosa
TRINITY_DN178936_c1_g2	79.7698	-2.34703	0.517209	-4.53788	5.68232e-06	0.00072611	-	-	-	Pseudodiploria clivosa
TRINITY_DN190646_c0_g2	79.3908	-2.28924	0.504969	-4.53342	5.80366e-06	0.000737228	-	-	-	Pseudodiploria clivosa
TRINITY_DN198404_c2_g4	18.1821	-4.25391	0.938887	-4.5308	5.87601e-06	0.000742027	-	putative myophilin-like	-	Pseudodiploria clivosa
TRINITY_DN95765_c0_g1	31.0911	-4.75578	1.05027	-4.52817	5.94955e-06	0.000749051	K09401	forkhead box protein D2-like; sequence-specific DNA binding	-	Pseudodiploria clivosa
TRINITY_DN181913_c0_g1	325.339	-2.56302	0.566464	-4.52459	6.05118e-06	0.000755263	K01049,K03927,K07378	Carboxylesterase family	-	Pseudodiploria clivosa
TRINITY_DN183177_c0_g1	76.0022	-3.5875	0.795673	-4.50876	6.52074e-06	0.000807205	-	Predicted protein (Fragment)	-	Pseudodiploria clivosa
TRINITY_DN191747_c1_g4	1229.69	-2.55571	0.566884	-4.50835	6.5335e-06	0.000807249	K04986	polycistic kidney disease protein 1-like; Concanavalin A-like lectin/glucanases superfamily	-	Pseudodiploria clivosa
TRINITY_DN96118_c0_g1	46.7648	-2.67087	0.592859	-4.50507	6.63507e-06	0.000818621	K04988	polycystic kidney disease protein 1-like	-	Pseudodiploria clivosa
TRINITY_DN87990_c1_g2	554.986	-3.72051	0.826287	-4.50269	6.70988e-06	0.00082312	K01311,K01345,K01346,K09632,K20751	chymotrypsinogen B-like isoform X4; serine-type endopeptidase activity	GO:0003674,GO:0003824,GO:0005575,GO:0005576,GO:0006508,GO:0006725,GO:0006766,GO:0006767,GO:0006807,GO:0006873,GO:0006874,GO:0006875,GO:0008150,GO:0008152,GO:0008233,GO:0009235,GO:0009987,GO:0016787,GO:0017144,GO:0019538,GO:0019725,GO:0030003,GO:0033013,GO:0042592,GO:0043170,GO:0044237,GO:0044238,GO:0044281,GO:0046483,GO:0048878,GO:0050801,GO:0051186,GO:0055065,GO:0055074,GO:0055080,GO:0055082,GO:…	Pseudodiploria clivosa
TRINITY_DN180464_c3_g1	152.126	-2.84996	0.632988	-4.50238	6.71955e-06	0.00082313	K08202,K08203,K08209,K08210	organic anion transmembrane transporter activity	GO:0003674,GO:0005215,GO:0005342,GO:0005452,GO:0005575,GO:0005623,GO:0005886,GO:0005887,GO:0006139,GO:0006725,GO:0006732,GO:0006733,GO:0006753,GO:0006793,GO:0006796,GO:0006807,GO:0006810,GO:0006811,GO:0006812,GO:0006820,GO:0006855,GO:0008028,GO:0008150,GO:0008152,GO:0008324,GO:0008509,GO:0008514,GO:0009058,GO:0009108,GO:0009117,GO:0009165,GO:0009435,GO:0009987,GO:0015075,GO:0015101,GO:0015103,GO:…	Pseudodiploria clivosa
TRINITY_DN205202_c14_g4	104.173	-4.80418	1.0682	-4.49747	6.87665e-06	0.000839978	-	granulins-like	-	Pseudodiploria clivosa
TRINITY_DN195485_c0_g3	48.4691	-2.55397	0.568327	-4.49384	6.99499e-06	0.000849108	-	Predicted protein	-	Pseudodiploria clivosa
TRINITY_DN204530_c3_g28	35.66	-4.02215	0.895156	-4.49324	7.01478e-06	0.000849108	K06252,K19719	negative regulation of axon extension involved in regeneration	GO:0000902,GO:0000904,GO:0001558,GO:0003008,GO:0003674,GO:0005102,GO:0005178,GO:0005488,GO:0005515,GO:0005575,GO:0005576,GO:0005623,GO:0006928,GO:0006935,GO:0007155,GO:0007158,GO:0007162,GO:0007275,GO:0007399,GO:0007409,GO:0007411,GO:0007417,GO:0007420,GO:0007610,GO:0007611,GO:0007612,GO:0007626,GO:0008150,GO:0008289,GO:0008306,GO:0008361,GO:0009605,GO:0009653,GO:0009986,GO:0009987,GO:0010646,GO:…	Pseudodiploria clivosa
TRINITY_DN176967_c0_g3	232.04	-2.56334	0.570512	-4.49306	7.02061e-06	0.000849108	K00277,K14678,K13912	Lysyl oxidase-like 5a	-	Pseudodiploria clivosa
TRINITY_DN201441_c3_g8	239.046	-2.04717	0.455711	-4.49225	7.0475e-06	0.000851162	-	TLD	-	Pseudodiploria clivosa
TRINITY_DN372267_c0_g1	84.7568	-5.70353	1.2702	-4.49025	7.11397e-06	0.000857889	-	-	-	Pseudodiploria clivosa
TRINITY_DN186019_c0_g1	100.323	-2.11674	0.471638	-4.48807	7.18715e-06	0.000863172	K00059	putative 3-oxoacyl-[acyl-carrier-protein] reductase FabG	-	Pseudodiploria clivosa
TRINITY_DN188868_c0_g2	26.8185	-4.89939	1.09225	-4.48557	7.27182e-06	0.000870904	-	Predicted protein	-	Pseudodiploria clivosa
TRINITY_DN188074_c0_g1	170.496	-2.03183	0.453781	-4.47755	7.55037e-06	0.000899248	K13912,K19525	cobalamin catabolic process	-	Pseudodiploria clivosa
TRINITY_DN62234_c0_g1	26.3198	-4.71519	1.05422	-4.47269	7.72419e-06	0.000914874	-	Uncharacterized protein	-	Pseudodiploria clivosa
TRINITY_DN201601_c3_g4	21.294	-4.24409	0.95233	-4.45654	8.32944e-06	0.000975795	K06568	mucin-like protein	-	Pseudodiploria clivosa
TRINITY_DN194628_c1_g2	76.6948	-2.24779	0.504514	-4.45536	8.37519e-06	0.000979817	K04451	cellular tumor antigen p53-like	-	Pseudodiploria clivosa
TRINITY_DN199863_c3_g2	298.909	-2.0897	0.469675	-4.44925	8.61721e-06	0.000999957	K04255	opsin-3-like;7 transmembrane receptor (rhodopsin family)	-	Pseudodiploria clivosa
TRINITY_DN425988_c4_g6	325.218	-7.92975	0.576117	-13.7641	4.18836e-43	8.70156e-38	-	putative oligosaccharyltransferase complex subunit OSTC-like	GO:0005575,GO:0005622,GO:0005623,GO:0005737,GO:0005783,GO:0005789,GO:0006464,GO:0006486,GO:0006487,GO:0006807,GO:0008150,GO:0008152,GO:0008250,GO:0009058,GO:0009059,GO:0009100,GO:0009101,GO:0009987,GO:0012505,GO:0016020,GO:0018193,GO:0018196,GO:0018279,GO:0019538,GO:0031984,GO:0032991,GO:0034645,GO:0036211,GO:0042175,GO:0043170,GO:0043226,GO:0043227,GO:0043229,GO:0043231,GO:0043412,GO:0043413,GO:…	Siderastrea radians
TRINITY_DN454064_c0_g8	156.552	-5.22268	0.384028	-13.5997	4.0182e-42	4.17402e-37	-	uncharacterized protein LOC110066675 Ofav	-	Siderastrea radians
TRINITY_DN452178_c3_g5	501.655	-12.5104	1.23418	-10.1367	3.79904e-24	1.97318e-19	-	-	-	Siderastrea radians
TRINITY_DN431164_c1_g2	339.445	-3.10936	0.3109	-10.0012	1.50601e-23	6.25766e-19	K22078,K01194	acid trehalase-like protein 1	-	Siderastrea radians
TRINITY_DN429131_c1_g6	442.411	-12.3296	1.239	-9.95128	2.48961e-23	8.62053e-19	-	-	-	Siderastrea radians
TRINITY_DN419371_c3_g1	123.216	-5.80344	0.590547	-9.82724	8.59427e-23	2.55073e-18	K06252	microfibril-associated glycoprotein 4-like	GO:0000003,GO:0001655,GO:0001763,GO:0001968,GO:0002009,GO:0003006,GO:0003401,GO:0003674,GO:0005488,GO:0005515,GO:0005575,GO:0005576,GO:0005604,GO:0005614,GO:0005622,GO:0005623,GO:0005737,GO:0005783,GO:0005788,GO:0006464,GO:0006807,GO:0006950,GO:0007154,GO:0007155,GO:0007162,GO:0007267,GO:0007275,GO:0007399,GO:0007528,GO:0008150,GO:0008152,GO:0008284,GO:0009611,GO:0009653,GO:0009887,GO:0009888,GO:…	Siderastrea radians
TRINITY_DN424151_c0_g2	87.1027	-6.00416	0.613022	-9.79435	1.19055e-22	3.05208e-18	K05699,K21073	alpha-actinin-like	GO:0003674,GO:0003779,GO:0005488,GO:0005515,GO:0005575,GO:0005622,GO:0005623,GO:0005737,GO:0005856,GO:0005865,GO:0005912,GO:0005924,GO:0005925,GO:0006996,GO:0007010,GO:0007015,GO:0007016,GO:0008092,GO:0008104,GO:0008150,GO:0009653,GO:0009987,GO:0010927,GO:0015629,GO:0016043,GO:0022607,GO:0030016,GO:0030017,GO:0030018,GO:0030029,GO:0030036,GO:0030054,GO:0030055,GO:0030154,GO:0030239,GO:0031032,GO:…	Siderastrea radians
TRINITY_DN412587_c3_g5	173.433	-6.91363	0.716707	-9.64638	5.09205e-22	8.97667e-18	-	NFX1-type zinc finger-containing protein 1-like	-	Siderastrea radians
TRINITY_DN392772_c4_g2	236.977	-11.4288	1.21131	-9.43512	3.90546e-21	6.2414e-17	-	-	-	Siderastrea radians
TRINITY_DN244853_c0_g2	514.912	-11.5853	1.23991	-9.34363	9.30879e-21	1.3814e-16	-	uncharacterized protein LOC110065941 Ofav	-	Siderastrea radians
TRINITY_DN410337_c0_g4	265.401	-11.5916	1.27204	-9.11259	8.04412e-20	1.11414e-15	-	universal stress protein A-like protein	-	Siderastrea radians
TRINITY_DN416512_c0_g3	111.551	-4.73067	0.522001	-9.06257	1.27411e-19	1.47057e-15	K11095	U1 small nuclear ribonucleoprotein C-like; pre-mRNA 5'-splice site binding	GO:0000243,GO:0000245,GO:0000375,GO:0000377,GO:0000381,GO:0000387,GO:0000395,GO:0000398,GO:0003674,GO:0003676,GO:0003723,GO:0003727,GO:0005488,GO:0005515,GO:0005575,GO:0005622,GO:0005623,GO:0005634,GO:0005654,GO:0005681,GO:0005684,GO:0005685,GO:0006139,GO:0006376,GO:0006396,GO:0006397,GO:0006725,GO:0006807,GO:0008150,GO:0008152,GO:0008270,GO:0008380,GO:0009987,GO:0010467,GO:0010468,GO:0015030,GO:…	Siderastrea radians
TRINITY_DN424584_c0_g1	109.794	-5.05319	0.582182	-8.67974	3.96668e-18	3.8904e-14	K06236	collagen alpha-1(XXV) chain-like, partial	-	Siderastrea radians
TRINITY_DN263862_c0_g2	118.462	-10.4285	1.21651	-8.57247	1.01293e-17	9.14967e-14	K05635,K19636	usherin-like	-	Siderastrea radians
TRINITY_DN448007_c0_g2	128.172	-10.5405	1.25212	-8.41811	3.82613e-17	3.31209e-13	-	uncharacterized protein LOC110055539 Ofav	-	Siderastrea radians
TRINITY_DN411125_c2_g8	1124.21	-4.97378	0.597261	-8.32765	8.24628e-17	6.85286e-13	-	-	-	Siderastrea radians
TRINITY_DN423369_c3_g1	813.558	-2.65047	0.320404	-8.27227	1.31432e-16	1.05022e-12	K02891	60S ribosomal protein L22-like	GO:0000184,GO:0000956,GO:0001775,GO:0002181,GO:0002376,GO:0002520,GO:0002521,GO:0003674,GO:0003676,GO:0003723,GO:0003735,GO:0005198,GO:0005488,GO:0005539,GO:0005575,GO:0005622,GO:0005623,GO:0005634,GO:0005737,GO:0005783,GO:0005789,GO:0005791,GO:0005829,GO:0005840,GO:0006139,GO:0006401,GO:0006402,GO:0006412,GO:0006413,GO:0006518,GO:0006605,GO:0006612,GO:0006613,GO:0006614,GO:0006725,GO:0006807,GO:…	Siderastrea radians
TRINITY_DN412060_c4_g3	104.417	-10.2453	1.24353	-8.23889	1.73811e-16	1.33742e-12	-	putative RNA recognition protein	-	Siderastrea radians
TRINITY_DN454975_c1_g1	110.291	-10.323	1.25886	-8.20023	2.39926e-16	1.78021e-12	-	putative CUB and peptidase domain-containing protein 1-like	-	Siderastrea radians
TRINITY_DN455333_c5_g5	106.083	-7.21391	0.890443	-8.10149	5.42909e-16	3.75528e-12	-	neural cell adhesion molecule 2-like isoform X2	-	Siderastrea radians
TRINITY_DN438112_c1_g5	1517.76	-3.65348	0.451664	-8.08892	6.01945e-16	3.85491e-12	-	-	-	Siderastrea radians
TRINITY_DN456238_c2_g13	105.422	-3.02126	0.373602	-8.08684	6.12315e-16	3.85491e-12	K05111	ephrin type-B receptor 3-like	-	Siderastrea radians
TRINITY_DN316670_c0_g2	242.258	-10.4976	1.30349	-8.05347	8.04814e-16	4.9178e-12	-	-	-	Siderastrea radians
TRINITY_DN427071_c2_g3	187.29	-5.81632	0.723727	-8.03661	9.23555e-16	5.48212e-12	-	-	-	Siderastrea radians
TRINITY_DN417410_c3_g7	103.411	-6.46583	0.81007	-7.98183	1.44185e-15	8.09602e-12	-	putative dnaJ homolog subfamily A member 1-like	-	Siderastrea radians
TRINITY_DN423993_c0_g2	75.0149	-7.39999	0.928701	-7.96811	1.61117e-15	8.74732e-12	-	S-antigen protein-like	-	Siderastrea radians
TRINITY_DN412798_c1_g1	81.7808	-9.89541	1.24815	-7.92806	2.22589e-15	1.15611e-11	-	translocase of chloroplast 159, chloroplastic-like*	-	Siderastrea radians
TRINITY_DN447052_c0_g18	494.205	-3.52063	0.446939	-7.87721	3.34781e-15	1.69641e-11	K07375	tubulin beta chain	GO:0000086,GO:0000166,GO:0000226,GO:0000278,GO:0000323,GO:0001775,GO:0001882,GO:0001883,GO:0001906,GO:0001909,GO:0002228,GO:0002252,GO:0002263,GO:0002274,GO:0002275,GO:0002283,GO:0002366,GO:0002376,GO:0002443,GO:0002444,GO:0002446,GO:0002449,GO:0003674,GO:0005102,GO:0005198,GO:0005200,GO:0005488,GO:0005515,GO:0005525,GO:0005575,GO:0005576,GO:0005622,GO:0005623,GO:0005634,GO:0005635,GO:0005641,GO:…	Siderastrea radians
TRINITY_DN437368_c1_g9	83.1791	-3.21089	0.409824	-7.83481	4.69567e-15	2.18374e-11	-	putative helicase MOV-10	-	Siderastrea radians
TRINITY_DN442856_c1_g14	114.766	-5.74231	0.732948	-7.83454	4.70569e-15	2.18374e-11	K07827	GTPase HRas	GO:0000003,GO:0000165,GO:0000166,GO:0001763,GO:0001882,GO:0001883,GO:0001889,GO:0001894,GO:0001932,GO:0001934,GO:0002009,GO:0002218,GO:0002220,GO:0002223,GO:0002253,GO:0002376,GO:0002429,GO:0002682,GO:0002684,GO:0002757,GO:0002758,GO:0002764,GO:0002768,GO:0003008,GO:0003674,GO:0003824,GO:0003924,GO:0005488,GO:0005515,GO:0005575,GO:0005622,GO:0005623,GO:0005737,GO:0005739,GO:0005886,GO:0006355,GO:…	Siderastrea radians
TRINITY_DN436502_c1_g1	1123.15	-3.03704	0.388623	-7.81488	5.50139e-15	2.4318e-11	-	chitinase-3-like protein 1 isoform X1	-	Siderastrea radians
TRINITY_DN376697_c0_g2	111.226	-7.93812	1.0215	-7.77101	7.78651e-15	3.3702e-11	-	-	-	Siderastrea radians
TRINITY_DN402013_c2_g3	835.829	-13.2469	1.71332	-7.73169	1.06126e-14	4.49965e-11	-	-	-	Siderastrea radians
TRINITY_DN430304_c1_g6	81.1214	-9.88134	1.2914	-7.65163	1.98452e-14	8.08423e-11	-	uncharacterized protein LOC110055539 Ofav	-	Siderastrea radians
TRINITY_DN384961_c2_g2	63.6863	-9.53158	1.24757	-7.64012	2.17019e-14	8.67058e-11	-	-	-	Siderastrea radians
TRINITY_DN447052_c0_g14	66.3369	-9.59029	1.26474	-7.58279	3.38209e-14	1.32575e-10	K07375	tubulin beta chain	-	Siderastrea radians
TRINITY_DN424265_c1_g1	63.574	-9.52911	1.26445	-7.53617	4.83992e-14	1.86208e-10	K04392,K07861	Cdc42 splice variant 3	-	Siderastrea radians
TRINITY_DN444709_c0_g1	55.5125	-9.33526	1.24965	-7.47033	7.99955e-14	2.81687e-10	-	chitobiosyldiphosphodolichol beta-mannosyltransferase-like	-	Siderastrea radians
TRINITY_DN449457_c1_g11	55.4944	-9.33216	1.25114	-7.45892	8.72342e-14	2.97105e-10	K17266	major vault protein-like isoform X1	GO:0001654,GO:0001775,GO:0001932,GO:0001933,GO:0002252,GO:0002263,GO:0002274,GO:0002275,GO:0002283,GO:0002366,GO:0002376,GO:0002443,GO:0002444,GO:0002446,GO:0003674,GO:0005488,GO:0005515,GO:0005575,GO:0005576,GO:0005622,GO:0005623,GO:0005634,GO:0005737,GO:0005829,GO:0005856,GO:0006469,GO:0006807,GO:0006810,GO:0006887,GO:0006950,GO:0006955,GO:0007154,GO:0007165,GO:0007166,GO:0007167,GO:0007169,GO:…	Siderastrea radians
TRINITY_DN432573_c1_g3	301.721	-2.21509	0.297281	-7.45117	9.25175e-14	3.10017e-10	-	uncharacterized protein LOC110040910 Ofav	-	Siderastrea radians
TRINITY_DN416242_c1_g1	8172.21	-7.47459	1.01051	-7.39682	1.3948e-13	4.59964e-10	-	uncharacterized protein LOC110045657 Ofav	-	Siderastrea radians
TRINITY_DN444318_c1_g1	76.826	-9.80485	1.32862	-7.37972	1.58627e-13	5.07012e-10	-	-	-	Siderastrea radians
TRINITY_DN397212_c0_g1	686.574	-2.41802	0.328039	-7.37114	1.6917e-13	5.32516e-10	-	-	-	Siderastrea radians
TRINITY_DN251284_c0_g1	78.352	-9.8298	1.33466	-7.36505	1.77087e-13	5.49118e-10	-	next to BRCA1 gene 1 protein-like	-	Siderastrea radians
TRINITY_DN455521_c2_g5	50.8821	-9.20724	1.25434	-7.34032	2.13084e-13	6.51021e-10	-	Tetratricopeptide repeat protein 28	-	Siderastrea radians
TRINITY_DN445526_c1_g2	231.731	-3.10849	0.42374	-7.33583	2.20347e-13	6.63454e-10	-	uncharacterized protein LOC110040677 Ofav	-	Siderastrea radians
TRINITY_DN444573_c6_g7	135.837	-5.251	0.718684	-7.30641	2.74381e-13	8.12337e-10	K17341	neuronal growth regulator 1-like, partial	GO:0003008,GO:0003012,GO:0005575,GO:0005576,GO:0005604,GO:0005622,GO:0005623,GO:0005737,GO:0005938,GO:0006936,GO:0006939,GO:0008150,GO:0030054,GO:0030334,GO:0030335,GO:0031012,GO:0032501,GO:0032879,GO:0040012,GO:0040017,GO:0044421,GO:0044424,GO:0044444,GO:0044464,GO:0048518,GO:0048522,GO:0050789,GO:0050794,GO:0051270,GO:0051272,GO:0062023,GO:0065007,GO:0071944,GO:0099568,GO:2000145,GO:2000147	Siderastrea radians
TRINITY_DN368820_c0_g3	50.1881	-9.19129	1.25825	-7.30483	2.77614e-13	8.12337e-10	-	putative myosin-10-like	-	Siderastrea radians
TRINITY_DN413167_c0_g2	60.2511	-4.85287	0.670555	-7.23709	4.58428e-13	1.28704e-09	K05466,K05467,K09624	ryncolin-1-like	GO:0001666,GO:0001932,GO:0001934,GO:0002376,GO:0003674,GO:0005102,GO:0005488,GO:0005515,GO:0005575,GO:0005576,GO:0005615,GO:0006928,GO:0006950,GO:0007154,GO:0007165,GO:0007166,GO:0007167,GO:0007169,GO:0007171,GO:0008047,GO:0008150,GO:0009628,GO:0009893,GO:0009966,GO:0009967,GO:0009987,GO:0010469,GO:0010562,GO:0010594,GO:0010595,GO:0010596,GO:0010604,GO:0010632,GO:0010633,GO:0010634,GO:0010646,GO:…	Siderastrea radians
TRINITY_DN379950_c0_g4	46.2405	-9.06931	1.25435	-7.23031	4.81891e-13	1.33488e-09	-	-	-	Siderastrea radians
TRINITY_DN438507_c1_g4	57.8864	-6.88884	0.956625	-7.20119	5.96893e-13	1.61543e-09	-	uncharacterized protein LOC110063171 Ofav	-	Siderastrea radians
TRINITY_DN379977_c1_g2	58.0954	-9.39973	1.31324	-7.15767	8.20576e-13	2.18563e-09	-	uncharacterized protein LOC110055539 Ofav	-	Siderastrea radians
TRINITY_DN418694_c2_g9	61.285	-3.65726	0.511884	-7.14471	9.01894e-13	2.37182e-09	-	-	-	Siderastrea radians
TRINITY_DN412798_c1_g3	340.182	-2.36736	0.33382	-7.09173	1.32446e-12	3.3971e-09	-	translocase of chloroplast 159, chloroplastic-like	-	Siderastrea radians
TRINITY_DN425413_c1_g1	45.2617	-9.04051	1.27794	-7.07427	1.50236e-12	3.80639e-09	-	-	-	Siderastrea radians
TRINITY_DN429600_c2_g14	406.432	-2.97062	0.42194	-7.04039	1.91708e-12	4.74148e-09	-	-	-	Siderastrea radians
TRINITY_DN290958_c0_g3	57.5054	-9.38267	1.34309	-6.98591	2.83022e-12	6.83717e-09	-	uncharacterized protein LOC110039834 Ofav	-	Siderastrea radians
TRINITY_DN427006_c0_g1	205.568	-2.07432	0.297487	-6.97281	3.1067e-12	7.33449e-09	-	uncharacterized protein LOC110053675 Ofav	-	Siderastrea radians
TRINITY_DN434926_c3_g13	123.53	-2.14325	0.307944	-6.95987	3.40576e-12	7.86421e-09	-	MAM and LDL-receptor class A domain-containing protein 1-like	-	Siderastrea radians
TRINITY_DN431071_c4_g7	44.1767	-9.00232	1.29347	-6.95983	3.40678e-12	7.86421e-09	-	-	-	Siderastrea radians
TRINITY_DN47677_c0_g3	39.9415	-8.86248	1.28381	-6.90326	5.08219e-12	1.16028e-08	-	receptor-type tyrosine-protein phosphatase delta-like	-	Siderastrea radians
TRINITY_DN400858_c0_g5	51.5752	-9.2251	1.34099	-6.87935	6.01273e-12	1.31493e-08	-	-	-	Siderastrea radians
TRINITY_DN242675_c0_g2	54.391	-7.49437	1.0961	-6.8373	8.07015e-12	1.74648e-08	-	multiple epidermal growth factor-like domains protein 11	-	Siderastrea radians
TRINITY_DN426284_c2_g4	47.0355	-9.09534	1.34145	-6.78022	1.19995e-11	2.49298e-08	-	uncharacterized protein LOC110055539 Ofav	-	Siderastrea radians
TRINITY_DN267139_c0_g1	37.0919	-5.89079	0.869537	-6.77463	1.24724e-11	2.56555e-08	K11251	histone H2A-like	GO:0000228,GO:0000785,GO:0000790,GO:0003674,GO:0003676,GO:0003677,GO:0005488,GO:0005575,GO:0005622,GO:0005623,GO:0005634,GO:0005694,GO:0006325,GO:0006342,GO:0006355,GO:0006996,GO:0008150,GO:0009889,GO:0009890,GO:0009892,GO:0009987,GO:0010468,GO:0010556,GO:0010558,GO:0010605,GO:0010629,GO:0016043,GO:0016458,GO:0019219,GO:0019222,GO:0031323,GO:0031324,GO:0031326,GO:0031327,GO:0031974,GO:0031981,GO:…	Siderastrea radians
TRINITY_DN379950_c0_g1	39.5472	-8.84164	1.30751	-6.76219	1.35924e-11	2.74165e-08	-	-	-	Siderastrea radians
TRINITY_DN413491_c2_g6	53.3821	-7.40486	1.10299	-6.71342	1.90121e-11	3.76179e-08	-	short-chain collagen C4-like	-	Siderastrea radians
TRINITY_DN412600_c0_g5	94.0316	-3.26142	0.493775	-6.60507	3.97336e-11	7.24113e-08	K01311,K01345,K01346,K09632,K20751	chymotrypsinogen A-like	GO:0003674,GO:0003824,GO:0005575,GO:0005576,GO:0006508,GO:0006725,GO:0006766,GO:0006767,GO:0006807,GO:0006873,GO:0006874,GO:0006875,GO:0008150,GO:0008152,GO:0008233,GO:0009235,GO:0009987,GO:0016787,GO:0017144,GO:0019538,GO:0019725,GO:0030003,GO:0033013,GO:0042592,GO:0043170,GO:0044237,GO:0044238,GO:0044281,GO:0046483,GO:0048878,GO:0050801,GO:0051186,GO:0055065,GO:0055074,GO:0055080,GO:0055082,GO:…	Siderastrea radians
TRINITY_DN450170_c0_g1	37.4995	-8.77102	1.33069	-6.59133	4.35913e-11	7.87509e-08	-	NACHT, LRR and PYD domains-containing protein 10-like	-	Siderastrea radians
TRINITY_DN453572_c4_g5	69.966	-7.88865	1.19938	-6.5773	4.79083e-11	8.58037e-08	K05111	ephrin type-A receptor 4-like	-	Siderastrea radians
TRINITY_DN427410_c0_g1	139.269	-2.49259	0.379604	-6.56631	5.15782e-11	9.15871e-08	-	Enoyl-(Acyl carrier protein) reductase	-	Siderastrea radians
TRINITY_DN427197_c1_g2	59.594	-9.43831	1.43913	-6.55833	5.44151e-11	9.58056e-08	-	-	-	Siderastrea radians
TRINITY_DN413342_c0_g5	32.6127	-3.7699	0.575383	-6.55199	5.67768e-11	9.91237e-08	-	-	-	Siderastrea radians
TRINITY_DN429543_c2_g5	31.506	-8.51517	1.30004	-6.54991	5.75723e-11	9.9675e-08	-	-	-	Siderastrea radians
TRINITY_DN421982_c1_g9	48.0391	-8.15973	1.24713	-6.54279	6.03798e-11	1.03672e-07	K00699	UDP-glucuronosyltransferase 1-5-like	GO:0001523,GO:0001889,GO:0001972,GO:0002237,GO:0002526,GO:0003008,GO:0003674,GO:0003824,GO:0004857,GO:0005080,GO:0005488,GO:0005496,GO:0005501,GO:0005504,GO:0005515,GO:0005575,GO:0005622,GO:0005623,GO:0005737,GO:0005783,GO:0005789,GO:0005886,GO:0005887,GO:0005975,GO:0005996,GO:0006063,GO:0006082,GO:0006109,GO:0006629,GO:0006631,GO:0006706,GO:0006711,GO:0006720,GO:0006721,GO:0006725,GO:0006778,GO:…	Siderastrea radians
TRINITY_DN246184_c0_g2	29.1452	-8.40338	1.28519	-6.53863	6.20843e-11	1.05724e-07	-	-	-	Siderastrea radians
TRINITY_DN452110_c12_g21	46.4296	-9.07363	1.39253	-6.51594	7.22345e-11	1.22009e-07	-	putative protein NLRC3-like	-	Siderastrea radians
TRINITY_DN455777_c7_g5	45.8608	-4.67778	0.725415	-6.44841	1.13029e-10	1.83457e-07	-	MAC/Perforin domain	-	Siderastrea radians
TRINITY_DN358425_c0_g5	32.7512	-8.57176	1.32955	-6.44713	1.13985e-10	1.83575e-07	-	-	-	Siderastrea radians
TRINITY_DN394308_c1_g4	119.643	-4.30958	0.669251	-6.4394	1.19945e-10	1.91686e-07	-	Uncharacterized skeletal organic matrix protein 7; Short=Uncharacterized SOMP-7	-	Siderastrea radians
TRINITY_DN365759_c0_g1	34.0269	-8.62681	1.34738	-6.40267	1.5268e-10	2.40322e-07	-	NFX1-type zinc finger-containing protein 1-like	-	Siderastrea radians
TRINITY_DN422496_c1_g1	50.0082	-8.21522	1.28311	-6.40257	1.52782e-10	2.40322e-07	-	-	-	Siderastrea radians
TRINITY_DN373188_c1_g1	27.4522	-8.32148	1.30024	-6.39995	1.55427e-10	2.40977e-07	-	ficolin-1-like; microfibrillar-associated protein 4	GO:0001527,GO:0005575,GO:0005576,GO:0008150,GO:0009314,GO:0009411,GO:0009416,GO:0009628,GO:0009650,GO:0009987,GO:0010224,GO:0010712,GO:0016043,GO:0019222,GO:0022607,GO:0030198,GO:0031012,GO:0034644,GO:0043062,GO:0044085,GO:0044420,GO:0044421,GO:0048251,GO:0050789,GO:0050896,GO:0051716,GO:0065007,GO:0071214,GO:0071478,GO:0071482,GO:0071493,GO:0071840,GO:0071953,GO:0085029,GO:0097435,GO:0099080,GO:…	Siderastrea radians
TRINITY_DN428770_c0_g1	212.139	-11.2687	1.7625	-6.39356	1.6207e-10	2.49415e-07	-	ZP domain-containing protein-like	-	Siderastrea radians
TRINITY_DN423993_c2_g1	31.4558	-8.51913	1.3333	-6.38948	1.66446e-10	2.53186e-07	-	uncharacterized protein LOC107354831 Adig	-	Siderastrea radians
TRINITY_DN453602_c16_g18	26.6902	-8.27511	1.29521	-6.38902	1.66958e-10	2.53186e-07	-	-	-	Siderastrea radians
TRINITY_DN254142_c0_g2	44.2849	-9.00517	1.41131	-6.38073	1.76247e-10	2.65336e-07	-	-	-	Siderastrea radians
TRINITY_DN439745_c0_g5	30.0216	-8.44709	1.32575	-6.37154	1.8714e-10	2.75741e-07	-	-	-	Siderastrea radians
TRINITY_DN455605_c3_g1	26.3688	-8.25825	1.30668	-6.32005	2.61485e-10	3.79895e-07	-	-	-	Siderastrea radians
TRINITY_DN214196_c0_g2	44.4321	-9.01039	1.42842	-6.30793	2.82793e-10	4.08e-07	-	nesprin-1-like isoform X1	-	Siderastrea radians
TRINITY_DN428471_c1_g4	549.733	-7.29718	1.16356	-6.27143	3.57749e-10	5.12583e-07	-	-	-	Siderastrea radians
TRINITY_DN347685_c0_g1	32.5327	-8.55936	1.36612	-6.26544	3.71783e-10	5.29041e-07	-	piwi	-	Siderastrea radians
TRINITY_DN455963_c3_g2	25.4511	-8.20541	1.3157	-6.23653	4.47398e-10	6.3231e-07	-	numb-like protein isoform X2	-	Siderastrea radians
TRINITY_DN426126_c6_g1	23.9459	-8.11923	1.30332	-6.22967	4.67413e-10	6.51731e-07	-	-	-	Siderastrea radians
TRINITY_DN416302_c2_g2	44.5183	-4.06085	0.65239	-6.22458	4.82862e-10	6.68272e-07	-	-	-	Siderastrea radians
TRINITY_DN449457_c1_g18	25.1773	-8.19232	1.31632	-6.22365	4.85709e-10	6.68272e-07	K17266	major vault protein-like isoform X1	GO:0001654,GO:0001775,GO:0001932,GO:0001933,GO:0002252,GO:0002263,GO:0002274,GO:0002275,GO:0002283,GO:0002366,GO:0002376,GO:0002443,GO:0002444,GO:0002446,GO:0003674,GO:0005488,GO:0005515,GO:0005575,GO:0005576,GO:0005622,GO:0005623,GO:0005634,GO:0005737,GO:0005829,GO:0005856,GO:0006469,GO:0006807,GO:0006810,GO:0006887,GO:0006950,GO:0006955,GO:0007154,GO:0007165,GO:0007166,GO:0007167,GO:0007169,GO:…	Siderastrea radians
TRINITY_DN419306_c0_g2	141.415	-3.2872	0.529945	-6.2029	5.54312e-10	7.42978e-07	K01047	basic phospholipase A2 nigroxin B-like	GO:0000187,GO:0001816,GO:0001932,GO:0001934,GO:0002227,GO:0002251,GO:0002252,GO:0002376,GO:0002385,GO:0002443,GO:0002444,GO:0002446,GO:0002682,GO:0002684,GO:0002791,GO:0002793,GO:0003674,GO:0003824,GO:0004620,GO:0004623,GO:0005102,GO:0005488,GO:0005509,GO:0005515,GO:0005575,GO:0005576,GO:0005615,GO:0005622,GO:0005623,GO:0005737,GO:0005829,GO:0006082,GO:0006275,GO:0006355,GO:0006357,GO:0006575,GO:…	Siderastrea radians
TRINITY_DN393932_c5_g5	27.3408	-8.31722	1.34312	-6.19246	5.9231e-10	7.87149e-07	K10443	kelch-like protein 28	-	Siderastrea radians
TRINITY_DN432015_c1_g2	27.7219	-8.32808	1.34502	-6.19179	5.94844e-10	7.87149e-07	-	uncharacterized protein LOC110067361 Ofav	-	Siderastrea radians
TRINITY_DN422618_c3_g9	22.1394	-8.00894	1.29617	-6.17893	6.45362e-10	8.48594e-07	-	-	-	Siderastrea radians
TRINITY_DN413156_c2_g2	43.0389	-6.21126	1.00685	-6.16901	6.87201e-10	8.97926e-07	K03648	putative uracil-DNA glycosylase-like	GO:0003674,GO:0003824,GO:0004844,GO:0006139,GO:0006259,GO:0006281,GO:0006284,GO:0006285,GO:0006725,GO:0006807,GO:0006950,GO:0006974,GO:0008150,GO:0008152,GO:0009987,GO:0016787,GO:0016798,GO:0016799,GO:0019104,GO:0033554,GO:0034641,GO:0043170,GO:0044237,GO:0044238,GO:0044260,GO:0046483,GO:0050896,GO:0051716,GO:0071704,GO:0090304,GO:0097506,GO:0097510,GO:0140097,GO:1901360	Siderastrea radians
TRINITY_DN388789_c6_g10	902.303	-6.98725	1.13491	-6.15663	7.43092e-10	9.51404e-07	-	-	GO:0005575,GO:0005622,GO:0005623,GO:0005737,GO:0005739,GO:0008150,GO:0019222,GO:0031323,GO:0043226,GO:0043227,GO:0043229,GO:0043231,GO:0043457,GO:0043467,GO:0044424,GO:0044444,GO:0044464,GO:0050789,GO:0050794,GO:0065007	Siderastrea radians
TRINITY_DN446346_c2_g5	42.5163	-2.77437	0.450684	-6.15592	7.46447e-10	9.51404e-07	K07374	Tubulin alpha-3 chain	-	Siderastrea radians
TRINITY_DN425254_c0_g1	65.8631	-4.31106	0.700885	-6.15088	7.70554e-10	9.76141e-07	-	-	-	Siderastrea radians
TRINITY_DN444977_c1_g2	22.4756	-8.02937	1.30715	-6.14265	8.11585e-10	1.01867e-06	-	-	-	Siderastrea radians
TRINITY_DN448984_c4_g4	26.5053	-8.26957	1.34636	-6.14219	8.13932e-10	1.01867e-06	-	-	-	Siderastrea radians
TRINITY_DN446616_c1_g6	47.2692	-9.10479	1.48716	-6.12225	9.22613e-10	1.13419e-06	-	COMM domain-containing protein 5-like; regulation of RNA metabolic process	GO:0000381,GO:0001558,GO:0001655,GO:0001822,GO:0002009,GO:0005575,GO:0005622,GO:0005623,GO:0005634,GO:0005654,GO:0005737,GO:0005829,GO:0007049,GO:0007050,GO:0007275,GO:0008150,GO:0009653,GO:0009887,GO:0009888,GO:0009987,GO:0010468,GO:0019219,GO:0019222,GO:0022402,GO:0030307,GO:0030856,GO:0030858,GO:0031323,GO:0031974,GO:0031981,GO:0032501,GO:0032502,GO:0035239,GO:0035295,GO:0040008,GO:0043226,GO:…	Siderastrea radians
TRINITY_DN434148_c2_g2	34.9481	-8.67024	1.4174	-6.11698	9.53652e-10	1.16545e-06	-	-	-	Siderastrea radians
TRINITY_DN405441_c0_g3	213.303	-4.83007	0.790673	-6.10882	1.00373e-09	1.21165e-06	-	-	-	Siderastrea radians
TRINITY_DN343862_c0_g2	26.9436	-8.28683	1.35672	-6.10799	1.00895e-09	1.21165e-06	-	-	-	Siderastrea radians
TRINITY_DN454749_c3_g5	81.7046	-2.98707	0.489994	-6.09614	1.08657e-09	1.29736e-06	-	MATH and LRR domain-containing protein PFE0570w-like	-	Siderastrea radians
TRINITY_DN378813_c0_g3	36.9374	-8.74858	1.43535	-6.09509	1.09376e-09	1.29848e-06	-	putative Myosin-2 heavy chain	-	Siderastrea radians
TRINITY_DN434115_c3_g10	474.377	-3.94348	0.648546	-6.08049	1.19814e-09	1.41432e-06	K00461	allene oxide synthase-lipoxygenase protein-like	GO:0001676,GO:0001775,GO:0002252,GO:0002263,GO:0002274,GO:0002275,GO:0002283,GO:0002366,GO:0002376,GO:0002443,GO:0002444,GO:0002446,GO:0002526,GO:0002532,GO:0002538,GO:0002540,GO:0003008,GO:0003013,GO:0003018,GO:0003674,GO:0003824,GO:0004051,GO:0005488,GO:0005506,GO:0005575,GO:0005576,GO:0005622,GO:0005623,GO:0005634,GO:0005635,GO:0005641,GO:0005654,GO:0005737,GO:0005829,GO:0005886,GO:0006082,GO:…	Siderastrea radians
TRINITY_DN454035_c3_g9	194.745	-2.08835	0.344209	-6.0671	1.30237e-09	1.52008e-06	-	uncharacterized protein LOC110062407 Ofav	-	Siderastrea radians
TRINITY_DN455115_c2_g7	25.9363	-8.23593	1.35977	-6.05688	1.38791e-09	1.61087e-06	-	EGF-like repeat and discoidin I-like domain-containing protein 3	-	Siderastrea radians
TRINITY_DN411598_c0_g1	587.123	-2.10558	0.348065	-6.0494	1.45391e-09	1.65966e-06	-	Putative peptidoglycan binding domain	-	Siderastrea radians
TRINITY_DN443467_c4_g10	32.7949	-6.22033	1.03134	-6.0313	1.62646e-09	1.84648e-06	K06619	leucine-rich repeat serine/threonine-protein kinase 2-like	-	Siderastrea radians
TRINITY_DN355613_c1_g1	22.1705	-8.01211	1.33043	-6.02218	1.72084e-09	1.93252e-06	-	uncharacterized protein LOC107328096 Adig	-	Siderastrea radians
TRINITY_DN390706_c1_g4	57.6079	-6.67282	1.10956	-6.01395	1.81061e-09	2.01402e-06	-	-	-	Siderastrea radians
TRINITY_DN365716_c0_g3	33.8848	-6.80514	1.1316	-6.01375	1.81281e-09	2.01402e-06	K07374	tubulin alpha chain-like protein	-	Siderastrea radians
TRINITY_DN411296_c1_g2	401.622	-2.84575	0.474581	-5.99634	2.01817e-09	2.22562e-06	K01311,K01345,K01346,K09632,K20751	chymotrypsinogen A-like isoform X2	GO:0003674,GO:0003824,GO:0005575,GO:0005576,GO:0006508,GO:0006725,GO:0006766,GO:0006767,GO:0006807,GO:0006873,GO:0006874,GO:0006875,GO:0008150,GO:0008152,GO:0008233,GO:0009235,GO:0009987,GO:0016787,GO:0017144,GO:0019538,GO:0019725,GO:0030003,GO:0033013,GO:0042592,GO:0043170,GO:0044237,GO:0044238,GO:0044281,GO:0046483,GO:0048878,GO:0050801,GO:0051186,GO:0055065,GO:0055074,GO:0055080,GO:0055082,GO:…	Siderastrea radians
TRINITY_DN372022_c0_g1	28.7133	-8.38756	1.3989	-5.99581	2.02469e-09	2.22562e-06	-	MAC/Perforin domain	-	Siderastrea radians
TRINITY_DN412917_c3_g3	23.3025	-8.08367	1.3491	-5.9919	2.07399e-09	2.26781e-06	-	-	-	Siderastrea radians
TRINITY_DN406909_c5_g8	1062.63	-2.14842	0.359397	-5.97785	2.261e-09	2.44654e-06	-	uncharacterized protein LOC110069750 Ofav	-	Siderastrea radians
TRINITY_DN428060_c9_g1	100.757	-3.81418	0.638276	-5.97576	2.29027e-09	2.46537e-06	-	peroxidasin-like; von Willebrand factor D and EGF	-	Siderastrea radians
TRINITY_DN327776_c0_g2	24.2319	-8.13888	1.36282	-5.97207	2.34258e-09	2.49582e-06	-	putative laminin subunit gamma-1-like	-	Siderastrea radians
TRINITY_DN292969_c0_g3	1425.99	-9.19205	1.53982	-5.96957	2.37887e-09	2.52155e-06	-	mitotic sister chromatid biorientation	-	Siderastrea radians
TRINITY_DN424004_c1_g2	210.367	-2.56932	0.430895	-5.96276	2.48008e-09	2.61549e-06	K12800	E3 ubiquitin-protein ligase DZIP3-like	-	Siderastrea radians
TRINITY_DN431867_c0_g5	77.4676	-5.04517	0.846509	-5.95997	2.52282e-09	2.63927e-06	-	putative collectin-12-like	-	Siderastrea radians
TRINITY_DN439760_c0_g16	77.763	-2.01728	0.33849	-5.95963	2.52804e-09	2.63927e-06	K05111	ephrin type-A receptor 2-like	-	Siderastrea radians
TRINITY_DN430447_c1_g8	19.7951	-7.84987	1.31765	-5.95749	2.56142e-09	2.66076e-06	-	uncharacterized protein LOC110054211 Ofav	-	Siderastrea radians
TRINITY_DN379162_c0_g3	56.0119	-5.21401	0.87771	-5.94047	2.84212e-09	2.9231e-06	-	-	-	Siderastrea radians
TRINITY_DN433697_c2_g5	30.8489	-6.69143	1.12797	-5.93229	2.98738e-09	3.05306e-06	K05111	ephrin type-A receptor 4-like	-	Siderastrea radians
TRINITY_DN432697_c1_g2	25.7871	-8.23164	1.3886	-5.928	3.06652e-09	3.10774e-06	-	uncharacterized protein LOC110057460 Ofav	-	Siderastrea radians
TRINITY_DN438583_c1_g5	185.723	-2.14495	0.362178	-5.92236	3.17359e-09	3.20064e-06	-	-	-	Siderastrea radians
TRINITY_DN328474_c0_g1	19.2153	-7.8038	1.31845	-5.9189	3.24105e-09	3.25289e-06	-	glutamate--cysteine ligase regulatory subunit-like	-	Siderastrea radians
TRINITY_DN414514_c1_g1	21.4039	-7.95749	1.34512	-5.91583	3.30208e-09	3.29821e-06	-	uncharacterized protein LOC110058011 Ofav	-	Siderastrea radians
TRINITY_DN423908_c2_g1	24.7837	-8.16649	1.38107	-5.91317	3.35579e-09	3.33582e-06	-	-	-	Siderastrea radians
TRINITY_DN456766_c32_g4	34.1238	-7.66805	1.29771	-5.90893	3.44346e-09	3.40667e-06	-	equilibrative nucleoside transporter 1-like isoform X3	-	Siderastrea radians
TRINITY_DN410669_c0_g6	23.3288	-8.08688	1.37171	-5.89546	3.7364e-09	3.67896e-06	-	protein NLRC5-like	-	Siderastrea radians
TRINITY_DN177058_c0_g1	24.297	-8.13773	1.38391	-5.88024	4.09674e-09	3.97721e-06	-	putative apolipoprotein L3-like isoform X1	-	Siderastrea radians
TRINITY_DN345303_c0_g2	23.8163	-8.1088	1.37938	-5.8786	4.13739e-09	3.99799e-06	-	hypothetical protein NEMVEDRAFT_v1g149450	-	Siderastrea radians
TRINITY_DN450936_c0_g3	20.0108	-7.86445	1.34128	-5.86337	4.53561e-09	4.3424e-06	K12800	putative nucleotide-binding oligomerization domain-containing protein 2-like isoform X4	-	Siderastrea radians
TRINITY_DN456625_c21_g21	222.654	-3.75314	0.640863	-5.85639	4.73048e-09	4.50819e-06	-	-	-	Siderastrea radians
TRINITY_DN177322_c0_g2	20.3703	-7.89069	1.35039	-5.84325	5.11917e-09	4.85634e-06	K06254	putative Agrin; Kazal type serine protease inhibitors	GO:0002162,GO:0003674,GO:0005488,GO:0005515,GO:0005575,GO:0005576,GO:0005604,GO:0005605,GO:0031012,GO:0044420,GO:0044421,GO:0062023	Siderastrea radians
TRINITY_DN211144_c0_g1	229.314	-9.6631	1.65605	-5.83502	5.37841e-09	5.07907e-06	-	-	-	Siderastrea radians
TRINITY_DN455777_c7_g13	24.2093	-8.14224	1.3962	-5.83171	5.48625e-09	5.15747e-06	-	MAC/Perforin domain	-	Siderastrea radians
TRINITY_DN432907_c1_g2	379.886	-6.55429	1.12618	-5.81992	5.88766e-09	5.5099e-06	-	putative twitchin-like isoform X1	-	Siderastrea radians
TRINITY_DN447265_c1_g1	34.2218	-7.66101	1.31746	-5.81498	6.06413e-09	5.62437e-06	-	retinal dehydrogenase 1-like, partial	-	Siderastrea radians
TRINITY_DN418395_c4_g2	19.1602	-7.80429	1.34519	-5.80162	6.56775e-09	6.03757e-06	-	-	-	Siderastrea radians
TRINITY_DN341974_c0_g4	28.7662	-6.53368	1.12658	-5.79959	6.64753e-09	6.08398e-06	-	neurogenic locus notch homolog protein	-	Siderastrea radians
TRINITY_DN449334_c1_g3	274.21	-2.28973	0.395679	-5.78685	7.17188e-09	6.50097e-06	-	putative mannose-specific lectin-like	-	Siderastrea radians
TRINITY_DN452305_c4_g5	38.0198	-3.77171	0.651973	-5.78507	7.24833e-09	6.50097e-06	K05104,K05105,K05106,K05108,K05110	ephrin type-A receptor 4a-like	-	Siderastrea radians
TRINITY_DN308554_c0_g1	17.319	-7.65168	1.32511	-5.77437	7.72428e-09	6.85798e-06	-	-	-	Siderastrea radians
TRINITY_DN403915_c0_g5	17.8235	-7.69359	1.33393	-5.76763	8.03958e-09	7.07742e-06	K07375	beta tubulin-like protein	-	Siderastrea radians
TRINITY_DN435164_c2_g1	19.1397	-7.79642	1.3565	-5.74747	9.05888e-09	7.77701e-06	-	Golgi reassembly-stacking protein 2-like	GO:0000139,GO:0002009,GO:0002165,GO:0005575,GO:0005622,GO:0005623,GO:0005737,GO:0005783,GO:0005793,GO:0005794,GO:0005795,GO:0005798,GO:0005886,GO:0006464,GO:0006486,GO:0006487,GO:0006807,GO:0006810,GO:0006888,GO:0006900,GO:0006901,GO:0006903,GO:0006996,GO:0007030,GO:0007275,GO:0007399,GO:0007444,GO:0007472,GO:0007476,GO:0007552,GO:0007560,GO:0008150,GO:0008152,GO:0009058,GO:0009059,GO:0009100,GO:…	Siderastrea radians
TRINITY_DN393388_c0_g3	37.0003	-6.41901	1.11735	-5.74485	9.20003e-09	7.86568e-06	K06254	calcium ion binding	-	Siderastrea radians
TRINITY_DN445096_c2_g6	24.0069	-4.37593	0.761999	-5.7427	9.31789e-09	7.89073e-06	-	-	-	Siderastrea radians
TRINITY_DN410061_c3_g2	30.7899	-8.4799	1.47724	-5.74035	9.44795e-09	7.94683e-06	K03231	translation elongation factor 1A	GO:0000166,GO:0000302,GO:0000322,GO:0000323,GO:0000324,GO:0000329,GO:0001882,GO:0001883,GO:0001932,GO:0001933,GO:0003674,GO:0003676,GO:0003723,GO:0003746,GO:0003779,GO:0003785,GO:0003824,GO:0003924,GO:0005488,GO:0005515,GO:0005516,GO:0005525,GO:0005575,GO:0005622,GO:0005623,GO:0005737,GO:0005739,GO:0005773,GO:0005774,GO:0005829,GO:0005840,GO:0005853,GO:0005938,GO:0006403,GO:0006405,GO:0006409,GO:…	Siderastrea radians
TRINITY_DN365716_c0_g1	54.9255	-2.84026	0.494874	-5.73936	9.5033e-09	7.96116e-06	K07374	Tubulin alpha-1 chain	-	Siderastrea radians
TRINITY_DN411543_c3_g5	33.5773	-7.64541	1.33628	-5.72142	1.05638e-08	8.78943e-06	-	-	-	Siderastrea radians
TRINITY_DN393525_c4_g12	465.428	-2.68156	0.46884	-5.71957	1.06796e-08	8.80459e-06	-	-	-	Siderastrea radians
TRINITY_DN442567_c3_g4	298.443	-3.7182	0.650202	-5.71854	1.07445e-08	8.82309e-06	-	uncharacterized protein LOC110042420 Ofav	-	Siderastrea radians
TRINITY_DN430488_c2_g1	115.367	-2.48409	0.43492	-5.7116	1.1192e-08	9.15436e-06	-	-	-	Siderastrea radians
TRINITY_DN217614_c0_g1	36.314	-6.79662	1.19102	-5.70654	1.15297e-08	9.3936e-06	-	thrombospondin-type laminin G domain and EAR repeat-containing protein-like, partial	GO:0003008,GO:0005575,GO:0005623,GO:0005886,GO:0005929,GO:0007600,GO:0007605,GO:0008150,GO:0009986,GO:0016020,GO:0031090,GO:0031253,GO:0032420,GO:0032421,GO:0032501,GO:0042995,GO:0043005,GO:0043226,GO:0043227,GO:0044422,GO:0044425,GO:0044441,GO:0044459,GO:0044463,GO:0044464,GO:0050877,GO:0050954,GO:0060170,GO:0071944,GO:0097458,GO:0098588,GO:0098590,GO:0098858,GO:0098862,GO:0120025,GO:0120038	Siderastrea radians
TRINITY_DN358774_c0_g1	17.1803	-7.64563	1.34095	-5.70164	1.18659e-08	9.6297e-06	-	helicase with zinc finger domain 2-like isoform X2	GO:0003674,GO:0003712,GO:0003713,GO:0005575,GO:0005622,GO:0005623,GO:0005634,GO:0005654,GO:0006355,GO:0006357,GO:0008150,GO:0009889,GO:0009891,GO:0009893,GO:0010468,GO:0010556,GO:0010557,GO:0010604,GO:0010628,GO:0019216,GO:0019219,GO:0019222,GO:0030374,GO:0031323,GO:0031325,GO:0031326,GO:0031328,GO:0031974,GO:0031981,GO:0043226,GO:0043227,GO:0043229,GO:0043231,GO:0043233,GO:0044422,GO:0044424,GO:…	Siderastrea radians
TRINITY_DN347615_c0_g2	18.578	-7.75375	1.36061	-5.69875	1.20691e-08	9.75654e-06	-	uncharacterized protein LOC110048910 Ofav	-	Siderastrea radians
TRINITY_DN430854_c7_g2	26.2617	-7.28694	1.28071	-5.68976	1.27218e-08	1.02048e-05	-	-	-	Siderastrea radians
TRINITY_DN246571_c0_g1	39.04	-6.89168	1.21353	-5.67905	1.35446e-08	1.07815e-05	-	encoded within the 25S rRNA gene on the opposite strand	GO:0005575,GO:0005622,GO:0005623,GO:0005737,GO:0005739,GO:0008150,GO:0019222,GO:0031323,GO:0043226,GO:0043227,GO:0043229,GO:0043231,GO:0043457,GO:0043467,GO:0044424,GO:0044444,GO:0044464,GO:0050789,GO:0050794,GO:0065007	Siderastrea radians
TRINITY_DN358011_c0_g1	81.1258	-2.08979	0.36985	-5.65039	1.60089e-08	1.26145e-05	K22078,K01194	acid trehalase-like protein 1	-	Siderastrea radians
TRINITY_DN337082_c0_g2	23.8396	-8.10976	1.43531	-5.65016	1.60295e-08	1.26145e-05	-	uncharacterized protein LOC110039864 Ofav	-	Siderastrea radians
TRINITY_DN416974_c1_g2	488.557	-3.49839	0.620834	-5.63499	1.75066e-08	1.36733e-05	-	uncharacterized protein LOC110042420 Ofav	-	Siderastrea radians
TRINITY_DN360932_c0_g2	16.0665	-7.54532	1.34033	-5.62943	1.80803e-08	1.4016e-05	-	-	-	Siderastrea radians
TRINITY_DN428060_c9_g5	586.688	-2.73117	0.485456	-5.62599	1.84445e-08	1.42452e-05	-	von Willebrand factor D and EGF domain-containing protein-like	-	Siderastrea radians
TRINITY_DN397708_c0_g3	31.7261	-6.71549	1.19509	-5.61924	1.91798e-08	1.47437e-05	-	-	-	Siderastrea radians
TRINITY_DN448408_c0_g3	17.5297	-7.67014	1.36509	-5.61877	1.92319e-08	1.47437e-05	-	-	-	Siderastrea radians
TRINITY_DN615777_c0_g1	18.1278	-7.7143	1.37392	-5.61483	1.96753e-08	1.50282e-05	-	putative complement C2-like isoform X1	-	Siderastrea radians
TRINITY_DN420692_c1_g11	25.9586	-8.23849	1.4704	-5.60288	2.10824e-08	1.60439e-05	-	short-chain collagen C4-like isoform X10	-	Siderastrea radians
TRINITY_DN261267_c0_g1	16.0446	-7.54559	1.3485	-5.59554	2.19933e-08	1.66761e-05	-	-	-	Siderastrea radians
TRINITY_DN408391_c3_g1	58.1244	-8.43439	1.50838	-5.59169	2.24868e-08	1.69882e-05	-	-	-	Siderastrea radians
TRINITY_DN169931_c0_g1	29.877	-4.06105	0.728366	-5.57557	2.46725e-08	1.83146e-05	-	-	-	Siderastrea radians
TRINITY_DN439239_c3_g7	15.5665	-7.50325	1.34718	-5.56961	2.5531e-08	1.88093e-05	K21626	NFX1-type zinc finger-containing protein 1-like	GO:0000981,GO:0003674,GO:0003700,GO:0006355,GO:0006357,GO:0008150,GO:0009889,GO:0010468,GO:0010556,GO:0019219,GO:0019222,GO:0031323,GO:0031326,GO:0050789,GO:0050794,GO:0051171,GO:0051252,GO:0060255,GO:0065007,GO:0080090,GO:0140110,GO:1903506,GO:2000112,GO:2001141	Siderastrea radians
TRINITY_DN283873_c0_g1	14.9609	-7.44388	1.33726	-5.56652	2.59881e-08	1.90784e-05	-	bromodomain adjacent to zinc finger domain protein 1A-like	-	Siderastrea radians
TRINITY_DN431457_c1_g7	107.384	-2.30362	0.414823	-5.55325	2.80399e-08	2.03687e-05	-	crt homolog 2-like; chloroquine-resistance transporter-like	-	Siderastrea radians
TRINITY_DN447052_c0_g2	16.7589	-7.60712	1.37071	-5.54976	2.86058e-08	2.07074e-05	-	tubulin beta chain	-	Siderastrea radians
TRINITY_DN413506_c2_g20	26.105	-6.39973	1.15398	-5.54577	2.92663e-08	2.1112e-05	-	hypothetical protein NEMVEDRAFT_v1g69016	-	Siderastrea radians
TRINITY_DN309543_c0_g2	68.5732	-7.19564	1.30033	-5.5337	3.13546e-08	2.25402e-05	-	-	-	Siderastrea radians
TRINITY_DN166150_c0_g2	23.7098	-8.1099	1.4676	-5.52596	3.27682e-08	2.33144e-05	K00412	cytochrome b	GO:0000003,GO:0001666,GO:0003674,GO:0003824,GO:0005488,GO:0005575,GO:0005622,GO:0005623,GO:0005737,GO:0005739,GO:0005740,GO:0005743,GO:0005746,GO:0005750,GO:0006091,GO:0006119,GO:0006122,GO:0006139,GO:0006163,GO:0006725,GO:0006753,GO:0006793,GO:0006796,GO:0006807,GO:0006810,GO:0006811,GO:0006812,GO:0006950,GO:0006970,GO:0006972,GO:0006979,GO:0007275,GO:0007276,GO:0007283,GO:0007584,GO:0008121,GO:…	Siderastrea radians
TRINITY_DN227721_c0_g1	3101.14	-13.4143	2.42833	-5.52409	3.31192e-08	2.34837e-05	-	-	-	Siderastrea radians
TRINITY_DN427352_c7_g1	37.9365	-3.44918	0.62504	-5.51834	3.4222e-08	2.41011e-05	-	-	-	Siderastrea radians
TRINITY_DN418949_c0_g1	14.3874	-21.5534	3.90991	-5.51251	3.53761e-08	2.47462e-05	K10421	CAP-Gly domain-containing linker protein 3-like	-	Siderastrea radians
TRINITY_DN290217_c0_g1	14.3874	-21.5534	3.90991	-5.51251	3.53761e-08	2.47462e-05	K02901	60S ribosomal protein L27-like	GO:0000184,GO:0000956,GO:0002181,GO:0002262,GO:0002376,GO:0002520,GO:0003674,GO:0003735,GO:0005198,GO:0005575,GO:0005622,GO:0005623,GO:0005737,GO:0005783,GO:0005789,GO:0005791,GO:0005829,GO:0005840,GO:0006139,GO:0006364,GO:0006396,GO:0006401,GO:0006402,GO:0006412,GO:0006413,GO:0006518,GO:0006605,GO:0006612,GO:0006613,GO:0006614,GO:0006725,GO:0006807,GO:0006810,GO:0006886,GO:0007275,GO:0008104,GO:…	Siderastrea radians
TRINITY_DN272325_c0_g4	14.1903	-21.5104	3.90995	-5.50145	3.76677e-08	2.59129e-05	-	activator of 90 kDa heat shock protein ATPase homolog 1-like]	-	Siderastrea radians
TRINITY_DN299868_c0_g1	14.1903	-21.5104	3.90995	-5.50145	3.76677e-08	2.59129e-05	K02997	40S ribosomal protein S9	GO:0003674,GO:0003676,GO:0003723,GO:0003735,GO:0005198,GO:0005488,GO:0005575,GO:0005622,GO:0005623,GO:0005737,GO:0005829,GO:0005840,GO:0006417,GO:0006450,GO:0008150,GO:0009889,GO:0009891,GO:0009893,GO:0010468,GO:0010556,GO:0010557,GO:0010604,GO:0010608,GO:0010628,GO:0015935,GO:0019222,GO:0019843,GO:0022626,GO:0022627,GO:0031323,GO:0031325,GO:0031326,GO:0031328,GO:0032268,GO:0032270,GO:0032991,GO:…	Siderastrea radians
TRINITY_DN360620_c1_g2	14.1903	-21.5104	3.90995	-5.50145	3.76677e-08	2.59129e-05	-	-	-	Siderastrea radians
TRINITY_DN431840_c1_g3	1872.63	-3.96128	0.721657	-5.48915	4.03883e-08	2.76017e-05	K17513	C-type lectin	-	Siderastrea radians
TRINITY_DN449312_c1_g4	15.693	-7.5116	1.36946	-5.48509	4.13268e-08	2.80585e-05	K07375	beta tubulin	-	Siderastrea radians
TRINITY_DN298935_c0_g1	18.7505	-7.77434	1.41855	-5.48048	4.24163e-08	2.86112e-05	-	putative sodium/potassium-transporting ATPase subunit alpha-3-like isoform X3	-	Siderastrea radians
TRINITY_DN433109_c2_g3	311.321	-3.48723	0.63818	-5.46434	4.64629e-08	3.11385e-05	-	sushi domain-containing protein 2-like; Nidogen-like	-	Siderastrea radians
TRINITY_DN417374_c1_g4	88.8209	-2.71002	0.496389	-5.45948	4.77543e-08	3.19011e-05	K10104	microfibril-associated glycoprotein 4-like	GO:0003674,GO:0005488,GO:0005575,GO:0008061,GO:0008144,GO:0016020,GO:0097367	Siderastrea radians
TRINITY_DN363207_c0_g1	646.991	-3.49422	0.640801	-5.45289	4.95576e-08	3.27895e-05	-	uncharacterized skeletal organic matrix protein 5-like	-	Siderastrea radians
TRINITY_DN433334_c2_g9	21.1267	-4.44912	0.816044	-5.45206	4.97891e-08	3.2838e-05	-	-	-	Siderastrea radians
TRINITY_DN411125_c2_g5	16.8718	-7.61391	1.39683	-5.45084	5.01338e-08	3.29608e-05	-	-	-	Siderastrea radians
TRINITY_DN428813_c5_g4	114.101	-8.49849	1.56385	-5.43434	5.49992e-08	3.58195e-05	-	uncharacterized protein LOC110040398 Ofav	-	Siderastrea radians
TRINITY_DN454258_c3_g6	44.9991	-5.46101	1.00572	-5.42992	5.63781e-08	3.65524e-05	-	-	-	Siderastrea radians
TRINITY_DN439659_c0_g6	92.5015	-5.27635	0.971901	-5.42889	5.67042e-08	3.65859e-05	-	hypothetical protein AC249_AIPGENE6730	-	Siderastrea radians
TRINITY_DN441030_c5_g5	14.9339	-7.43648	1.37037	-5.42662	5.74305e-08	3.68257e-05	-	-	-	Siderastrea radians
TRINITY_DN443625_c0_g1	682.612	-3.38751	0.624411	-5.42513	5.79115e-08	3.70199e-05	-	uncharacterized protein LOC110042420 Ofav	-	Siderastrea radians
TRINITY_DN445671_c1_g16	28.0835	-8.34996	1.54478	-5.40528	6.47085e-08	4.09865e-05	-	putative peroxidasin homolog	-	Siderastrea radians
TRINITY_DN455115_c1_g4	379.748	-2.91652	0.539728	-5.40369	6.5283e-08	4.10998e-05	-	lactadherin-like	-	Siderastrea radians
TRINITY_DN453572_c4_g8	30.8176	-7.51359	1.39328	-5.39274	6.93898e-08	4.31468e-05	K05111	ephrin type-A receptor 4-like	-	Siderastrea radians
TRINITY_DN417533_c0_g4	14.0688	-7.35023	1.3631	-5.39227	6.95728e-08	4.31468e-05	K13239,K17964	enoyl-CoA delta isomerase 2, mitochondrial-like	GO:0003674,GO:0003824,GO:0004165,GO:0005575,GO:0005622,GO:0005623,GO:0005737,GO:0005777,GO:0006950,GO:0006952,GO:0008150,GO:0009605,GO:0009607,GO:0009617,GO:0016853,GO:0016860,GO:0016863,GO:0042579,GO:0042742,GO:0043207,GO:0043226,GO:0043227,GO:0043229,GO:0043231,GO:0044424,GO:0044444,GO:0044464,GO:0050829,GO:0050896,GO:0051704,GO:0051707,GO:0098542	Siderastrea radians
TRINITY_DN439891_c1_g2	111.67	-2.62853	0.487722	-5.38941	7.06905e-08	4.35283e-05	-	-	-	Siderastrea radians
TRINITY_DN409750_c1_g3	23.982	-8.11866	1.5065	-5.38909	7.08165e-08	4.35283e-05	-	polyubiquitin-B	-	Siderastrea radians
TRINITY_DN441338_c1_g15	25.5622	-4.69617	0.875079	-5.36657	8.02461e-08	4.87474e-05	-	-	-	Siderastrea radians
TRINITY_DN436600_c0_g1	91.6986	-2.41692	0.451563	-5.35234	8.6824e-08	5.25895e-05	-	uncharacterized protein LOC110060791 Ofav	-	Siderastrea radians
TRINITY_DN439568_c3_g10	57.9684	-5.16146	0.96563	-5.34518	9.03289e-08	5.43953e-05	K12667	dolichyl-diphosphooligosaccharide--protein glycosyltransferase subunit 2-like	GO:0000421,GO:0002252,GO:0002376,GO:0003674,GO:0005488,GO:0005575,GO:0005622,GO:0005623,GO:0005737,GO:0005773,GO:0005774,GO:0005776,GO:0005783,GO:0005789,GO:0005791,GO:0006464,GO:0006486,GO:0006487,GO:0006807,GO:0006996,GO:0007029,GO:0007568,GO:0008150,GO:0008152,GO:0008250,GO:0009058,GO:0009059,GO:0009100,GO:0009101,GO:0009987,GO:0010256,GO:0012505,GO:0016020,GO:0016043,GO:0018193,GO:0018196,GO:…	Siderastrea radians
TRINITY_DN448705_c2_g7	13.223	-7.26432	1.35921	-5.3445	9.06677e-08	5.44415e-05	K21248	vacuole membrane protein 1-like	GO:0000003,GO:0000407,GO:0000421,GO:0002790,GO:0005575,GO:0005622,GO:0005623,GO:0005634,GO:0005730,GO:0005737,GO:0005773,GO:0005774,GO:0005776,GO:0005783,GO:0006810,GO:0006887,GO:0006914,GO:0006996,GO:0007029,GO:0007030,GO:0007155,GO:0007275,GO:0007565,GO:0007566,GO:0008104,GO:0008150,GO:0008152,GO:0009056,GO:0009306,GO:0009892,GO:0009894,GO:0009895,GO:0009987,GO:0010256,GO:0010506,GO:0010507,GO:…	Siderastrea radians
TRINITY_DN431642_c3_g4	111.26	-2.55283	0.477841	-5.34243	9.17072e-08	5.4907e-05	K00799	microsomal glutathione S-transferase 1-like	GO:0000003,GO:0000323,GO:0001775,GO:0002237,GO:0002252,GO:0002263,GO:0002274,GO:0002275,GO:0002283,GO:0002366,GO:0002376,GO:0002443,GO:0002444,GO:0002446,GO:0003006,GO:0003674,GO:0003824,GO:0004364,GO:0004601,GO:0004602,GO:0005488,GO:0005515,GO:0005575,GO:0005622,GO:0005623,GO:0005634,GO:0005737,GO:0005739,GO:0005740,GO:0005741,GO:0005764,GO:0005765,GO:0005766,GO:0005773,GO:0005774,GO:0005777,GO:…	Siderastrea radians
TRINITY_DN447593_c2_g10	15.3993	-7.47923	1.40067	-5.33974	9.30793e-08	5.55683e-05	-	-	-	Siderastrea radians
TRINITY_DN352923_c1_g1	62.5339	-2.04264	0.383138	-5.33133	9.74935e-08	5.78711e-05	-	-	-	Siderastrea radians
TRINITY_DN455503_c0_g3	14.461	-7.38995	1.39542	-5.29588	1.18445e-07	6.90835e-05	-	-	-	Siderastrea radians
TRINITY_DN434314_c3_g7	165.466	-4.42792	0.838068	-5.28349	1.26746e-07	7.31453e-05	-	-	-	Siderastrea radians
TRINITY_DN337319_c0_g4	14.4317	-7.39143	1.39993	-5.27984	1.29297e-07	7.44109e-05	-	-	-	Siderastrea radians
TRINITY_DN341062_c0_g1	16.0219	-7.53752	1.42844	-5.27675	1.31495e-07	7.52586e-05	-	putative chromodomain-helicase-DNA-binding protein 4-like	-	Siderastrea radians
TRINITY_DN399465_c1_g1	68.7554	-3.791	0.720988	-5.25807	1.45576e-07	8.24094e-05	-	integrin alpha-X-like	-	Siderastrea radians
TRINITY_DN445760_c2_g11	25.3065	-4.87748	0.929278	-5.24868	1.53192e-07	8.62511e-05	-	-	-	Siderastrea radians
TRINITY_DN346155_c0_g2	13.4959	-7.29514	1.39357	-5.23487	1.65099e-07	9.19581e-05	-	ubiquitin carboxyl-terminal hydrolase 19-like	-	Siderastrea radians
TRINITY_DN433864_c0_g1	44.7525	-3.49785	0.668611	-5.23152	1.68121e-07	9.3391e-05	-	-	-	Siderastrea radians
TRINITY_DN436549_c2_g1	17.4796	-7.66362	1.46527	-5.23016	1.69363e-07	9.38298e-05	-	-	-	Siderastrea radians
TRINITY_DN451523_c3_g17	534.905	-2.80882	0.537289	-5.22776	1.71574e-07	9.48018e-05	-	-	-	Siderastrea radians
TRINITY_DN451827_c3_g1	16.8694	-7.61178	1.45672	-5.2253	1.7387e-07	9.55623e-05	K06063	SNW domain-containing protein 1-like	GO:0000350,GO:0000375,GO:0000377,GO:0000393,GO:0000398,GO:0000974,GO:0001700,GO:0003674,GO:0003712,GO:0005488,GO:0005515,GO:0005575,GO:0005622,GO:0005623,GO:0005634,GO:0005681,GO:0006139,GO:0006355,GO:0006357,GO:0006396,GO:0006397,GO:0006725,GO:0006807,GO:0007275,GO:0007444,GO:0008150,GO:0008152,GO:0008380,GO:0009790,GO:0009792,GO:0009888,GO:0009889,GO:0009987,GO:0010467,GO:0010468,GO:0010556,GO:…	Siderastrea radians
TRINITY_DN436960_c6_g1	117.392	-10.4147	1.99571	-5.21852	1.80358e-07	9.80792e-05	-	uncharacterized protein LOC110050467 Ofav	-	Siderastrea radians
TRINITY_DN381218_c0_g1	27.5231	-3.11831	0.597691	-5.21726	1.81586e-07	9.80792e-05	-	putative ras-associating and dilute domain-containing protein-like	-	Siderastrea radians
TRINITY_DN422108_c3_g1	13.3046	-7.26762	1.39812	-5.19813	2.01308e-07	0.000107791	-	-	-	Siderastrea radians
TRINITY_DN426682_c5_g3	11.819	-7.10353	1.36683	-5.19709	2.02436e-07	0.00010801	K10104	microfibril-associated glycoprotein 4-like	-	Siderastrea radians
TRINITY_DN417606_c2_g4	77.3402	-2.89422	0.55717	-5.19449	2.05277e-07	0.000108795	K11997	E3 ubiquitin-protein ligase TRIM71-like	-	Siderastrea radians
TRINITY_DN430447_c1_g14	24.5112	-8.1513	1.57198	-5.18536	2.156e-07	0.000113112	-	putative lymphocyte antigen 6H-like isoform X2	-	Siderastrea radians
TRINITY_DN454064_c0_g6	97.8575	-3.35594	0.647406	-5.18367	2.17559e-07	0.000113852	-	uncharacterized protein LOC110042137 Ofav	-	Siderastrea radians
TRINITY_DN356374_c0_g1	12.9759	-7.23695	1.39817	-5.17603	2.26652e-07	0.000117427	-	myosin-10-like	-	Siderastrea radians
TRINITY_DN456238_c2_g16	18.7144	-7.7653	1.50254	-5.16811	2.36477e-07	0.000121608	K05110	ephrin type-B receptor 1-like isoform X1	GO:0000003,GO:0000902,GO:0000904,GO:0001556,GO:0002009,GO:0002252,GO:0002376,GO:0003006,GO:0003674,GO:0003824,GO:0004672,GO:0004713,GO:0004714,GO:0004888,GO:0005003,GO:0005005,GO:0005488,GO:0005515,GO:0005575,GO:0005623,GO:0005886,GO:0005887,GO:0006464,GO:0006468,GO:0006582,GO:0006725,GO:0006793,GO:0006796,GO:0006807,GO:0006928,GO:0006935,GO:0006950,GO:0006952,GO:0006955,GO:0007154,GO:0007165,GO:…	Siderastrea radians
TRINITY_DN427129_c2_g2	21.2398	-5.0679	0.983179	-5.15461	2.54161e-07	0.000128794	-	-	-	Siderastrea radians
TRINITY_DN422472_c0_g4	22.607	-6.24691	1.21191	-5.1546	2.54171e-07	0.000128794	K14074,K14075,K19404	Pancreatic Triacylglyceride Lipase-like protein 2	-	Siderastrea radians
TRINITY_DN443653_c1_g1	13.6744	-7.31159	1.4194	-5.15117	2.58866e-07	0.00013075	K12800	E3 ubiquitin-protein ligase DZIP3-like	-	Siderastrea radians
TRINITY_DN438446_c2_g4	62.3583	-2.61451	0.507587	-5.15086	2.59289e-07	0.00013075	-	latent-transforming growth factor beta-binding protein 2-like	-	Siderastrea radians
TRINITY_DN375489_c1_g1	12.8292	-7.22633	1.40539	-5.14185	2.72045e-07	0.000136519	-	-	-	Siderastrea radians
TRINITY_DN455049_c3_g1	18.0519	-7.71662	1.50435	-5.12954	2.90451e-07	0.000145055	-	-	-	Siderastrea radians
TRINITY_DN427194_c1_g3	12.8042	-7.21854	1.40907	-5.12292	3.00842e-07	0.000149526	-	-	-	Siderastrea radians
TRINITY_DN429152_c2_g1	50.1082	-4.48377	0.875772	-5.11979	3.05877e-07	0.000151666	-	-	-	Siderastrea radians
TRINITY_DN415445_c0_g13	12.659	-7.19679	1.40654	-5.11666	3.11001e-07	0.000153839	-	-	-	Siderastrea radians
TRINITY_DN448856_c2_g3	13.0949	-7.25226	1.42072	-5.10464	3.31419e-07	0.000162856	-	NFX1-type zinc finger-containing protein 1-like	-	Siderastrea radians
TRINITY_DN402142_c0_g2	26.1824	-4.62348	0.906601	-5.09979	3.40023e-07	0.000166608	K14007	protein transport protein Sec24C-like	GO:0000902,GO:0002790,GO:0003330,GO:0003331,GO:0005575,GO:0005622,GO:0005623,GO:0005737,GO:0005783,GO:0005798,GO:0006810,GO:0006888,GO:0006900,GO:0006996,GO:0007029,GO:0007030,GO:0007163,GO:0007275,GO:0007424,GO:0007517,GO:0008104,GO:0008150,GO:0008360,GO:0009306,GO:0009653,GO:0009987,GO:0010256,GO:0012505,GO:0012506,GO:0012507,GO:0015031,GO:0015833,GO:0016020,GO:0016043,GO:0016050,GO:0016192,GO:…	Siderastrea radians
TRINITY_DN362618_c0_g1	56.5055	-4.4602	0.876603	-5.08805	3.61773e-07	0.000175199	-	-	-	Siderastrea radians
TRINITY_DN302163_c0_g1	38.6651	-7.06025	1.39089	-5.07608	3.853e-07	0.000185297	-	-	-	Siderastrea radians
TRINITY_DN449498_c2_g5	17.4198	-7.65809	1.50917	-5.07436	3.88797e-07	0.000186547	-	-	-	Siderastrea radians
TRINITY_DN289656_c0_g3	12.2631	-7.14977	1.41112	-5.06673	4.04711e-07	0.00019329	-	EGF-like repeat and discoidin I-like domain-containing protein 3; Retinoschisin	GO:0001654,GO:0001786,GO:0003008,GO:0003407,GO:0003674,GO:0005488,GO:0005543,GO:0005546,GO:0005547,GO:0005575,GO:0005576,GO:0005615,GO:0005623,GO:0005886,GO:0007154,GO:0007155,GO:0007165,GO:0007186,GO:0007275,GO:0007423,GO:0007600,GO:0007601,GO:0007602,GO:0007603,GO:0008150,GO:0008289,GO:0009314,GO:0009416,GO:0009581,GO:0009582,GO:0009583,GO:0009584,GO:0009605,GO:0009628,GO:0009642,GO:0009653,GO:…	Siderastrea radians
TRINITY_DN249243_c0_g1	11.7957	-7.09642	1.40233	-5.06045	4.18267e-07	0.00019885	-	putative WD repeat-containing protein 7-like isoform X1	-	Siderastrea radians
TRINITY_DN314421_c0_g2	20.6207	-5.51582	1.09132	-5.05427	4.3203e-07	0.000204457	-	-	-	Siderastrea radians
TRINITY_DN409616_c2_g19	10.9186	-6.98747	1.38453	-5.04681	4.49246e-07	0.000211641	-	ephrin type-B receptor 1-like	-	Siderastrea radians
TRINITY_DN401262_c0_g3	10.7077	-6.96023	1.38147	-5.03828	4.69728e-07	0.000220291	-	putative ras-specific guanine nucleotide-releasing factor RalGPS2-like	-	Siderastrea radians
TRINITY_DN426362_c2_g3	15.2007	-7.46563	1.484	-5.03076	4.88551e-07	0.000228089	-	probable RNA-dependent RNA polymerase 1	-	Siderastrea radians
TRINITY_DN453808_c3_g1	64.4979	-2.59105	0.515492	-5.02637	4.99849e-07	0.00023284	-	-	-	Siderastrea radians
TRINITY_DN381030_c1_g2	34.392	-5.83426	1.16163	-5.02247	5.10117e-07	0.000236562	-	uncharacterized protein LOC110040398 Ofav	-	Siderastrea radians
TRINITY_DN418708_c2_g8	17.8879	-7.7042	1.53555	-5.01723	5.24225e-07	0.000242024	-	-	-	Siderastrea radians
TRINITY_DN423993_c0_g1	19.5895	-4.75153	0.94722	-5.01629	5.26787e-07	0.000242413	-	S-antigen protein-like	-	Siderastrea radians
TRINITY_DN350767_c0_g3	11.3145	-7.04016	1.40364	-5.01564	5.28567e-07	0.000242413	K05111	ephrin type-A receptor 4-like	-	Siderastrea radians
TRINITY_DN446485_c0_g2	93.9544	-2.02375	0.404021	-5.00903	5.47042e-07	0.00024869	K04615	Transposon TX1 uncharacterized 149 kDa protein	-	Siderastrea radians
TRINITY_DN387314_c0_g1	15.3753	-7.48814	1.49555	-5.00695	5.53004e-07	0.000250851	-	putative coatomer subunit delta-like	-	Siderastrea radians
TRINITY_DN402137_c5_g12	11.5624	-7.06701	1.41169	-5.00606	5.55564e-07	0.000251463	K11997,K12021,K12035	E3 ubiquitin-protein ligase TRIM71-like	-	Siderastrea radians
TRINITY_DN249981_c0_g3	10.7562	-6.96332	1.3925	-5.0006	5.71516e-07	0.000257562	-	E3 ubiquitin-protein ligase UBR4-like	-	Siderastrea radians
TRINITY_DN450853_c3_g1	13.5516	-7.2982	1.46069	-4.99642	5.84051e-07	0.000261509	-	NFX1-type zinc finger-containing protein 1-like	-	Siderastrea radians
TRINITY_DN420687_c0_g3	10.9028	-6.98552	1.39843	-4.99528	5.87519e-07	0.000262496	K04556	E3 ubiquitin-protein ligase parkin-like	GO:0000122,GO:0000139,GO:0000151,GO:0000209,GO:0000266,GO:0000422,GO:0000423,GO:0000976,GO:0001067,GO:0001101,GO:0001504,GO:0001505,GO:0001558,GO:0001664,GO:0001932,GO:0001933,GO:0001959,GO:0001961,GO:0001963,GO:0001964,GO:0002020,GO:0002791,GO:0002792,GO:0002793,GO:0003008,GO:0003674,GO:0003676,GO:0003677,GO:0003690,GO:0003700,GO:0003779,GO:0003824,GO:0004842,GO:0005102,GO:0005488,GO:0005515,GO:…	Siderastrea radians
TRINITY_DN429779_c3_g5	11.7156	-7.08951	1.41982	-4.99323	5.93774e-07	0.000264721	-	putative DNA replication complex GINS protein SLD5-like	-	Siderastrea radians
TRINITY_DN266188_c0_g1	21.6342	-6.09188	1.22039	-4.99173	5.98406e-07	0.000265646	K00318	proline dehydrogenase 1, mitochondrial-like	-	Siderastrea radians
TRINITY_DN411061_c0_g1	72.6665	-3.09798	0.621073	-4.9881	6.09748e-07	0.000270104	-	-	-	Siderastrea radians
TRINITY_DN413234_c0_g1	67.2848	-2.51392	0.504512	-4.98287	6.26491e-07	0.000276342	-	-	-	Siderastrea radians
TRINITY_DN431586_c4_g6	10.5017	-6.93257	1.39148	-4.98214	6.28843e-07	0.000276792	-	tetratricopeptide repeat protein 28-like	-	Siderastrea radians
TRINITY_DN429533_c1_g9	44.5026	-3.3513	0.67458	-4.96798	6.76524e-07	0.000294658	-	zinc finger protein 554-like	-	Siderastrea radians
TRINITY_DN115914_c0_g1	10.4759	-6.93225	1.39574	-4.96673	6.80909e-07	0.000295474	-	-	-	Siderastrea radians
TRINITY_DN210738_c0_g1	12.189	-7.14466	1.44001	-4.96153	6.99386e-07	0.000302082	-	putative CCR4-NOT transcription complex subunit 1-like	-	Siderastrea radians
TRINITY_DN438195_c1_g1	1283.46	-2.51459	0.507586	-4.95402	7.26943e-07	0.000312685	-	titin-like isoform X3	-	Siderastrea radians
TRINITY_DN410440_c1_g2	273.964	-2.7354	0.553171	-4.94495	7.61617e-07	0.000326249	K21294	cytochrome P450 monooxygenase tcpC-like isoform X1	-	Siderastrea radians
TRINITY_DN434471_c1_g3	62.0446	-2.21519	0.44847	-4.93945	7.83432e-07	0.000334215	-	-	-	Siderastrea radians
TRINITY_DN120262_c0_g1	22.9542	-4.5895	0.929272	-4.93881	7.86009e-07	0.000334627	-	hypothetical protein NEMVEDRAFT_v1g149131	-	Siderastrea radians
TRINITY_DN426716_c1_g2	77.5417	-4.96824	1.00662	-4.93555	7.99244e-07	0.000338183	-	complement C3	-	Siderastrea radians
TRINITY_DN383904_c0_g1	11.8741	-7.10264	1.44261	-4.92346	8.50272e-07	0.00035765	-	-	-	Siderastrea radians
TRINITY_DN454656_c3_g2	18.8375	-4.67398	0.949394	-4.92312	8.51751e-07	0.00035765	K18655,K18656	ATP-dependent RNA helicase DDX19A-like isoform X4	GO:0000003,GO:0000166,GO:0003006,GO:0003674,GO:0003676,GO:0003723,GO:0003724,GO:0003824,GO:0004004,GO:0004386,GO:0005488,GO:0005524,GO:0005575,GO:0005622,GO:0005623,GO:0005634,GO:0005635,GO:0005643,GO:0005681,GO:0005730,GO:0005737,GO:0006139,GO:0006396,GO:0006403,GO:0006405,GO:0006406,GO:0006417,GO:0006611,GO:0006725,GO:0006807,GO:0006810,GO:0006886,GO:0006913,GO:0007276,GO:0007281,GO:0007283,GO:…	Siderastrea radians
TRINITY_DN440794_c0_g4	121.942	-3.49784	0.711051	-4.91925	8.68758e-07	0.00036389	-	-	-	Siderastrea radians
TRINITY_DN385023_c0_g4	67.1791	-7.68711	1.56319	-4.91758	8.76199e-07	0.000365679	-	-	-	Siderastrea radians
TRINITY_DN431179_c1_g1	33.9125	-3.51476	0.714745	-4.9175	8.76547e-07	0.000365679	-	-	-	Siderastrea radians
TRINITY_DN455828_c6_g3	10.1322	-6.88198	1.40146	-4.91058	9.08069e-07	0.000377314	-	E3 ubiquitin-protein ligase DTX3L-like	-	Siderastrea radians
TRINITY_DN422074_c2_g1	11.301	-7.04417	1.43948	-4.89355	9.90321e-07	0.000405809	-	helicase with zinc finger domain 2-like	GO:0003674,GO:0003712,GO:0003713,GO:0005575,GO:0005622,GO:0005623,GO:0005634,GO:0005654,GO:0006355,GO:0006357,GO:0008150,GO:0009889,GO:0009891,GO:0009893,GO:0010468,GO:0010556,GO:0010557,GO:0010604,GO:0010628,GO:0019216,GO:0019219,GO:0019222,GO:0030374,GO:0031323,GO:0031325,GO:0031326,GO:0031328,GO:0031974,GO:0031981,GO:0043226,GO:0043227,GO:0043229,GO:0043231,GO:0043233,GO:0044422,GO:0044424,GO:…	Siderastrea radians
TRINITY_DN416922_c5_g11	10.3741	-6.90946	1.41239	-4.89205	9.97927e-07	0.000406743	-	-	-	Siderastrea radians
TRINITY_DN352054_c0_g2	11.3843	-7.04316	1.43975	-4.89194	9.98475e-07	0.000406743	-	putative exocyst complex component 2-like	-	Siderastrea radians
TRINITY_DN442068_c1_g8	11.1525	-7.02304	1.4382	-4.88321	1.04373e-06	0.000423937	-	RNA-binding protein with multiple splicing-like	GO:0000375,GO:0000377,GO:0000398,GO:0001932,GO:0001934,GO:0003674,GO:0003676,GO:0003712,GO:0003713,GO:0003723,GO:0003727,GO:0005488,GO:0005515,GO:0005575,GO:0005622,GO:0005623,GO:0005634,GO:0005654,GO:0005685,GO:0005737,GO:0005829,GO:0006139,GO:0006396,GO:0006397,GO:0006725,GO:0006807,GO:0006950,GO:0006979,GO:0008143,GO:0008150,GO:0008152,GO:0008380,GO:0009889,GO:0009891,GO:0009893,GO:0009966,GO:…	Siderastrea radians
TRINITY_DN427672_c0_g5	304.697	-7.49968	1.53811	-4.8759	1.08313e-06	0.000437795	-	-	-	Siderastrea radians
TRINITY_DN431067_c2_g2	9.73432	-6.82232	1.40072	-4.87058	1.11273e-06	0.000448886	-	-	-	Siderastrea radians
TRINITY_DN406628_c0_g4	24.5917	-2.98362	0.613783	-4.86103	1.16776e-06	0.000468734	-	-	-	Siderastrea radians
TRINITY_DN432697_c2_g1	17.1108	-6.66091	1.37031	-4.86087	1.1687e-06	0.000468734	-	uncharacterized protein LOC110057460 Ofav	-	Siderastrea radians
TRINITY_DN438805_c1_g10	44.0145	-2.64312	0.545533	-4.84503	1.26591e-06	0.000503229	-	putative cingulin-like	-	Siderastrea radians
TRINITY_DN422693_c3_g7	57.5915	-2.57109	0.530722	-4.84451	1.26924e-06	0.000503229	K12309	beta-galactosidase-like	GO:0000323,GO:0001775,GO:0002252,GO:0002263,GO:0002274,GO:0002275,GO:0002283,GO:0002366,GO:0002376,GO:0002443,GO:0002444,GO:0002446,GO:0003674,GO:0003824,GO:0004308,GO:0004553,GO:0004565,GO:0005488,GO:0005515,GO:0005575,GO:0005576,GO:0005615,GO:0005622,GO:0005623,GO:0005737,GO:0005764,GO:0005766,GO:0005773,GO:0005775,GO:0005794,GO:0005975,GO:0005996,GO:0006012,GO:0006022,GO:0006026,GO:0006027,GO:…	Siderastrea radians
TRINITY_DN407290_c2_g2	12.4458	-7.16982	1.48058	-4.84257	1.28169e-06	0.000507198	-	uncharacterized protein LOC107354831 Adig	-	Siderastrea radians
TRINITY_DN414979_c2_g3	21.5688	-6.17298	1.27644	-4.8361	1.32413e-06	0.000522997	-	putative neuronal growth regulator 1-like	-	Siderastrea radians
TRINITY_DN245848_c0_g2	10.9478	-6.98541	1.44465	-4.83535	1.32911e-06	0.000523968	K11997	E3 ubiquitin-protein ligase TRIM71-like	GO:0003674,GO:0003824,GO:0004842,GO:0005488,GO:0005515,GO:0005575,GO:0005622,GO:0005623,GO:0005737,GO:0006464,GO:0006807,GO:0007275,GO:0007399,GO:0008022,GO:0008150,GO:0008152,GO:0009987,GO:0016567,GO:0016740,GO:0019538,GO:0019787,GO:0032446,GO:0032501,GO:0032502,GO:0036211,GO:0043170,GO:0043412,GO:0044237,GO:0044238,GO:0044260,GO:0044267,GO:0044424,GO:0044464,GO:0048731,GO:0048856,GO:0061630,GO:…	Siderastrea radians
TRINITY_DN455877_c9_g23	11.9144	-7.11498	1.47219	-4.83292	1.34546e-06	0.000526708	-	-	-	Siderastrea radians
TRINITY_DN444812_c2_g12	1634.1	-2.65236	0.548823	-4.83281	1.3462e-06	0.000526708	-	tumor necrosis factor receptor superfamily member 21-like	-	Siderastrea radians
TRINITY_DN309050_c0_g2	11.3275	-7.04863	1.46041	-4.82646	1.38983e-06	0.00054072	-	stimulated by retinoic acid gene 6 protein homolog isoform X2	GO:0005575,GO:0005623,GO:0005886,GO:0006810,GO:0006811,GO:0006820,GO:0006855,GO:0006869,GO:0008150,GO:0010876,GO:0015711,GO:0015718,GO:0015849,GO:0015850,GO:0015893,GO:0016020,GO:0033036,GO:0034220,GO:0034633,GO:0035461,GO:0042221,GO:0042493,GO:0044464,GO:0046864,GO:0046865,GO:0046942,GO:0050896,GO:0051179,GO:0051180,GO:0051234,GO:0055085,GO:0071702,GO:0071938,GO:0071939,GO:0071944,GO:0098656,GO:…	Siderastrea radians
TRINITY_DN332127_c0_g1	10.8565	-6.98097	1.44727	-4.82356	1.41017e-06	0.000546589	-	-	-	Siderastrea radians
TRINITY_DN438875_c0_g7	399.667	-12.1824	2.53351	-4.80849	1.52074e-06	0.000582919	-	uncharacterized protein LOC110047924 isoform X2	-	Siderastrea radians
TRINITY_DN454234_c2_g8	11.665	-7.08526	1.4747	-4.80455	1.55104e-06	0.000593438	K00799	glutathione S-transferase-like isoform X2	-	Siderastrea radians
TRINITY_DN436513_c5_g2	35.4517	-4.9535	1.03319	-4.79435	1.63203e-06	0.000622135	-	short-chain collagen C4-like	-	Siderastrea radians
TRINITY_DN348656_c0_g2	48.8965	-4.55684	0.951593	-4.78864	1.67912e-06	0.000637747	K19031,K22144	positive regulation of protein kinase C activity	-	Siderastrea radians
TRINITY_DN415606_c5_g3	9.98569	-6.8583	1.4324	-4.78798	1.68466e-06	0.000638683	-	uncharacterized protein LOC110051217, partial Ofav	-	Siderastrea radians
TRINITY_DN447941_c0_g4	104.19	-3.74024	0.781308	-4.78715	1.69164e-06	0.000640159	-	-	-	Siderastrea radians
TRINITY_DN297632_c0_g1	78.488	-3.32856	0.695795	-4.78382	1.71999e-06	0.000647351	-	-	-	Siderastrea radians
TRINITY_DN413968_c3_g15	18.7085	-7.76551	1.62406	-4.78156	1.73942e-06	0.00065312	-	-	-	Siderastrea radians
TRINITY_DN369362_c0_g2	14682.6	-12.5428	2.62351	-4.78094	1.74475e-06	0.00065312	-	-	-	Siderastrea radians
TRINITY_DN412097_c0_g3	16.3	-7.56084	1.5832	-4.77566	1.79115e-06	0.000668083	-	uncharacterized protein LOC110040910 Ofav	-	Siderastrea radians
TRINITY_DN423710_c0_g4	27.4938	-2.9123	0.611879	-4.75961	1.93969e-06	0.000720897	-	putative uracil-DNA glycosylase-like [Hydra vulgaris]	GO:0008150,GO:0016032,GO:0019058,GO:0019079,GO:0039693,GO:0044403,GO:0044419,GO:0051704	Siderastrea radians
TRINITY_DN429180_c0_g6	38.0763	-4.53274	0.953453	-4.75403	1.99399e-06	0.000738439	K00699	UDP-glucuronosyltransferase 1-5-like	GO:0001523,GO:0001889,GO:0001972,GO:0002237,GO:0002526,GO:0003008,GO:0003674,GO:0003824,GO:0004857,GO:0005080,GO:0005488,GO:0005496,GO:0005501,GO:0005504,GO:0005515,GO:0005575,GO:0005622,GO:0005623,GO:0005737,GO:0005783,GO:0005789,GO:0005886,GO:0005887,GO:0005975,GO:0005996,GO:0006063,GO:0006082,GO:0006109,GO:0006629,GO:0006631,GO:0006706,GO:0006711,GO:0006720,GO:0006721,GO:0006725,GO:0006778,GO:…	Siderastrea radians
TRINITY_DN365620_c0_g6	9.25079	-6.74522	1.42003	-4.75006	2.03352e-06	0.000750403	-	protein turtle homolog A-like isoform X1	-	Siderastrea radians
TRINITY_DN401332_c0_g2	63.9166	-2.33001	0.491274	-4.7428	2.10785e-06	0.00077244	K01047	phospholipase A2 A2-actitoxin-Cgg2a-like isoform X2	GO:0002682,GO:0002683,GO:0002694,GO:0002695,GO:0003674,GO:0003824,GO:0004620,GO:0004623,GO:0005575,GO:0005576,GO:0005622,GO:0005623,GO:0005737,GO:0005829,GO:0006575,GO:0006629,GO:0006644,GO:0006650,GO:0006654,GO:0006658,GO:0006793,GO:0006796,GO:0006807,GO:0007162,GO:0008150,GO:0008152,GO:0008285,GO:0008610,GO:0008654,GO:0009058,GO:0009987,GO:0016298,GO:0016787,GO:0016788,GO:0019637,GO:0022407,GO:…	Siderastrea radians
TRINITY_DN452110_c12_g2	18.6113	-7.76279	1.63676	-4.74277	2.10812e-06	0.00077244	-	protein NLRC3-like	-	Siderastrea radians
TRINITY_DN366517_c0_g1	14.9048	-7.43076	1.5682	-4.73839	2.15426e-06	0.000785194	K06255	basement membrane-specific heparan sulfate proteoglycan core protein-like	GO:0000902,GO:0000904,GO:0005575,GO:0005576,GO:0005604,GO:0006928,GO:0006935,GO:0007163,GO:0007275,GO:0007399,GO:0007409,GO:0007411,GO:0007414,GO:0007415,GO:0008037,GO:0008038,GO:0008045,GO:0008150,GO:0009605,GO:0009653,GO:0009966,GO:0009967,GO:0009987,GO:0010646,GO:0010647,GO:0016043,GO:0022008,GO:0023051,GO:0023056,GO:0030011,GO:0030030,GO:0030154,GO:0030182,GO:0031012,GO:0031175,GO:0032501,GO:…	Siderastrea radians
TRINITY_DN415753_c4_g5	37.2025	-3.54933	0.74956	-4.73522	2.1882e-06	0.000794768	-	putative collagen alpha-3(VI) chain-like	-	Siderastrea radians
TRINITY_DN440497_c2_g7	63.4813	-3.50352	0.739906	-4.73509	2.18953e-06	0.000794768	-	-	-	Siderastrea radians
TRINITY_DN226100_c0_g2	9.04538	-6.71986	1.41929	-4.73465	2.19436e-06	0.000794768	-	putative condensin	-	Siderastrea radians
TRINITY_DN469439_c0_g1	23.1921	-4.60535	0.972719	-4.73451	2.19583e-06	0.000794768	-	-	-	Siderastrea radians
TRINITY_DN433285_c0_g7	11.405	-7.05203	1.4903	-4.73195	2.22368e-06	0.000799202	-	protein NLRC3-like	-	Siderastrea radians
TRINITY_DN380064_c0_g1	11.5046	-7.05842	1.49172	-4.73174	2.22601e-06	0.000799202	-	protein furry homolog-like	-	Siderastrea radians
TRINITY_DN420859_c3_g7	18.9178	-6.79556	1.4362	-4.73162	2.22731e-06	0.000799202	-	putative cathepsin L1-like isoform X4	-	Siderastrea radians
TRINITY_DN255814_c1_g1	13.748	-6.34723	1.34292	-4.72642	2.28507e-06	0.000816315	-	-	-	Siderastrea radians
TRINITY_DN314612_c0_g3	11.5537	-7.06588	1.49499	-4.72637	2.28568e-06	0.000816315	-	putative CST complex subunit CTC1-like	-	Siderastrea radians
TRINITY_DN175268_c0_g1	31.8149	-3.559	0.753107	-4.72576	2.29258e-06	0.000816978	-	-	-	Siderastrea radians
TRINITY_DN453711_c5_g1	47.7891	-2.76059	0.584286	-4.72472	2.30433e-06	0.000819758	-	uncharacterized protein LOC110040338 Ofav	-	Siderastrea radians
TRINITY_DN402202_c6_g18	75.7871	-3.37899	0.715436	-4.72298	2.32417e-06	0.000825403	-	-	-	Siderastrea radians
TRINITY_DN434959_c1_g5	24.3792	-5.7225	1.21283	-4.71832	2.378e-06	0.000840212	-	-	-	Siderastrea radians
TRINITY_DN419375_c0_g2	20.615	-6.10192	1.29413	-4.71508	2.41612e-06	0.000852228	K17725	persulfide dioxygenase ETHE1, mitochondrial-like	GO:0003674,GO:0005488,GO:0005506,GO:0005575,GO:0005622,GO:0005623,GO:0005634,GO:0005654,GO:0005737,GO:0005739,GO:0006518,GO:0006575,GO:0006749,GO:0006790,GO:0006807,GO:0008150,GO:0008152,GO:0009987,GO:0031974,GO:0031981,GO:0034641,GO:0043167,GO:0043169,GO:0043226,GO:0043227,GO:0043229,GO:0043231,GO:0043233,GO:0043603,GO:0044237,GO:0044422,GO:0044424,GO:0044428,GO:0044444,GO:0044446,GO:0044464,GO:…	Siderastrea radians
TRINITY_DN451827_c3_g12	17.6581	-5.85924	1.24353	-4.7118	2.4554e-06	0.000861695	K06063	SNW domain-containing protein 1-like	GO:0000122,GO:0000350,GO:0000375,GO:0000377,GO:0000393,GO:0000398,GO:0000785,GO:0000974,GO:0001101,GO:0001700,GO:0003674,GO:0003712,GO:0003713,GO:0003714,GO:0005102,GO:0005112,GO:0005488,GO:0005515,GO:0005575,GO:0005622,GO:0005623,GO:0005634,GO:0005654,GO:0005681,GO:0005684,GO:0005694,GO:0005737,GO:0006139,GO:0006351,GO:0006352,GO:0006355,GO:0006357,GO:0006366,GO:0006367,GO:0006396,GO:0006397,GO:…	Siderastrea radians
TRINITY_DN428197_c0_g3	13.4276	-6.30911	1.34064	-4.70606	2.52547e-06	0.000884792	-	uncharacterized protein LOC110043500 Ofav	-	Siderastrea radians
TRINITY_DN328711_c0_g2	8.80433	-6.67572	1.41886	-4.70498	2.5389e-06	0.00088714	-	putative glutamate--cysteine ligase regulatory subunit-like isoform X2	-	Siderastrea radians
TRINITY_DN454682_c2_g8	8.75204	-6.66815	1.4173	-4.70483	2.54071e-06	0.00088714	-	uncharacterized protein LOC110051022, partial Ofav	-	Siderastrea radians
TRINITY_DN251134_c0_g2	11.7704	-7.09413	1.50818	-4.70377	2.55404e-06	0.000890296	-	uncharacterized protein LOC110043812 Ofav	-	Siderastrea radians
TRINITY_DN453470_c3_g5	15.0312	-5.61775	1.19455	-4.70281	2.56599e-06	0.000892965	-	leucine-rich repeat-containing protein 28-like isoform X1	-	Siderastrea radians
TRINITY_DN399419_c3_g1	10.841	-6.98382	1.48778	-4.69412	2.67752e-06	0.00093022	-	collagen triple helix repeat-containing protein 1-like	-	Siderastrea radians
TRINITY_DN188747_c0_g1	10.2175	-6.88884	1.46983	-4.68683	2.77473e-06	0.000960777	-	-	-	Siderastrea radians
TRINITY_DN441334_c0_g3	10.5058	-6.94034	1.48137	-4.68509	2.79841e-06	0.000965757	K04565	superoxide dismutase [Cu-Zn]-like	GO:0005575,GO:0005622,GO:0005623,GO:0005737,GO:0009507,GO:0009536,GO:0043226,GO:0043227,GO:0043229,GO:0043231,GO:0044424,GO:0044444,GO:0044464	Siderastrea radians
TRINITY_DN360106_c0_g4	43.807	-3.31084	0.706735	-4.68469	2.80383e-06	0.000966025	-	-	-	Siderastrea radians
TRINITY_DN437810_c3_g1	776.085	13.0274	1.2044	10.8165	2.87608e-27	1.99174e-22	-	uncharacterized protein LOC110055917 Ofav	-	Siderastrea radians
TRINITY_DN427425_c0_g17	155.182	7.0437	0.720322	9.77855	1.39195e-22	3.05208e-18	K13912	deleted in malignant brain tumors 1 protein-like	-	Siderastrea radians
TRINITY_DN425068_c0_g1	382.649	12.0084	1.22873	9.77309	1.46907e-22	3.05208e-18	K01156	DEAD-like helicases superfamily	-	Siderastrea radians
TRINITY_DN411073_c0_g1	152.464	6.26849	0.649953	9.64453	5.18493e-22	8.97667e-18	-	-	-	Siderastrea radians
TRINITY_DN453758_c0_g1	357.767	10.0702	1.10828	9.0863	1.02471e-19	1.33056e-15	-	putative glutamic acid-rich protein-like CARP?	-	Siderastrea radians
TRINITY_DN402670_c1_g1	216.944	11.1898	1.2335	9.07155	1.17337e-19	1.43397e-15	-	protein sax-3-like isoform X1	-	Siderastrea radians
TRINITY_DN427043_c0_g2	232.615	11.291	1.26167	8.94929	3.57791e-19	3.91227e-15	K06773,K06774	hemicentin-1-like isoform X3	-	Siderastrea radians
TRINITY_DN510656_c0_g1	154.746	10.7037	1.22288	8.75288	2.0797e-18	2.16035e-14	-	uncharacterized protein LOC107346129 isoform X2 Adig	-	Siderastrea radians
TRINITY_DN406578_c6_g1	156.726	10.719	1.23555	8.67544	4.11968e-18	3.8904e-14	-	uncharacterized protein LOC110048808 Ofav	-	Siderastrea radians
TRINITY_DN122056_c0_g1	143.865	10.5983	1.29547	8.18108	2.81319e-16	2.01537e-12	-	-	-	Siderastrea radians
TRINITY_DN417512_c0_g1	172.949	5.34927	0.660595	8.09764	5.60339e-16	3.75528e-12	-	-	-	Siderastrea radians
TRINITY_DN447095_c12_g23	136.148	8.65171	1.08611	7.96576	1.64205e-15	8.74732e-12	-	-	-	Siderastrea radians
TRINITY_DN263767_c0_g3	87.7131	9.88096	1.26122	7.83446	4.70854e-15	2.18374e-11	-	-	-	Siderastrea radians
TRINITY_DN351047_c2_g1	83.1028	9.80869	1.25208	7.83389	4.73e-15	2.18374e-11	-	uncharacterized protein LOC110064290 Ofav	-	Siderastrea radians
TRINITY_DN438023_c5_g6	188.983	10.0289	1.28126	7.82734	4.98283e-15	2.25046e-11	-	-	-	Siderastrea radians
TRINITY_DN438678_c5_g2	62.4911	4.24035	0.548867	7.72564	1.11294e-14	4.6244e-11	-	-	-	Siderastrea radians
TRINITY_DN455414_c4_g1	108.767	3.21273	0.426604	7.53094	5.03777e-14	1.90296e-10	-	putative RNA-directed DNA polymerase from transposon BS	-	Siderastrea radians
TRINITY_DN281714_c0_g2	71.2573	9.58376	1.27407	7.52219	5.38674e-14	1.99697e-10	-	A disintegrin and metalloproteinase with thrombospondin motifs 9-like	-	Siderastrea radians
TRINITY_DN423845_c3_g2	116.869	8.43076	1.12112	7.51997	5.4789e-14	1.99697e-10	K13912	deleted in malignant brain tumors 1 protein-like	-	Siderastrea radians
TRINITY_DN421110_c0_g1	186.275	3.33797	0.444181	7.51489	5.69585e-14	2.04025e-10	-	-	-	Siderastrea radians
TRINITY_DN440097_c0_g1	117.722	3.13437	0.419996	7.46286	8.46668e-14	2.93167e-10	-	uncharacterized protein LOC110062256 Ofav	-	Siderastrea radians
TRINITY_DN434547_c3_g4	51.4667	4.46984	0.604564	7.3935	1.43016e-13	4.64256e-10	-	uncharacterized protein LOC107333238 Adig	-	Siderastrea radians
TRINITY_DN447339_c0_g9	54.3183	9.19308	1.26906	7.24401	4.35604e-13	1.25694e-09	K01195	beta-glucuronidase-like	GO:0000323,GO:0001775,GO:0002252,GO:0002263,GO:0002274,GO:0002275,GO:0002283,GO:0002366,GO:0002376,GO:0002443,GO:0002444,GO:0002446,GO:0003674,GO:0003824,GO:0004553,GO:0004566,GO:0005102,GO:0005488,GO:0005515,GO:0005575,GO:0005576,GO:0005615,GO:0005622,GO:0005623,GO:0005737,GO:0005764,GO:0005766,GO:0005773,GO:0005775,GO:0005975,GO:0006022,GO:0006026,GO:0006027,GO:0006082,GO:0006807,GO:0006810,GO:…	Siderastrea radians
TRINITY_DN411062_c1_g1	62.9737	3.35617	0.463512	7.24075	4.46217e-13	1.26992e-09	K02599,K20995	neurogenic locus notch homolog protein 1-like	-	Siderastrea radians
TRINITY_DN427372_c4_g1	74.6429	7.78294	1.08085	7.20077	5.9872e-13	1.61543e-09	-	BTB/POZ domain-containing protein KCTD21-like	-	Siderastrea radians
TRINITY_DN387975_c0_g2	64.9507	9.45197	1.32345	7.14192	9.20373e-13	2.39016e-09	K01367,K03853,K08573,K08578,K08585	calpain-9-like	GO:0000003,GO:0000323,GO:0000768,GO:0001667,GO:0001775,GO:0002064,GO:0002065,GO:0002066,GO:0002252,GO:0002263,GO:0002274,GO:0002275,GO:0002283,GO:0002366,GO:0002376,GO:0002443,GO:0002444,GO:0002446,GO:0003002,GO:0003006,GO:0003674,GO:0003824,GO:0004175,GO:0004197,GO:0004198,GO:0005488,GO:0005509,GO:0005515,GO:0005575,GO:0005576,GO:0005622,GO:0005623,GO:0005737,GO:0005739,GO:0005764,GO:0005773,GO:…	Siderastrea radians
TRINITY_DN420347_c2_g3	43.2323	3.64886	0.517637	7.04908	1.80111e-12	4.50832e-09	-	uncharacterized protein LOC110061836 Ofav	-	Siderastrea radians
TRINITY_DN440794_c0_g9	98.7006	9.08984	1.29613	7.01305	2.33186e-12	5.6995e-09	-	-	-	Siderastrea radians
TRINITY_DN421590_c0_g1	44.0794	8.88288	1.27225	6.98203	2.9095e-12	6.94788e-09	-	-	-	Siderastrea radians
TRINITY_DN353994_c0_g1	41.9699	8.82165	1.27913	6.8966	5.32606e-12	1.20274e-08	-	TerD domain	-	Siderastrea radians
TRINITY_DN358425_c0_g3	48.071	9.01735	1.30829	6.89249	5.48252e-12	1.22476e-08	-	-	-	Siderastrea radians
TRINITY_DN431372_c6_g14	69.8322	4.34647	0.631319	6.88474	5.78923e-12	1.27952e-08	K06819	lactadherin-like	GO:0000902,GO:0000904,GO:0001525,GO:0001568,GO:0001667,GO:0001755,GO:0001764,GO:0001936,GO:0001938,GO:0001944,GO:0002116,GO:0003002,GO:0003007,GO:0003148,GO:0003151,GO:0003205,GO:0003206,GO:0003279,GO:0003674,GO:0003824,GO:0004672,GO:0004713,GO:0004714,GO:0004888,GO:0005021,GO:0005488,GO:0005515,GO:0005575,GO:0005623,GO:0005886,GO:0006464,GO:0006468,GO:0006793,GO:0006796,GO:0006807,GO:0006928,GO:…	Siderastrea radians
TRINITY_DN447016_c4_g7	117.028	3.86042	0.564973	6.83294	8.31932e-12	1.78184e-08	-	-	-	Siderastrea radians
TRINITY_DN444003_c2_g9	49.0902	9.03646	1.32666	6.81141	9.66439e-12	2.04881e-08	-	uncharacterized protein LOC107356836 Adig	-	Siderastrea radians
TRINITY_DN430500_c0_g2	42.6503	8.83579	1.30106	6.7912	1.11203e-11	2.33364e-08	-	NACHT, LRR and PYD domains-containing protein 3-like	-	Siderastrea radians
TRINITY_DN434830_c0_g2	37.3691	8.65539	1.27798	6.77273	1.26377e-11	2.57407e-08	-	-	-	Siderastrea radians
TRINITY_DN434857_c1_g1	49.5489	5.37586	0.800726	6.71373	1.89707e-11	3.76179e-08	-	-	-	Siderastrea radians
TRINITY_DN384616_c0_g1	61.8337	9.37108	1.39766	6.70484	2.01629e-11	3.95185e-08	-	uncharacterized protein LOC110063554 Ofav	-	Siderastrea radians
TRINITY_DN409264_c1_g1	36.0809	8.59264	1.28708	6.67607	2.45429e-11	4.76536e-08	-	microfibril-associated glycoprotein 4-like	-	Siderastrea radians
TRINITY_DN426834_c4_g12	94.1553	6.14112	0.922349	6.65813	2.77338e-11	5.33506e-08	-	uncharacterized protein LOC110048129 Ofav	-	Siderastrea radians
TRINITY_DN565442_c0_g1	80.0184	7.91358	1.18891	6.65616	2.81081e-11	5.35746e-08	K10104	putative ryncolin-1-like	GO:0003674,GO:0005488,GO:0005575,GO:0008061,GO:0008144,GO:0016020,GO:0097367	Siderastrea radians
TRINITY_DN431372_c4_g1	40.816	8.78409	1.31997	6.65477	2.83743e-11	5.35902e-08	-	-	-	Siderastrea radians
TRINITY_DN452731_c1_g1	37.8194	8.66047	1.30562	6.63321	3.28468e-11	6.14786e-08	-	putative ryncolin-2-like isoform X2	-	Siderastrea radians
TRINITY_DN266531_c0_g2	34.4328	8.53701	1.28939	6.62095	3.56908e-11	6.62051e-08	-	-	-	Siderastrea radians
TRINITY_DN455209_c1_g6	35.0177	8.56072	1.2952	6.60957	3.85448e-11	7.08665e-08	K08585	calpain-9-like	GO:0000003,GO:0000768,GO:0001667,GO:0002064,GO:0002065,GO:0002066,GO:0003002,GO:0003006,GO:0003674,GO:0003824,GO:0004175,GO:0004197,GO:0004198,GO:0005488,GO:0005509,GO:0005575,GO:0005622,GO:0005623,GO:0005737,GO:0005856,GO:0006355,GO:0006357,GO:0006508,GO:0006807,GO:0006928,GO:0006949,GO:0006950,GO:0006952,GO:0007154,GO:0007165,GO:0007166,GO:0007167,GO:0007178,GO:0007275,GO:0007276,GO:0007281,GO:…	Siderastrea radians
TRINITY_DN412855_c0_g2	30.8557	8.38095	1.289	6.50192	7.93016e-11	1.31803e-07	-	putative nuclear factor NF-kappa-B p105 subunit-like isoform X1	-	Siderastrea radians
TRINITY_DN432318_c0_g11	1048.75	10.405	1.61291	6.45108	1.11059e-10	1.81679e-07	-	neurogenic locus notch homolog protein 2-like isoform X1	-	Siderastrea radians
TRINITY_DN446609_c0_g16	30.1894	8.35122	1.30457	6.40151	1.53848e-10	2.40322e-07	-	metalloproteinase inhibitor 3-like	-	Siderastrea radians
TRINITY_DN413120_c1_g4	52.393	9.14315	1.43376	6.37703	1.80554e-10	2.69864e-07	-	-	-	Siderastrea radians
TRINITY_DN446609_c0_g4	32.7036	8.46701	1.33695	6.33309	2.40306e-10	3.51585e-07	-	metalloproteinase inhibitor 3-like	-	Siderastrea radians
TRINITY_DN218240_c0_g2	32.1863	4.71095	0.75567	6.23413	4.54283e-10	6.37702e-07	-	-	-	Siderastrea radians
TRINITY_DN376976_c1_g4	26.2101	8.14658	1.30931	6.22206	4.90681e-10	6.70671e-07	-	uncharacterized protein LOC110053592 Ofav	-	Siderastrea radians
TRINITY_DN437346_c2_g13	40.4674	7.802	1.25618	6.2109	5.26827e-10	7.11957e-07	-	uncharacterized protein LOC107328452 Adig	-	Siderastrea radians
TRINITY_DN338234_c0_g2	25.6458	8.10031	1.30427	6.21063	5.27741e-10	7.11957e-07	-	-	-	Siderastrea radians
TRINITY_DN260467_c0_g1	26.9835	8.18711	1.32809	6.16456	7.06789e-10	9.17748e-07	-	-	-	Siderastrea radians
TRINITY_DN425988_c4_g5	24.7579	8.06142	1.30819	6.16225	7.17193e-10	9.25473e-07	-	putative oligosaccharyltransferase complex subunit OSTC-like	GO:0005575,GO:0005622,GO:0005623,GO:0005737,GO:0005783,GO:0005789,GO:0006464,GO:0006486,GO:0006487,GO:0006807,GO:0008150,GO:0008152,GO:0008250,GO:0009058,GO:0009059,GO:0009100,GO:0009101,GO:0009987,GO:0012505,GO:0016020,GO:0018193,GO:0018196,GO:0018279,GO:0019538,GO:0031984,GO:0032991,GO:0034645,GO:0036211,GO:0042175,GO:0043170,GO:0043226,GO:0043227,GO:0043229,GO:0043231,GO:0043412,GO:0043413,GO:…	Siderastrea radians
TRINITY_DN294467_c0_g2	24.8101	8.06065	1.31596	6.12531	9.05096e-10	1.11928e-06	-	putative FAS-associated factor 2-like	-	Siderastrea radians
TRINITY_DN421484_c0_g7	42.5122	8.84078	1.44663	6.1113	9.88206e-10	1.20062e-06	-	-	-	Siderastrea radians
TRINITY_DN434547_c3_g3	26.8528	8.18048	1.346	6.07761	1.2199e-09	1.43188e-06	-	-	-	Siderastrea radians
TRINITY_DN453860_c6_g7	82.1073	4.06855	0.671884	6.05544	1.40036e-09	1.61629e-06	-	hypothetical protein AC249_AIPGENE20398	-	Siderastrea radians
TRINITY_DN437359_c0_g7	27.1733	8.1819	1.35149	6.05399	1.41302e-09	1.6219e-06	-	-	-	Siderastrea radians
TRINITY_DN115914_c0_g2	24.9346	8.05983	1.33683	6.02904	1.64933e-09	1.86227e-06	-	-	-	Siderastrea radians
TRINITY_DN242945_c0_g2	20.6715	7.79589	1.3016	5.98945	2.10557e-09	2.29029e-06	-	-	-	Siderastrea radians
TRINITY_DN435667_c2_g4	22.6408	7.92002	1.32567	5.97433	2.31039e-09	2.47421e-06	-	-	-	Siderastrea radians
TRINITY_DN403940_c1_g1	38.6402	8.70539	1.46489	5.94268	2.80404e-09	2.89829e-06	K10746	putative exonuclease 1-like	GO:0000723,GO:0001325,GO:0001775,GO:0002200,GO:0002204,GO:0002208,GO:0002250,GO:0002252,GO:0002263,GO:0002285,GO:0002312,GO:0002366,GO:0002376,GO:0002377,GO:0002381,GO:0002440,GO:0002443,GO:0002449,GO:0002455,GO:0002460,GO:0002520,GO:0002562,GO:0002566,GO:0003674,GO:0003676,GO:0003677,GO:0003682,GO:0003824,GO:0004518,GO:0004519,GO:0004520,GO:0004521,GO:0004523,GO:0004527,GO:0004529,GO:0004536,GO:…	Siderastrea radians
TRINITY_DN453860_c6_g8	20.7202	7.7974	1.31453	5.93171	2.99787e-09	3.05306e-06	-	-	-	Siderastrea radians
TRINITY_DN444303_c0_g12	19.3754	7.70094	1.30946	5.88099	4.0782e-09	3.97721e-06	K12800	E3 ubiquitin-protein ligase DZIP3-like	-	Siderastrea radians
TRINITY_DN441118_c3_g1	278.814	3.71801	0.632719	5.87624	4.19699e-09	4.0368e-06	-	-	-	Siderastrea radians
TRINITY_DN295112_c0_g1	21.5132	7.85363	1.35048	5.81544	6.04763e-09	5.62437e-06	-	putative inositol 1,4,5-trisphosphate receptor-like	-	Siderastrea radians
TRINITY_DN427943_c3_g2	57.41	5.79136	0.997504	5.80585	6.40388e-09	5.91309e-06	-	-	-	Siderastrea radians
TRINITY_DN454798_c1_g1	64.7114	2.95303	0.509833	5.79215	6.94903e-09	6.33203e-06	-	uncharacterized protein LOC110047845 Ofav	-	Siderastrea radians
TRINITY_DN416671_c2_g10	108.514	5.30135	0.916254	5.7859	7.21254e-09	6.50097e-06	-	hemicentin-1-like isoform X2	-	Siderastrea radians
TRINITY_DN418763_c2_g19	30.1206	5.88886	1.01807	5.78433	7.2802e-09	6.50097e-06	K06058	Deltex 3 like, E3 ubiquitin ligase	GO:0000209,GO:0000323,GO:0002230,GO:0002682,GO:0002697,GO:0002831,GO:0003674,GO:0003824,GO:0004842,GO:0004857,GO:0005488,GO:0005515,GO:0005575,GO:0005622,GO:0005623,GO:0005634,GO:0005654,GO:0005737,GO:0005764,GO:0005773,GO:0005829,GO:0006139,GO:0006259,GO:0006281,GO:0006282,GO:0006302,GO:0006325,GO:0006355,GO:0006464,GO:0006508,GO:0006511,GO:0006513,GO:0006725,GO:0006807,GO:0006810,GO:0006950,GO:…	Siderastrea radians
TRINITY_DN367220_c0_g1	18.9106	7.6728	1.32654	5.78408	7.29089e-09	6.50097e-06	K05104,K05105,K05106,K05108,K05111,K05112,K05113	ephrin type-B receptor 1-B-like	GO:0000902,GO:0000904,GO:0001558,GO:0001655,GO:0001763,GO:0001822,GO:0001932,GO:0001934,GO:0002009,GO:0003674,GO:0003824,GO:0004672,GO:0004713,GO:0004714,GO:0004888,GO:0005003,GO:0005004,GO:0005102,GO:0005488,GO:0005515,GO:0005575,GO:0005623,GO:0005886,GO:0005887,GO:0006464,GO:0006468,GO:0006793,GO:0006796,GO:0006807,GO:0006928,GO:0006935,GO:0007154,GO:0007165,GO:0007166,GO:0007167,GO:0007169,GO:…	Siderastrea radians
TRINITY_DN414484_c4_g3	20.9836	7.81982	1.35576	5.76785	8.02907e-09	7.07742e-06	K02599	neurogenic locus notch homolog protein 1-like	-	Siderastrea radians
TRINITY_DN441565_c1_g9	19.6995	7.73682	1.34265	5.76235	8.29497e-09	7.27143e-06	K11875	proteasome assembly chaperone 1-like	GO:0003674,GO:0005488,GO:0005575,GO:0005622,GO:0005623,GO:0005634,GO:0005654,GO:0005737,GO:0005783,GO:0005794,GO:0005829,GO:0007275,GO:0007399,GO:0007417,GO:0007420,GO:0008150,GO:0008283,GO:0009987,GO:0012505,GO:0016043,GO:0021534,GO:0021924,GO:0021930,GO:0022607,GO:0030902,GO:0031974,GO:0031981,GO:0032501,GO:0032502,GO:0034622,GO:0043226,GO:0043227,GO:0043229,GO:0043231,GO:0043233,GO:0043248,GO:…	Siderastrea radians
TRINITY_DN417357_c3_g1	56.1302	2.64396	0.45925	5.75712	8.55598e-09	7.45529e-06	-	-	-	Siderastrea radians
TRINITY_DN418156_c2_g4	18.5272	7.64398	1.32784	5.75672	8.57648e-09	7.45529e-06	K02599	neurogenic locus notch homolog protein	-	Siderastrea radians
TRINITY_DN47677_c0_g2	34.5478	5.14747	0.895281	5.74956	8.9476e-09	7.71335e-06	-	putative receptor-type tyrosine-protein phosphatase delta-like	-	Siderastrea radians
TRINITY_DN454779_c10_g8	58.7245	3.11008	0.541441	5.74409	9.24165e-09	7.86889e-06	-	-	-	Siderastrea radians
TRINITY_DN350934_c0_g3	21.4767	7.86118	1.37405	5.72117	1.05792e-08	8.78943e-06	-	-	-	Siderastrea radians
TRINITY_DN448868_c0_g3	19.2228	7.68486	1.34338	5.72053	1.06189e-08	8.78943e-06	-	-	-	Siderastrea radians
TRINITY_DN306910_c0_g1	18.7845	7.65145	1.34407	5.69275	1.25006e-08	1.00662e-05	-	-	-	Siderastrea radians
TRINITY_DN438876_c2_g2	33.7968	8.50766	1.49708	5.68284	1.32473e-08	1.05854e-05	-	hemicentin-1-like isoform X3	-	Siderastrea radians
TRINITY_DN442351_c2_g2	19.3064	7.70519	1.36173	5.65836	1.52822e-08	1.21182e-05	-	-	-	Siderastrea radians
TRINITY_DN408440_c3_g2	36.9186	8.63783	1.53119	5.64126	1.6881e-08	1.32344e-05	-	igLON family member 5-like	-	Siderastrea radians
TRINITY_DN407749_c0_g1	32.6022	3.53222	0.626979	5.6337	1.7638e-08	1.37243e-05	-	-	-	Siderastrea radians
TRINITY_DN399840_c0_g2	161.177	2.86579	0.513315	5.5829	2.36543e-08	1.78055e-05	-	-	-	Siderastrea radians
TRINITY_DN435573_c0_g2	27.4917	6.31507	1.13168	5.58028	2.40132e-08	1.80104e-05	-	-	-	Siderastrea radians
TRINITY_DN391017_c0_g1	50.0393	8.10637	1.45294	5.57927	2.41529e-08	1.80501e-05	-	-	-	Siderastrea radians
TRINITY_DN432318_c0_g5	60.8658	6.20144	1.11234	5.57511	2.47375e-08	1.83146e-05	K02599	polycystic kidney disease and receptor for egg jelly-related protein-like isoform X1	-	Siderastrea radians
TRINITY_DN443763_c1_g6	24.608	4.13929	0.742491	5.57487	2.47713e-08	1.83146e-05	K13649	folate receptor gamma-like	GO:0000139,GO:0001101,GO:0001568,GO:0001667,GO:0001755,GO:0001775,GO:0001838,GO:0001841,GO:0001843,GO:0001944,GO:0001947,GO:0002009,GO:0002252,GO:0002263,GO:0002274,GO:0002275,GO:0002283,GO:0002366,GO:0002376,GO:0002443,GO:0002444,GO:0002446,GO:0003007,GO:0003143,GO:0003147,GO:0003151,GO:0003253,GO:0003674,GO:0005488,GO:0005542,GO:0005575,GO:0005576,GO:0005622,GO:0005623,GO:0005634,GO:0005737,GO:…	Siderastrea radians
TRINITY_DN431623_c2_g7	19.1381	7.6908	1.38249	5.563	2.65182e-08	1.93309e-05	K02599	ryncolin-1-like	-	Siderastrea radians
TRINITY_DN401410_c0_g1	56.1393	4.4607	0.806691	5.52963	3.20902e-08	2.29894e-05	K10746	Exonuclease 1	-	Siderastrea radians
TRINITY_DN418465_c3_g9	18.1822	7.62255	1.37871	5.52874	3.2254e-08	2.30274e-05	-	-	-	Siderastrea radians
TRINITY_DN446659_c3_g1	35.1806	5.33522	0.966372	5.52087	3.37318e-08	2.38367e-05	-	-	-	Siderastrea radians
TRINITY_DN414681_c1_g5	28.4617	8.26274	1.50094	5.50505	3.69065e-08	2.573e-05	K19511	peroxidasin-like	-	Siderastrea radians
TRINITY_DN443453_c3_g4	28.8561	6.40288	1.16353	5.50296	3.73464e-08	2.59129e-05	-	-	-	Siderastrea radians
TRINITY_DN383904_c0_g2	79.2497	2.65975	0.48419	5.4932	3.94713e-08	2.7064e-05	-	-	-	Siderastrea radians
TRINITY_DN440515_c2_g8	14.9765	7.33029	1.33631	5.48548	4.12342e-08	2.80585e-05	-	-	-	Siderastrea radians
TRINITY_DN411751_c6_g6	30.583	3.12976	0.570854	5.48259	4.1914e-08	2.83645e-05	-	aldose 1-epimerase-like	-	Siderastrea radians
TRINITY_DN435867_c3_g1	21.7411	7.86544	1.43825	5.46875	4.53209e-08	3.04715e-05	K10089	cation-dependent mannose-6-phosphate receptor-like	GO:0000139,GO:0000323,GO:0002790,GO:0003674,GO:0004888,GO:0005488,GO:0005575,GO:0005622,GO:0005623,GO:0005737,GO:0005764,GO:0005765,GO:0005768,GO:0005770,GO:0005773,GO:0005774,GO:0005794,GO:0005802,GO:0005886,GO:0005887,GO:0006810,GO:0006886,GO:0006897,GO:0006898,GO:0007034,GO:0007041,GO:0007154,GO:0007165,GO:0008104,GO:0008150,GO:0008333,GO:0009306,GO:0009987,GO:0012505,GO:0012506,GO:0015031,GO:…	Siderastrea radians
TRINITY_DN443456_c2_g1	17.0786	7.52294	1.37862	5.45685	4.84656e-08	3.22725e-05	K00030	isocitrate dehydrogenase [NAD] subunit gamma, mitochondrial-like	-	Siderastrea radians
TRINITY_DN369453_c1_g1	21.3136	7.85147	1.43967	5.45368	4.93388e-08	3.2749e-05	-	-	-	Siderastrea radians
TRINITY_DN191458_c0_g2	18.3135	7.61798	1.39865	5.44666	5.13233e-08	3.36363e-05	-	putative urease	-	Siderastrea radians
TRINITY_DN336248_c0_g3	15.7626	7.41222	1.36242	5.44049	5.31343e-08	3.47137e-05	-	putative prostaglandin E synthase 2-like	-	Siderastrea radians
TRINITY_DN336248_c0_g2	24.7371	7.09302	1.30636	5.42961	5.64765e-08	3.65524e-05	-	-	-	Siderastrea radians
TRINITY_DN409501_c3_g4	16.9394	7.49664	1.3814	5.42686	5.7355e-08	3.68257e-05	-	-	-	Siderastrea radians
TRINITY_DN402443_c0_g3	84.0772	9.82131	1.81154	5.42154	5.90892e-08	3.76568e-05	-	sterile alpha motif domain-containing protein 9-like	-	Siderastrea radians
TRINITY_DN416898_c0_g2	62.8602	2.88985	0.533531	5.41646	6.07903e-08	3.86225e-05	-	-	-	Siderastrea radians
TRINITY_DN417422_c3_g17	24.4739	8.03373	1.48652	5.40439	6.50298e-08	4.10648e-05	-	-	-	Siderastrea radians
TRINITY_DN432404_c1_g11	45.4033	7.96993	1.47632	5.39851	6.71961e-08	4.21764e-05	-	nucleobindin-2-like	-	Siderastrea radians
TRINITY_DN439848_c0_g13	28.3996	6.39738	1.18609	5.39368	6.90287e-08	4.31468e-05	K10277	tRNA wybutosine-synthesizing protein 5-like isoform X1	-	Siderastrea radians
TRINITY_DN443584_c0_g4	41.6226	2.76016	0.511787	5.39318	6.92208e-08	4.31468e-05	-	-	-	Siderastrea radians
TRINITY_DN404857_c0_g11	50.7922	4.1104	0.762461	5.39096	7.00806e-08	4.33324e-05	-	Fibropellin-3	-	Siderastrea radians
TRINITY_DN378958_c2_g3	19.0867	7.67928	1.42513	5.38847	7.10593e-08	4.35486e-05	-	-	-	Siderastrea radians
TRINITY_DN433015_c1_g1	108.062	3.94855	0.733423	5.38372	7.2962e-08	4.45832e-05	-	-	-	Siderastrea radians
TRINITY_DN455777_c5_g4	14.957	7.33318	1.36257	5.38188	7.37127e-08	4.49098e-05	-	uncharacterized protein LOC110053592 Ofav	-	Siderastrea radians
TRINITY_DN174249_c0_g2	16.3575	7.45952	1.40583	5.30614	1.11973e-07	6.62767e-05	-	-	-	Siderastrea radians
TRINITY_DN345287_c0_g1	24.4778	8.04834	1.51763	5.30323	1.13772e-07	6.715e-05	-	uncharacterized protein LOC110045208 Ofav	-	Siderastrea radians
TRINITY_DN350754_c0_g1	15.9388	7.40791	1.39836	5.29759	1.17343e-07	6.90616e-05	K06766	roundabout homolog 1-like	GO:0000902,GO:0000904,GO:0001654,GO:0003002,GO:0003674,GO:0004888,GO:0005042,GO:0005488,GO:0005515,GO:0005575,GO:0005623,GO:0005886,GO:0006928,GO:0006935,GO:0007154,GO:0007165,GO:0007166,GO:0007275,GO:0007389,GO:0007399,GO:0007409,GO:0007411,GO:0007422,GO:0007423,GO:0007431,GO:0007432,GO:0008037,GO:0008038,GO:0008045,GO:0008150,GO:0008347,GO:0009605,GO:0009653,GO:0009887,GO:0009987,GO:0010160,GO:…	Siderastrea radians
TRINITY_DN436547_c1_g1	99.386	10.061	1.89968	5.29616	1.18265e-07	6.90835e-05	-	uncharacterized prote Ofavin LOC110042701	-	Siderastrea radians
TRINITY_DN445116_c2_g10	27.7939	6.34625	1.19838	5.29567	1.18578e-07	6.90835e-05	-	ketimine reductase mu-crystallin-like	-	Siderastrea radians
TRINITY_DN318839_c0_g3	83.7702	4.06818	0.768238	5.29547	1.1871e-07	6.90835e-05	K11253,K11254	histone 4	-	Siderastrea radians
TRINITY_DN375235_c0_g1	112.017	4.77533	0.902784	5.28956	1.22612e-07	7.11549e-05	-	putative PAB-dependent poly(A)-specific ribonuclease subunit PAN2-like	-	Siderastrea radians
TRINITY_DN249243_c0_g2	13.7875	7.21556	1.36499	5.28617	1.24902e-07	7.2282e-05	-	putative WD repeat-containing protein 7-like isoform X1	-	Siderastrea radians
TRINITY_DN415685_c1_g10	14.067	7.24311	1.37243	5.27758	1.30899e-07	7.51242e-05	K15111	S-adenosylmethionine mitochondrial carrier protein-like isoform X2	GO:0000095,GO:0003674,GO:0005215,GO:0005575,GO:0005622,GO:0005623,GO:0005737,GO:0005739,GO:0005740,GO:0005743,GO:0006810,GO:0006839,GO:0006855,GO:0008150,GO:0015238,GO:0015805,GO:0015893,GO:0016020,GO:0016021,GO:0019866,GO:0022857,GO:0031090,GO:0031224,GO:0031966,GO:0031967,GO:0031975,GO:0042221,GO:0042493,GO:0043226,GO:0043227,GO:0043229,GO:0043231,GO:0044422,GO:0044424,GO:0044425,GO:0044429,GO:…	Siderastrea radians
TRINITY_DN443580_c1_g12	832.597	2.26752	0.429993	5.27338	1.33933e-07	7.64432e-05	K00522	soma ferritin-like isoform X6	GO:0003674,GO:0005488,GO:0005506,GO:0005515,GO:0005575,GO:0005622,GO:0005623,GO:0005737,GO:0006873,GO:0006875,GO:0006879,GO:0006880,GO:0006950,GO:0006952,GO:0007154,GO:0008150,GO:0009267,GO:0009605,GO:0009607,GO:0009617,GO:0009987,GO:0009991,GO:0010106,GO:0019725,GO:0030003,GO:0031667,GO:0031668,GO:0031669,GO:0033554,GO:0042592,GO:0042594,GO:0042742,GO:0042802,GO:0043167,GO:0043169,GO:0043207,GO:…	Siderastrea radians
TRINITY_DN417507_c0_g7	51.1669	4.86466	0.923875	5.2655	1.39809e-07	7.95785e-05	K06819	discoidin domain-containing receptor 2-like isoform X3	GO:0000902,GO:0000904,GO:0001525,GO:0001568,GO:0001667,GO:0001755,GO:0001764,GO:0001936,GO:0001938,GO:0001944,GO:0002116,GO:0003002,GO:0003007,GO:0003148,GO:0003151,GO:0003205,GO:0003206,GO:0003279,GO:0003674,GO:0003824,GO:0004672,GO:0004713,GO:0004714,GO:0004888,GO:0005021,GO:0005488,GO:0005515,GO:0005575,GO:0005623,GO:0005886,GO:0006464,GO:0006468,GO:0006793,GO:0006796,GO:0006807,GO:0006928,GO:…	Siderastrea radians
TRINITY_DN451821_c1_g2	38.2712	5.08558	0.966645	5.26106	1.43226e-07	8.13009e-05	-	uncharacterized protein LOC110068440 Ofav	-	Siderastrea radians
TRINITY_DN383987_c0_g2	179.569	4.11077	0.782959	5.25031	1.51847e-07	8.57257e-05	K10746	exonuclease 1-like	GO:0003674,GO:0003824,GO:0004518,GO:0004519,GO:0004520,GO:0004527,GO:0004529,GO:0004536,GO:0005575,GO:0005622,GO:0005623,GO:0005634,GO:0006139,GO:0006259,GO:0006281,GO:0006298,GO:0006310,GO:0006725,GO:0006807,GO:0006950,GO:0006974,GO:0008150,GO:0008152,GO:0008297,GO:0008309,GO:0008409,GO:0009987,GO:0016787,GO:0016788,GO:0016796,GO:0016895,GO:0033554,GO:0034641,GO:0035312,GO:0043170,GO:0043226,GO:…	Siderastrea radians
TRINITY_DN369771_c1_g1	43.2819	3.56035	0.679033	5.24326	1.57762e-07	8.84042e-05	K05127	inactive tyrosine-protein kinase 7-like isoform X1	-	Siderastrea radians
TRINITY_DN429132_c0_g4	13.7289	7.21335	1.37577	5.24314	1.57868e-07	8.84042e-05	-	-	-	Siderastrea radians
TRINITY_DN438072_c3_g5	30.0294	3.78807	0.722556	5.2426	1.58332e-07	8.8426e-05	-	uncharacterized protein LOC110052781 Ofav	-	Siderastrea radians
TRINITY_DN367246_c0_g1	29.5458	8.30443	1.58917	5.22565	1.73547e-07	9.55623e-05	-	uncharacterized protein LOC110057173 Ofav	-	Siderastrea radians
TRINITY_DN385218_c0_g4	22.9257	3.65553	0.699888	5.22303	1.76017e-07	9.6487e-05	-	uncharacterized protein LOC110059888 Ofav	-	Siderastrea radians
TRINITY_DN414600_c0_g14	47.9468	2.68527	0.514187	5.22236	1.76657e-07	9.65828e-05	-	-	-	Siderastrea radians
TRINITY_DN208224_c0_g3	24.5152	8.03784	1.54042	5.21797	1.80897e-07	9.80792e-05	-	-	-	Siderastrea radians
TRINITY_DN455777_c7_g7	36.9341	4.92873	0.944728	5.21709	1.81754e-07	9.80792e-05	-	MAC/Perforin domain	-	Siderastrea radians
TRINITY_DN411810_c1_g1	22.8909	7.94456	1.52578	5.20687	1.92049e-07	0.000103366	-	serine/threonine-protein phosphatase 6 regulatory ankyrin repeat subunit C-like	-	Siderastrea radians
TRINITY_DN401009_c1_g2	99.9799	10.0711	1.93795	5.19679	2.02756e-07	0.00010801	-	hemicentin-2-like	-	Siderastrea radians
TRINITY_DN426086_c2_g6	75.0455	2.44858	0.471246	5.19596	2.03662e-07	0.000108215	-	uncharacterized protein LOC110047208 Ofav	-	Siderastrea radians
TRINITY_DN444709_c0_g2	46.4375	6.48233	1.24925	5.18899	2.11436e-07	0.000111208	-	putative chitobiosyldiphosphodolichol beta-mannosyltransferase-like	-	Siderastrea radians
TRINITY_DN455164_c5_g3	22.0863	5.01508	0.967612	5.18294	2.18412e-07	0.000114011	-	uncharacterized protein LOC110056902 Ofav	-	Siderastrea radians
TRINITY_DN453088_c5_g8	27.4255	8.2084	1.58406	5.18186	2.19681e-07	0.000114386	-	uncharacterized protein LOC110049557 Ofav	-	Siderastrea radians
TRINITY_DN446609_c0_g7	74.6289	9.64964	1.86498	5.17412	2.28983e-07	0.00011834	K16866	metalloproteinase inhibitor 3-like	GO:0002009,GO:0002020,GO:0002165,GO:0003674,GO:0004857,GO:0004866,GO:0005488,GO:0005515,GO:0005575,GO:0005576,GO:0005615,GO:0005623,GO:0007155,GO:0007162,GO:0007275,GO:0007399,GO:0007417,GO:0007419,GO:0007424,GO:0007426,GO:0007444,GO:0007472,GO:0007476,GO:0007552,GO:0007560,GO:0008150,GO:0008191,GO:0008270,GO:0009314,GO:0009416,GO:0009453,GO:0009605,GO:0009628,GO:0009653,GO:0009791,GO:0009886,GO:…	Siderastrea radians
TRINITY_DN425452_c1_g1	34.7653	5.56277	1.07543	5.17259	2.30875e-07	0.000119022	-	-	-	Siderastrea radians
TRINITY_DN424264_c1_g3	16.3897	7.46769	1.44741	5.15936	2.47798e-07	0.000126802	-	-	-	Siderastrea radians
TRINITY_DN427740_c0_g2	94.0604	2.2384	0.434038	5.15715	2.50731e-07	0.000127872	-	putative DNA-dependent protein kinase catalytic subunit-like	-	Siderastrea radians
TRINITY_DN402392_c0_g14	14.0704	7.23925	1.40381	5.15686	2.51121e-07	0.000127872	-	protein NLRC3-like isoform X1	-	Siderastrea radians
TRINITY_DN448557_c8_g25	27.4252	4.24229	0.824461	5.14553	2.66772e-07	0.000134197	K06499	protein sidekick-1-like	-	Siderastrea radians
TRINITY_DN370358_c0_g3	44.3532	2.71646	0.52945	5.13072	2.88632e-07	0.000144494	K10449	kelch-like protein 12	-	Siderastrea radians
TRINITY_DN427743_c4_g5	93.4217	2.24596	0.43835	5.12367	2.99643e-07	0.000149287	-	collagen triple helix repeat-containing protein 1-like	-	Siderastrea radians
TRINITY_DN312026_c1_g1	15.1811	7.35904	1.4387	5.11506	3.13645e-07	0.000154778	-	TerD domain	-	Siderastrea radians
TRINITY_DN451463_c1_g5	11.8901	7.00523	1.37235	5.10455	3.31582e-07	0.000162856	-	THAP domain-containing protein 2-like	GO:0000981,GO:0003674,GO:0003700,GO:0006355,GO:0006357,GO:0008150,GO:0009889,GO:0010468,GO:0010556,GO:0019219,GO:0019222,GO:0031323,GO:0031326,GO:0050789,GO:0050794,GO:0051171,GO:0051252,GO:0060255,GO:0065007,GO:0080090,GO:0140110,GO:1903506,GO:2000112,GO:2001141	Siderastrea radians
TRINITY_DN423313_c4_g1	31.0786	4.0429	0.792948	5.09858	3.42215e-07	0.000167287	-	EGF-like repeat and discoidin I-like domain-containing protein 3	-	Siderastrea radians
TRINITY_DN359871_c0_g1	19.4443	7.69811	1.51089	5.0951	3.4856e-07	0.000169989	-	uncharacterized protein LOC110058028 Ofav	-	Siderastrea radians
TRINITY_DN442208_c3_g18	22.5684	5.44407	1.06873	5.09395	3.50688e-07	0.000170627	-	kelch-like protein 14	-	Siderastrea radians
TRINITY_DN415397_c0_g6	43.7341	2.23522	0.43919	5.08941	3.59178e-07	0.000174349	K10443	kelch-like protein diablo	-	Siderastrea radians
TRINITY_DN264514_c0_g2	11.8837	7.00298	1.3788	5.07903	3.7937e-07	0.000182869	-	putative myb-like protein A	-	Siderastrea radians
TRINITY_DN217689_c0_g1	14.3534	7.25821	1.43163	5.06988	3.98062e-07	0.000190552	-	uncharacterized protein LOC107338235 isoform X1 Adig	-	Siderastrea radians
TRINITY_DN443580_c1_g5	2255.2	10.6752	2.10753	5.06527	4.07831e-07	0.000194333	K00522	ferritin	-	Siderastrea radians
TRINITY_DN446717_c6_g4	164.381	3.12707	0.618773	5.05366	4.33434e-07	0.000204656	-	sortilin-related receptor-like	-	Siderastrea radians
TRINITY_DN378204_c0_g4	11.9747	7.01477	1.39602	5.02484	5.03847e-07	0.000234177	-	putative steroid 17-alpha-hydroxylase/17,20 lyase-like	-	Siderastrea radians
TRINITY_DN448294_c1_g1	19.4037	6.72069	1.33935	5.01786	5.22515e-07	0.000241772	-	-	-	Siderastrea radians
TRINITY_DN450567_c3_g7	11.8382	6.99813	1.39522	5.01581	5.2811e-07	0.000242413	K03848	dolichyl pyrophosphate Man9GlcNAc2 alpha-1,3-glucosyltransferase-like	GO:0003674,GO:0003824,GO:0005575,GO:0005622,GO:0005623,GO:0005737,GO:0005783,GO:0005789,GO:0006464,GO:0006486,GO:0006487,GO:0006490,GO:0006629,GO:0006807,GO:0008150,GO:0008152,GO:0009058,GO:0009059,GO:0009100,GO:0009101,GO:0009987,GO:0012505,GO:0016020,GO:0016740,GO:0016757,GO:0016758,GO:0019538,GO:0031984,GO:0034645,GO:0036211,GO:0042175,GO:0042281,GO:0043170,GO:0043226,GO:0043227,GO:0043229,GO:…	Siderastrea radians
TRINITY_DN431355_c3_g3	27.3699	7.22932	1.44231	5.0123	5.37821e-07	0.00024606	-	-	-	Siderastrea radians
TRINITY_DN437787_c3_g6	58.0827	3.72254	0.742768	5.01171	5.39478e-07	0.00024606	-	-	-	Siderastrea radians
TRINITY_DN230189_c0_g1	12.0523	7.02843	1.4051	5.00208	5.67144e-07	0.000256147	-	zinc finger protein 239-like	-	Siderastrea radians
TRINITY_DN429088_c3_g6	11.429	6.9363	1.38762	4.9987	5.77193e-07	0.000259086	-	-	-	Siderastrea radians
TRINITY_DN429648_c1_g1	27.4641	2.96969	0.594102	4.99863	5.77392e-07	0.000259086	K04967	transient-receptor-potential-like protein	GO:0000041,GO:0001894,GO:0001895,GO:0003008,GO:0003674,GO:0005215,GO:0005216,GO:0005261,GO:0005262,GO:0005488,GO:0005515,GO:0005575,GO:0005623,GO:0005886,GO:0005887,GO:0005902,GO:0006810,GO:0006811,GO:0006812,GO:0006816,GO:0006828,GO:0006873,GO:0006874,GO:0006875,GO:0006950,GO:0006996,GO:0007005,GO:0007154,GO:0007165,GO:0007186,GO:0007600,GO:0007601,GO:0007602,GO:0007603,GO:0007605,GO:0007610,GO:…	Siderastrea radians
TRINITY_DN448557_c8_g18	11.2211	6.90836	1.38396	4.99174	5.98391e-07	0.000265646	-	putative Down syndrome cell adhesion molecule homolog	-	Siderastrea radians
TRINITY_DN450449_c5_g6	11.7508	6.97387	1.39897	4.985	6.19609e-07	0.000273888	-	-	-	Siderastrea radians
TRINITY_DN449202_c0_g5	52.8356	2.77659	0.557633	4.97925	6.38324e-07	0.000280371	-	putative RNA-directed DNA polymerase from transposon BS	-	Siderastrea radians
TRINITY_DN441255_c3_g17	24.9721	3.55736	0.715173	4.97413	6.55418e-07	0.000287272	-	-	-	Siderastrea radians
TRINITY_DN322447_c0_g1	143.049	3.31141	0.665933	4.97259	6.60659e-07	0.00028896	-	-	-	Siderastrea radians
TRINITY_DN450467_c6_g1	12.1083	7.0155	1.41113	4.97156	6.64158e-07	0.00028988	-	-	-	Siderastrea radians
TRINITY_DN301999_c0_g3	12.4072	7.04507	1.41858	4.96628	6.82482e-07	0.000295474	-	putative Down syndrome cell adhesion molecule-like protein 1 homolog	-	Siderastrea radians
TRINITY_DN415942_c0_g1	13.2712	7.14766	1.43925	4.96623	6.82665e-07	0.000295474	K03902	protein turtle homolog A-like isoform X2	GO:0002576,GO:0003008,GO:0003013,GO:0005575,GO:0005576,GO:0005615,GO:0005622,GO:0005623,GO:0005737,GO:0005783,GO:0005788,GO:0005793,GO:0005794,GO:0005798,GO:0005886,GO:0006464,GO:0006807,GO:0006810,GO:0006887,GO:0006888,GO:0006900,GO:0006901,GO:0006903,GO:0006950,GO:0006996,GO:0007596,GO:0007599,GO:0008015,GO:0008150,GO:0008152,GO:0009611,GO:0009987,GO:0012505,GO:0016020,GO:0016043,GO:0016050,GO:…	Siderastrea radians
TRINITY_DN425211_c3_g3	120.329	4.01293	0.809069	4.95993	7.0519e-07	0.000303957	-	uncharacterized protein LOC110040899 Ofav	-	Siderastrea radians
TRINITY_DN419610_c0_g1	99.7869	10.0681	2.0342	4.94944	7.4428e-07	0.000319481	-	-	-	Siderastrea radians
TRINITY_DN441434_c0_g4	13.5145	7.19137	1.45481	4.94316	7.68653e-07	0.000328585	-	uncharacterized protein C3orf67 homolog, partial Ofav	-	Siderastrea radians
TRINITY_DN426040_c5_g17	44.7402	3.59261	0.72772	4.9368	7.94168e-07	0.000336721	-	-	-	Siderastrea radians
TRINITY_DN455726_c2_g8	33.4434	3.39959	0.689637	4.92953	8.24276e-07	0.000348066	-	nephrocystin-3-like	-	Siderastrea radians
TRINITY_DN377324_c0_g1	11.3578	6.92361	1.40637	4.92303	8.52138e-07	0.00035765	-	-	-	Siderastrea radians
TRINITY_DN245246_c0_g2	31.7834	4.50313	0.917157	4.90988	9.11317e-07	0.000377504	-	putative ATP-binding cassette sub-family A member 2-like	-	Siderastrea radians
TRINITY_DN437083_c4_g6	14.8729	7.32243	1.4919	4.90813	9.19486e-07	0.000379779	-	nephrocystin-3-like	-	Siderastrea radians
TRINITY_DN698720_c0_g1	10.5746	6.82937	1.3916	4.90757	9.22111e-07	0.000380107	-	-	-	Siderastrea radians
TRINITY_DN423428_c1_g5	25.9284	3.18362	0.649654	4.90049	9.56003e-07	0.000393298	-	uncharacterized protein LOC110068412 Ofav	-	Siderastrea radians
TRINITY_DN429410_c8_g6	31.676	3.26807	0.667951	4.89267	9.94761e-07	0.000406743	-	-	-	Siderastrea radians
TRINITY_DN394027_c0_g1	140.367	2.84394	0.582653	4.88103	1.05536e-06	0.000427402	-	Serine threonine-protein kinase	GO:0003674,GO:0003824,GO:0004672,GO:0004674,GO:0004712,GO:0005575,GO:0005622,GO:0005623,GO:0005737,GO:0005829,GO:0006464,GO:0006468,GO:0006793,GO:0006796,GO:0006807,GO:0006996,GO:0007154,GO:0007165,GO:0008150,GO:0008152,GO:0009657,GO:0009658,GO:0009987,GO:0016043,GO:0016301,GO:0016310,GO:0016740,GO:0016772,GO:0016773,GO:0019538,GO:0023052,GO:0035556,GO:0036211,GO:0043170,GO:0043412,GO:0044237,GO:…	Siderastrea radians
TRINITY_DN175717_c0_g2	21.3997	7.84169	1.61102	4.86753	1.13001e-06	0.000454975	K13963	serpin B6-like	-	Siderastrea radians
TRINITY_DN379162_c0_g1	23.0774	7.96219	1.64072	4.85285	1.21698e-06	0.000487156	-	-	-	Siderastrea radians
TRINITY_DN417613_c4_g3	9.98972	6.74896	1.39184	4.84896	1.24113e-06	0.000495868	-	-	-	Siderastrea radians
TRINITY_DN428522_c1_g5	27.5778	5.33197	1.10058	4.8447	1.26804e-06	0.000503229	-	fibrillin-2-like	-	Siderastrea radians
TRINITY_DN414802_c0_g8	18.2708	5.74997	1.1894	4.83436	1.33578e-06	0.000525598	-	-	-	Siderastrea radians
TRINITY_DN449589_c4_g2	12.3353	7.05912	1.4609	4.83203	1.35149e-06	0.000527784	-	uncharacterized protein LOC110055917 Ofav	-	Siderastrea radians
TRINITY_DN428518_c3_g4	37.2968	2.35971	0.488441	4.83112	1.3577e-06	0.000529214	-	-	-	Siderastrea radians
TRINITY_DN443679_c0_g1	39.5094	5.63423	1.16796	4.82397	1.40726e-06	0.000546479	-	-	-	Siderastrea radians
TRINITY_DN296696_c0_g1	12.9727	7.10828	1.4742	4.8218	1.4227e-06	0.000550419	-	uncharacterized protein LOC107338235 isoform X1	-	Siderastrea radians
TRINITY_DN339761_c0_g1	10.3148	6.78392	1.40939	4.81336	1.48415e-06	0.000573126	-	glycine-rich domain-containing protein 1-like	-	Siderastrea radians
TRINITY_DN417738_c2_g1	10.3081	6.79739	1.41237	4.81277	1.48854e-06	0.000573755	-	-	-	Siderastrea radians
TRINITY_DN430304_c1_g3	18.2079	7.62279	1.58442	4.81108	1.50119e-06	0.000577393	-	uncharacterized protein LOC110055539 Ofav	-	Siderastrea radians
TRINITY_DN367950_c0_g3	24.9874	5.61115	1.17152	4.78961	1.67107e-06	0.000635853	-	putative neurogenic locus Notch protein-like isoform X1	-	Siderastrea radians
TRINITY_DN394430_c0_g4	10.74	6.86424	1.43468	4.78453	1.71392e-06	0.000647351	-	E3 ubiquitin-protein ligase DTX3L-like	-	Siderastrea radians
TRINITY_DN318289_c1_g2	10.3307	6.79782	1.42098	4.78389	1.71936e-06	0.000647351	-	-	-	Siderastrea radians
TRINITY_DN300225_c0_g4	9.64854	6.7026	1.40189	4.7811	1.7434e-06	0.00065312	-	-	-	Siderastrea radians
TRINITY_DN427997_c0_g1	20.0649	5.86751	1.22842	4.77646	1.7841e-06	0.00066665	-	-	-	Siderastrea radians
TRINITY_DN226100_c0_g1	10.2007	6.78831	1.4246	4.76507	1.88789e-06	0.000702906	-	condensin complex subunit 2-like	-	Siderastrea radians
TRINITY_DN417228_c3_g4	21.2673	3.74073	0.786122	4.75845	1.95081e-06	0.000723737	-	putative calreticulin-like isoform X2	-	Siderastrea radians
TRINITY_DN350426_c1_g1	39.7536	4.50152	0.948525	4.74582	2.07668e-06	0.000763616	-	Glutathione reductase, mitochondrial	-	Siderastrea radians
TRINITY_DN445917_c1_g10	14.9262	6.35613	1.34062	4.7412	2.12455e-06	0.000777091	K00451	homogentisate 1,2-dioxygenase-like	GO:0003674,GO:0003824,GO:0004411,GO:0005488,GO:0005515,GO:0005575,GO:0005622,GO:0005623,GO:0005737,GO:0005829,GO:0006082,GO:0006520,GO:0006558,GO:0006559,GO:0006570,GO:0006572,GO:0006725,GO:0006807,GO:0008150,GO:0008152,GO:0009056,GO:0009063,GO:0009072,GO:0009074,GO:0009987,GO:0016054,GO:0016491,GO:0016701,GO:0016702,GO:0017144,GO:0019439,GO:0019752,GO:0042737,GO:0042802,GO:0043436,GO:0044237,GO:…	Siderastrea radians
TRINITY_DN424086_c2_g2	9.80455	6.72624	1.41937	4.7389	2.14878e-06	0.000784573	-	-	-	Siderastrea radians
TRINITY_DN85348_c0_g1	10.068	6.74693	1.42754	4.72627	2.28679e-06	0.000816315	K06058	myb-like protein A	GO:0000209,GO:0000323,GO:0002230,GO:0002682,GO:0002697,GO:0002831,GO:0003674,GO:0003824,GO:0004842,GO:0004857,GO:0005488,GO:0005515,GO:0005575,GO:0005622,GO:0005623,GO:0005634,GO:0005654,GO:0005737,GO:0005764,GO:0005773,GO:0005829,GO:0006139,GO:0006259,GO:0006281,GO:0006282,GO:0006302,GO:0006325,GO:0006355,GO:0006464,GO:0006508,GO:0006511,GO:0006513,GO:0006725,GO:0006807,GO:0006810,GO:0006950,GO:…	Siderastrea radians
TRINITY_DN445917_c1_g17	10.1003	6.7667	1.43309	4.72176	2.33813e-06	0.000828944	K00451	homogentisate 1,2-dioxygenase-like	-	Siderastrea radians
TRINITY_DN424115_c3_g6	181.542	3.34828	0.70945	4.71954	2.36382e-06	0.000836623	-	-	-	Siderastrea radians
TRINITY_DN351767_c0_g2	10.7631	6.85553	1.45411	4.71458	2.42214e-06	0.000852905	-	-	-	Siderastrea radians
TRINITY_DN413167_c0_g4	11.1592	6.91688	1.46764	4.71293	2.44179e-06	0.000858369	-	ryncolin-4-like isoform X2	-	Siderastrea radians
TRINITY_DN433822_c0_g6	10.5971	6.84284	1.45822	4.6926	2.69751e-06	0.000935599	-	adhesion G protein-coupled receptor E2-like	-	Siderastrea radians
TRINITY_DN439215_c1_g4	65.6154	2.69225	0.57449	4.68633	2.78144e-06	0.000961498	-	-	-	Siderastrea radians

## Sheet: Suppl.Fig4&5_otumatrix
#OTU ID	Diploria_C_A	Diploria_C_B	Diploria_C_C	Diporia_T_A	Diporia_T_B	Diporia_T_C	Orbicella_C_A	Orbicella_C_B	Orbicella_C_C	Orbicella_T_A	Orbicella_T_B	Orbicella_T_C	Siderastrea_C_A	Siderastrea_C_B	Siderastrea_C_C	Siderastrea_T_A	Siderastrea_T_B	Siderastrea_T_C
72910749555cf0187778386681d07a54	0	0	0	0	0	0	127677	149053	101668	106369	128193	121799	0	0	0	0	0	15	k__Bacteria
e4a7cc05e3e08f4f8bcb956adffe151d	0	0	0	0	0	0	117351	117937	90124	98313	109390	115194	57	107	62	25	0	16	k__Bacteria
c6844a8c1ee665bd17874e6758f0a8ef	121944	123172	88519	101494	94458	95503	0	0	0	0	0	0	0	0	0	0	10	0	k__Bacteria
1f9a6e9708898a61f492b5039a69fce9	0	0	86693	108869	118072	98589	0	0	0	0	0	0	0	0	0	25	0	0	k__Bacteria
43a4c7a96fa1010887192a393aac54de	118918	120599	0	0	0	0	0	0	0	0	0	0	0	0	0	0	0	0	k__Bacteria
2cf32d0cd1714618638db458bd3036b3	0	0	0	0	0	0	0	0	0	0	0	0	7150	2610	5442	4597	3985	1315	k__Bacteria
cb94a5bac4f92c999827df52b9d86778	0	191	0	0	114	171	0	0	0	0	0	0	4830	1960	1893	4316	9232	1616	k__Bacteria; p__Cyanobacteria; c__Synechococcophycideae; o__Pseudanabaenales; f__Pseudanabaenaceae; g__; s__
276b8322d68dd27ae7da4ba7f920ac2e	0	0	0	0	0	0	0	0	0	0	0	0	3320	2758	0	13813	0	0	k__Bacteria
06a8f028930ee17aaadb8743ddb31627	0	0	0	0	0	0	0	0	0	0	0	0	6231	2763	4918	4630	0	0	Unassigned
bf43d8fe73e8b64559ae123481970beb	1034	170	281	867	110	212	2151	254	2856	564	2426	5534	157	81	46	29	298	159	k__Bacteria; p__Cyanobacteria; c__Chloroplast; o__CAB-I; f__; g__; s__
c7fc1c003ab408b5cc71fd0e7d2d87a5	0	0	0	0	0	0	2372	301	3251	593	2752	5706	0	0	0	0	0	0	k__Bacteria
68f564f10c06f9092ffe2de5fe7eeca4	0	0	0	0	0	0	0	0	0	0	0	0	2960	1843	7	10159	0	0	k__Bacteria
d4cfdea6610e030d18f24ba871663241	0	0	0	0	0	0	0	0	0	0	0	0	3398	0	0	10584	0	721	k__Bacteria; p__Chlorobi; c__Chlorobia; o__Chlorobiales; f__Chlorobiaceae; g__Prosthecochloris; s__
6d57bc9d3bfc3821f90178625ab32cfe	0	0	0	0	0	0	0	0	0	0	0	0	3936	1113	730	1347	5466	414	k__Bacteria
8a8880bf8b6eee17b49a68576b9cff3e	0	0	2463	3163	3282	2872	0	0	0	0	0	0	0	0	0	0	0	0	k__Bacteria
fb958c0371478943b5c791bf54c08b5f	0	0	0	0	0	178	0	0	0	0	0	0	5297	2110	3615	245	0	0	k__Bacteria
5a1e2aba43ac3bccfb4aaf9474cc649e	0	145	0	0	55	0	0	0	0	0	0	0	2938	2338	1173	1846	1014	1491	k__Bacteria; p__Proteobacteria; c__Alphaproteobacteria; o__Kiloniellales; f__; g__; s__
a854087c36dae216fa98eb87f5dac3d4	0	0	0	0	0	0	0	0	0	0	0	0	0	0	0	0	8068	1605	k__Bacteria
5ec87747d585f9791db6168d4e716d6f	0	372	0	0	9	0	0	0	0	0	25	0	578	1724	2554	497	957	2207	k__Bacteria; p__Proteobacteria; c__Alphaproteobacteria; o__Kiloniellales; f__; g__; s__
e6bde4c7f1d08de4807adf57f2ce0643	0	0	0	0	0	0	0	0	0	0	0	0	125	1280	959	4689	907	521	k__Bacteria; p__Proteobacteria; c__Alphaproteobacteria; o__Rhizobiales; f__Xanthobacteraceae
d864c44347342b584462b91ded9d39fb	0	0	0	0	74	166	0	0	0	0	0	0	2703	2479	1123	1791	0	0	k__Bacteria
2ef61173b9a64cc7d7ff04ca3fa3f53e	0	0	0	0	0	0	0	0	0	0	0	0	0	114	0	0	7477	11	k__Bacteria
b7df69fd43dba3f5cc2cf728408160a0	3400	3565	0	0	0	0	0	0	0	0	0	0	0	0	0	0	0	0	k__Bacteria
7ba97a43fa28ee18d35c7d685b4ef9cc	0	0	0	0	0	0	0	0	0	0	0	0	3750	1181	705	1307	0	0	k__Bacteria
7e8f98c62891f5f6e73cce4e162ad424	0	0	0	0	0	0	0	0	0	0	0	0	0	0	0	0	6771	20	k__Bacteria
76941d61445d1f2d1e404260bc1c5ad3	172	0	0	0	0	0	0	41	65	0	0	172	104	3401	1649	556	448	90	k__Bacteria; p__Proteobacteria; c__Alphaproteobacteria; o__Rhizobiales; f__Hyphomicrobiaceae; g__; s__
201045249b8c0d7ae57e287d71a97b35	0	0	0	0	0	0	0	0	0	0	0	0	102	3517	1648	579	0	0	k__Bacteria
e0e2da63c85523380903a091d0065634	0	0	0	0	0	0	0	0	0	0	0	0	74	864	522	4278	0	0	k__Bacteria
6a5f0eadd29d866561a638d1c120abfc	0	0	0	0	0	0	0	0	0	0	0	0	0	0	0	0	5124	379	k__Bacteria
a7998a44f58537036d841705a7ab7f28	0	0	0	0	0	0	0	0	0	0	0	0	2178	1790	869	540	0	0	k__Bacteria
00625764dce57b3845fafc48bc2e5799	0	0	47	0	0	0	0	0	0	0	0	0	1068	3500	16	671	0	0	k__Bacteria
2a363846f8b7dcee4ddd8b8cb4658278	0	0	0	0	10	0	0	0	0	0	0	0	516	1747	2499	501	0	0	k__Bacteria
cd3c5207bdd9fff7ca3fd73e86142998	0	0	155	0	36	0	0	0	0	0	0	0	650	2111	1667	548	0	0	k__Bacteria
5f0ed11dedd0c0ec02030b02f774fe60	0	0	0	0	0	0	0	0	0	0	0	0	0	0	0	0	0	5022	k__Bacteria
7580eba6be3bf1d4a7ae524ec59117b5	0	0	0	0	0	0	822	866	620	776	829	964	0	0	0	0	0	0	k__Bacteria
4ea2b9aabb76e3ae3050c836adcdc443	0	0	0	0	0	0	0	0	0	0	0	0	0	0	0	0	3609	1240	Unassigned
c103119697b9c91abe1cd71611a08671	0	0	0	0	0	0	0	0	0	0	0	0	0	4761	0	0	0	0	k__Bacteria
8cbf7db6affaba35f2d8207b44c90ec8	0	0	0	0	0	0	0	0	0	0	0	0	443	3241	0	583	74	129	k__Bacteria; p__Bacteroidetes; c__Cytophagia; o__Cytophagales; f__Flammeovirgaceae
456ff030c78b1d689e60fd715f726c72	0	0	0	0	160	0	0	0	0	0	0	0	0	0	0	4190	0	0	k__Bacteria
15a1868f4eaa460e4ecffac845f924bc	0	0	0	0	0	0	0	0	0	0	0	0	0	4061	0	0	0	0	k__Bacteria; p__Cyanobacteria; c__Chloroplast; o__Chlorophyta; f__Ulvophyceae
b2dfa7d4b7117ab7d43b849a5dea938c	0	1115	0	0	8	0	0	0	0	0	0	0	100	727	1508	96	491	0	k__Bacteria; p__Proteobacteria; c__Alphaproteobacteria; o__Rhodospirillales; f__Rhodospirillaceae; g__Inquilinus; s__
2cc4ca53e9540a97ebdcc5faba3591c2	0	0	0	0	0	0	0	0	0	0	0	0	0	623	0	2052	0	1175	k__Bacteria; p__Chlorobi; c__Chlorobia; o__Chlorobiales; f__Chlorobiaceae; g__Prosthecochloris; s__
71bb9bc7f9d964392f600bdec307e501	0	0	0	0	0	0	0	0	0	0	0	0	3175	99	29	183	157	0	k__Bacteria; p__Proteobacteria; c__Deltaproteobacteria; o__Sva0853; f__JTB36; g__; s__
32e96cacaba066d01b79e4f4c3f13259	0	0	0	0	0	0	0	0	0	0	0	0	0	0	0	0	0	3628	k__Bacteria
e95b56ff657618e9761da59948c08c49	0	202	0	0	30	0	0	0	308	0	184	65	443	985	570	50	370	398	k__Bacteria; p__Proteobacteria; c__Gammaproteobacteria; o__Thiotrichales; f__Piscirickettsiaceae; g__; s__
02c98386df752cff51e0c777a14e9a47	0	0	0	0	0	0	912	368	610	491	439	696	0	0	0	0	0	0	k__Bacteria
6fbbd88962ba51caeaa3175a21ca9e28	0	0	0	0	0	0	350	314	468	904	832	588	0	0	0	0	0	0	k__Bacteria
32a3b2a1b9699686d7777e5cea673f28	0	0	3310	0	0	0	0	0	0	0	0	0	0	0	0	0	0	0	k__Bacteria; p__Cyanobacteria; c__Chloroplast; o__Chlorophyta; f__Ulvophyceae; g__; s__
f7a6e6995b65fcb63719932e332b07bd	0	0	3294	0	0	0	0	0	0	0	0	0	0	0	0	0	0	0	k__Bacteria
6af2172cdec4d7350a92ab192aa08267	0	0	0	0	0	0	0	0	0	0	0	0	2948	127	29	188	0	0	k__Bacteria
d30f4a4b3f6742e420bd5ebcbac096f5	0	0	0	0	0	0	0	0	0	0	0	0	845	1110	672	263	74	303	k__Bacteria; p__Proteobacteria; c__Deltaproteobacteria; o__Desulfobacterales; f__Desulfobacteraceae; g__; s__
4327e8345f33cf0b7308e90432bd4e6c	0	0	0	0	0	0	0	0	0	0	0	0	0	0	0	0	272	2974	k__Bacteria
9c488325b0a75a9c89dea84a26c132af	0	0	0	0	0	0	0	0	0	0	0	0	0	0	0	0	0	3109	k__Bacteria; p__Cyanobacteria
f17129ad5b291b6c13ce7ff9fb6f2854	0	0	0	0	0	0	0	0	0	0	0	0	258	107	830	431	782	626	k__Bacteria; p__Proteobacteria; c__Alphaproteobacteria; o__Rhodospirillales; f__Rhodospirillaceae; g__Inquilinus; s__
59abf9de4a9c132af35080823610aded	0	0	0	0	0	0	0	0	0	0	0	0	0	0	0	0	878	2117	k__Bacteria
ed152f44c7124caa8ebf3c10f4dc5e57	0	0	0	0	0	0	0	0	0	0	0	0	1078	15	71	1662	0	0	k__Bacteria
2480e63dc953a3e114d7ad2e0a48545b	0	0	0	0	0	0	0	0	0	0	0	0	0	686	0	2098	0	0	k__Bacteria
72dd4e560d83761a557321c7fa380e06	0	0	0	0	0	0	0	0	0	0	0	0	39	1554	1028	159	0	0	k__Bacteria
5935f9267c47a04e87577c705779cff0	0	0	0	0	0	0	0	0	0	0	0	0	58	76	0	2470	0	0	k__Bacteria; p__Chlorobi; c__Chlorobia; o__Chlorobiales; f__Chlorobiaceae; g__Prosthecochloris; s__
61b1e262af97a582a8cfac38cbd48286	0	0	0	0	0	0	0	0	0	0	0	0	0	0	0	0	2569	0	k__Bacteria; p__Bacteroidetes
d0742b4127fe5f16991cdf9427bcc7d9	0	0	0	0	0	0	0	0	1237	35	0	1272	0	0	0	0	0	0	k__Bacteria
214c0a647e4339c8759a5f639ee68ed1	0	0	0	0	0	0	0	0	0	0	0	0	92	792	1548	95	0	0	k__Bacteria
b6b8a48b8909b5c0d20fe4d8b1e33306	0	0	0	0	0	0	1224	54	707	0	0	536	0	0	0	0	0	0	Unassigned
75e96cc8b9cc1b12e19e5af3aa344cc3	0	0	0	0	0	0	0	0	0	0	0	0	0	146	2300	24	0	0	k__Bacteria
7b10e8e7a95f08e8e1addbd08c71d500	0	0	0	0	0	0	0	0	0	0	0	0	0	2469	0	0	0	0	k__Bacteria; p__Chlorobi; c__Chlorobia; o__Chlorobiales; f__Chlorobiaceae; g__Prosthecochloris; s__
[truncated: 9,351 more rows]

## Sheet: Suppl.Fig4&5_metadata
#SampleID	BarcodeSequence	LinkerPrimerSequence	Description	species	experiment	state	replicates	phylogeny	symbiont	symbsub	perspecies
[truncated: 18 more rows]
